# Supplementary material for: SMRT sequencing of full-length transcriptome of seagrasses Zostera japonica
Source: Sci Rep. 2019 Oct 10;9:14537. doi: 10.1038/s41598-019-51176-y (PMC6787188; doi:10.1038/s41598-019-51176-y)
Supplement: Supplementary file 2 — Data S1 [file 41598_2019_51176_MOESM2_ESM.xls]

## Sheet: Sheet1
Data S1 PacBio Iso-Seq output analysis
Samples	cDNA Size	SMRT Cells	Polymerase Reads	Reads of Insert	Read Bases of Insert	Number of five prime reads	Number of three prime reads	Number of poly-A reads	Number of filtered short reads	Number of non-full-length reads	Number of full-length reads	Number of full-length non-chimeric reads	Average full-length non-chimeric read length	Full-Length Percentage (FL%)	Artificial Concatemers（%）
control+heat	1-2K	2	300584	127831	252737056	75430	82552	79978	17010	45869	64952	64485	1308	0.5081	0.0072
control+heat	2-3K	1	150292	75383	191051358	47882	50843	50064	6011	28634	40738	40590	2233	0.5404	0.0036
control+heat	3-6K	1	150292	73101	254847026	50064	51516	50927	2279	26942	43880	43569	3425	0.6003	0.0071
