# Supplementary material for: SMRT sequencing of full-length transcriptome of seagrasses Zostera japonica
Source: Sci Rep. 2019 Oct 10;9:14537. doi: 10.1038/s41598-019-51176-y (PMC6787188; doi:10.1038/s41598-019-51176-y)
Supplement: Supplementary file 3 — Data S2 [file 41598_2019_51176_MOESM3_ESM.xls]

Data S2 Alternative splicing events of Z. japonica
QueryName	SubjectName	QhspStart1	QhspEnd1	QhspStart2	QhspEnd2	ShspStart1	ShspEnd1	ShspStart2	ShspEnd2
T01.PB17004	T01.PB20451	1	1790	1788	3308	1	1789	1900	3422
T01.PB10778	T01.PB27215	1	1226	1225	2160	33	1256	1759	2694
T01.PB11902	T01.PB11252	848	2150	90	849	1025	2329	162	920
T01.PB3780	T01.PB8961	464	1413	6	464	856	1805	244	703
T01.PB15982	T01.PB26895	1348	3378	107	1348	1394	3423	1	1241
T01.PB15017	T01.PB28082	233	3134	1	236	484	3385	26	261
T01.PB4611	T01.PB10513	215	1632	39	214	470	1887	1	176
T01.PB18429	T01.PB20943	1	1697	1701	3009	32	1722	2005	3314
T01.PB24631	T01.PB12422	401	2261	6	400	841	2701	1	394
T01.PB27558	T01.PB14446	1	2624	2622	3110	6	2629	2785	3273
T01.PB25410	T01.PB20666	1275	3170	1	1273	1561	3457	2	1274
T01.PB20522	T01.PB20859	24	2448	2448	3240	1	2426	2820	3611
T01.PB9535	T01.PB23431	261	1078	7	262	881	1698	1	256
T01.PB11785	T01.PB12044	460	2136	5	456	655	2332	1	453
T01.PB24161	T01.PB19463	17	1787	1786	2693	1	1770	2863	3769
T01.PB26754	T01.PB20201	1375	4744	1	1376	1564	4932	9	1384
T01.PB12729	T01.PB26352	1	1555	1560	2409	415	1969	2275	3118
T01.PB10223	T01.PB12702	1	1563	1563	2083	2	1564	2090	2610
T01.PB18429	T01.PB14378	1	1697	1701	2920	88	1778	2061	3280
T01.PB20938	T01.PB17941	99	3100	1	101	579	3580	5	105
T01.PB18796	T01.PB27187	1	2253	2254	3327	41	2275	2400	3475
T01.PB26236	T01.PB26014	139	3447	3447	3948	1	3309	3498	3999
T01.PB16606	T01.PB15267	1417	3973	1	1416	1708	4255	176	1597
T01.PB14424	T01.PB16585	1	3205	3203	3825	1	3202	3314	3936
T01.PB17889	T01.PB15752	839	3221	89	838	982	3385	109	857
T01.PB27080	T01.PB28691	1	2873	2872	3288	7	2879	3036	3452
T01.PB11445	T01.PB27899	1	2168	2167	2341	907	3074	3315	3489
T01.PB20859	T01.PB25858	1	2829	2833	3634	27	2876	3094	3895
T01.PB6565	T01.PB13881	1	1730	1728	1977	32	1760	2483	2729
T01.PB15815	T01.PB19160	182	3191	1	183	1647	4617	8	190
T01.PB19602	T01.PB21164	1	2164	2167	3002	3	2178	2298	3132
T01.PB7468	T01.PB6376	143	1313	2	142	247	1417	1	141
T01.PB12982	T01.PB16406	1	1519	1517	2879	33	1537	2134	3497
T01.PB27827	T01.PB18125	1488	3346	1	1489	2717	4575	1119	2607
T01.PB17480	T01.PB15913	1	2264	2262	4112	1	2262	2375	4225
T01.PB12406	T01.PB21380	1	1582	1581	2414	1644	3223	3371	4203
T01.PB1978	T01.PB12538	1473	1	1909	1470	791	2261	230	669
T01.PB27782	T01.PB26874	1	2278	2278	3176	6	2283	2523	3422
T01.PB11426	T01.PB16369	1	1425	1424	2759	6	1431	1797	3132
T01.PB24841	T01.PB25482	1	1654	1655	2408	1402	3055	3560	4313
T01.PB3309	T01.PB28517	1	1436	1432	1660	130	1565	2155	2383
T01.PB10578	T01.PB20218	13	1601	1599	2765	1	1597	2321	3487
T01.PB4611	T01.PB23572	215	1632	39	214	690	2107	1	176
T01.PB26830	T01.PB21080	263	3939	1	265	637	4314	41	305
T01.PB1987	T01.PB11601	208	1626	34	207	765	2181	27	199
T01.PB18159	T01.PB18977	1	1991	1990	3180	1	1983	2125	3332
T01.PB25536	T01.PB14477	1	1845	1846	3404	205	2049	2186	3744
T01.PB10892	T01.PB17780	401	2369	59	402	2276	4246	2	346
T01.PB28006	T01.PB15851	226	3599	1	231	580	3953	107	337
T01.PB26330	T01.PB27707	1	2252	2250	3602	56	2307	2436	3788
T01.PB23959	T01.PB25829	1	1206	1204	1970	1085	2290	2958	3724
T01.PB19837	T01.PB16463	1	2823	2825	3124	133	2962	3073	3371
T01.PB10967	T01.PB11173	1	1740	1736	2155	4	1746	1846	2265
T01.PB24333	T01.PB17257	1	1628	1627	2430	154	1781	1929	2732
T01.PB7636	T01.PB12079	1	1380	1379	1914	1	1380	1493	2028
T01.PB15815	T01.PB16520	182	3191	1	183	414	3423	8	189
T01.PB6019	T01.PB5927	9	899	898	1362	1	891	1101	1565
T01.PB8085	T01.PB2799	10	1006	1005	1171	1	996	1194	1360
T01.PB14639	T01.PB15300	1	2806	2805	3191	1	2804	3011	3397
T01.PB4836	T01.PB23565	672	1537	9	672	1563	2428	1	664
T01.PB10972	T01.PB26538	1	1474	1473	2680	10	1487	2495	3702
T01.PB12051	T01.PB17622	1	2132	2131	2542	29	2159	2648	3059
T01.PB20938	T01.PB21363	101	3104	1	101	209	3212	1	101
T01.PB8706	T01.PB18403	1	1449	1445	1911	515	1964	3414	3881
T01.PB16972	T01.PB19550	1003	3049	1	1004	1486	3532	28	1031
T01.PB11373	T01.PB28528	1	1271	1270	2187	970	2240	2348	3265
T01.PB24332	T01.PB23234	236	2366	32	239	447	2577	27	234
T01.PB15241	T01.PB18828	437	3095	44	438	500	3159	1	395
T01.PB17230	T01.PB18663	1	1833	1832	3012	1	1833	1964	3143
T01.PB4382	T01.PB23561	1	1261	1262	1771	121	1381	1492	2000
T01.PB1933	T01.PB28331	539	1483	56	539	2379	3322	1	484
T01.PB21355	T01.PB20108	1422	3200	131	1420	1420	3202	28	1317
T01.PB13566	T01.PB11568	1	1639	1638	2127	76	1714	1880	2368
T01.PB27056	T01.PB20359	1369	3121	1	1370	1554	3306	3	1393
T01.PB9895	T01.PB13320	1	1581	1580	2409	1	1580	2160	2989
T01.PB8180	T01.PB5464	1	1280	1278	1518	164	1442	1570	1810
T01.PB10875	T01.PB11042	1	1754	1754	2291	1	1763	1949	2486
T01.PB21192	T01.PB15992	1046	3247	1	1045	1231	3434	82	1127
T01.PB20938	T01.PB18137	176	3101	1	176	309	3234	2	180
T01.PB19968	T01.PB14723	284	3157	1	285	465	3337	54	338
T01.PB4047	T01.PB2276	315	1017	51	316	379	1081	1	266
T01.PB22666	T01.PB10257	1	1192	1191	1675	161	1351	1539	2023
T01.PB19901	T01.PB20779	105	3896	1	108	811	4602	34	141
T01.PB12539	T01.PB13628	1	1328	1329	2054	62	1389	1492	2217
T01.PB10484	T01.PB17164	1	1412	1411	2139	3	1416	2656	3384
T01.PB20297	T01.PB17611	1	1888	1887	2992	17	1904	2072	3175
T01.PB21296	T01.PB16774	2	2411	2414	3131	25	2434	2636	3353
T01.PB10024	T01.PB26824	10	2174	2174	2654	1	2164	3213	3693
T01.PB5672	T01.PB7729	114	1439	1	117	586	1911	122	238
T01.PB16253	T01.PB20857	113	2160	2159	3784	138	2186	2347	3983
T01.PB3928	T01.PB11103	1	1534	1532	1760	18	1551	1881	2109
T01.PB10243	T01.PB14284	1	1742	1744	2572	39	1781	1898	2726
T01.PB16509	T01.PB14510	1	3304	3301	4232	3	3306	3420	4351
T01.PB20982	T01.PB28208	105	2101	2101	3993	9	2005	2243	4143
T01.PB12219	T01.PB10721	1	2021	2020	2521	1	2021	2175	2676
T01.PB23028	T01.PB24068	140	1936	1	140	303	2099	60	199
T01.PB27345	T01.PB19987	461	3275	57	461	557	3377	1	406
T01.PB23705	T01.PB20222	1	1385	1383	2100	185	1583	2571	3288
T01.PB23356	T01.PB12437	1	1441	1440	2072	62	1504	1791	2425
T01.PB10303	T01.PB9928	1070	2254	1	1073	1219	2403	30	1105
T01.PB28454	T01.PB17793	1704	3479	1	1706	1883	3658	43	1748
T01.PB24653	T01.PB18869	1	2335	2335	2979	1	2335	2442	3086
T01.PB19848	T01.PB18205	1188	3188	1	1187	1876	3864	1	1187
T01.PB2778	T01.PB2200	1	1116	1116	1229	1	1121	1314	1427
T01.PB18146	T01.PB16816	1	1802	1803	3287	538	2339	2583	4074
T01.PB4184	T01.PB24409	1	1068	1067	1513	52	1119	1996	2442
T01.PB18429	T01.PB19443	1	1698	1701	2898	1	1683	2054	3251
T01.PB9909	T01.PB12568	1	1358	1354	2003	1	1357	1616	2265
T01.PB13101	T01.PB15957	1056	2982	1	1057	1244	3173	82	1140
T01.PB2502	T01.PB24283	1	1005	1002	1317	714	1718	1846	2161
T01.PB27964	T01.PB18183	1	1679	1678	3007	6	1688	1837	3165
T01.PB9045	T01.PB12590	302	1841	5	302	634	2173	1	298
T01.PB13794	T01.PB14917	1	1459	1456	2170	1037	2483	2605	3319
T01.PB9966	T01.PB24631	507	2156	6	507	670	2319	1	502
T01.PB28254	T01.PB17292	208	3964	10	209	324	4076	1	200
T01.PB24431	T01.PB15835	219	2356	1	221	537	2675	2	222
T01.PB21300	T01.PB27825	547	3290	9	549	961	3704	11	551
T01.PB18265	T01.PB28782	1	3088	3087	3402	423	3508	3749	4063
T01.PB11426	T01.PB18105	1	1425	1424	2759	2	1426	1754	3090
T01.PB1664	T01.PB13726	418	1215	52	418	1317	2114	1	367
T01.PB16972	T01.PB15509	1003	3049	1	1004	1238	3284	32	1035
T01.PB28142	T01.PB20078	1207	3854	1	1207	1467	4116	90	1296
T01.PB12290	T01.PB13195	1	1615	1616	2083	38	1647	2045	2512
T01.PB19750	T01.PB17736	211	3277	1	212	663	3729	138	349
T01.PB25421	T01.PB18928	2	2056	2054	3322	219	2278	2594	3850
T01.PB11467	T01.PB13011	1	1044	1044	2022	450	1493	1604	2582
T01.PB7178	T01.PB10010	235	2080	93	238	420	2265	92	237
T01.PB23973	T01.PB15377	1	1753	1752	2748	99	1851	2081	3077
T01.PB7880	T01.PB23479	170	1520	24	170	1139	2490	1	147
T01.PB9108	T01.PB9512	1	1072	1070	1175	24	1094	1222	1327
T01.PB10607	T01.PB20481	1	1128	1131	2178	968	2097	2228	3275
T01.PB19061	T01.PB20414	1306	3089	1	1303	1832	3625	5	1307
T01.PB14666	T01.PB26572	224	3271	1	224	577	3625	84	307
T01.PB21030	T01.PB15932	1	1541	1540	2930	45	1587	1720	3113
T01.PB3246	T01.PB1103	1	1469	1467	1757	63	1530	1636	1926
T01.PB14689	T01.PB16067	1	2871	2872	3245	36	2906	3098	3471
T01.PB4094	T01.PB1065	1	1058	1056	1552	69	1126	1353	1849
T01.PB12187	T01.PB10678	146	2434	1	146	324	2610	69	214
T01.PB18018	T01.PB16316	205	3205	1	204	359	3360	4	207
T01.PB18158	T01.PB26036	540	3092	99	539	625	3177	1	441
T01.PB20996	T01.PB14967	115	2225	2224	3234	1	2110	2234	3244
T01.PB18021	T01.PB20920	107	3365	1	107	299	3557	10	115
T01.PB16810	T01.PB20562	1	2774	2774	3443	338	3101	3222	3891
T01.PB20522	T01.PB18294	1	2448	2451	3240	75	2523	2633	3422
T01.PB26593	T01.PB15859	1	1794	1795	3381	1	1794	2383	3969
T01.PB18785	T01.PB16372	13	1841	1841	3087	71	1871	2206	3447
T01.PB27133	T01.PB17422	347	3135	39	348	438	3226	1	310
T01.PB10868	T01.PB13628	1	1389	1390	2115	1	1389	1492	2217
T01.PB13794	T01.PB21410	1	1459	1456	2170	1288	2747	2869	3583
T01.PB18657	T01.PB15938	1214	3103	1	1216	1753	3640	268	1483
T01.PB18830	T01.PB26572	186	3237	1	189	574	3625	84	272
T01.PB12371	T01.PB28775	1	1550	1547	2106	1859	3405	3540	4099
T01.PB13787	T01.PB17232	1	1267	1263	2098	565	1830	2777	3612
T01.PB19744	T01.PB20229	1	2323	2323	3803	1	2308	2620	4106
T01.PB12151	T01.PB16540	1271	2868	1	1274	1896	3493	1	1274
T01.PB10947	T01.PB23237	1183	2416	1	1182	1335	2570	18	1200
T01.PB16414	T01.PB19048	1	2180	2180	3181	274	2466	2699	3703
T01.PB21391	T01.PB17248	446	3222	59	446	525	3302	1	388
T01.PB12194	T01.PB18318	16	1979	1980	2807	1	1964	3157	3984
T01.PB16972	T01.PB21322	1003	3010	1	1004	1272	3279	66	1069
T01.PB1096	T01.PB11117	1	1168	1169	1646	55	1222	1442	1919
T01.PB7461	T01.PB5498	133	1466	1	135	305	1639	12	146
T01.PB1582	T01.PB26930	216	1021	33	217	2668	3474	1	185
T01.PB20154	T01.PB27828	1	2827	2824	3455	1	2826	3000	3631
T01.PB9051	T01.PB5208	1	1182	1178	1658	3	1184	1363	1843
T01.PB28326	T01.PB18248	1	2528	2528	3002	1	2527	3074	3549
T01.PB20954	T01.PB17225	12	3197	3196	3551	13	3198	3311	3666
T01.PB16005	T01.PB15924	1	2220	2216	3038	2	2227	2400	3225
T01.PB3679	T01.PB12079	1	1361	1361	1871	1	1364	1494	2010
T01.PB4410	T01.PB26930	188	1053	5	189	2668	3533	1	185
T01.PB19841	T01.PB28210	1	2348	2347	3180	43	2393	3313	4146
T01.PB19351	T01.PB20294	160	3625	1	159	850	4319	64	222
T01.PB16972	T01.PB27673	1004	3049	1	1004	1471	3516	28	1031
T01.PB6960	T01.PB21386	1	1016	1012	1605	434	1448	1569	2162
T01.PB12475	T01.PB19173	1	2039	2040	2339	643	2673	2785	3083
T01.PB16876	T01.PB16280	1	1823	1826	3136	1	1820	1934	3264
T01.PB21363	T01.PB17941	209	3208	1	209	581	3580	5	213
T01.PB18830	T01.PB18051	186	3249	1	189	509	3572	22	210
T01.PB7602	T01.PB5745	247	1478	28	247	431	1661	1	218
T01.PB10931	T01.PB16024	1	1464	1462	2078	1018	2479	3144	3760
T01.PB17623	T01.PB15660	1075	3043	1	1078	1226	3196	1	1077
T01.PB19639	T01.PB18464	14	2943	2942	3249	1	2930	3063	3369
T01.PB18993	T01.PB17849	164	3329	1	168	1025	4194	11	179
T01.PB26635	T01.PB26958	1486	3231	1	1485	2311	4037	29	1513
T01.PB20218	T01.PB28538	1	2479	2477	3458	13	2491	2646	3627
T01.PB24354	T01.PB20787	146	2296	1	146	870	3020	22	167
T01.PB24989	T01.PB19352	1	1521	1520	2492	165	1685	1820	2792
T01.PB24763	T01.PB20218	1	1597	1595	2299	1	1597	2321	3025
T01.PB8290	T01.PB24232	1	1042	1041	1868	10	1050	1302	2129
T01.PB11368	T01.PB9949	1	1915	1915	2032	43	1957	2107	2223
T01.PB13866	T01.PB15215	1	1780	1780	1976	2263	4042	4148	4344
T01.PB24162	T01.PB25871	1	1784	1781	2618	74	1857	2222	3059
T01.PB15815	T01.PB20779	182	3109	1	183	1675	4602	36	218
T01.PB14541	T01.PB27006	166	3053	1	168	582	3469	3	170
T01.PB10502	T01.PB18677	1	1464	1463	1933	1643	3106	3218	3688
T01.PB18495	T01.PB16774	1	2434	2436	3111	25	2459	2636	3311
T01.PB24525	T01.PB14222	1	1176	1174	2003	428	1603	1713	2543
T01.PB15056	T01.PB21096	101	3089	1	101	298	3290	72	172
T01.PB11426	T01.PB15856	1	1425	1424	2759	8	1432	1858	3193
T01.PB24971	T01.PB12619	1169	2376	1	1173	1322	2527	20	1191
T01.PB6498	T01.PB14176	1	1764	1765	1964	1	1743	1873	2072
T01.PB14158	T01.PB13254	1442	1	2076	1441	814	2254	1	636
T01.PB23610	T01.PB12100	1	1926	1924	2038	1	1926	2030	2144
T01.PB15953	T01.PB14711	1	1973	1971	3646	52	2028	2132	3835
T01.PB17266	T01.PB26256	284	3347	1	287	406	3469	2	288
T01.PB16350	T01.PB14580	168	3414	1	167	403	3645	55	221
T01.PB17652	T01.PB26052	1	3058	3054	3509	159	3216	3781	4233
T01.PB12895	T01.PB17257	1	2335	2335	2581	90	2423	2724	2970
T01.PB18000	T01.PB14653	181	3659	16	186	283	3757	1	171
T01.PB15055	T01.PB16477	1	2568	2568	3238	9	2576	2724	3394
T01.PB5045	T01.PB12252	287	1390	44	288	1008	2111	1	245
T01.PB6490	T01.PB6183	401	1208	5	402	504	1302	1	396
T01.PB23827	T01.PB25430	1	1758	1756	2463	162	1919	2033	2740
T01.PB20966	T01.PB20898	154	3038	1	155	288	3171	1	155
T01.PB14762	T01.PB27316	1	3195	3194	3648	88	3279	3468	3921
T01.PB9885	T01.PB12811	156	2345	1	157	297	2486	1	158
T01.PB24754	T01.PB14255	1	1261	1264	2015	112	1372	1572	2323
T01.PB16919	T01.PB14409	1208	3200	1	1208	1412	3413	20	1232
T01.PB17451	T01.PB16239	1392	3066	1	1392	1575	3256	33	1424
T01.PB24333	T01.PB27418	1	1628	1627	2430	194	1821	1970	2773
T01.PB21595	T01.PB1099	1	861	861	986	28	888	1023	1148
T01.PB9005	T01.PB21974	156	1428	21	159	358	1630	1	139
T01.PB21323	T01.PB26561	117	2366	2366	3302	1	2250	2986	3922
T01.PB18667	T01.PB20514	1501	3144	1	1504	2519	4162	744	2239
T01.PB14687	T01.PB17656	1	2207	2206	3311	37	2245	2827	3932
T01.PB6658	T01.PB11219	1	1435	1434	1641	508	1941	2203	2410
T01.PB14295	T01.PB24892	1	1780	1777	2158	5	1784	2236	2617
T01.PB18907	T01.PB16035	1200	3135	108	1200	1460	3393	1	1092
T01.PB23790	T01.PB9814	1	1904	1901	2136	40	1943	2090	2325
T01.PB4611	T01.PB6984	214	1632	39	214	314	1732	1	176
T01.PB13203	T01.PB17299	1	1910	1908	2906	1	1917	2250	3248
T01.PB27080	T01.PB28175	1	2874	2872	3287	2	2875	4026	4441
T01.PB28771	T01.PB14480	1078	4015	1	1079	1267	4204	1	1079
T01.PB18159	T01.PB17314	310	3195	1	309	1219	4117	1	309
T01.PB15323	T01.PB18195	117	4114	1	114	335	4333	72	185
T01.PB25678	T01.PB14675	108	2971	2971	3702	6	2869	2982	3714
T01.PB12302	T01.PB21298	1	2217	2215	2631	92	2321	2543	2960
T01.PB23790	T01.PB9923	1	1904	1901	2211	12	1915	2062	2372
T01.PB11426	T01.PB15145	1	1427	1424	2759	8	1434	1943	3278
T01.PB24886	T01.PB20222	13	1398	1396	2010	328	1713	2571	3185
T01.PB17325	T01.PB19316	1046	2916	1	1045	1339	3209	138	1182
T01.PB10176	T01.PB19738	1122	2710	1	1124	1299	2886	1	1143
T01.PB18092	T01.PB14661	158	3909	1	157	315	4067	55	211
T01.PB9811	T01.PB26019	1	1548	1547	2537	36	1583	2232	3222
T01.PB21335	T01.PB17343	18	1858	1856	3197	3	1838	2589	3930
T01.PB8186	T01.PB23335	1	1234	1232	1838	14	1248	1361	1968
T01.PB2778	T01.PB22829	1	1116	1116	1229	2	1122	1299	1412
T01.PB23794	T01.PB24151	1	1008	1007	2023	1	1008	1140	2156
T01.PB7809	T01.PB20339	1	1580	1579	1911	1248	2828	3030	3362
T01.PB17220	T01.PB17656	1	2241	2240	3298	5	2245	2827	3885
T01.PB26512	T01.PB14511	1	2237	2236	3147	177	2404	2926	3837
T01.PB1652	T01.PB20139	1	1359	1356	1529	530	1889	2991	3164
T01.PB20934	T01.PB18547	1	2846	2843	3473	11	2851	3025	3655
T01.PB20182	T01.PB28095	1	1848	1849	3169	19	1865	2090	3410
T01.PB19769	T01.PB15856	1	1719	1715	3053	4	1722	1856	3194
T01.PB16005	T01.PB20639	1	2220	2216	3038	2	2230	2402	3250
T01.PB14430	T01.PB18195	159	4160	1	160	333	4334	1	160
T01.PB6960	T01.PB16656	1	1016	1012	1598	1595	2612	2733	3319
T01.PB27603	T01.PB21412	1279	3081	1	1280	1450	3252	68	1347
T01.PB10831	T01.PB26680	1	2344	2343	2629	1053	3403	3503	3788
T01.PB19401	T01.PB18353	1	2556	2555	3038	928	3480	3617	4100
T01.PB13424	T01.PB18138	141	3042	1	143	498	3397	26	168
T01.PB14666	T01.PB18051	224	3350	1	224	512	3639	22	245
T01.PB21401	T01.PB20117	1	1772	1770	3365	1	1773	2035	3629
T01.PB17798	T01.PB14398	305	3073	105	305	577	3345	240	440
T01.PB16972	T01.PB26732	1004	3049	1	1004	1316	3361	32	1035
T01.PB10607	T01.PB20802	1	1128	1131	2178	951	2081	2212	3259
T01.PB21401	T01.PB28780	1	2879	2878	3365	1	2879	3805	4292
T01.PB24571	T01.PB15712	1	1113	1111	2005	2157	3264	3372	4261
T01.PB8620	T01.PB16712	1	1102	1098	1210	208	1308	1515	1627
T01.PB18031	T01.PB15752	242	3242	17	241	378	3385	3	227
T01.PB14303	T01.PB14721	161	2306	1	162	880	3025	3	164
T01.PB20905	T01.PB25858	1	2431	2430	3228	5	2451	3094	3895
T01.PB8003	T01.PB24388	1	1184	1181	2003	10	1188	1559	2381
T01.PB15956	T01.PB15607	1	2464	2465	4062	39	2502	2617	4214
T01.PB1249	T01.PB10300	504	1310	8	506	1367	2173	1	499
T01.PB18092	T01.PB16181	157	3797	1	157	404	4044	74	230
T01.PB13794	T01.PB17047	1	1459	1456	2170	1291	2738	2860	3574
T01.PB15118	T01.PB17254	760	3198	80	761	839	3275	1	682
T01.PB11109	T01.PB18421	1	1742	1741	2145	2125	3865	3981	4388
T01.PB14244	T01.PB23236	1	1470	1469	2468	5	1473	1660	2659
T01.PB2881	T01.PB15115	1	1414	1413	1806	1	1413	2895	3288
T01.PB10367	T01.PB19634	143	2622	1	142	929	3408	148	289
T01.PB19081	T01.PB20138	1	4157	4154	4547	34	4194	4427	4820
T01.PB23737	T01.PB13668	1	1192	1193	2110	652	1845	1707	2624
T01.PB17928	T01.PB27829	1	3003	3002	3522	1	3020	3152	3673
T01.PB27045	T01.PB18554	1	2636	2637	3009	15	2648	2800	3172
T01.PB27783	T01.PB28449	468	3377	87	468	676	3577	169	550
T01.PB14549	T01.PB21158	17	2530	2531	3145	1	2520	2631	3247
T01.PB17581	T01.PB19515	1	1864	1863	3291	149	2013	2678	4106
T01.PB4246	T01.PB3081	1	1209	1210	1561	1	1211	1430	1781
T01.PB16005	T01.PB16715	1	2220	2216	3038	2	2235	2389	3229
T01.PB11822	T01.PB11069	1	1398	1397	2284	75	1472	1581	2468
T01.PB13295	T01.PB10272	1	1073	1070	2087	6	1080	1217	2236
T01.PB12872	T01.PB12758	1	1338	1337	2547	243	1581	1762	2972
T01.PB26751	T01.PB20165	2268	4562	1	2268	2395	4706	5	2272
T01.PB4076	T01.PB4166	1	1384	1385	1820	41	1423	1527	1962
T01.PB10798	T01.PB11452	262	2316	37	264	392	2443	32	260
T01.PB21259	T01.PB15771	229	3063	1	231	364	3190	1	231
T01.PB17356	T01.PB20078	1318	3193	1	1317	2241	4117	430	1746
T01.PB8288	T01.PB13166	1	1454	1453	1964	1	1452	1589	2100
T01.PB15815	T01.PB21398	182	3191	1	183	1678	4687	39	221
T01.PB18253	T01.PB15492	1	2551	2550	3474	421	2971	3084	4008
T01.PB28577	T01.PB14602	1	2893	2892	3049	634	3526	3706	3863
T01.PB20499	T01.PB17874	100	2163	2166	3156	1	2068	2169	3160
T01.PB24178	T01.PB24500	1	1681	1679	2014	1	1681	2169	2504
T01.PB17900	T01.PB20500	2304	1	4205	2302	2040	4344	27	1927
T01.PB9572	T01.PB19495	96	1739	1	100	1441	3084	1	100
T01.PB4641	T01.PB18980	1	1134	1134	1931	12	1145	2283	3079
T01.PB5538	T01.PB12145	1	1552	1553	1899	1	1552	1691	2038
T01.PB13824	T01.PB23996	1	1692	1690	2118	65	1756	1932	2360
T01.PB19443	T01.PB18589	1	1969	1970	3251	1	1983	2120	3400
T01.PB1216	T01.PB3311	1	1303	1300	1858	1	1302	1436	1993
T01.PB13591	T01.PB19155	10	1451	1450	2273	1	1441	2452	3276
T01.PB23856	T01.PB10507	388	2062	47	389	517	2191	1	343
T01.PB20894	T01.PB19926	142	3147	1	142	463	3468	19	161
T01.PB16972	T01.PB16569	1003	3049	1	1004	1332	3379	32	1036
T01.PB27964	T01.PB17117	1	1679	1678	2987	2	1680	1929	3239
T01.PB10152	T01.PB10167	342	2263	8	341	455	2375	1	334
T01.PB18429	T01.PB18589	1	1698	1701	3000	1	1695	2204	3503
T01.PB19327	T01.PB15713	1	2049	2047	3120	237	2287	2426	3499
T01.PB18464	T01.PB19341	1	2667	2670	3372	19	2685	2950	3656
T01.PB16733	T01.PB20488	1454	3100	1	1453	1900	3547	280	1732
T01.PB20006	T01.PB26129	423	3242	69	423	537	3356	1	355
T01.PB12936	T01.PB17794	240	2506	2	239	910	3176	1	237
T01.PB17257	T01.PB27418	1	2864	2860	2970	41	2905	3023	3133
T01.PB27749	T01.PB20771	107	2877	2876	3171	1	2771	2920	3215
T01.PB19744	T01.PB27965	142	2323	2322	3803	7	2188	2531	4020
T01.PB22431	T01.PB7881	175	1203	25	175	269	1297	1	151
T01.PB20905	T01.PB18294	1	2431	2427	3214	76	2524	2641	3431
T01.PB16719	T01.PB26865	2	3117	3118	3514	37	3152	3282	3678
T01.PB14976	T01.PB20439	1	2054	2052	3335	5	2058	2229	3509
T01.PB10930	T01.PB13783	17	2057	2058	2318	4	2044	2168	2429
T01.PB22014	T01.PB22122	138	1339	4	143	303	1504	5	144
T01.PB17523	T01.PB16089	549	3052	9	544	678	3138	13	544
T01.PB21224	T01.PB15592	344	3532	1	345	588	3777	92	440
T01.PB25804	T01.PB18998	1	2059	2057	3285	1	2062	2401	3629
T01.PB23705	T01.PB18247	1	1385	1383	2164	240	1638	2864	3645
T01.PB24354	T01.PB16734	146	2373	1	147	783	3010	39	185
T01.PB15660	T01.PB14428	225	3196	2	228	869	3841	1	227
T01.PB14828	T01.PB15852	22	2942	2941	3062	1	2932	3039	3160
T01.PB26740	T01.PB15349	1965	3881	140	1964	1937	3853	1	1825
T01.PB4382	T01.PB13190	1	1261	1262	1771	121	1381	1562	2070
T01.PB14434	T01.PB14442	1	1849	1848	3321	30	1878	2001	3474
T01.PB19901	T01.PB19160	105	3927	1	108	783	4566	6	113
T01.PB28124	T01.PB18632	1	1995	1994	3126	907	2914	3063	4195
T01.PB11671	T01.PB11221	1	1517	1521	2263	119	1636	1746	2488
T01.PB9698	T01.PB1575	294	1484	7	296	395	1585	1	287
T01.PB24840	T01.PB18319	1	1307	1306	2437	204	1510	1969	3101
T01.PB13183	T01.PB23236	1	1448	1447	2368	4	1473	1660	2582
T01.PB19155	T01.PB14409	1212	3276	1	1211	1375	3439	20	1231
T01.PB19204	T01.PB17088	1609	4040	1	1608	1749	4180	5	1612
T01.PB19481	T01.PB17755	1	2800	2796	3495	901	3698	3928	4627
T01.PB13814	T01.PB12049	1	1488	1484	2187	1	1487	1652	2355
T01.PB20167	T01.PB21236	1	2124	2123	4019	10	2132	2342	4237
T01.PB24664	T01.PB16356	11	2177	2176	2935	1	2167	2273	3032
T01.PB10356	T01.PB12673	666	2178	68	671	902	2412	1	605
T01.PB4858	T01.PB3039	153	1263	40	151	298	1408	1	112
T01.PB1628	T01.PB8682	194	1613	9	192	542	1961	1	184
T01.PB12694	T01.PB23526	179	2248	1	178	422	2490	1	178
T01.PB14481	T01.PB18714	400	3359	66	400	440	3400	1	335
T01.PB12598	T01.PB16363	154	2608	1	155	666	3120	209	363
T01.PB19901	T01.PB21398	105	3927	1	108	814	4636	37	144
T01.PB18104	T01.PB14678	1	1974	1974	3025	1	1973	2397	3448
T01.PB18603	T01.PB28562	24	2689	2689	3046	45	2695	2969	3326
T01.PB20396	T01.PB19215	350	3616	19	350	528	3795	79	410
T01.PB14669	T01.PB17054	123	3323	1	123	592	3792	20	142
T01.PB9520	T01.PB11272	205	1961	3	204	476	2229	1	201
T01.PB24321	T01.PB24352	1	1714	1715	1981	260	1973	2189	2455
T01.PB18521	T01.PB21342	1017	3075	1	1018	1347	3405	178	1195
T01.PB23789	T01.PB24792	1	1120	1122	2026	194	1313	1581	2485
T01.PB8277	T01.PB13027	188	1972	1	187	669	2449	322	507
T01.PB14910	T01.PB16429	10	2720	2719	3232	1	2711	2818	3329
T01.PB6703	T01.PB28459	118	1246	1	119	2848	3976	2	120
T01.PB18890	T01.PB14555	1106	3311	1	1104	1730	3932	2	1095
T01.PB23848	T01.PB23989	186	2277	1	185	349	2440	4	188
T01.PB16144	T01.PB26401	398	2986	4	401	524	3111	1	398
T01.PB25684	T01.PB20683	1	2977	2981	3354	258	3234	3120	3493
T01.PB14236	T01.PB18247	1	1619	1617	2398	7	1638	2864	3645
T01.PB21373	T01.PB15786	2	2497	2498	3429	1	2496	2604	3515
T01.PB24332	T01.PB17306	236	2366	32	239	887	3017	47	254
T01.PB21414	T01.PB19704	1608	3279	1	1609	1738	3402	1	1610
T01.PB20972	T01.PB16979	328	3856	1	330	436	3963	1	330
T01.PB21425	T01.PB20117	1	1760	1758	3372	4	1773	2035	3629
T01.PB13603	T01.PB18526	1	2319	2317	2489	440	2737	3125	3297
T01.PB14055	T01.PB14242	1	1475	1476	2129	42	1516	1634	2287
T01.PB1069	T01.PB9415	585	1416	6	585	700	1526	1	580
T01.PB7927	T01.PB15687	1	1187	1185	1499	329	1531	2906	3220
T01.PB18265	T01.PB17432	1	3088	3086	3376	390	3477	3846	4136
T01.PB14730	T01.PB15499	1	2323	2322	2986	45	2367	2667	3331
T01.PB24852	T01.PB28122	1	1700	1697	2098	2398	4097	4321	4722
T01.PB18222	T01.PB18528	1	2231	2228	3432	152	2401	2550	3753
T01.PB11371	T01.PB10123	182	2118	1	181	468	2383	30	209
T01.PB10005	T01.PB25653	1206	2477	1	1206	2954	4225	137	1342
T01.PB16924	T01.PB16855	1	2854	2851	3398	1	2854	3092	3639
T01.PB13137	T01.PB24587	1	1877	1877	2138	1	1878	2105	2366
T01.PB16414	T01.PB19845	1	2180	2180	3142	74	2251	2480	3441
T01.PB9730	T01.PB2536	9	897	896	1530	11	897	1201	1834
T01.PB17244	T01.PB26814	324	3123	5	325	491	3294	1	321
T01.PB17772	T01.PB19298	1430	3874	1	1430	1618	4061	1	1447
T01.PB26316	T01.PB16716	1	2050	2047	3816	1005	3056	3193	4966
T01.PB13794	T01.PB28613	1	1459	1456	2170	1090	2549	2671	3385
T01.PB14377	T01.PB17897	109	1900	1903	3088	205	1996	2326	3511
T01.PB6269	T01.PB5122	1	1162	1162	1404	87	1248	1407	1649
T01.PB20940	T01.PB14642	390	3560	58	391	445	3615	1	334
T01.PB23491	T01.PB28737	1	1601	1600	2001	28	1628	1735	2136
T01.PB11176	T01.PB16264	1	1496	1495	2589	55	1556	1669	2764
T01.PB28463	T01.PB19677	173	3291	1	173	327	3446	42	214
T01.PB10508	T01.PB18889	301	2667	32	302	787	3153	15	285
T01.PB20030	T01.PB19775	288	3015	14	287	392	3095	1	274
T01.PB7718	T01.PB24432	886	1836	9	886	1374	2324	1	878
T01.PB20414	T01.PB19160	1832	3618	1	1830	2842	4618	1	1803
T01.PB19842	T01.PB28477	1275	3032	1	1276	1528	3280	1	1276
T01.PB6169	T01.PB11114	165	1249	22	167	1073	2161	1	147
T01.PB3062	T01.PB13792	291	1563	4	290	1362	2628	125	403
T01.PB8101	T01.PB16824	1	1159	1155	1683	1699	2871	2990	3520
T01.PB24332	T01.PB10508	236	2366	32	239	493	2623	32	239
T01.PB26152	T01.PB14500	1	3312	3312	3588	76	3387	3775	4050
T01.PB4611	T01.PB22953	215	1632	47	214	539	1957	90	257
T01.PB17323	T01.PB27554	20	2707	2706	3150	60	2747	2880	3324
T01.PB12406	T01.PB25966	1	1582	1581	2328	1717	3296	3444	4191
T01.PB23705	T01.PB11690	1	1612	1612	2103	176	1801	2065	2556
T01.PB12678	T01.PB27930	1	1837	1835	2712	31	1868	2042	2919
T01.PB20163	T01.PB26472	281	3397	1	285	789	3903	43	331
T01.PB9693	T01.PB5745	101	1328	1	101	431	1661	119	218
T01.PB19393	T01.PB15802	1	2541	2541	3106	52	2587	2723	3274
T01.PB24431	T01.PB16208	219	2356	1	222	548	2686	2	222
T01.PB25763	T01.PB20760	1	2527	2526	3490	201	2731	2840	3804
T01.PB24354	T01.PB24319	147	2374	1	147	307	2534	7	153
T01.PB4914	T01.PB13586	1	1358	1356	1712	27	1384	1691	2049
T01.PB14446	T01.PB18545	1142	3271	1	1144	1584	3713	1	1144
T01.PB10508	T01.PB20907	301	2667	32	302	824	3190	51	321
T01.PB24332	T01.PB14386	236	2366	32	239	856	2986	27	234
T01.PB27786	T01.PB27409	2	2328	2327	3218	1	2330	2458	3349
T01.PB18072	T01.PB16826	1	2726	2724	3093	150	2874	3224	3593
T01.PB24332	T01.PB20907	236	2366	32	239	1016	3146	51	258
T01.PB13866	T01.PB14650	1	1780	1780	2029	2238	4017	4123	4372
T01.PB4653	T01.PB12526	144	1512	1	144	573	1941	218	361
T01.PB26946	T01.PB25651	13	2476	2474	3083	515	2978	3099	3708
T01.PB19401	T01.PB18101	1	2556	2555	3023	570	3123	3312	3781
T01.PB21117	T01.PB20768	1	2135	2133	3861	40	2170	2405	4133
T01.PB8944	T01.PB12404	1	1081	1080	1869	1	1083	1213	2001
T01.PB3789	T01.PB3492	310	1310	46	310	616	1616	139	402
T01.PB24734	T01.PB25510	289	2232	5	289	1633	3576	826	1110
T01.PB20493	T01.PB15421	192	3343	1	194	608	3759	291	484
T01.PB12204	T01.PB15033	279	2910	27	283	365	2994	1	257
T01.PB16368	T01.PB19849	1	3042	3043	4195	191	3234	3371	4523
T01.PB21425	T01.PB28780	1	2879	2878	3372	4	2879	3805	4292
T01.PB1450	T01.PB18914	285	1995	68	286	1879	3581	1	218
T01.PB25536	T01.PB16824	108	2966	2962	3404	1	2871	2990	3432
T01.PB12794	T01.PB14250	1	1140	1135	2119	5	1146	1761	2743
T01.PB9948	T01.PB15179	1271	2842	1	1274	1896	3475	1	1274
T01.PB16335	T01.PB16235	415	3149	80	415	473	3206	1	336
T01.PB22013	T01.PB9113	1	1025	1027	1745	1	1019	1177	1895
T01.PB14545	T01.PB27226	15	2138	2137	4188	1	2123	2355	4406
T01.PB4917	T01.PB8813	164	1442	3	164	307	1588	1	162
T01.PB14874	T01.PB20167	1	1697	1693	3148	334	2031	2525	3981
T01.PB3935	T01.PB10184	270	1404	3	270	1146	2279	15	282
T01.PB21385	T01.PB19771	1	3865	3865	4088	1	3862	3967	4190
T01.PB25609	T01.PB14459	12	2022	2021	3999	51	2061	2220	4198
T01.PB7423	T01.PB25610	1	1066	1064	1396	1941	3006	3116	3448
T01.PB26199	T01.PB16476	1	2496	2494	3441	969	3452	3564	4506
T01.PB21217	T01.PB19926	149	3229	1	151	490	3571	13	163
T01.PB26110	T01.PB21390	1	1971	1971	3374	43	2013	2213	3616
T01.PB22767	T01.PB13299	1	1616	1617	1780	65	1680	2669	2832
T01.PB21262	T01.PB15986	1696	4007	1	1697	1877	4206	1	1698
T01.PB2901	T01.PB23957	1	1524	1524	1985	145	1668	1769	2230
T01.PB1120	T01.PB21213	1	1059	1058	1814	1679	2737	3025	3781
T01.PB15370	T01.PB17314	310	3199	1	309	1219	4102	1	309
T01.PB28595	T01.PB25433	1085	4073	1	1085	1208	4196	6	1090
T01.PB8272	T01.PB9934	417	985	1	418	1639	2207	847	1261
T01.PB23634	T01.PB26432	1	1452	1452	2404	164	1615	3081	4033
T01.PB28216	T01.PB14886	1677	3362	1	1678	2414	4099	32	1709
T01.PB16520	T01.PB15136	207	3423	2	208	685	3901	1	208
T01.PB19039	T01.PB17621	11	2097	2098	3152	28	2107	2294	3347
T01.PB16268	T01.PB17289	1	2521	2521	3096	1	2521	2783	3358
T01.PB24354	T01.PB13699	146	2271	1	147	834	2959	21	166
T01.PB13605	T01.PB27930	1	1491	1489	2417	378	1868	2042	2970
T01.PB20030	T01.PB17611	1	1890	1891	3014	17	1904	2073	3175
T01.PB10367	T01.PB16639	143	2598	1	142	613	3067	145	283
T01.PB11776	T01.PB16284	1014	2666	1	1016	1366	3016	45	1058
T01.PB11109	T01.PB10309	1	1742	1741	2149	335	2076	2192	2603
T01.PB17874	T01.PB26065	1	2168	2169	3160	495	2662	2848	3839
T01.PB3285	T01.PB16099	1	1220	1219	1473	40	1260	1453	1707
T01.PB20373	T01.PB19850	1	2238	2238	3472	2	2247	2353	3595
T01.PB3062	T01.PB4396	291	1563	9	295	456	1726	49	334
T01.PB24332	T01.PB13822	236	2366	32	239	831	2961	31	238
T01.PB25752	T01.PB18970	1	2454	2455	3094	596	3049	3184	3825
T01.PB25646	T01.PB26106	1	1795	1794	3265	138	1926	2038	3509
T01.PB10441	T01.PB10930	1	1069	1070	2112	68	1136	1278	2319
T01.PB14022	T01.PB16688	114	2666	1	114	954	3501	77	190
T01.PB28154	T01.PB16814	1	3313	3312	3870	1	3313	3481	4038
T01.PB15045	T01.PB18956	167	3518	1	168	345	3699	1	168
T01.PB20882	T01.PB18345	273	3549	2	275	378	3651	6	278
T01.PB16559	T01.PB15851	358	3673	2	358	630	3953	127	483
T01.PB28736	T01.PB27663	200	3101	1	203	1670	4571	1296	1498
T01.PB19902	T01.PB20755	1	1963	1962	2970	2	1967	2241	3249
T01.PB19682	T01.PB20915	1	2070	2073	3303	56	2120	2388	3616
T01.PB10177	T01.PB18387	1	1547	1545	2311	82	1613	2281	3047
T01.PB16972	T01.PB26273	1004	3049	1	1004	1487	3532	32	1035
T01.PB7302	T01.PB14651	1	614	613	988	1892	2506	2754	3129
T01.PB28703	T01.PB21094	1340	3404	1	1340	1478	3543	4	1343
T01.PB26932	T01.PB19426	1	2831	2830	3213	97	2927	3037	3421
T01.PB10612	T01.PB20754	1	1603	1598	2520	47	1643	1863	2784
T01.PB18724	T01.PB26228	22	2382	2381	3174	23	2386	2494	3287
T01.PB25684	T01.PB15804	1	2977	2981	3349	1307	4283	4169	4537
T01.PB9430	T01.PB14004	1	1096	1093	1956	1	1096	1207	2070
T01.PB7104	T01.PB24206	131	1904	1	132	337	2110	14	145
T01.PB3961	T01.PB8670	410	1160	8	412	517	1268	1	405
T01.PB4806	T01.PB1986	143	1373	41	143	229	1458	1	103
T01.PB26385	T01.PB27312	1652	3448	1	1654	1808	3604	2	1655
T01.PB1504	T01.PB5642	300	1229	49	300	514	1443	1	252
T01.PB25002	T01.PB23829	1	1338	1339	2389	115	1451	1701	2751
T01.PB16972	T01.PB20675	1003	3049	1	1004	1317	3362	32	1035
T01.PB22041	T01.PB11455	1	1250	1248	1937	13	1263	1374	2062
T01.PB24788	T01.PB16668	1	1674	1672	2161	1022	2698	2939	3428
T01.PB2535	T01.PB17501	231	1112	35	233	2346	3243	1	199
T01.PB11671	T01.PB21032	1	1695	1694	2263	1	1693	2765	3333
T01.PB10214	T01.PB16721	1	1388	1389	2621	1	1391	1502	2737
T01.PB4894	T01.PB6997	99	1269	1	102	300	1470	1	102
T01.PB7440	T01.PB22942	104	1348	1	109	752	1996	1	109
T01.PB10198	T01.PB13222	210	2686	12	212	462	2931	1	200
T01.PB9907	T01.PB16377	1	2122	2119	2751	1	2121	2510	3143
T01.PB14400	T01.PB26134	501	3087	9	500	676	3258	1	492
T01.PB3928	T01.PB11238	11	1534	1532	1809	1	1525	1856	2133
T01.PB10951	T01.PB20680	1	1654	1654	2714	315	1972	2092	3154
T01.PB27555	T01.PB21372	655	3365	93	658	1149	3859	93	658
T01.PB6004	T01.PB6580	7	658	656	1259	91	742	1001	1604
T01.PB17134	T01.PB14593	1	2343	2344	3277	28	2353	2466	3399
T01.PB15279	T01.PB19341	1	2595	2598	3304	91	2685	2950	3656
T01.PB1120	T01.PB24232	10	1059	1058	1883	1	1050	1302	2127
T01.PB27908	T01.PB27006	166	3084	1	169	383	3301	3	171
T01.PB20842	T01.PB21393	2	2236	2235	3115	1	2243	2345	3226
T01.PB24581	T01.PB27506	1	1943	1943	2404	684	2626	2774	3235
T01.PB21869	T01.PB22756	9	819	815	1513	1	811	915	1613
T01.PB20576	T01.PB15913	1	2950	2948	3728	11	2952	3237	4017
T01.PB14783	T01.PB20463	17	2949	2948	3233	1	2938	3890	4175
T01.PB20970	T01.PB16369	1510	3044	1	1512	1619	3153	6	1518
T01.PB15802	T01.PB18979	15	2587	2587	3206	1	2566	2679	3294
T01.PB9265	T01.PB19268	1	1372	1371	1786	48	1419	2801	3216
T01.PB16350	T01.PB21381	168	3414	1	167	429	3670	61	227
T01.PB7104	T01.PB28245	130	1863	1	132	2028	3761	1772	1903
T01.PB16972	T01.PB17825	1003	3049	1	1003	1162	3208	28	1030
T01.PB2840	T01.PB8422	200	971	1	201	568	1339	212	412
T01.PB5440	T01.PB22264	1	1190	1189	1570	1	1181	1377	1758
T01.PB14423	T01.PB21172	1186	3220	1	1185	1486	3521	177	1362
T01.PB17599	T01.PB26030	1	3056	3054	3659	1	3056	3294	3899
T01.PB17282	T01.PB18549	291	4806	129	295	284	4803	1	166
T01.PB12779	T01.PB11221	1	1538	1542	2262	110	1636	1746	2466
T01.PB15990	T01.PB14428	179	3152	1	182	869	3843	46	227
T01.PB16734	T01.PB20787	184	2933	18	184	276	3020	1	167
T01.PB14910	T01.PB15759	1	2720	2719	3232	1	2741	2848	3359
T01.PB18932	T01.PB27829	1	2970	2967	3508	3	2975	3150	3691
T01.PB7888	T01.PB24298	345	1974	75	345	675	2304	27	297
T01.PB10452	T01.PB24784	427	1999	72	426	656	2229	1	355
T01.PB16986	T01.PB14745	1054	3280	1	1059	1261	3485	2	1059
T01.PB21308	T01.PB26543	20	2838	2835	3065	1	2818	3041	3271
T01.PB14910	T01.PB19461	1	2720	2719	3143	1	2720	2827	3249
T01.PB25988	T01.PB17694	1	3104	3102	3901	62	3160	3305	4104
T01.PB16972	T01.PB14554	1003	3049	1	1004	1318	3364	32	1035
T01.PB13364	T01.PB11903	208	2067	9	209	301	2162	1	201
T01.PB20297	T01.PB19775	288	2993	14	287	392	3095	1	274
T01.PB9182	T01.PB10327	1	1550	1550	1896	56	1607	1736	2085
T01.PB14142	T01.PB25754	1	1440	1438	2273	117	1549	2280	3115
T01.PB23593	T01.PB15875	1013	2303	1	1013	1851	3141	367	1375
T01.PB21353	T01.PB19144	354	3523	65	355	402	3562	1	291
T01.PB10062	T01.PB16268	1	1800	1798	2801	1	1800	2093	3096
T01.PB24681	T01.PB11637	1	2306	2306	2476	3	2305	2464	2634
T01.PB17652	T01.PB14450	1	3058	3054	3509	145	3201	3848	4300
T01.PB13973	T01.PB17733	1	1881	1878	2604	42	1920	2496	3222
T01.PB16972	T01.PB20893	1003	3049	1	1004	1403	3450	28	1031
T01.PB4894	T01.PB1711	102	1293	1	102	213	1404	1	102
T01.PB7011	T01.PB2280	158	1372	4	158	319	1529	1	155
T01.PB14924	T01.PB19955	1	2467	2466	3251	28	2499	2610	3398
T01.PB13726	T01.PB16472	146	2115	12	146	1178	3146	1	135
T01.PB16520	T01.PB21398	207	3432	1	208	1471	4696	32	240
T01.PB27492	T01.PB14480	1	2015	2014	3139	682	2696	3077	4202
T01.PB19801	T01.PB21418	1487	3098	1	1490	1681	3292	35	1524
T01.PB14669	T01.PB20853	123	3335	1	123	653	3866	20	142
T01.PB4616	T01.PB6549	137	1395	1	137	266	1524	6	142
T01.PB26781	T01.PB14886	1	1795	1796	3452	33	1827	2416	4072
T01.PB24189	T01.PB23518	1	1151	1148	2026	20	1170	1647	2525
T01.PB23581	T01.PB26294	1	1289	1289	2499	236	1524	1870	3080
T01.PB14714	T01.PB19176	1	2967	2965	3169	762	3733	3836	4041
T01.PB9285	T01.PB5082	1	1063	1058	1358	2	1071	1283	1583
T01.PB13814	T01.PB12020	1	1488	1484	2186	2	1488	1738	2448
T01.PB7161	T01.PB23380	122	1832	1	121	317	2027	1	120
T01.PB11050	T01.PB12605	262	2531	7	265	573	2843	1	259
T01.PB9788	T01.PB11484	441	2126	47	441	591	2275	1	395
T01.PB17584	T01.PB16464	334	3819	30	333	816	4302	1	304
T01.PB20990	T01.PB28048	1	2484	2482	3193	16	2499	2612	3323
T01.PB24354	T01.PB12008	144	2373	1	147	456	2685	7	153
T01.PB18017	T01.PB27316	1	3263	3262	3714	8	3279	3468	3920
T01.PB24852	T01.PB21417	1	1700	1697	2163	869	2568	2792	3258
T01.PB3124	T01.PB12506	595	1945	6	596	745	2094	1	591
T01.PB11697	T01.PB27260	230	2689	10	232	1395	3855	1	224
T01.PB5677	T01.PB12131	136	1611	1	138	1501	2976	1	138
T01.PB11426	T01.PB19769	1	1425	1424	2759	5	1429	1717	3052
T01.PB20499	T01.PB26065	1	2163	2164	3158	396	2562	2846	3841
T01.PB28702	T01.PB14424	1	1959	1958	3531	53	1992	2177	3750
T01.PB23639	T01.PB14095	161	2378	1	164	347	2563	2	165
T01.PB23514	T01.PB18135	1	1099	1096	2094	965	2062	2216	3214
T01.PB20576	T01.PB14650	1	2950	2948	3788	11	2952	3237	4077
T01.PB2869	T01.PB24346	1	1136	1137	1354	280	1415	1914	2131
T01.PB12173	T01.PB12434	152	2181	11	152	269	2298	1	142
T01.PB13774	T01.PB14111	1	1741	1742	2339	1	1739	1871	2476
T01.PB14874	T01.PB15214	1	1697	1693	3017	130	1827	2321	3645
T01.PB26152	T01.PB16814	1	3312	3312	3588	1	3312	3700	3975
T01.PB18785	T01.PB17866	13	2316	2315	3055	9	2306	2477	3214
T01.PB25960	T01.PB15143	1429	3000	1	1430	1556	3128	6	1433
T01.PB10603	T01.PB19771	1	2012	2012	2196	1851	3862	3967	4151
T01.PB9065	T01.PB12079	1	1283	1285	1828	82	1363	1494	2018
T01.PB2701	T01.PB16301	410	1057	48	411	2128	2775	1	364
T01.PB7412	T01.PB10389	1	1491	1490	1851	6	1496	1646	2007
T01.PB21263	T01.PB25745	1208	3197	1	1209	1724	3713	333	1541
T01.PB8620	T01.PB7159	1	1102	1098	1255	5	1105	1312	1469
T01.PB3883	T01.PB8913	157	1846	1	157	260	1949	1	157
T01.PB19750	T01.PB20920	210	3277	1	212	487	3554	146	357
T01.PB16991	T01.PB15591	1	1933	1932	3500	55	1987	2218	3787
T01.PB5895	T01.PB8124	274	1797	37	276	389	1912	45	284
T01.PB24754	T01.PB10777	1	1261	1264	1981	112	1372	1572	2289
T01.PB21217	T01.PB20443	149	3229	1	149	330	3409	2	150
T01.PB11900	T01.PB11928	482	2021	5	481	593	2133	1	479
T01.PB14773	T01.PB27217	2	3013	3010	3908	1	3012	3588	4486
T01.PB18035	T01.PB25382	683	3204	80	687	1061	3582	1	608
T01.PB15043	T01.PB20233	1192	3075	1	1191	1311	3201	2	1206
T01.PB21355	T01.PB14577	1423	3200	131	1422	1618	3395	28	1319
T01.PB7178	T01.PB10766	237	2080	93	238	366	2207	92	237
T01.PB11462	T01.PB16631	1054	2295	1	1059	2141	3386	1	1059
T01.PB23577	T01.PB28250	1	2126	2124	2691	208	2333	2516	3083
T01.PB17162	T01.PB16059	1	1802	1801	3098	25	1814	2224	3518
T01.PB10066	T01.PB25822	1189	2515	1	1191	2136	3462	2	1193
T01.PB27302	T01.PB25667	1300	3320	1	1300	1408	3428	7	1306
T01.PB12166	T01.PB13310	1	1452	1452	1984	6	1457	1585	2117
T01.PB9421	T01.PB23266	119	1873	1	120	586	2340	2	121
T01.PB5584	T01.PB27243	1	1529	1530	1685	1389	2917	3074	3229
T01.PB20556	T01.PB20190	1	2504	2502	3019	45	2548	2728	3245
T01.PB23896	T01.PB10093	18	2012	2012	2317	1	1995	2106	2411
T01.PB11073	T01.PB19139	1365	2693	1	1365	1790	3119	1	1365
T01.PB11123	T01.PB13079	1	1692	1697	2125	51	1742	1873	2301
T01.PB12012	T01.PB20636	1	1868	1868	2293	31	1889	2326	2750
T01.PB13902	T01.PB28422	1	1127	1126	2177	1	1127	1917	2968
T01.PB19380	T01.PB20137	1	2715	2716	3179	32	2749	2897	3360
T01.PB25741	T01.PB14744	1	2037	2036	3085	63	2101	2229	3278
T01.PB8534	T01.PB22712	1	1458	1458	1835	26	1483	1588	1964
T01.PB20493	T01.PB14376	192	3324	1	194	655	3787	338	531
T01.PB16239	T01.PB26358	1	1935	1934	3255	1	1935	2115	3436
T01.PB20607	T01.PB16670	1	3387	3386	3600	784	4169	4305	4519
T01.PB18318	T01.PB17372	1160	3984	1	1164	1727	4555	16	1180
T01.PB14387	T01.PB28258	1379	3201	1	1380	1486	3308	1	1380
T01.PB4391	T01.PB7615	105	1670	1	104	313	1878	75	178
T01.PB7178	T01.PB10512	235	2080	93	238	334	2179	8	153
T01.PB4611	T01.PB12054	215	1632	39	214	494	1911	1	176
T01.PB16300	T01.PB16065	199	3150	1	198	496	3447	118	317
T01.PB4065	T01.PB19268	1	1367	1364	1550	53	1421	2822	3008
T01.PB11099	T01.PB25838	1	1588	1587	2411	988	2575	2897	3723
T01.PB21300	T01.PB26378	549	3290	8	549	836	3577	1	542
T01.PB18698	T01.PB17299	1	1917	1915	2936	1	1918	2230	3248
T01.PB19401	T01.PB16585	1	2556	2555	3038	648	3201	3452	3936
T01.PB19075	T01.PB17073	1	2027	2025	3241	5	2031	2157	3372
T01.PB19215	T01.PB19067	139	3883	1	138	317	4060	28	165
T01.PB3637	T01.PB1986	102	1361	1	102	258	1517	2	103
T01.PB18082	T01.PB17151	1	2925	2925	3118	41	2965	3072	3265
T01.PB24852	T01.PB16591	1	1700	1697	2159	2073	3772	3996	4458
T01.PB8658	T01.PB14920	1	1451	1448	1708	5	1455	2955	3215
T01.PB7257	T01.PB13379	135	1783	1	134	669	2317	5	139
T01.PB11426	T01.PB20970	1	1425	1424	2759	1	1425	1688	3023
T01.PB12693	T01.PB10981	13	1604	1605	2013	13	1603	1708	2116
T01.PB15056	T01.PB21342	101	3238	1	101	297	3435	71	171
T01.PB8375	T01.PB13917	1	1134	1131	1807	1	1134	1330	2006
T01.PB11123	T01.PB17623	1	1699	1696	2125	97	1795	2616	3045
T01.PB8906	T01.PB17763	103	1340	1	105	3263	4515	2765	2869
T01.PB20443	T01.PB19926	328	3422	1	330	488	3584	12	342
T01.PB14047	T01.PB16270	1	1847	1845	2088	73	1920	2254	2500
T01.PB8503	T01.PB25022	1	1339	1337	1923	9	1352	1511	2115
T01.PB11035	T01.PB10832	122	2466	1	117	283	2625	2	118
T01.PB6481	T01.PB18795	119	1544	1	121	2004	3427	31	151
T01.PB14874	T01.PB21236	1	1697	1693	3148	343	2038	2744	4199
T01.PB15655	T01.PB27279	1	2015	2013	3002	299	2313	2462	3453
T01.PB7388	T01.PB17745	158	1654	1	157	1175	2674	19	176
T01.PB25783	T01.PB18196	1	1571	1569	3036	40	1609	1713	3178
T01.PB19461	T01.PB15759	1	3249	3247	3465	1	3270	3397	3616
T01.PB23444	T01.PB15755	134	2622	1	135	712	3200	477	611
T01.PB9760	T01.PB22840	307	1305	33	306	541	1547	1	274
T01.PB27472	T01.PB18849	1	3035	3035	3180	449	3483	3584	3729
T01.PB10243	T01.PB19003	1	1745	1744	2561	38	1782	2261	3078
T01.PB16414	T01.PB19367	1	2179	2180	3096	278	2449	2677	3588
T01.PB16504	T01.PB16835	1	2712	2710	3123	148	2860	3015	3428
T01.PB24332	T01.PB18889	236	2366	32	239	979	3109	15	222
T01.PB17319	T01.PB21418	210	3077	2	209	425	3292	91	298
T01.PB23604	T01.PB10028	1	1422	1422	2170	1	1422	1550	2298
T01.PB19296	T01.PB18487	1	3392	3388	3846	231	3619	3881	4339
T01.PB19357	T01.PB20918	1	3503	3499	4305	35	3539	3729	4539
T01.PB17111	T01.PB19344	2	2632	2632	3068	121	2752	2866	3300
T01.PB21354	T01.PB14674	1	2634	2634	3522	1	2634	2739	3627
T01.PB9780	T01.PB21892	287	1165	5	288	473	1351	1	284
T01.PB6427	T01.PB11219	1	1262	1259	1490	1	1261	2201	2432
T01.PB18058	T01.PB21253	396	3116	94	396	446	3166	34	336
T01.PB19247	T01.PB17656	1	2235	2234	3272	11	2245	2893	3932
T01.PB12678	T01.PB19738	1091	2712	1	1093	1299	2920	32	1143
T01.PB13402	T01.PB16778	267	2910	1	267	390	3034	13	279
T01.PB1871	T01.PB5208	1	1147	1143	1648	27	1184	1363	1868
T01.PB12850	T01.PB23554	1	1516	1515	2068	96	1611	1837	2390
T01.PB26512	T01.PB19827	1	2237	2236	3144	152	2386	2907	3796
T01.PB28166	T01.PB19581	1191	3076	1	1192	1327	3213	15	1209
T01.PB13951	T01.PB15064	1152	2905	1	1152	2209	3972	119	1269
T01.PB22500	T01.PB1062	110	1036	14	114	231	1157	1	101
T01.PB14900	T01.PB20218	1	2055	2052	3208	1	2058	2320	3476
T01.PB28747	T01.PB14533	1	2411	2412	3271	1	2423	2568	3427
T01.PB7081	T01.PB23869	1	1115	1115	1577	79	1193	1613	2075
T01.PB14098	T01.PB14433	174	2108	1	174	334	2260	1	173
T01.PB23450	T01.PB8708	1	1381	1381	1834	1	1381	1485	1938
T01.PB19575	T01.PB18970	1	1922	1918	3411	64	1986	2294	3798
T01.PB18890	T01.PB18069	1102	3311	1	1104	1597	3805	3	1106
T01.PB14846	T01.PB14586	1031	3334	1	1030	1317	3622	123	1149
T01.PB13115	T01.PB12587	1	1576	1573	2658	5	1572	1692	2776
T01.PB26635	T01.PB16649	1486	3230	1	1485	2312	4058	28	1512
T01.PB18044	T01.PB27554	1	2740	2739	3183	8	2747	2880	3324
T01.PB12474	T01.PB26486	1	1896	1895	2497	265	2160	2882	3484
T01.PB19894	T01.PB26842	1	2603	2600	3193	5	2603	2763	3356
T01.PB17825	T01.PB20675	1031	3248	1	1030	1186	3402	5	1034
T01.PB8283	T01.PB10535	1	1572	1571	1933	40	1610	1986	2346
T01.PB21355	T01.PB15767	131	2195	2195	3200	20	2083	2368	3374
T01.PB26693	T01.PB17845	1	2069	2067	3645	1	2069	2266	3842
T01.PB28154	T01.PB14500	1	3313	3312	3869	76	3388	3556	4112
T01.PB16900	T01.PB14436	1484	3167	1	1483	1608	3290	2	1484
T01.PB26152	T01.PB28154	1	3312	3312	3588	1	3312	3531	3807
T01.PB24848	T01.PB24155	11	2004	2002	2311	1	1994	2311	2620
T01.PB5086	T01.PB5208	1	1175	1175	1712	5	1183	1328	1868
T01.PB28188	T01.PB19346	275	3693	108	276	285	3703	14	182
T01.PB11096	T01.PB10948	1	1414	1413	2248	45	1456	1556	2391
T01.PB28182	T01.PB14409	1	2675	2672	3218	20	2695	2893	3439
T01.PB13233	T01.PB15827	1	1314	1313	2311	485	1803	2109	3106
T01.PB2061	T01.PB10085	125	1628	1	125	890	2392	1	125
T01.PB17726	T01.PB14928	352	3233	5	351	459	3338	1	346
T01.PB11671	T01.PB24558	1107	2228	1	1109	1544	2677	120	1229
T01.PB18015	T01.PB21164	1	2194	2192	3030	3	2176	2294	3132
T01.PB14639	T01.PB15541	26	2806	2805	3247	1	2781	2982	3424
T01.PB26009	T01.PB21316	29	2903	2907	3020	119	2994	3364	3477
T01.PB4849	T01.PB12131	174	1649	39	176	1501	2976	1	138
T01.PB19171	T01.PB15595	1495	3319	1	1494	1657	3476	3	1491
T01.PB9777	T01.PB21857	307	1440	7	306	406	1539	5	304
T01.PB24729	T01.PB24734	1	1297	1298	2101	1	1298	1429	2232
T01.PB4954	T01.PB24526	1	1268	1265	1674	4	1271	2164	2573
T01.PB13058	T01.PB21110	1	2588	2589	2911	13	2602	2806	3125
T01.PB6423	T01.PB9774	471	989	1	475	925	1442	171	644
T01.PB24992	T01.PB12724	1004	2484	1	1004	1160	2658	1	1003
T01.PB13206	T01.PB12186	1	2259	2259	2778	1	2258	2365	2883
T01.PB14402	T01.PB17422	300	4022	1	301	438	4160	10	310
T01.PB27080	T01.PB28780	1	2874	2872	3287	7	2880	3877	4292
T01.PB27434	T01.PB19039	710	3066	90	709	782	3136	2	621
T01.PB25702	T01.PB17845	237	3083	1	236	1001	3845	661	896
T01.PB21354	T01.PB19699	1	2634	2634	3523	1	2638	2743	3648
T01.PB20996	T01.PB19382	1	2225	2224	3234	6	2228	2362	3370
T01.PB14553	T01.PB17418	1520	3256	1	1520	1772	3507	1	1520
T01.PB17292	T01.PB20694	290	4027	1	290	732	4472	51	340
T01.PB11715	T01.PB26538	103	1508	1507	2747	82	1487	2495	3735
T01.PB19393	T01.PB18979	1	2541	2541	3038	38	2566	2815	3294
T01.PB16369	T01.PB15145	1429	3132	1	1431	1575	3278	3	1432
T01.PB8272	T01.PB14239	417	982	1	418	1558	2123	766	1180
T01.PB3543	T01.PB14621	1	1103	1102	1507	10	1114	2983	3389
T01.PB7481	T01.PB11185	14	1646	1645	1889	1	1648	1846	2089
T01.PB20405	T01.PB28027	1	2257	2256	3106	646	2902	3007	3857
T01.PB12021	T01.PB16043	1	1608	1606	2326	101	1705	2938	3658
T01.PB14481	T01.PB18522	399	3359	66	400	769	3729	15	349
T01.PB6170	T01.PB28757	111	1827	1	112	1508	3224	636	747
T01.PB20414	T01.PB21398	1832	3640	1	1830	2912	4710	32	1834
T01.PB5403	T01.PB13711	220	1625	56	220	745	2149	1	164
T01.PB15815	T01.PB15136	182	3191	1	183	892	3901	7	189
T01.PB10037	T01.PB10875	1	1310	1310	2237	2	1311	1427	2354
T01.PB20482	T01.PB25664	109	3435	1	111	970	4294	151	261
T01.PB10643	T01.PB24117	112	1381	1380	2463	1	1270	1427	2510
T01.PB16658	T01.PB15126	1388	3601	1	1389	1926	4134	431	1814
T01.PB27198	T01.PB19571	1	2350	2351	3501	1129	3479	3616	4766
T01.PB23702	T01.PB20211	1266	2624	108	1266	2097	3455	1	1159
T01.PB1331	T01.PB24441	183	1531	4	186	848	2197	1	183
T01.PB1333	T01.PB12821	211	1326	22	211	1495	2610	1	190
T01.PB12812	T01.PB14873	1	1696	1696	2161	1	1693	2641	3105
T01.PB12275	T01.PB19329	1	1933	1931	2193	1112	3044	3394	3656
T01.PB17774	T01.PB18205	1190	3166	1	1192	1877	3864	1	1191
T01.PB24788	T01.PB28261	1	1676	1672	2161	1033	2708	2867	3356
T01.PB6960	T01.PB16052	1	1016	1012	1605	133	1150	1271	1864
T01.PB11474	T01.PB10006	158	1958	1	160	387	2187	2	161
T01.PB28326	T01.PB25462	10	2528	2528	2935	1	2519	4084	4492
T01.PB12302	T01.PB20227	1	2217	2215	2631	40	2265	2487	2903
T01.PB18677	T01.PB16165	110	3613	1	110	351	3856	81	190
T01.PB11902	T01.PB10099	848	2150	90	849	993	2297	129	888
T01.PB10049	T01.PB11177	115	2387	1	116	395	2668	1	116
T01.PB23002	T01.PB24623	1	1322	1318	1917	10	1331	1692	2291
T01.PB5520	T01.PB12447	1	1502	1501	1658	1	1502	1968	2125
T01.PB19546	T01.PB14690	1409	3195	1	1409	1713	3500	12	1422
T01.PB11172	T01.PB14549	1149	2365	1	1152	1869	3085	341	1492
T01.PB10763	T01.PB13129	1	1757	1755	2101	11	1771	1911	2257
T01.PB13058	T01.PB17828	1	2588	2589	2911	61	2650	2832	3151
T01.PB9023	T01.PB14332	1004	2216	1	1001	1522	2753	1	1001
T01.PB8085	T01.PB1251	1	1006	1005	1170	76	1080	1278	1443
T01.PB19401	T01.PB14424	1	2556	2555	3038	651	3204	3341	3825
T01.PB11474	T01.PB18776	1	1491	1490	1988	31	1521	3003	3501
T01.PB26333	T01.PB16984	1386	3234	1	1387	1559	3408	5	1394
T01.PB5480	T01.PB7353	169	1403	2	168	341	1575	67	233
T01.PB15370	T01.PB18977	1	1991	1990	3199	1	1983	2125	3332
T01.PB15953	T01.PB14531	1	1973	1971	3646	9	1985	2089	3766
T01.PB25679	T01.PB28208	127	2131	2131	3476	1	2005	2243	3588
T01.PB20145	T01.PB20294	247	3712	1	247	849	4319	17	264
T01.PB22666	T01.PB8714	1	1192	1191	1595	186	1377	1565	1969
T01.PB11070	T01.PB15107	1	1282	1280	2001	831	2116	3171	3892
T01.PB19327	T01.PB25445	1	2049	2049	3119	915	2957	3190	4260
T01.PB17614	T01.PB20915	1	1986	1986	3216	56	2036	2387	3616
T01.PB28740	T01.PB14645	249	3268	1	248	911	3926	519	766
T01.PB12458	T01.PB27476	1	2162	2163	2460	14	2187	2299	2596
T01.PB12771	T01.PB11042	1	1578	1578	2114	172	1763	1949	2486
T01.PB27056	T01.PB21427	1369	3126	1	1370	1554	3311	24	1393
T01.PB10721	T01.PB16818	1	2386	2389	2698	1	2385	2690	2999
T01.PB14402	T01.PB15540	1	3227	3227	4088	8	3231	3379	4241
T01.PB23275	T01.PB28474	426	2306	7	430	1040	2913	1	424
T01.PB19391	T01.PB20977	1	1834	1834	3546	3	1836	1964	3678
T01.PB6715	T01.PB24781	1	1078	1074	1550	771	1848	2100	2575
T01.PB12989	T01.PB12847	209	2243	1	211	851	2885	56	266
T01.PB6169	T01.PB13416	165	1250	62	167	1031	2116	1	106
T01.PB19461	T01.PB16429	10	3249	3247	3501	1	3240	3367	3622
T01.PB9924	T01.PB10612	463	2234	77	464	745	2517	1	388
T01.PB15597	T01.PB28413	1110	3260	1	1110	1485	3635	3	1112
T01.PB11243	T01.PB18403	1	1961	1958	2210	1	1963	3682	3934
T01.PB5109	T01.PB1281	8	573	572	1000	1	566	700	1128
T01.PB27472	T01.PB20968	1	3035	3035	3180	720	3754	3855	4000
T01.PB15913	T01.PB14650	1	4017	4017	4266	1	4017	4123	4372
T01.PB13099	T01.PB25499	135	2380	1	140	349	2595	70	209
T01.PB11445	T01.PB14031	1	2168	2166	2342	248	2415	2835	3010
T01.PB13794	T01.PB28575	1	1459	1456	2170	1155	2614	2736	3450
T01.PB10578	T01.PB14900	13	1601	1599	2754	1	1597	2053	3208
T01.PB20144	T01.PB28381	1611	3842	1	1613	1858	4087	154	1747
T01.PB17066	T01.PB25579	149	3119	1	148	501	3470	2	149
T01.PB21507	T01.PB1950	110	984	1	111	362	1251	1	111
T01.PB20105	T01.PB15608	1	1685	1684	3151	69	1755	1882	3350
T01.PB4382	T01.PB10274	1	1261	1262	1771	66	1325	1573	2081
T01.PB16520	T01.PB19160	207	3424	1	208	1440	4618	1	209
T01.PB16336	T01.PB26284	101	2423	2419	3374	1	2321	2494	3449
T01.PB25750	T01.PB18018	1283	3065	1	1285	1423	3205	5	1289
T01.PB10208	T01.PB15494	1082	2373	10	1084	2138	3429	1	1073
T01.PB17689	T01.PB14936	1	2469	2469	3276	14	2479	2586	3392
T01.PB15045	T01.PB15237	167	3396	1	168	434	3664	90	257
T01.PB26159	T01.PB16169	1610	3692	1	1610	1810	3894	24	1633
T01.PB17825	T01.PB14554	1030	3240	1	1030	1186	3396	5	1034
T01.PB21166	T01.PB15200	1229	3108	1	1232	1366	3245	2	1233
T01.PB17516	T01.PB25717	1	1651	1651	3216	5	1637	1741	3305
T01.PB18628	T01.PB17155	324	3094	61	324	706	3471	120	382
T01.PB4687	T01.PB23014	1	1104	1100	1624	27	1130	1389	1913
T01.PB28254	T01.PB20694	208	3915	1	209	766	4472	42	250
T01.PB8388	T01.PB9246	1	1487	1484	1837	2	1488	1635	1987
T01.PB9665	T01.PB1575	234	1424	4	236	395	1585	55	287
T01.PB10786	T01.PB20729	1	1261	1260	2032	230	1490	2867	3639
T01.PB20054	T01.PB26385	2	2916	2914	3334	1	2915	3027	3448
T01.PB21116	T01.PB20419	1240	3271	1	1238	1423	3447	5	1242
T01.PB18031	T01.PB19552	242	3171	1	241	415	3344	23	263
T01.PB7809	T01.PB20629	1	1580	1579	1911	1135	2715	2917	3250
T01.PB9571	T01.PB23525	206	1898	55	206	536	2228	2	153
T01.PB19602	T01.PB25954	1	1611	1611	3023	4	1627	1761	3168
T01.PB12779	T01.PB24558	1116	2249	1	1118	1544	2677	111	1229
T01.PB23702	T01.PB12195	1267	2624	12	1266	1450	2807	1	1255
T01.PB10508	T01.PB14386	306	2667	32	302	669	3030	27	296
T01.PB20954	T01.PB16983	12	3108	3108	3466	11	3108	3223	3580
T01.PB15121	T01.PB26186	1	1500	1500	3094	1	1500	1679	3257
T01.PB13597	T01.PB14783	1410	2887	1	1412	1756	3230	18	1428
T01.PB11697	T01.PB16422	231	2649	10	232	836	3255	1	224
T01.PB16520	T01.PB20779	207	3341	1	208	1468	4602	29	237
T01.PB17134	T01.PB27353	1	2032	2033	3280	7	2021	2539	3786
T01.PB18015	T01.PB25954	1	1644	1644	3050	4	1627	1761	3167
T01.PB10158	T01.PB15994	1	2343	2342	2548	21	2360	3009	3215
T01.PB2747	T01.PB4624	110	1503	1	112	374	1766	128	239
T01.PB27492	T01.PB15689	1	2015	2014	3139	685	2701	3010	4135
T01.PB16491	T01.PB16625	113	2366	2365	3075	1	2256	2368	3079
T01.PB11476	T01.PB14549	1086	2336	1	1089	1869	3119	405	1492
T01.PB6733	T01.PB5771	2	804	800	998	1	801	904	1102
T01.PB14353	T01.PB15085	1528	3171	1	1528	1638	3282	2	1531
T01.PB17772	T01.PB17958	1430	3874	1	1430	1600	4036	4	1428
T01.PB12166	T01.PB9794	1	1452	1452	2004	40	1491	1619	2171
T01.PB18149	T01.PB25813	1	2237	2233	3138	931	3167	3457	4362
T01.PB23959	T01.PB28671	1	1206	1204	2000	1085	2290	2958	3754
T01.PB22029	T01.PB20666	1	1608	1607	1831	1532	3141	3244	3467
T01.PB17798	T01.PB17248	305	3073	105	305	525	3293	188	388
T01.PB18317	T01.PB27200	1123	3052	1	1122	1273	3203	6	1130
T01.PB14453	T01.PB17736	315	3517	1	317	663	3866	167	482
T01.PB9485	T01.PB2651	10	1102	1102	1582	1	1094	1206	1686
T01.PB2832	T01.PB18901	215	1546	3	216	666	1984	1	212
T01.PB14124	T01.PB11305	1	1189	1190	2099	334	1523	1640	2545
T01.PB14614	T01.PB16067	1	2759	2757	3124	84	2842	3095	3462
T01.PB7897	T01.PB5745	125	1351	1	124	432	1661	174	298
T01.PB3798	T01.PB9047	117	1341	1	121	532	1757	173	293
T01.PB20405	T01.PB26422	1	2257	2256	3071	650	2906	3011	3826
T01.PB12892	T01.PB18943	193	2790	1	192	310	2909	1	193
T01.PB14791	T01.PB18689	1570	3662	113	1572	1564	3656	1	1445
T01.PB24516	T01.PB16241	1	1685	1685	2818	52	1737	1845	2978
T01.PB9340	T01.PB1041	107	1183	1	110	786	1862	49	157
T01.PB10216	T01.PB13562	1000	2012	5	999	1285	2297	1	995
T01.PB11735	T01.PB18016	1901	18	2569	1900	1294	3180	53	723
T01.PB18521	T01.PB21096	1017	2956	1	1018	1351	3290	179	1199
T01.PB26385	T01.PB20627	1	2210	2211	3447	85	2296	2845	4081
T01.PB24763	T01.PB14900	1	1597	1595	2299	1	1597	2053	2757
T01.PB20414	T01.PB20779	1	1830	1832	3535	29	1831	2909	4602
T01.PB4033	T01.PB4687	214	1425	26	216	360	1567	1	192
T01.PB27307	T01.PB18050	1	1925	1924	3175	15	1939	2052	3303
T01.PB19639	T01.PB19878	12	2943	2942	3185	34	2965	3102	3344
T01.PB15054	T01.PB20666	1322	3232	1	1322	1561	3471	1	1323
T01.PB3798	T01.PB11206	117	1341	1	121	809	2034	450	570
T01.PB15439	T01.PB14515	1	1677	1672	3216	684	2369	2550	4097
T01.PB18256	T01.PB19489	152	3106	1	154	909	3858	1	154
T01.PB11812	T01.PB14516	123	2252	1	125	1161	3290	1	125
T01.PB21391	T01.PB14398	446	3213	7	446	577	3345	1	440
T01.PB10940	T01.PB11454	164	2403	1	161	307	2551	8	168
