# Supplementary material for: SMRT sequencing of full-length transcriptome of seagrasses Zostera japonica
Source: Sci Rep. 2019 Oct 10;9:14537. doi: 10.1038/s41598-019-51176-y (PMC6787188; doi:10.1038/s41598-019-51176-y)
Supplement: Supplementary file 4 — Data S3 [file 41598_2019_51176_MOESM4_ESM.xls]

Data S3 SSR of Z. japonica
#Gene_ID	SSR_nr	SSR_type	SSR	Size	SSR_Start	SSR_End		FPr1(5'-3')	Tm	Size	RPr1(5'-3')	Tm	Size	PSize	PStart	PEnd	FPr2(5'-3')	Tm	Size	RPr2(5'-3')	Tm	Size	PSize	PStart	PEnd	FPr3(5'-3')	Tm	Size	RPr3(5'-3')	Tm	Size	PSize	PStart	PEnd
T01.PB3	1	p1	(T)10	10	761	770	ATGAATCCAACCTTCAAGCG	60.074	20	TTGGACTTTGGATTTGGAGAA	59.532	21	190	679	868	ATGAATCCAACCTTCAAGCG	60.074	20	TTTGGACTTTGGATTTGGAGA	59.532	21	191	679	869	ATGAATCCAACCTTCAAGCG	60.074	20	TGGACTTTGGATTTGGAGAAA	59.532	21	189	679	867
T01.PB7	1	p1	(A)11	11	379	389	AGGGGAGGAGGTGTCAAAGT	59.968	20	GTGCTGCGAAGCCTGTATAA	59.09	20	232	182	413	ATTTCATAGCCGTGACTGCC	60.103	20	GTGCTGCGAAGCCTGTATAA	59.09	20	261	153	413	CTGTTGTGGTATCGACCCCT	59.844	20	GTGCTGCGAAGCCTGTATAA	59.09	20	163	251	413
T01.PB14	1	p2	(CT)6	12	717	728	TCGTGTGAAGGGAATGTTCA	60.088	20	TCCATGACGGAAGAACAACA	60.088	20	216	548	763	CTCAATTGTGTGCGAAGCAT	59.871	20	TCCATGACGGAAGAACAACA	60.088	20	104	660	763	TCGTGTGAAGGGAATGTTCA	60.088	20	CAATAAACCCATCGGCAATC	60.153	20	254	548	801
T01.PB25	1	p1	(A)27	27	25	51	--
T01.PB28	1	p2	(AT)7	14	765	778	GGGATGATCACCAGAGGAAA	59.862	20	TCATGGAAGCACATATCGGA	60.033	20	243	648	890	TGTGGTCAGTGCAGCTCTTC	60.187	20	TCATGGAAGCACATATCGGA	60.033	20	223	668	890	GTTGGGATGATCACCAGAGG	60.326	20	TCATGGAAGCACATATCGGA	60.033	20	246	645	890
T01.PB34	1	p2	(GA)10	20	59	78	TTTTTCTGCGAGGAGTTGAGA	60.118	21	CTCGGTGAACTGAAACACGA	59.873	20	231	21	251	CTGCGAGGAGTTGAGAGAGAA	59.876	21	CTCGGTGAACTGAAACACGA	59.873	20	226	26	251	TTCTGCGAGGAGTTGAGAGAG	59.876	21	CTCGGTGAACTGAAACACGA	59.873	20	228	24	251
T01.PB39	1	p4	(TAGT)5	20	792	811	GCCCCTTTACAGGAACGGTA	61.217	20	CAGATTCACGAAACGTATTTACTACA	58.801	26	280	563	842	GCCCCTTTACAGGAACGGTA	61.217	20	CAGATTCACGAAACGTATTTACTACAG	59.613	27	280	563	842	CCCCTTTACAGGAACGGTATT	59.251	21	CAGATTCACGAAACGTATTTACTACA	58.801	26	279	564	842
T01.PB52	1	c	(A)68tttaatttaattaatattaattgtt(A)33	126	565	690	--
T01.PB63	1	p3	(ATG)5	15	715	729	CGGAGAAGCTCCAGAACAAC	59.989	20	GTTTCCGAAGATGGGGGTAT	60.017	20	209	628	836	ACGGAGAAGCTCCAGAACAA	59.989	20	GTTTCCGAAGATGGGGGTAT	60.017	20	210	627	836	AGGTGGACACTGCTCTTGCT	60.057	20	GTTTCCGAAGATGGGGGTAT	60.017	20	158	679	836
T01.PB70	1	p3	(ATC)6	18	975	992	--
T01.PB73	1	p1	(A)26	26	727	752	--
T01.PB86	1	p1	(A)13	13	698	710	GACAAGGACCCATGGAGAAA	59.903	20	CACCAATGCAACCATTCAAG	59.964	20	169	654	822	GACAAGGACCCATGGAGAAA	59.903	20	GCCAGACCACACTGGATCTT	60.12	20	241	654	894	ACCCATGGAGAAAAGTCCCT	59.795	20	CACCAATGCAACCATTCAAG	59.964	20	162	661	822
T01.PB88	1	p2	(AT)10	20	744	763	TTGCACAAGCTTTCCATCAG	59.988	20	AGATAGGGCATGGCAAACAT	59.415	20	271	606	876	CTTGCACAAGCTTTCCATCA	59.988	20	AGATAGGGCATGGCAAACAT	59.415	20	272	605	876	TTGCACAAGCTTTCCATCAG	59.988	20	TAGATAGGGCATGGCAAACA	59.136	20	272	606	877
T01.PB94	1	p2	(AG)8	16	196	211	CTTTCCCGGAGACCTCTCTT	59.811	20	TTTTGGCATCAAAAACCCTC	59.916	20	218	102	319	CTTTCCCGGAGACCTCTCTT	59.811	20	TTGATCCTCCTGATTCCAGC	60.158	20	180	102	281	CTTTCCCGGAGACCTCTCTT	59.811	20	GATCCTCCTGATTCCAGCAA	60.158	20	178	102	279
T01.PB103	1	p1	(T)10	10	885	894	TTGAAAACCTAATGGGCTGG	59.931	20	CCGGTATGCCTGTTGTTACTG	60.426	21	209	762	970	AATGGGCTGGCCATATACAG	59.807	20	CCGGTATGCCTGTTGTTACTG	60.426	21	199	772	970	ATGGGCTGGCCATATACAGA	60.318	20	CCGGTATGCCTGTTGTTACTG	60.426	21	198	773	970
T01.PB104	1	p1	(A)10	10	717	726	CCACCTTCTCGACGATGATT	60.073	20	GCATCCACATTGATGCTCAC	60.088	20	193	644	836	CCACCTTCTCGACGATGATT	60.073	20	CATCATTAGCACCAAACCCC	60.192	20	230	644	873	GGTTGAAACATGCCATTCCT	59.797	20	GCATCCACATTGATGCTCAC	60.088	20	145	692	836
T01.PB108	1	p1	(A)10	10	655	664	TTGAGAGGAAACCCGATTTG	60.044	20	CGATGCATTCTGTTTGTTGG	60.111	20	198	571	768	CGATTTGAAAGCCGAGAGAG	60.088	20	CGATGCATTCTGTTTGTTGG	60.111	20	185	584	768	TTGAGAGGAAACCCGATTTG	60.044	20	CCCTGTCAAGCTTCTCCATC	59.803	20	121	571	691
T01.PB126	1	p4	(AGCC)8	32	18	49	--
T01.PB129	1	p2	(GA)17	34	16	49	--
T01.PB130	1	p4	(AAGA)9	36	703	738	GAGAGATTGACTTCCGCCAC	59.81	20	GAATCTGTGATTTGGGGGTC	59.192	20	271	513	783	GAGATTGACTTCCGCCACTC	59.81	20	GAATCTGTGATTTGGGGGTC	59.192	20	269	515	783	TCTGTCGGAGATGTGGATGA	60.205	20	GAATCTGTGATTTGGGGGTC	59.192	20	226	558	783
T01.PB136	1	p3	(GAA)9	27	689	715	TTGAGGGTTTTGATTGCCTC	60.051	20	AACTCGATTGTGAGGGAGGA	59.655	20	267	513	779	CCTTTGTTTTCCACGAAGGA	60.081	20	AACTCGATTGTGAGGGAGGA	59.655	20	183	597	779	CCTTTGTTTTCCACGAAGGA	60.081	20	TGAGGGAGGAGGAATGAAAA	59.6	20	173	597	769
T01.PB143	1	p3	(CTT)5	15	140	154	CTTCGTGACACCGGATACCT	59.989	20	CTGGAATCGCAGTCTGTTGA	59.984	20	116	72	187	CTTCGTGACACCGGATACCT	59.989	20	CAGTTTCGCAAAGGGGTTTA	60.103	20	219	72	290	CTTCGTGACACCGGATACCT	59.989	20	TGGATAGAACAGTGCGAACG	59.864	20	190	72	261
T01.PB146	1	p1	(A)10	10	669	678	CCACCTTCTCGACGATGATT	60.073	20	GCATCCACATTGATGCTCAC	60.088	20	193	596	788	CCACCTTCTCGACGATGATT	60.073	20	CATCATTAGCACCAAACCCC	60.192	20	230	596	825	GGTTGAAACATGCCATTCCT	59.797	20	GCATCCACATTGATGCTCAC	60.088	20	145	644	788
T01.PB147	1	p4	(AATA)5	20	626	645	--
T01.PB151	1	p1	(T)14	14	797	810	TGCTGGACTGTTGCTCTTTG	60.175	20	TCACATGGATGATTGGATGG	60.137	20	196	655	850	TGGACTGTTGCTCTTTGCTG	60.175	20	TCACATGGATGATTGGATGG	60.137	20	193	658	850	TGTTGCTGGACTGTTGCTCT	59.622	20	TCACATGGATGATTGGATGG	60.137	20	199	652	850
T01.PB153	1	p2	(AT)7	14	785	798	GGGATGATCACCAGAGGAAA	59.862	20	TCATGGAAGCACATATCGGA	60.033	20	243	668	910	TGTGGTCAGTGCAGCTCTTC	60.187	20	TCATGGAAGCACATATCGGA	60.033	20	223	688	910	GTTGGGATGATCACCAGAGG	60.326	20	TCATGGAAGCACATATCGGA	60.033	20	246	665	910
T01.PB156	1	p2	(AG)12	24	34	57	TTCTGACGTCTCCAAATCCA	59.215	20	ACGAGAAGGATGGTGGAATG	59.927	20	150	11	160	TTCTGACGTCTCCAAATCCA	59.215	20	TAGGTCCATAAGAAGGGGGC	60.278	20	210	11	220	TTCTGACGTCTCCAAATCCA	59.215	20	TTCCATTACCACAACCCACA	59.667	20	270	11	280
T01.PB160	1	p1	(T)10	10	851	860	GGTTTTCCCCATTCTTGGAT	59.996	20	AGCCGGATCAAGTCAGATCA	60.769	20	167	773	939	GGTTTTCCCCATTCTTGGAT	59.996	20	TCAGCCGGATCAAGTCAGAT	60.769	20	169	773	941	TGGTCGATCTCTGCTTGTTG	59.984	20	AGCCGGATCAAGTCAGATCA	60.769	20	266	674	939
T01.PB165	1	p1	(A)26	26	908	933	TCTAATGAACCTGCCTGCTG	59.024	20	GGAAAGCAGTGTATCACGCA	59.871	20	142	816	957	TTGGAAGTTGCAAGTGCTTTT	59.912	21	GGAAAGCAGTGTATCACGCA	59.871	20	242	716	957	TCTAATGAACCTGCCTGCTGT	59.89	21	GGAAAGCAGTGTATCACGCA	59.871	20	142	816	957
T01.PB170	1	p1	(A)11	11	715	725	--
T01.PB171	1	p2	(AG)7	14	524	537	CATTTTGGGAACCATGAAGG	60.162	20	GATAATAAAAGAAATGAATGTCAAACA	57.104	27	150	438	587	GCATTTTGGGAACCATGAAG	60.309	20	GATAATAAAAGAAATGAATGTCAAACA	57.104	27	151	437	587	AGTCCTAACGCCTCCAAATG	59.195	20	GATAATAAAAGAAATGAATGTCAAACA	57.104	27	212	376	587
T01.PB203	1	c	(CT)11(C)11	33	107	139	ACAACCTGGACACCACTCCT	59.451	20	CCTCGGGTTTGATTGCTAAA	60.067	20	223	7	229	CAACCTGGACACCACTCCTC	60.563	20	CCTCGGGTTTGATTGCTAAA	60.067	20	222	8	229	ACAACCTGGACACCACTCCT	59.451	20	CGCGGAAAAGGCTATACAAG	59.868	20	192	7	198
T01.PB203	2	p3	(CGT)5	15	486	500	AGGAAATCCTGCTACGCTCA	59.978	20	GGAGAGGAGAATTCCTTGGG	60.008	20	135	408	542	AAATGCTACCGTGATTTCCG	59.96	20	GGAGAGGAGAATTCCTTGGG	60.008	20	104	439	542	ACACGAATTAATGGCGGAAG	59.96	20	GGAGAGGAGAATTCCTTGGG	60.008	20	219	324	542
T01.PB204	1	p2	(TA)9	18	691	708	CCTCGTCTGAAGGGAGTCTG	59.978	20	TAACCTGGCTGAACTCCGTC	60.255	20	277	472	748	CACCAACAGGCAACAACAAC	60.049	20	TAACCTGGCTGAACTCCGTC	60.255	20	197	552	748	TCGTCTGAAGGGAGTCTGCT	60.135	20	TAACCTGGCTGAACTCCGTC	60.255	20	275	474	748
T01.PB210	1	p2	(AT)6	12	907	918	--
T01.PB213	1	p3	(CTT)9	27	38	64	TTGGTAAGACTTTGTCGCCTC	59.369	21	CGAAGTGCAAGTTCCAACAA	59.881	20	198	4	201	TTGGTAAGACTTTGTCGCCTC	59.369	21	AGCCGCCTTTTTCGTAAACT	60.257	20	167	4	170	TGGTAAGACTTTGTCGCCTCA	60.812	21	ATTCCAGTCGTTAGATGGCG	60.096	20	115	5	119
T01.PB224	1	p1	(T)10	10	867	876	TCCATCAAAGGGTTCCACTC	59.903	20	TTGAGTTTTGACGGCATTTG	59.706	20	182	771	952	GCGTGGAAGAAGTGGAAAAG	59.853	20	TTGAGTTTTGACGGCATTTG	59.706	20	152	801	952	AGCGTGGAAGAAGTGGAAAA	59.853	20	TTGAGTTTTGACGGCATTTG	59.706	20	153	800	952
T01.PB225	1	c	(T)15gtgtgtggaattgtaattgttttttagctctgttcttcattatgatcatatactcatatactcatatctataca(CG)6	101	774	874	--
T01.PB226	1	p4	(AATA)6	24	552	575	CTCCAACTCTACCCCCAACA	59.959	20	GAATGCACGATACGTCGAAA	59.694	20	240	376	615	CAACTCCAACTCTACCCCCA	59.959	20	GAATGCACGATACGTCGAAA	59.694	20	243	373	615	AATCGTGGCATAAGAGACGG	60.096	20	GAATGCACGATACGTCGAAA	59.694	20	211	405	615
T01.PB229	1	p1	(A)11	11	851	861	ATGGAGTCCTTCCCCTCCTA	59.89	20	CACGGCTATGCAATAAAGAAAA	59.301	22	148	742	889	AGGCAGTAAAGATGCGATGG	60.235	20	CACGGCTATGCAATAAAGAAAA	59.301	22	164	726	889	TCATGCAGAGTCTGAGGCAG	60.294	20	CACGGCTATGCAATAAAGAAAA	59.301	22	178	712	889
T01.PB232	1	p1	(A)10	10	806	815	ACGGAGAGCGACATCTGAGT	60.017	20	TTAACCTCATCTGGTTATTCCAC	57.201	23	188	683	870	CTGAAGCATTTCAGATGGCA	59.948	20	TTAACCTCATCTGGTTATTCCAC	57.201	23	155	716	870	ACGGAGAGCGACATCTGAGT	60.017	20	TTAACCTCATCTGGTTATTCCACT	58.164	24	188	683	870
T01.PB236	1	p2	(AG)6	12	15	26	--
T01.PB241	1	p1	(A)12	12	80	91	GCCCTGTCTTGTTTTCCAGA	60.232	20	ATGTGTACAATGAGCCGATAAA	57.222	22	205	36	240	GCCCTGTCTTGTTTTCCAGA	60.232	20	TGTGTACAATGAGCCGATAAAT	57.222	22	204	36	239	AAGCCCTGTCTTGTTTTCCA	59.711	20	ATGTGTACAATGAGCCGATAAA	57.222	22	207	34	240
T01.PB250	1	p1	(T)10	10	507	516	--
T01.PB254	1	p3	(GAA)6	18	37	54	CAGCGGTAGGTAGATCTGGG	59.711	20	TCCATGCAAACACTACCCAA	59.964	20	266	2	267	CAGCGGTAGGTAGATCTGGG	59.711	20	CCAGATGGAGGACTTTGGAA	60.042	20	238	2	239	CAGCGGTAGGTAGATCTGGG	59.711	20	ACACCGCTTCCTAAAGCGTA	59.904	20	111	2	112
T01.PB275	1	p3	(TCT)5	15	24	38	--
T01.PB275	2	p6	(AGAAGG)5	30	544	573	ACATATTTCTGCCGGCTCTG	60.235	20	CTCCCACATCTGACCAAACA	59.52	20	217	403	619	ACATATTTCTGCCGGCTCTG	60.235	20	CAAACTCCCACATCTGACCA	59.52	20	221	403	623	GAACATATTTCTGCCGGCTC	59.674	20	CTCCCACATCTGACCAAACA	59.52	20	219	401	619
T01.PB276	1	p1	(T)29	29	1	29	--
T01.PB278	1	p1	(A)11	11	556	566	ACGAAGGTCAATTTGGCAAC	59.978	20	TCTTCCTGCTCTGCAGTTGA	59.855	20	271	477	747	ATTCATCCCTGCTTAGCCCT	60.06	20	TCTTCCTGCTCTGCAGTTGA	59.855	20	231	517	747	CATCCTCCACGAAGGTCAAT	59.927	20	TCTTCCTGCTCTGCAGTTGA	59.855	20	279	469	747
T01.PB279	1	p3	(GCA)6	18	302	319	ATAAAGTGGCTGGACGATGC	60.103	20	CGGCTGCCATTCTCAGTTAT	60.235	20	165	226	390	TTTCTGAACAAAGCTCCGCT	60.132	20	CGGCTGCCATTCTCAGTTAT	60.235	20	202	189	390	CGACCACCATTCAATTTCCT	59.79	20	CGGCTGCCATTCTCAGTTAT	60.235	20	241	150	390
T01.PB281	1	c	(A)10cac(CCA)5	28	793	820	AGTGGTAGCGGCAAGAAAGA	60.015	20	GTAGAGATCGCATTTCCGGC	61.998	20	269	617	885	GTGGTAGCGGCAAGAAAGAG	60.015	20	GTAGAGATCGCATTTCCGGC	61.998	20	268	618	885	AGCGGCAAGAAAGAGAACAA	60.132	20	GTAGAGATCGCATTTCCGGC	61.998	20	263	623	885
T01.PB286	1	p1	(T)14	14	890	903	--
T01.PB291	1	p1	(T)10	10	472	481	ATGCTACCTTTCGGTGCTGT	59.763	20	AACTCTGCCCTGAACCCATT	60.883	20	146	377	522	ATGCTACCTTTCGGTGCTGT	59.763	20	AAACTCTGCCCTGAACCCAT	60.883	20	147	377	523	ATGCTACCTTTCGGTGCTGT	59.763	20	GCCCTGAACCCATTCCTAA	59.879	19	140	377	516
T01.PB295	1	p1	(A)13	13	26	38	TAATTCCTCCGGTCACTCCA	60.452	20	GGCACCAAGTGTCGGTAGAT	59.997	20	192	3	194	TAATTCCTCCGGTCACTCCA	60.452	20	TTCCCACTCAAACCTTTTGC	60.088	20	119	3	121	TAATTCCTCCGGTCACTCCA	60.452	20	CCAGTCACGGAGTCGTAGGT	60.174	20	224	3	226
T01.PB301	1	p1	(T)11	11	860	870	TTGGCGCTATGAATCTGATG	59.792	20	TCACATTCCAAATTTGTCTTTGAT	59.758	24	241	684	924	ACAACCTCATGGAGGAATGG	59.779	20	TCACATTCCAAATTTGTCTTTGAT	59.758	24	147	778	924	AAGCTTCTGCTGCTTTGGAA	60.27	20	TCACATTCCAAATTTGTCTTTGAT	59.758	24	200	725	924
T01.PB319	1	p1	(T)10	10	853	862	TTGTTCCTACCTACGACGGG	59.986	20	CAGACAGACAGACAAGCAAACA	59.134	22	135	776	910	ATGGCCAAAGTTGTTGAAGG	59.971	20	CAGACAGACAGACAAGCAAACA	59.134	22	112	799	910	AGCGTCGGATCTTAGGGATT	60.06	20	CAGACAGACAGACAAGCAAACA	59.134	22	218	693	910
T01.PB320	1	p3	(GAA)6	18	418	435	CTATCAAAAACGCCAGGGAA	60.067	20	CACAGCAAACGCATGAGACT	60.056	20	273	290	562	TATCAAAAACGCCAGGGAAG	60.067	20	CACAGCAAACGCATGAGACT	60.056	20	272	291	562	TATCAAAAACGCCAGGGAAG	60.067	20	ATGAATCCAACTCTGGTGCC	59.934	20	233	291	523
T01.PB322	1	p3	(TTA)5	15	889	903	--
T01.PB324	1	p1	(T)10	10	150	159	TTTGAACCCCCATTTTGTGT	60.066	20	TCATTCAGTAGAACGCGACG	60.011	20	197	16	212	TTCGATGCTTCTTTGAACCC	60.192	20	TCATTCAGTAGAACGCGACG	60.011	20	208	5	212	CTTTGAACCCCCATTTTGTG	60.198	20	TCATTCAGTAGAACGCGACG	60.011	20	198	15	212
T01.PB326	1	p1	(T)18	18	813	830	--
T01.PB328	1	c	(CAG)6aaagaggaagaggaggttgaagatatgttcgaagcgttctgtcaacagcaacagaaagaggaa(GGC)6	99	230	328	AGTCTTCCCCTTGTTTCCGT	59.972	20	ATTCCTTCATCCCCCATTTC	59.959	20	207	182	388	AGTCTTCCCCTTGTTTCCGT	59.972	20	TCATCCCCCATTTCATCATT	59.952	20	201	182	382	AGTCTTCCCCTTGTTTCCGT	59.972	20	TTCATCCCCCATTTCATCAT	59.952	20	202	182	383
T01.PB331	1	c	(AAG)6actgagtttagttttgttgcttgatg(T)11	55	905	959	--
T01.PB335	1	p3	(GGC)6	18	484	501	GGTACTCTTCGGCTTTGACG	59.875	20	TTTTGTCAATGACGGTTGGA	59.941	20	247	305	551	CGGTACTCTTCGGCTTTGAC	59.875	20	TTTTGTCAATGACGGTTGGA	59.941	20	248	304	551	GAGAATTGTCTCCGAGTGGC	59.81	20	TTTTGTCAATGACGGTTGGA	59.941	20	210	342	551
T01.PB336	1	p1	(A)11	11	360	370	GAGACGAAAGTTTTGGCGAG	59.993	20	ATGTTCCACTGCGATCCTTC	60.081	20	273	206	478	GAGACGAAAGTTTTGGCGAG	59.993	20	GATGTTCCACTGCGATCCTT	60.081	20	274	206	479	AGAGACGAAAGTTTTGGCGA	59.993	20	ATGTTCCACTGCGATCCTTC	60.081	20	274	205	478
T01.PB339	1	p1	(T)10	10	801	810	CATGGTTTCCACAGCAAATG	59.964	20	CCAAATCCATGGTGTAGGTT	57.238	20	211	680	890	AAATTCATCCCCACTCCTCC	60.133	20	CCAAATCCATGGTGTAGGTT	57.238	20	248	643	890	AATTCATCCCCACTCCTCCT	59.755	20	CCAAATCCATGGTGTAGGTT	57.238	20	247	644	890
T01.PB344	1	p1	(T)17	17	8	24	--
T01.PB346	1	p1	(A)10	10	291	300	TCCAGCACCTGACAACAGTC	59.872	20	GCATCTGTGGAGCAGATTCA	59.95	20	154	267	420	TCCAGCACCTGACAACAGTC	59.872	20	ATGATCTGGAACACATCGCA	60.08	20	114	267	380	TCCAGCACCTGACAACAGTC	59.872	20	AGGATGATACTGCCAATCCG	59.917	20	135	267	401
T01.PB346	2	p3	(GGA)5	15	519	533	TGCGATGTGTTCCAGATCAT	60.08	20	TTCCCACACGAACAGTACGA	60.152	20	234	361	594	TGCGATGTGTTCCAGATCAT	60.08	20	CCTTCCCTGTTGCTCCAGTA	60.246	20	202	361	562	CATCCTGAATCTGCTCCACA	59.787	20	TTCCCACACGAACAGTACGA	60.152	20	199	396	594
T01.PB350	1	p1	(A)11	11	946	956	--
T01.PB355	1	p1	(T)11	11	739	749	GGGCCTAAAGATTCGCCTAA	60.528	20	AGCAACCAGTCAACCAGGAT	59.579	20	182	651	832	TTGCAGTTCTCTCCCAAACA	59.415	20	AGCAACCAGTCAACCAGGAT	59.579	20	133	700	832	TGATTTGCAGTTCTCTCCCA	59.369	20	AGCAACCAGTCAACCAGGAT	59.579	20	137	696	832
T01.PB361	1	p1	(T)10	10	8	17	--
T01.PB362	1	p3	(CAT)7	21	441	461	GGGAGGATTAGTTACGGGGA	60.145	20	TTCTGTGCCTGTTCAAGCTG	60.175	20	267	270	536	GGGAGGATTAGTTACGGGGA	60.145	20	CTGATCAAAAGACAGCGGGT	60.255	20	250	270	519	GGGAGGATTAGTTACGGGGA	60.145	20	AGCTGATCAAAAGACAGCGG	60.538	20	252	270	521
T01.PB370	1	p1	(T)10	10	841	850	GGAGGAAACAGGCCACTACA	60.111	20	TACCATTCGTGACCGTGACT	59.01	20	239	705	943	TGGAGGAAACAGGCCACTAC	60.111	20	TACCATTCGTGACCGTGACT	59.01	20	240	704	943	CTGGAGGAAACAGGCCACTA	60.246	20	TACCATTCGTGACCGTGACT	59.01	20	241	703	943
T01.PB374	1	p1	(A)22	22	841	862	TAACTGGAAATACGCCAGCC	60.096	20	TCAATTCCAGAACCTTTTATTCAA	59.067	24	263	650	912	TAACTGGAAATACGCCAGCC	60.096	20	TCAATTCCAGAACCTTTTATTCA	57.811	23	263	650	912	TAACTGGAAATACGCCAGCC	60.096	20	TCATCAATTCCAGAACCTTTTATTC	59.755	25	266	650	915
T01.PB390	1	p1	(T)14	14	794	807	CTTTCCTCTCCCTTCCAACC	60.045	20	CAGTTTTAAATAAACGCATACTTCAC	57.712	26	258	645	902	TTGAACGCCACACTTGTGAT	60.16	20	CAGTTTTAAATAAACGCATACTTCAC	57.712	26	223	680	902	CTTTCCTCTCCCTTCCAACC	60.045	20	CAGTTTTAAATAAACGCATACTTCACT	58.526	27	258	645	902
T01.PB401	1	c	(CCT)9ccccccatggttcaaaatgaagagtgaagagtggagtgaagagtggagt(GAA)7	97	637	733	TCCATCACAGCTCACCATTC	59.637	20	TTTAGCAAGAAAATTCGAACCA	58.914	22	278	518	795	CTTTCCATCACAGCTCACCA	59.831	20	TCGAACCATAGAACACAAACTGA	59.663	23	267	515	781	CTTTCCATCACAGCTCACCA	59.831	20	GCAAGAAAATTCGAACCATAGAA	59.637	23	277	515	791
T01.PB401	2	p1	(A)13	13	865	877	--
T01.PB404	1	p1	(T)18	18	945	962	--
T01.PB405	1	p1	(T)14	14	804	817	AGAGTGTGATCGCGGATCTT	59.834	20	AGACCAAATGTTGGTGGTTTG	59.743	21	203	726	928	AGAGTGTGATCGCGGATCTT	59.834	20	CCAAATGTTGGTGGTTTGTC	58.722	20	200	726	925	AGAGTGTGATCGCGGATCTT	59.834	20	GACCAAATGTTGGTGGTTTG	58.722	20	202	726	927
T01.PB407	1	p1	(T)10	10	24	33	AGCATCGTTGTCTTTGTTCTC	57.061	21	GCCTTTAACCTCTCACGACG	59.875	20	120	0	119	AGCATCGTTGTCTTTGTTCTC	57.061	21	TGGAGCAATAGAGGCGAAAC	60.352	20	202	0	201	AGCATCGTTGTCTTTGTTCTC	57.061	21	ATGCAGCAGCAGTAACTGGA	59.621	20	218	0	217
T01.PB410	1	p3	(CCA)5	15	702	716	TAGATTGTGGGCTCCGTTTC	60.074	20	CACCCTCATTTGTTGGATGA	59.343	20	161	604	764	ATTGCAAGTGGGTTGGAGAG	60.111	20	CACCCTCATTTGTTGGATGA	59.343	20	226	539	764	GTAGTCGTGGCCGTGAAGAT	60.142	20	CACCCTCATTTGTTGGATGA	59.343	20	195	570	764
T01.PB414	1	p2	(TC)16	32	247	278	TCTCCAGTGGAAATCGATCC	60.011	20	GAACCACGTCCTGGAACTGT	60.009	20	226	216	441	TCCTCAAATTTCCGAGATGG	60.006	20	TTGCCCATGCTGTAATCGTA	60.096	20	254	97	350	CCTCAAATTTCCGAGATGGA	60.006	20	TTGCCCATGCTGTAATCGTA	60.096	20	253	98	350
T01.PB419	1	p4	(AATT)6	24	937	960	--
T01.PB424	1	p3	(ATC)7	21	853	873	--
T01.PB429	1	p3	(TGA)6	18	422	439	CGTCACCATTTCGTTCTCAA	59.691	20	CGACGTCGTTCCTCTTCTTC	59.989	20	273	359	631	CGTCACCATTTCGTTCTCAA	59.691	20	TCGACGTCGTTCCTCTTCTT	59.989	20	274	359	632	CGTCACCATTTCGTTCTCAA	59.691	20	CGTCGTTCCTCTTCTTCCAG	59.982	20	270	359	628
T01.PB433	1	p4	(TATC)5	20	757	776	GTAGCGCACCACTGTGTGTT	59.826	20	TTTTCTTCTTCGATTTTCCAGA	58.113	22	175	635	809	ACAAGCAATCAGCCCAAAAC	60.118	20	TTCTTCGATTTTCCAGATAGGA	57.949	22	276	529	804	ACAAGCAATCAGCCCAAAAC	60.118	20	TTCTTCTTCGATTTTCCAGATAGG	60.089	24	279	529	807
T01.PB434	1	p3	(CCT)5	15	94	108	CAACGCCGTCGATCTATATG	59.161	20	TTGAAGAAATCTTGTGCCCC	60.051	20	129	12	140	CAACGCCGTCGATCTATATG	59.161	20	TTGGACTGAAACCCTGAACC	59.943	20	234	12	245	CAACGCCGTCGATCTATATG	59.161	20	TCCTGTTTGGACTGAAACCC	59.943	20	240	12	251
T01.PB438	1	p3	(CCA)5	15	189	203	AAGAAGAAGACGCAAAGCCA	60.132	20	ATGCTGCTGGTACGACACTG	59.929	20	137	105	241	AAGAAGAAGACGCAAAGCCA	60.132	20	GTTAGGGGATGCTGCTGGTA	60.096	20	145	105	249	AAGAAGAAGACGCAAAGCCA	60.132	20	ACCTCCTAATTGGGGAATCG	60.145	20	187	105	291
T01.PB439	1	p2	(GT)7	14	854	867	GAATCTATCGTGTGCCCGTT	59.962	20	ACGTTCAAACTGTCGTGGAA	59.187	20	184	780	963	GAATCTATCGTGTGCCCGTT	59.962	20	AACGTTCAAACTGTCGTGGA	59.187	20	185	780	964	AGCCGGTGTGAATCTATCGT	59.579	20	ACGTTCAAACTGTCGTGGAA	59.187	20	193	771	963
T01.PB440	1	p1	(A)21	21	941	961	--
T01.PB442	1	p1	(T)10	10	770	779	CAAGATTTTGGAAGGGCAAA	60.046	20	TGATGTTTGGCTGTTTGCTT	59.322	20	126	742	867	GACAAGATTTTGGAAGGGCA	60.051	20	TGATGTTTGGCTGTTTGCTT	59.322	20	128	740	867	TGACAAGATTTTGGAAGGGC	60.051	20	TGATGTTTGGCTGTTTGCTT	59.322	20	129	739	867
T01.PB443	1	p4	(AAAG)7	28	47	74	AAAGATCGGAGAGTAGCACAGG	59.907	22	AGCATTGGAGGGTAGCAGAA	59.836	20	142	22	163	AAAGATCGGAGAGTAGCACAGG	59.907	22	GCATTGGAGGGTAGCAGAAA	60.214	20	141	22	162	AAAGATCGGAGAGTAGCACAGG	59.907	22	CCAAGTAAGAACTGGCGGTC	59.734	20	174	22	195
T01.PB446	1	p3	(AGA)11	33	214	246	TCCAGCGGAATACCTGTACC	59.955	20	TAACCCTATCGTCCTCGCAC	60.096	20	236	96	331	TCCAGCGGAATACCTGTACC	59.955	20	AGCCGCTTTAACCCTATCGT	60.116	20	244	96	339	TCCAGCGGAATACCTGTACC	59.955	20	CCCTATCGTCCTCGCACTTA	60.227	20	233	96	328
T01.PB451	1	p1	(T)11	11	267	277	CGGATACGGATACGACGACT	59.978	20	GTACCCCAACTCCAAGACGA	59.966	20	181	199	379	CGGATACGGATACGACGACT	59.978	20	TACCCCAACTCCAAGACGAC	59.966	20	180	199	378	GCTCTCCTTCCATTCGTCAG	59.95	20	TACCCCAACTCCAAGACGAC	59.966	20	247	132	378
T01.PB452	1	p1	(A)27	27	929	955	--
T01.PB466	1	p1	(T)11	11	866	876	--
T01.PB475	1	p1	(A)13	13	844	856	GGAGGGTTCTTCTTTGGAGG	60.045	20	TTGAACTATGAATTGACGGCTG	60.131	22	232	687	918	GGAGGGTTCTTCTTTGGAGG	60.045	20	TGAACTATGAATTGACGGCTG	58.785	21	231	687	917	GAGGGTTCTTCTTTGGAGGC	60.19	20	TTGAACTATGAATTGACGGCTG	60.131	22	231	688	918
T01.PB480	1	p1	(A)24	24	827	850	--
T01.PB481	1	p3	(TTG)6	18	803	820	AAGGGAGACCAAAATTGCAG	59.17	20	GGGAATTATTTTGGAATAATGAAA	57.555	24	258	651	908	AAGGGAGACCAAAATTGCAG	59.17	20	AAGGGAATTATTTTGGAATAATGAAA	59.47	26	260	651	910	CCAAAATTGCAGTTGGTGTC	59.024	20	GGGAATTATTTTGGAATAATGAAA	57.555	24	250	659	908
T01.PB483	1	p2	(GA)18	36	30	65	ccCAAATTCCAATTCGTCAT	59.622	20	ATGCCCGATTCATATTCTGC	59.891	20	204	0	203	ccCAAATTCCAATTCGTCAT	59.622	20	AGAAAATCCCAGAACCCCAC	60.169	20	264	0	263	ccCAAATTCCAATTCGTCAT	59.622	20	ACAGAAAATCCCAGAACCCC	60.169	20	266	0	265
T01.PB492	1	p3	(TCT)5	15	912	926	--
T01.PB498	1	p1	(A)86	86	928	1013	--
T01.PB502	1	p1	(A)15	15	375	389	CGGACTTCTCCATTCTTCCA	60.187	20	CTTTTCCCTGGGGCTTAAAA	60.404	20	260	344	603	CGGACTTCTCCATTCTTCCA	60.187	20	TTTTCCCTGGGGCTTAAAAA	60.742	20	259	344	602	TCGGACTTCTCCATTCTTCC	59.213	20	CTTTTCCCTGGGGCTTAAAA	60.404	20	261	343	603
T01.PB503	1	p3	(CAA)5	15	243	257	TTTCAGGAAATGGATGGCTC	60.014	20	TGGCTTTGGCTTTCTTCATT	59.823	20	263	157	419	TTTCAGGAAATGGATGGCTC	60.014	20	TTGGCTTTGGCTTTCTTCAT	59.823	20	264	157	420	TCTTTCAGGAAATGGATGGC	60.014	20	TGGCTTTGGCTTTCTTCATT	59.823	20	265	155	419
T01.PB506	1	p3	(AGA)6	18	84	101	GCAAGAACTTCGACGAGGAG	60.134	20	TTGGATTTTCTATCCGGCTG	60.031	20	150	53	202	CAAGAACTTCGACGAGGAGC	60.134	20	TTGGATTTTCTATCCGGCTG	60.031	20	149	54	202	GCAAGAACTTCGACGAGGAG	60.134	20	ACTTGGGCCTCTTGGATTTT	59.94	20	161	53	213
T01.PB507	1	p4	(ATCG)6	24	1	24	--
T01.PB510	1	p1	(A)11	11	565	575	TCTTGAAGCCCTCACGATCT	59.95	20	TTCGACAAACCCTAAACTGTGA	59.649	22	116	502	617	TCTTGAAGCCCTCACGATCT	59.95	20	GGTTCGACAAACCCTAAACTG	58.614	21	118	502	619	ACTGAAGCTGCTGGACCATT	59.874	20	TTCGACAAACCCTAAACTGTGA	59.649	22	196	422	617
T01.PB512	1	p3	(TTC)5	15	222	236	CTCCCCATCACCCCTAATCT	60.147	20	TACCATTTCCATCGCAGTCA	60.073	20	251	179	429	CAGGCAACAGAGCATCTCAA	60.136	20	AACAACCTCCCAAAATCCCT	59.668	20	207	103	309	CTCCCCATCACCCCTAATCT	60.147	20	AACAACCTCCCAAAATCCCT	59.668	20	131	179	309
T01.PB515	1	p6	(AGAAGG)5	30	232	261	TCGTCAGGTCTTCCGATACC	60.073	20	ACTGATGCAAATCCCAGGTC	59.934	20	225	111	335	TCGTCAGGTCTTCCGATACC	60.073	20	AAACTGATGCAAATCCCAGG	59.933	20	227	111	337	CAACCCAAACCCTGAAGAGA	60.081	20	ACTGATGCAAATCCCAGGTC	59.934	20	270	66	335
T01.PB517	1	p1	(T)10	10	103	112	CCCAAGCACCCACTACAGAT	59.989	20	GTCCGGACATTTTCGACCTA	59.933	20	164	69	232	CCCAAGCACCCACTACAGAT	59.989	20	TCCATCTCTCCGATCGTCTC	60.312	20	132	69	200	CCCAAGCACCCACTACAGAT	59.989	20	GACATTTCCGAAAGCCAGTC	59.676	20	181	69	249
T01.PB520	1	p3	(GAA)7	21	516	536	GGAGGTGGGAGAGGCTATTC	60.037	20	TTGTCTTCCTTCACCTCGCT	59.989	20	242	320	561	TTGTCCGACTACCACCATGA	59.96	20	TTGTCTTCCTTCACCTCGCT	59.989	20	191	371	561	TTGTCCGACTACCACCATGA	59.96	20	ATAATCCACCACGATCCCAA	60.014	20	234	371	604
T01.PB522	1	p1	(T)11	11	925	935	--
T01.PB529	1	p3	(TTA)5	15	896	910	--
T01.PB530	1	p2	(TA)9	18	729	746	TCTGAAGGGGAGTCTGCTGT	59.986	20	TAACCTGGCTGAACTCCGTC	60.255	20	273	514	786	GTCTGAAGGGGAGTCTGCTG	59.986	20	TAACCTGGCTGAACTCCGTC	60.255	20	274	513	786	CTGAAGGGGAGTCTGCTGTC	59.986	20	TAACCTGGCTGAACTCCGTC	60.255	20	272	515	786
T01.PB532	1	p3	(GGT)7	21	650	670	CAATTACTGCACCGTGGATG	59.988	20	GCCAACCAATCCAACACTCT	59.973	20	168	552	719	CAATTACTGCACCGTGGATG	59.988	20	AGCCAACCAATCCAACACTC	59.973	20	169	552	720	CAATTACTGCACCGTGGATG	59.988	20	GAGCCAACCAATCCAACACT	59.973	20	170	552	721
T01.PB536	1	p1	(T)10	10	654	663	GATTGTCTGAGGAGGCAAGG	59.803	20	ACAACCAGGAGAACAGACCG	60.151	20	259	552	810	GATTGTCTGAGGAGGCAAGG	59.803	20	CAATTGGAAAAGCGGAAGAA	60.181	20	138	552	689	AAAAAGGCCGTCGAAGAAGT	60.242	20	ACAACCAGGAGAACAGACCG	60.151	20	234	577	810
T01.PB545	1	p1	(T)10	10	876	885	CGAACTTCTGCTTTCCAAGG	59.986	20	TCAAAGCGATTGGTAATTGG	58.625	20	188	779	966	GCCTACGAACAAGGAAGTCG	59.875	20	TCAAAGCGATTGGTAATTGG	58.625	20	226	741	966	CGAACTTCTGCTTTCCAAGG	59.986	20	TCAAAGCGATTGGTAATTGGT	59.465	21	188	779	966
T01.PB546	1	p3	(CCA)5	15	725	739	AGTGGTAGCGGCAAGAAAGA	60.015	20	GTAGAGATCGCATTTCCGGC	61.998	20	269	536	804	GTGGTAGCGGCAAGAAAGAG	60.015	20	GTAGAGATCGCATTTCCGGC	61.998	20	268	537	804	AGCGGCAAGAAAGAGAACAA	60.132	20	GTAGAGATCGCATTTCCGGC	61.998	20	263	542	804
T01.PB547	1	p3	(AAT)9	27	877	903	TGAGACCACCACAAATTGGA	59.935	20	CCGGGTCCACATTGAAGTAT	59.67	20	221	744	964	TGAGACCACCACAAATTGGA	59.935	20	CTTAAAAATTTTGGGCCGCT	60.421	20	255	744	998	AATAAATGGCCAAATGCCTG	59.795	20	CCGGGTCCACATTGAAGTAT	59.67	20	165	800	964
T01.PB551	1	p1	(A)44	44	952	995	--
T01.PB565	1	p2	(TC)6	12	1	12	--
T01.PB567	1	p1	(T)11	11	799	809	--
T01.PB577	1	p1	(A)17	17	954	970	--
T01.PB584	1	p1	(A)10	10	151	160	--
T01.PB586	1	p1	(T)19	19	322	340	ACCCTAGAGATTTCCCCCAA	59.761	20	GCCACTGGATGCAAGGTACT	60.142	20	160	237	396	CCCTAGAGATTTCCCCCAAA	60.25	20	GCCACTGGATGCAAGGTACT	60.142	20	159	238	396	CATCGCCTGCACTGTGTTAT	59.746	20	GCCACTGGATGCAAGGTACT	60.142	20	126	271	396
T01.PB591	1	p1	(A)11	11	885	895	--
T01.PB593	1	p2	(GA)9	18	1	18	--
T01.PB594	1	p1	(T)20	20	933	952	--
T01.PB597	1	p2	(GA)7	14	18	31	--
T01.PB601	1	p1	(T)13	13	761	773	AGAGTGTGATCGCGGATCTT	59.834	20	AGACCAAATGTTGGTGGTTTG	59.743	21	202	683	884	AGAGTGTGATCGCGGATCTT	59.834	20	CCAAATGTTGGTGGTTTGTC	58.722	20	199	683	881	AGAGTGTGATCGCGGATCTT	59.834	20	GACCAAATGTTGGTGGTTTG	58.722	20	201	683	883
T01.PB604	1	p1	(A)19	19	885	903	--
T01.PB610	1	p1	(A)45	45	935	979	--
T01.PB617	1	p1	(T)12	12	823	834	TCTAAACCCTGCAACTGCCT	59.875	20	TTGGTGATCGCACTTTGATG	60.665	20	213	690	902	CTCTAAACCCTGCAACTGCC	59.875	20	TTGGTGATCGCACTTTGATG	60.665	20	214	689	902	TCTAAACCCTGCAACTGCCT	59.875	20	ATTTGGTGATCGCACTTTGA	59.127	20	215	690	904
T01.PB618	1	p1	(A)13	13	781	793	GGAGGGTTCTTCTTTGGAGG	60.045	20	TTGAACTATGAATTGACGGCTG	60.131	22	232	624	855	GGAGGGTTCTTCTTTGGAGG	60.045	20	TGAACTATGAATTGACGGCTG	58.785	21	231	624	854	GAGGGTTCTTCTTTGGAGGC	60.19	20	TTGAACTATGAATTGACGGCTG	60.131	22	231	625	855
T01.PB622	1	p4	(TATC)12	48	676	723	CCTCTATTGCCTGCCTATCC	58.765	20	AACAACATGACGCCACTTGA	60.16	20	212	640	851	CCTCTATTGCCTGCCTATCCT	59.717	21	AACAACATGACGCCACTTGA	60.16	20	212	640	851	CTCTCCTCTATTGCCTGCCT	58.646	20	AACAACATGACGCCACTTGA	60.16	20	216	636	851
T01.PB631	1	c	(ACC)8atcaccaccacac(CCA)6	55	507	561	GATGAGAAAAAGCCTCCGAA	59.387	20	CACACCAAAATTGAGCATGG	59.964	20	176	483	658	TTTGGGATGTCAAGTGCAAC	59.547	20	TGGGCATGGTTTGATTTCTT	60.309	20	278	364	641	GTTTGGGATGTCAAGTGCAA	59.547	20	TGGGCATGGTTTGATTTCTT	60.309	20	279	363	641
T01.PB631	2	p3	(CCA)10	30	709	738	CCATGCTCAATTTTGGTGTG	59.964	20	GGCCTGGTGTAGGTCGATAA	59.955	20	235	639	873	CCATGCTCAATTTTGGTGTG	59.964	20	CCATCGCAACCTTTGTCTTT	60.11	20	185	639	823	TCTGCATATGTGGGAAACCA	59.924	20	CCATCGCAACCTTTGTCTTT	60.11	20	235	589	823
T01.PB632	1	p2	(TG)6	12	866	877	GGACTGTACGAGGGACTGGA	60.112	20	CGGTATTTAAATTGGAATGGG	58.248	21	276	630	905	TGAGGGACTGTACGAGGGAC	60.112	20	CGGTATTTAAATTGGAATGGG	58.248	21	280	626	905	TATCAATCGCAGTGTCGGAA	60.22	20	CGGTATTTAAATTGGAATGGG	58.248	21	214	692	905
T01.PB647	1	p1	(T)11	11	654	664	GATGCAGGTTGGTATTCCGT	59.82	20	ACTCTGGCAACGGTCCATAC	59.997	20	221	588	808	CAGGATCACATCGGAGGACT	60.072	20	CTTGTTATTGGCCACAACCC	60.227	20	249	478	726	GCAGGTTGGTATTCCGTTGT	59.859	20	CTTGTTATTGGCCACAACCC	60.227	20	136	591	726
T01.PB653	1	p1	(T)10	10	33	42	TAGATTTACGGAATTTGAATTTGA	57.061	24	TATAACGTGCCCGAGTCACA	60.134	20	217	1	217	TAGATTTACGGAATTTGAATTTGA	57.061	24	AATGAAGGGCATGGGTGATA	60.155	20	237	1	237	ATAGATTTACGGAATTTGAATTTGA	57.416	25	TATAACGTGCCCGAGTCACA	60.134	20	218	0	217
T01.PB653	2	p1	(T)17	17	731	747	TGCATATAGTCCTCCCGCTC	60.199	20	TGACAAATTCCGATGCCATA	59.891	20	237	644	880	TCCAATCACCCAACTTCGAT	60.317	20	TGACAAATTCCGATGCCATA	59.891	20	272	609	880	TGCATATAGTCCTCCCGCTC	60.199	20	AAATTTCGGCAATCACCATC	59.768	20	209	644	852
T01.PB658	1	p1	(A)10	10	649	658	AAGAGGTATCGACTGCTGCC	59.459	20	CCATTCCAAAAAGGCAAAAA	59.916	20	207	621	827	ATGCTTGAGGATGGAACTCG	60.218	20	TGAATCGAGCAAGGCTTGTA	59.566	20	170	518	687	GTAGCCAGTCGTGTTGGTCA	59.751	20	TGAATCGAGCAAGGCTTGTA	59.566	20	194	494	687
T01.PB658	2	p1	(A)10	10	927	936	--
T01.PB662	1	p1	(A)10	10	99	108	GCATTGCAAAGTTCTAGGGG	59.708	20	CCCCAAGACAGATCCAAAAA	59.903	20	247	18	264	GCATTGCAAAGTTCTAGGGG	59.708	20	ACCAACATGTGGTGAACCCT	60.135	20	130	18	147	GCATTGCAAAGTTCTAGGGG	59.708	20	GATCGTTGTACCCACGTCCT	59.851	20	179	18	196
T01.PB663	1	p6	(GTCTCC)5	30	53	82	CGGTAAACTCTTCCCGATTTC	59.952	21	GAGACGGAGACGGAGACTTG	59.986	20	138	1	138	CGGTAAACTCTTCCCGATTTC	59.952	21	CCGGGAGAAAACCCTAGAAG	60.061	20	197	1	197	TCCCGATTTCTCGATCTCC	60.104	19	CCGGGAGAAAACCCTAGAAG	60.061	20	186	12	197
T01.PB663	2	p1	(A)12	12	704	715	GACAAGGACCCATGGAGAAA	59.903	20	CACCAATGCAACCATTCAAG	59.964	20	168	660	827	GACAAGGACCCATGGAGAAA	59.903	20	GCCAGACCACACTGGATCTT	60.12	20	240	660	899	ACCCATGGAGAAAAGTCCCT	59.795	20	CACCAATGCAACCATTCAAG	59.964	20	161	667	827
T01.PB669	1	p1	(T)17	17	67	83	TCGTTTCTTTTTCTCCTTCTGC	60.001	22	CCATCCACCTCAACTCCTGT	59.962	20	278	42	319	TCGTTTCTTTTTCTCCTTCTGC	60.001	22	ACCGGAATTCATGGTTGGTA	60.051	20	105	42	146	TCGTTTCTTTTTCTCCTTCTGC	60.001	22	CATCGTATCGAACAACGCAC	60.142	20	220	42	261
T01.PB670	1	p2	(AG)19	38	168	205	TGCTTTCCAAACAGCTCAGA	59.716	20	CACGACGGGAGAAAAGAAAA	60.22	20	186	141	326	TGCTTTCCAAACAGCTCAGA	59.716	20	ACACGACGGGAGAAAAGAAA	59.711	20	187	141	327	TGCTTTCCAAACAGCTCAGA	59.716	20	AACACGACGGGAGAAAAGAA	59.711	20	188	141	328
T01.PB670	2	p1	(T)10	10	799	808	ATCTCCCGCAAACATTGAAG	60.074	20	GCATTCCAAAGGAAGAAATAGG	59.123	22	252	691	942	ATGATGAATCTCCCGCAAAC	59.9	20	GCATTCCAAAGGAAGAAATAGG	59.123	22	259	684	942	GATGAATCTCCCGCAAACAT	59.9	20	GCATTCCAAAGGAAGAAATAGG	59.123	22	257	686	942
T01.PB677	1	p1	(A)10	10	626	635	CTCAAGTGGTTGCCTGTTCA	59.873	20	CAGCATAGGTTTGAAAAATGGA	59.12	22	151	533	683	CTCAAGTGGTTGCCTGTTCA	59.873	20	TCAGCATAGGTTTGAAAAATGG	59.12	22	152	533	684	GGTTCTAGTCCTCTCCGCCT	59.84	20	CAGCATAGGTTTGAAAAATGGA	59.12	22	224	460	683
T01.PB680	1	p2	(AT)12	24	829	852	AAGCAACCAAAGCAGAGGAA	59.993	20	CCTCCACCAAATCTTTCGAT	58.981	20	254	725	978	AAAGCAACCAAAGCAGAGGA	59.993	20	CCTCCACCAAATCTTTCGAT	58.981	20	255	724	978	TGATTATTTGGGGCGTGTTT	60.188	20	CCTCCACCAAATCTTTCGAT	58.981	20	217	762	978
T01.PB682	1	c	(AGG)5agaagaagctaggagatatcacttgatggagctgttccaacacaacctgacttaactttacagatcagcccgccgagcagcagaaactccggcggca(TGG)5	127	1	127	--
T01.PB683	1	p6	(GACGAG)5	30	757	786	GATTTGCTCGTTACAGGGGA	60.074	20	TGCATGTGTGGTTGTGTACG	60.071	20	197	708	904	TTTGCTCGTTACAGGGGAAG	60.241	20	TGCATGTGTGGTTGTGTACG	60.071	20	195	710	904	TTGCTCGTTACAGGGGAAGT	59.734	20	TGCATGTGTGGTTGTGTACG	60.071	20	194	711	904
T01.PB684	1	p1	(T)10	10	668	677	ACGGAGATGGTTTCATTTGC	59.939	20	TTGAAAAACGGAAATTCATTG	57.678	21	168	567	734	CGGAGATGGTTTCATTTGCT	60.074	20	TTGAAAAACGGAAATTCATTG	57.678	21	167	568	734	ACGGAGATGGTTTCATTTGC	59.939	20	TTGAAAAACGGAAATTCATTGT	58.519	22	168	567	734
T01.PB685	1	p2	(GA)16	32	34	65	GGGGAGGAAGAGGAAACAAG	60.045	20	CTGTATCGGGTTTCGGAAGA	60.066	20	144	10	153	GGGGAGGAAGAGGAAACAAG	60.045	20	TCTGTATCGGGTTTCGGAAG	60.066	20	145	10	154	GGGGAGGAAGAGGAAACAAG	60.045	20	TTTTCTGTATCGGGTTTCGG	59.931	20	148	10	157
T01.PB687	1	p5	(TCAGA)7	35	96	130	ACAATCGAATTCCCTTCGC	60.029	19	GGCATTATCAAGGCCGACTA	60.06	20	170	64	233	ACAATCGAATTCCCTTCGC	60.029	19	TGGTGACAACCTCACCAAGA	60.129	20	219	64	282	ACAATCGAATTCCCTTCGC	60.029	19	CTTCGACATTGCTACCGACA	59.864	20	249	64	312
T01.PB690	1	p3	(ACC)5	15	2	16	--
T01.PB690	2	p3	(CGA)5	15	179	193	CCTCCTTCTCAAGGCAAGTG	59.982	20	CTGGAGAAGCTTTTCGTTGG	59.986	20	256	35	290	TCTTCCTCCTTCTCAAGGCA	60.065	20	CTGGAGAAGCTTTTCGTTGG	59.986	20	260	31	290	CTGGAAATTGGCAATGGACT	59.933	20	CTGGAGAAGCTTTTCGTTGG	59.986	20	181	110	290
T01.PB698	1	p1	(A)11	11	920	930	ATGGAGTCCTTCCCCTCCTA	59.89	20	CACGGCTATGCAATAAAGAAAA	59.301	22	148	811	958	AGGCAGTAAAGATGCGATGG	60.235	20	CACGGCTATGCAATAAAGAAAA	59.301	22	164	795	958	TCATGCAGAGTCTGAGGCAG	60.294	20	CACGGCTATGCAATAAAGAAAA	59.301	22	178	781	958
T01.PB700	1	p1	(A)10	10	837	846	GCTCTTCCAGAGATGCAACC	59.957	20	GCAAGCATGTAGTTTGACAGAAA	59.46	23	278	712	989	TCCAGAGATGCAACCAGATG	59.787	20	GCAAGCATGTAGTTTGACAGAAA	59.46	23	273	717	989	GCTCTTCCAGAGATGCAACC	59.957	20	GCAAGCATGTAGTTTGACAGAA	58.108	22	278	712	989
T01.PB702	1	p2	(TC)6	12	80	91	TCGTCTCGATTGACGTTCAG	59.984	20	AACCACAAATCGCTGCTTCT	59.882	20	265	19	283	TCGTCTCGATTGACGTTCAG	59.984	20	GCTGCTTCTCCTCTCCTTCA	59.827	20	254	19	272	TCGTCTCGATTGACGTTCAG	59.984	20	TATGTCCGACCAACAACCAA	59.816	20	134	19	152
T01.PB702	2	p3	(CCT)6	18	454	471	TGAGGAGGAATACGGGTTTG	59.926	20	CACTCAATCATCCATGCGTC	60.08	20	275	334	608	TGAGGAGGAATACGGGTTTG	59.926	20	TCACTCAATCATCCATGCGT	60.08	20	276	334	609	TGAGGAGGAATACGGGTTTG	59.926	20	GAAGCAGTCAACAACGTGGA	59.88	20	208	334	541
T01.PB705	1	p3	(TCG)5	15	44	58	CACTGCTCGTCCTCAAATGC	61.95	20	CGCTGGTCTCTGGAAGAATC	59.95	20	124	6	129	GCACTGCTCGTCCTCAAATG	61.95	20	CGCTGGTCTCTGGAAGAATC	59.95	20	125	5	129	GCACTGCTCGTCCTCAAATG	61.95	20	GCAACAGTACGAGCAACGAA	60.058	20	163	5	167
T01.PB716	1	p1	(A)10	10	72	81	GGACCAAAATCATTGCAACC	60.177	20	GGCCAAGCACATTAACTGGT	60	20	228	0	227	GGACCAAAATCATTGCAACC	60.177	20	GCCCTTCAAACCTCCTATCC	59.903	20	129	0	128	GGACCAAAATCATTGCAACC	60.177	20	TAATCAAATTCCAGGTCGGC	59.901	20	245	0	244
T01.PB719	1	c	(TTC)6gtcttcttccagatgaaggtcacggcactgctcgtcctcaaatgcgtcggggccggagattct(TCG)5	96	75	170	CACACCAACTCATTCTCCCC	60.363	20	GCAACAGTACGAGCAACGAA	60.058	20	267	13	279	CATTCTCCCCCAATTAACCA	59.617	20	CGCTGGTCTCTGGAAGAATC	59.95	20	219	23	241	CATTCTCCCCCAATTAACCA	59.617	20	GCAACAGTACGAGCAACGAA	60.058	20	257	23	279
T01.PB731	1	c	(TC)12c(CT)7cc(CT)15	71	246	316	TGGCAAATGAGTACGAATGC	59.694	20	TGATCAAGATGCCGCTGTTA	60.366	20	271	203	473	TTTGGATTCCACGTTCATCA	59.9	20	TGAAGTTTATTCCTCGGGCA	60.576	20	212	130	341	GTACGAATGCATTTTTCCCG	60.323	20	TGATCAAGATGCCGCTGTTA	60.366	20	261	213	473
T01.PB734	1	p1	(T)14	14	54	67	ACCTACAGCGAGCATATGGG	60.118	20	TCTGCAAAAGCCTCAAACCT	59.993	20	231	1	231	ACCTACAGCGAGCATATGGG	60.118	20	CTGCAAAAGCCTCAAACCTC	59.993	20	230	1	230	ACCTACAGCGAGCATATGGG	60.118	20	AGCCTCAAACCTCAAGCGTA	60.015	20	223	1	223
T01.PB736	1	p4	(TATC)7	28	928	955	--
T01.PB740	1	p2	(TG)6	12	724	735	AATAGAATGGCCTGGTGCTG	60.096	20	AATTCCAAACCCATCTTCGAT	59.658	21	107	690	796	TTGCAGGGACTTGCAACATA	60.257	20	AATTCCAAACCCATCTTCGAT	59.658	21	146	651	796	GTGCCTTTGAGCACATTCCT	60.263	20	AATTCCAAACCCATCTTCGAT	59.658	21	208	589	796
T01.PB742	1	p3	(AAT)10	30	872	901	TGAGACCACCACAAATTGGA	59.935	20	CCGGGTCCACATTGAAGTAT	59.67	20	224	739	962	AATAAATGGCCAAATGCCTG	59.795	20	CCGGGTCCACATTGAAGTAT	59.67	20	168	795	962	GACCACCACAAATTGGAAGC	60.362	20	CCGGGTCCACATTGAAGTAT	59.67	20	221	742	962
T01.PB744	1	p3	(AGG)12	36	125	160	CTCTTGGCCACATCACTGAA	59.831	20	TCTATCACCGGAATCTTGGG	59.887	20	232	40	271	CACTCTTGGCCACATCACTG	60.309	20	TCTATCACCGGAATCTTGGG	59.887	20	234	38	271	CTCTTGGCCACATCACTGAA	59.831	20	CAGATCGTAGAGGGTTTGCC	59.694	20	278	40	317
T01.PB747	1	c	(TAG)6t(TAG)5	34	737	770	TTCCAATCCCGTTTCTTCTG	60.044	20	GTACCCGCGCTGTCTGTTAC	60.72	20	234	561	794	TCTACTGAGTGATGGCGGTG	59.855	20	GTACCCGCGCTGTCTGTTAC	60.72	20	205	590	794	GAGGCTTGTGGTTCTTCAGG	59.844	20	GTACCCGCGCTGTCTGTTAC	60.72	20	269	526	794
T01.PB750	1	p1	(A)18	18	903	920	--
T01.PB751	1	p1	(G)12	12	688	699	TGAAGGACTGGACTGGCTTT	59.844	20	TGAAACAGCTTTGGAGACAAAA	59.898	22	258	570	827	GACTGGACTGGCTTTCCAAC	59.703	20	TGAAACAGCTTTGGAGACAAAA	59.898	22	253	575	827	TGGACTGGCTTTCCAACAAT	60.495	20	TGAAACAGCTTTGGAGACAAAA	59.898	22	250	578	827
T01.PB754	1	p1	(A)21	21	4	24	--
T01.PB757	1	c	(CTC)6cagctcttcgtcatcgacttcgcagtctcctggcggaaaattcgccaaagac(AAG)6	88	81	168	TCCGGTCTCTCTCTGCAAAT	59.95	20	GGGAAGATGAACAGTCGGAA	60.05	20	225	28	252	TCCGGTCTCTCTCTGCAAAT	59.95	20	TGGGAATGATAATGGGAGGA	60.088	20	204	28	231	TCCGGTCTCTCTCTGCAAAT	59.95	20	CGGCTCTGACCTTTCGTTAC	59.875	20	169	28	196
T01.PB758	1	p1	(T)10	10	889	898	TACAGAGGGAGTCCAATGCC	60.073	20	CAAAATGTTTTTCTTTTTCTTTTTCAG	59.974	27	248	689	936	TTACAAAGGGGGTTTGGTGA	60.198	20	CAAAATGTTTTTCTTTTTCTTTTTCAG	59.974	27	160	777	936	TTTACAAAGGGGGTTTGGTG	59.696	20	CAAAATGTTTTTCTTTTTCTTTTTCAG	59.974	27	161	776	936
T01.PB759	1	p3	(GGC)6	18	570	587	GGTACTCTTCGGCTTTGACG	59.875	20	TTTTGTCAATGACGGTTGGA	59.941	20	248	390	637	CGGTACTCTTCGGCTTTGAC	59.875	20	TTTTGTCAATGACGGTTGGA	59.941	20	249	389	637	GAGAATTGTCTCCGAGTGGC	59.81	20	TTTTGTCAATGACGGTTGGA	59.941	20	211	427	637
T01.PB762	1	p1	(T)10	10	935	944	--
T01.PB764	1	c	(T)25gaaaataaattttagaaaaacaaagttttgttttg(T)17	77	808	884	GCGGCCTAAAAAGTGAGACA	60.386	20	CCTCATGCAACACTGTGTGTAA	59.682	22	261	681	941	TCTACCTTGAAGCGTGGAAA	58.501	20	CCTCATGCAACACTGTGTGTAA	59.682	22	173	769	941	GCGGCCTAAAAAGTGAGACA	60.386	20	ACCTCATGCAACACTGTGTGTAA	60.523	23	262	681	942
T01.PB769	1	p1	(A)11	11	893	903	--
T01.PB779	1	p1	(A)15	15	903	917	GTGTTAATCACCACCACCCC	59.95	20	GTCAGGTCTCGGTGGTTTGT	60.009	20	199	763	961	GTGTTAATCACCACCACCCC	59.95	20	AGTCAGGTCTCGGTGGTTTG	60.151	20	200	763	962	GTGTTAATCACCACCACCCC	59.95	20	CAGTCAGGTCTCGGTGGTTT	60.151	20	201	763	963
T01.PB783	1	p1	(T)10	10	890	899	GCCAATAGCGTTGTGAGTGA	59.871	20	TTGGTTAAAACATAAATTCAGATTCAG	59.024	27	178	778	955	AGAAGGCATCCAAGTGAACG	60.255	20	TTGGTTAAAACATAAATTCAGATTCAG	59.024	27	153	803	955	GCCAATAGCGTTGTGAGTGA	59.871	20	TGGTTAAAACATAAATTCAGATTCAG	57.894	26	177	778	954
T01.PB788	1	p3	(TCC)8	24	822	845	TTCCGGTAACCGAGAGATTG	60.066	20	AACTGTTCGGAGTAGCGGTG	60.312	20	156	718	873	GTCTTTCCCTTTGTTCGCAG	59.853	20	AACTGTTCGGAGTAGCGGTG	60.312	20	221	653	873	GTCTTTCCCTTTGTTCGCAG	59.853	20	CAACTGTTCGGAGTAGCGGT	60.312	20	222	653	874
T01.PB791	1	p1	(T)11	11	1	11	--
T01.PB791	2	p1	(A)27	27	123	149	TTCTCGCATCTTTTCGTTGA	59.542	20	GCTTTCTGATTCCTTGCCTG	59.955	20	190	53	242	TTCTCGCATCTTTTCGTTGA	59.542	20	TTCCTTGCCTGAGCTCTCTC	59.827	20	181	53	233	TTCTCGCATCTTTTCGTTGA	59.542	20	CCTTTGGTTACCGCGTAGAG	59.763	20	149	53	201
T01.PB802	1	c	(TA)6ttaattcaatcggctttagttgataactccat(A)10	54	153	206	--
T01.PB807	1	p1	(T)11	11	518	528	CGCCTTCCACCTTATCAAAA	60.067	20	AAAAATGACAAAACGTCGCC	59.982	20	130	451	580	CTTCAAGGGATACTCCAGCG	59.83	20	AAAAATGACAAAACGTCGCC	59.982	20	229	352	580	CTCGCCTTCCACCTTATCAA	60.206	20	AAAAATGACAAAACGTCGCC	59.982	20	132	449	580
T01.PB808	1	p3	(CTT)5	15	142	156	CTTCGTGACACCGGATACCT	59.989	20	CTGGAATCGCAGTCTGTTGA	59.984	20	116	74	189	CTTCGTGACACCGGATACCT	59.989	20	CAGTTTCGCAAAGGGGTTTA	60.103	20	219	74	292	CTTCGTGACACCGGATACCT	59.989	20	TGGATAGAACAGTGCGAACG	59.864	20	190	74	263
T01.PB808	2	p1	(T)12	12	691	702	TACGTCGCCCAATTCCTAAC	59.96	20	AGACAGCCTGCGAAGAGAAG	59.891	20	198	587	784	TACGTCGCCCAATTCCTAAC	59.96	20	AACAATTGACGGAGACAGCC	60.119	20	210	587	796	CTACGTCGCCCAATTCCTAA	60.089	20	GCAAAGAAGTTGGGGTTTGA	60.088	20	280	586	865
T01.PB810	1	p2	(CT)19	38	1	38	--
T01.PB811	1	p1	(T)11	11	737	747	CCCAGAATGAAGGCAAGTTC	59.67	20	TGAAGTGGGTAAGGTAAGCACA	59.671	22	272	624	895	TTTGTCAAAGAGGAAGGGGA	59.641	20	TGAAGTGGGTAAGGTAAGCACA	59.671	22	245	651	895	GGGGAGGAGGAGTAGAAGGA	59.63	20	TGAAGTGGGTAAGGTAAGCACA	59.671	22	230	666	895
T01.PB815	1	p6	(GACGAG)5	30	717	746	GATTTGCTCGTTACAGGGGA	60.074	20	TGCATGTGTGGTTGTGTACG	60.071	20	197	668	864	TTTGCTCGTTACAGGGGAAG	60.241	20	TGCATGTGTGGTTGTGTACG	60.071	20	195	670	864	TTGCTCGTTACAGGGGAAGT	59.734	20	TGCATGTGTGGTTGTGTACG	60.071	20	194	671	864
T01.PB828	1	p1	(A)10	10	664	673	AAGATGAGTGAGGAAGGCCA	59.803	20	ACTTGGGCGAGAGACAAGAA	59.989	20	210	492	701	AAGATGAGTGAGGAAGGCCA	59.803	20	TTGGGCGAGAGACAAGAAAT	59.813	20	208	492	699	AAGATGAGTGAGGAAGGCCA	59.803	20	GGCGAGAGACAAGAAATGGA	60.34	20	205	492	696
T01.PB831	1	p1	(A)10	10	868	877	AGTTATGCGATTACCCGACG	59.982	20	TTTTTACCGACGAGATTGCC	60.074	20	198	713	910	ACAAGATGGAATCCAAAGCG	60.074	20	TTTTTACCGACGAGATTGCC	60.074	20	154	757	910	GAGATGACTCGCTCCTCCAG	60.096	20	TTTTTACCGACGAGATTGCC	60.074	20	176	735	910
T01.PB844	1	c	(TC)17tactttcgttatcccaaagcgttcattcatacacat(AC)7	84	35	118	ATTCATTCACCAGCTCCGAA	60.603	20	GAGATTGGCAAAGGAATCCA	60.014	20	216	6	221	ATTCATTCACCAGCTCCGAA	60.603	20	CTGGTTGGTGAGTGGTTGTG	60.039	20	164	6	169	TATTCATTCACCAGCTCCGA	59.226	20	GAGATTGGCAAAGGAATCCA	60.014	20	217	5	221
T01.PB844	2	p2	(AT)11	22	778	799	AGCGTCTCCAAGGTGAAGAA	59.989	20	AGCAAGAAGAGGATGGACGA	59.95	20	164	659	822	AGCGTCTCCAAGGTGAAGAA	59.989	20	GAGCAAGAAGAGGATGGACG	59.95	20	165	659	823	CTCCAAGGTGAAGAAGGCTG	59.982	20	AGCAAGAAGAGGATGGACGA	59.95	20	159	664	822
T01.PB855	1	p1	(A)11	11	795	805	TAGAATGGAGCTGCCGAAAT	59.807	20	CTGAAGTGCTGAACCAACCA	59.873	20	252	597	848	TAGAATGGAGCTGCCGAAAT	59.807	20	CCAGAAAGAGGCTGAAGTGC	60.134	20	263	597	859	AATGTAGAATGGAGCTGCCG	60.235	20	CTGAAGTGCTGAACCAACCA	59.873	20	256	593	848
T01.PB863	1	p1	(A)10	10	739	748	CAAGCAATTCAGGGCAAAAT	60.074	20	GCAATGACCCATTTCAGGAT	59.756	20	253	613	865	AAATTCATCCCCACTCCTCC	60.133	20	GCAATGACCCATTTCAGGAT	59.756	20	156	710	865	AATTCATCCCCACTCCTCCT	59.755	20	GCAATGACCCATTTCAGGAT	59.756	20	155	711	865
T01.PB865	1	p3	(CAG)7	21	233	253	GAGTACTGGTGTCCGACCGT	60.033	20	CTTCTTCCTCACTGTTCCGC	59.989	20	265	171	435	GAGTACTGGTGTCCGACCGT	60.033	20	GAGGAAGAGGAGGAGGGATG	60.149	20	218	171	388	GAGTACTGGTGTCCGACCGT	60.033	20	AAGAGGAGGAGGGATGCACT	60.216	20	214	171	384
T01.PB865	2	p3	(ATA)6	18	828	845	--
T01.PB867	1	c	(T)11c(T)12	24	14	37	--
T01.PB867	2	p3	(AGA)6	18	406	423	GAACCCTGAAATTCCAAGCA	60.051	20	TCGTTCCCCATACAATGGTT	60.051	20	145	363	507	GAACCCTGAAATTCCAAGCA	60.051	20	TTCACTGCTTTCTCCGCTTT	60.132	20	126	363	488	GAACCCTGAAATTCCAAGCA	60.051	20	TTTCACTGCTTTCTCCGCTT	60.132	20	127	363	489
T01.PB869	1	p1	(T)17	17	901	917	--
T01.PB873	1	p3	(CAC)6	18	764	781	TCCTCCATTCACACACTGGA	60.088	20	TTTGAAAGAAAATCCAGACCG	59.188	21	208	605	812	CTTCACCTTTTCCATTCCCA	59.903	20	TTTGAAAGAAAATCCAGACCG	59.188	21	140	673	812	CACCGCAATCTTCACCTTTT	60.11	20	TTTGAAAGAAAATCCAGACCG	59.188	21	149	664	812
T01.PB879	1	p3	(GAA)6	18	597	614	GTCCGAAAGGTGTTGACGTT	60.012	20	CCCGGAATTAGTGTTCAGGA	59.926	20	201	549	749	GTCCGAAAGGTGTTGACGTT	60.012	20	TCCCGGAATTAGTGTTCAGG	59.926	20	202	549	750	GTCCGAAAGGTGTTGACGTT	60.012	20	CCTCCCGGAATTAGTGTTCA	59.926	20	204	549	752
T01.PB882	1	p1	(T)10	10	10	19	--
T01.PB885	1	p3	(ACC)5	15	721	735	ATGAAAGAAGCGAAGGAGCA	60.096	20	ATCATCAAACCTGCACACCA	59.967	20	226	549	774	ATGAAAGAAGCGAAGGAGCA	60.096	20	ATCAAACCTGCACACCATCA	59.967	20	223	549	771	ATGAAAGAAGCGAAGGAGCA	60.096	20	CATCAAACCTGCACACCATC	59.967	20	224	549	772
T01.PB888	1	p2	(TC)6	12	698	709	TTGGCCTTTGATCCTGTTTC	60.051	20	GCCACGGATGGAATTTAATG	60.153	20	252	487	738	GCCTTTGATCCTGTTTCCAA	60.051	20	GCCACGGATGGAATTTAATG	60.153	20	249	490	738	ACCAGAGTTGTGAGGCGATT	59.727	20	GCCACGGATGGAATTTAATG	60.153	20	150	589	738
T01.PB889	1	p1	(T)13	13	29	41	GTACCGATCTCGGGTTTTCC	60.693	20	CAGTTGTTCTTCCCCGTGAT	59.966	20	160	2	161	GTACCGATCTCGGGTTTTCC	60.693	20	CTTCCCCGTGATTTTCTTCA	60.044	20	152	2	153	GTACCGATCTCGGGTTTTCC	60.693	20	TGTTCTTCCCCGTGATTTTC	59.91	20	156	2	157
T01.PB889	2	p1	(T)10	10	191	200	ATCACGGGGAAGAACAACTG	59.966	20	AGAGCCATGAACTCACCACC	60.12	20	275	142	416	GAAAATCACGGGGAAGAACA	59.91	20	AGAGCCATGAACTCACCACC	60.12	20	279	138	416	GCCTCTTCTTCGTTGTCGTC	59.997	20	GAAATCATCCGGAAGGGACT	60.272	20	200	53	252
T01.PB895	1	p1	(A)15	15	857	871	--
T01.PB906	1	c	(AAG)7(AAC)9	48	223	270	TCCACTCCTTCTCCATCGTC	60.199	20	TCCATTCTCTTGCGCTTCTT	60.096	20	204	136	339	AATGTTTCCATCCAGTTCGC	59.939	20	GACGGAATCAGATCCGAAAG	59.629	20	279	41	319	AATGTTTCCATCCAGTTCGC	59.939	20	CGGAATCAGATCCGAAAGAC	59.629	20	277	41	317
T01.PB906	2	p1	(T)10	10	803	812	CAATCGATCAATTCTGCCCT	60.036	20	CAGTACAGAACGAACACGAAGC	59.98	22	125	713	837	CTCTTCAGATCTTGGCGTCC	59.95	20	CAGTACAGAACGAACACGAAGC	59.98	22	188	650	837	CCTTCTGATGCTTTCTTCCG	59.948	20	CAGTACAGAACGAACACGAAGC	59.98	22	157	681	837
T01.PB910	1	p1	(T)10	10	23	32	--
T01.PB911	1	c	(CAG)6aaagaggaagaggaggttgaagatatgttcgaagcgttctgtcaacagcaacagaaagaggaa(GGC)6	99	237	335	AGTCTTCCCCTTGTTTCCGT	59.972	20	ATTCCTTCATCCCCCATTTC	59.959	20	207	189	395	AGTCTTCCCCTTGTTTCCGT	59.972	20	TCATCCCCCATTTCATCATT	59.952	20	201	189	389	AGTCTTCCCCTTGTTTCCGT	59.972	20	TTCATCCCCCATTTCATCAT	59.952	20	202	189	390
T01.PB915	1	p1	(T)16	16	337	352	AGGGTTCTTCTCAGCGATCA	59.95	20	CATTGGTTCCGTCGAAAACT	59.971	20	252	155	406	GTGGAGGAGGAGGGTTCTTC	60.05	20	CATTGGTTCCGTCGAAAACT	59.971	20	262	145	406	AGGGTTCTTCTCAGCGATCA	59.95	20	TCGAAAACTTCAATACCCGC	60.074	20	241	155	395
T01.PB918	1	p1	(T)10	10	532	541	AACAACGTGGATCTGGGAAC	59.827	20	GGGCAAATATTTCCGTTGATT	60.035	21	263	312	574	TCTTTTGATCGCTTCCCAGT	59.813	20	GGGCAAATATTTCCGTTGATT	60.035	21	114	461	574	AACAACGTGGATCTGGGAAC	59.827	20	GGGGCAAATATTTCCGTTG	60.139	19	264	312	575
T01.PB922	1	p2	(GA)16	32	31	62	GAAGCCTAGGGAGTGAGCGT	60.923	20	ATTGAACACGATCTCCAGCC	60.081	20	220	6	225	GAAGCCTAGGGAGTGAGCGT	60.923	20	ATGCGCCTAAAAGCTTGTGT	59.911	20	193	6	198	GAAGCCTAGGGAGTGAGCGT	60.923	20	TCCCATTGCGAAATTGGTAT	60.153	20	271	6	276
T01.PB928	1	p3	(CTC)7	21	234	254	CGCCCGCATATCACTTTATT	59.95	20	GAGACGCGAGTGCATTTGTA	60.019	20	218	187	404	CGCCCGCATATCACTTTATT	59.95	20	GCAGATTGGAAAAGGCTCAG	59.955	20	132	187	318	CGCCCGCATATCACTTTATT	59.95	20	AATGTGCGAAGTGCAGAGTG	60.056	20	101	187	287
T01.PB929	1	p1	(A)14	14	679	692	CCCCTTATTCCTTGCAGACA	60.066	20	GCCCAGGATTTCAATCCAAT	61.025	20	277	550	826	CCCCTTATTCCTTGCAGACA	60.066	20	TCAATCCAATTGAATGCACAA	59.922	21	267	550	816	CCCCTTATTCCTTGCAGACA	60.066	20	TCAATCCAATTGAATGCACA	58.464	20	267	550	816
T01.PB932	1	p1	(A)11	11	689	699	TCATGGGAAAAGCTATTGGG	59.894	20	TGATGATGACGGCAATTCTC	59.61	20	256	478	733	TCATGGGAAAAGCTATTGGG	59.894	20	GATGATGACGGCAATTCTCA	59.61	20	255	478	732	TCCTGGTCAATTTTGGCTTC	60.051	20	GGCAATTCTCATGGGTTGAG	60.461	20	278	446	723
T01.PB956	1	p3	(GAG)12	36	65	100	GGGGTCTTCCATTTTCGTTT	60.166	20	TTGACGCTGTGAATCTGCTC	60.144	20	230	7	236	GGGGTCTTCCATTTTCGTTT	60.166	20	AGTGCAGGACCTTTCTTGGA	59.844	20	202	7	208	GGGGTCTTCCATTTTCGTTT	60.166	20	GTGCAGGACCTTTCTTGGAA	60.232	20	201	7	207
T01.PB960	1	c*	(AT)6(T)12*	23	467	489	TCTCCCTAAAAAGGCAGGGT	60.068	20	AAGGAAGAGTCGGGGAGAAG	59.811	20	132	384	515	CTCCCTAAAAAGGCAGGGTC	60.068	20	AAGGAAGAGTCGGGGAGAAG	59.811	20	131	385	515	GACAATTGCTAACGGTGGGT	59.859	20	AAGGAAGAGTCGGGGAGAAG	59.811	20	176	340	515
T01.PB963	1	p5	(AAATT)5	25	841	865	--
T01.PB964	1	p1	(A)16	16	944	959	TACGCTTCCAAGACTGGGTT	59.734	20	aatgacatgtatatcttttgactttga	57.459	27	116	892	1007	TTACGCTTCCAAGACTGGGT	59.734	20	aatgacatgtatatcttttgactttga	57.459	27	117	891	1007	TACGCTTCCAAGACTGGGTT	59.734	20	aaatgacatgtatatcttttgactttg	57.094	27	117	892	1008
T01.PB967	1	p1	(C)11	11	13	23	--
T01.PB977	1	p4	(ATCG)6	24	1	24	--
T01.PB979	1	p3	(GAT)6	18	825	842	TCGGGGAATTTGTTTTATGC	59.773	20	CTTGCAAAGCATCGTCTTCA	60.134	20	196	671	866	CCGGTACGGTATGTTTGGAT	59.569	20	CTTGCAAAGCATCGTCTTCA	60.134	20	241	626	866	GGATTGAACGACTCTGGGTG	60.51	20	CTTGCAAAGCATCGTCTTCA	60.134	20	225	642	866
T01.PB985	1	p3	(CAG)6	18	726	743	GATGGCCTAGAAGAGCATCG	59.939	20	CCACAGAGAAAGACCTCGGA	60.377	20	270	502	771	CATCTGCCGAATTCCGTTAT	59.923	20	CCACAGAGAAAGACCTCGGA	60.377	20	202	570	771	AGAGCATCGTGTGGGTCTCT	59.866	20	CCACAGAGAAAGACCTCGGA	60.377	20	259	513	771
T01.PB992	1	p1	(G)10	10	744	753	AAATCTTGGTTCGACATCGC	60.081	20	TGAATTTTTGCCGATCCTTC	60.016	20	230	616	845	AAATCTTGGTTCGACATCGC	60.081	20	TGACAATGAATTTTTGCCGA	60.051	20	236	616	851	TCCCCGAGGAGAAGAAAGAT	60.147	20	TGACAATGAATTTTTGCCGA	60.051	20	205	647	851
T01.PB992	2	p2	(AT)7	14	922	935	--
T01.PB993	1	p1	(G)10	10	794	803	TTGAATGAGGGGAGGAGATG	60.003	20	CGGAAGAAATGAGGTCTCCA	60.187	20	175	704	878	TGAGGGGAGGAGATGAAGAA	59.731	20	CGGAAGAAATGAGGTCTCCA	60.187	20	170	709	878	TTGAATGAGGGGAGGAGATG	60.003	20	CGTAGAAGATGACCACGCTG	59.465	20	139	704	842
T01.PB997	1	p1	(A)27	27	231	257	GATCTCAGGTGGGTTGTTGG	60.363	20	CTGGCGTTTCTAGACTTCCG	60.008	20	247	102	348	GATCTCAGGTGGGTTGTTGG	60.363	20	TGCTACAAGTGGGCTTGATG	59.864	20	270	102	371	GATCTCAGGTGGGTTGTTGG	60.363	20	CATGCTACAAGTGGGCTTGA	59.864	20	272	102	373
T01.PB997	2	p1	(A)13	13	847	859	--
T01.PB1002	1	p1	(A)12	12	708	719	GACAAGGACCCATGGAGAAA	59.903	20	CACCAATGCAACCATTCAAG	59.964	20	168	664	831	GACAAGGACCCATGGAGAAA	59.903	20	GCCAGACCACACTGGATCTT	60.12	20	240	664	903	ACCCATGGAGAAAAGTCCCT	59.795	20	CACCAATGCAACCATTCAAG	59.964	20	161	671	831
T01.PB1004	1	p3	(TCT)6	18	158	175	GAAGTTTCGTTCTTCCGACG	59.853	20	AACAGAATCAGCGAGGGAAA	59.813	20	237	56	292	GTCGCTGTACTCCGCTTCTC	60.164	20	AACAGAATCAGCGAGGGAAA	59.813	20	166	127	292	GTCGCTGTACTCCGCTTCTC	60.164	20	ACAGAATCAGCGAGGGAAAA	59.813	20	165	127	291
T01.PB1007	1	p3	(CCA)5	15	162	176	AAGAAGAAGACGCAAAGCCA	60.132	20	ATGCTGCTGGTACGACACTG	59.929	20	137	78	214	AAGAAGAAGACGCAAAGCCA	60.132	20	GTTAGGGGATGCTGCTGGTA	60.096	20	145	78	222	AAGAAGAAGACGCAAAGCCA	60.132	20	ACCTCCTAATTGGGGAATCG	60.145	20	187	78	264
T01.PB1009	1	p2	(TA)6	12	902	913	--
T01.PB1016	1	p2	(TC)13	26	120	145	CGGCTGGACGGTTATTTTTA	59.958	20	ATGGTGTAGAGCTCCGATGG	60.096	20	240	74	313	CGGCTGGACGGTTATTTTTA	59.958	20	CACATGGTGTAGAGCTCCGA	59.855	20	243	74	316	CGGCTGGACGGTTATTTTTA	59.958	20	TAGGACAAAGGTTTCAGGCG	60.241	20	134	74	207
T01.PB1019	1	p2	(TA)13	26	927	952	GGCTACTGGAAAGGGACCTC	60.074	20	TGTTGGTTTGAAATGCTTGG	59.561	20	276	785	1060	TCGACACCTTGGGTCTTTTC	60.088	20	TGTTGGTTTGAAATGCTTGG	59.561	20	208	853	1060	CACACCACCATCTTCGACAC	60.005	20	TGGGAGTGGAGGACAGACAT	60.527	20	149	840	988
T01.PB1019	2	p1	(A)15	15	1103	1117	TCTAGCCGCTCTCAGGTGTT	60.156	20	TTTGTCTATGAGCAGTATCCGAA	58.912	23	246	898	1143	TCTAGCCGCTCTCAGGTGTT	60.156	20	TTTTGTCTATGAGCAGTATCCGA	58.912	23	247	898	1144	CTAGCCGCTCTCAGGTGTTC	60.156	20	TTTGTCTATGAGCAGTATCCGAA	58.912	23	245	899	1143
T01.PB1027	1	p2	(TC)6	12	103	114	CCACACTCCAGCTCAGTTCA	60.022	20	ACAGGGGGAGGAGTAGCTGT	60.133	20	260	38	297	CCACACTCCAGCTCAGTTCA	60.022	20	AGCGAAGAAGAAGGTGCAGA	60.277	20	144	38	181	CCACACTCCAGCTCAGTTCA	60.022	20	GCGAAGAAGAAGGTGCAGAT	59.579	20	143	38	180
T01.PB1027	2	c	(AG)6gaacagaacagatttgaagattatgggtggtgatgatgatggcggtggtgggtggtgagattatg(T)10	87	776	862	GGAGGATTTGCAGCATTGTT	60.081	20	CCAACCAAAGTGAACCAACC	60.246	20	220	725	944	GGAGGATTTGCAGCATTGTT	60.081	20	CAACCAAAGTGAACCAACCA	59.435	20	219	725	943	GGAGGATTTGCAGCATTGTT	60.081	20	CCAAAGTGAACCAACCAACAT	59.743	21	216	725	940
T01.PB1028	1	p3	(CAG)5	15	626	640	GACACAGAGTAACCGCAGCA	60.056	20	AGGGTCGGAGGAAGATAGGA	60.03	20	255	520	774	GACACAGAGTAACCGCAGCA	60.056	20	GAGGGTCGGAGGAAGATAGG	60.03	20	256	520	775	GATTGCAGTAGACGGGGAGA	60.218	20	AGGGTCGGAGGAAGATAGGA	60.03	20	219	556	774
T01.PB1028	2	p3	(CAG)5	15	850	864	TCCTATCTTCCTCCGACCCT	60.03	20	AATTGGGAGACGTCGATCTG	60.073	20	254	755	1008	CCTATCTTCCTCCGACCCTC	60.03	20	AATTGGGAGACGTCGATCTG	60.073	20	253	756	1008	GGGTATTGGAGGAGGAGGAG	59.89	20	AATTGGGAGACGTCGATCTG	60.073	20	216	793	1008
T01.PB1032	1	p1	(C)15	15	911	925	TGCTGGTTCTGCTGTTTTTG	60.027	20	TGCAAAAAGTGTGTGTGTGG	59.187	20	159	790	948	TGCTGGTTCTGCTGTTTTTG	60.027	20	CATTGCAATTACAGGCTTGG	59.182	20	212	790	1001	GGTTCTGCTGTTTTTGGAGC	59.859	20	TGCAAAAAGTGTGTGTGTGG	59.187	20	155	794	948
T01.PB1034	1	p3	(CAG)5	15	550	564	GACACAGAGTAACCGCAGCA	60.056	20	AGGGTCGGAGGAAGATAGGA	60.03	20	255	444	698	GACACAGAGTAACCGCAGCA	60.056	20	GAGGGTCGGAGGAAGATAGG	60.03	20	256	444	699	GATTGCAGTAGACGGGGAGA	60.218	20	AGGGTCGGAGGAAGATAGGA	60.03	20	219	480	698
T01.PB1034	2	p3	(CAG)5	15	774	788	TCCTATCTTCCTCCGACCCT	60.03	20	AATTGGGAGACGTCGATCTG	60.073	20	254	679	932	CCTATCTTCCTCCGACCCTC	60.03	20	AATTGGGAGACGTCGATCTG	60.073	20	253	680	932	GGGTATTGGAGGAGGAGGAG	59.89	20	AATTGGGAGACGTCGATCTG	60.073	20	216	717	932
T01.PB1035	1	p1	(A)50	50	1290	1339	TTCCCAGGAGGCTAGTGATG	60.21	20	GCGGTAATTGAGTTCATCTCC	58.661	21	245	1178	1422	TTCCCAGGAGGCTAGTGATG	60.21	20	GCGGTAATTGAGTTCATCTCCT	59.62	22	245	1178	1422	TTCCCAGGAGGCTAGTGATG	60.21	20	AGCGGTAATTGAGTTCATCTCC	59.62	22	246	1178	1423
T01.PB1036	1	p1	(T)11	11	1060	1070	--
T01.PB1039	1	p3	(TCC)6	18	84	101	ATTTTTCCTTTCCGTAGCCG	60.432	20	CAGGTTCCCAAAGACGTTGT	60.005	20	245	43	287	ATTTTTCCTTTCCGTAGCCG	60.432	20	CATGGGTGCTCACTCCTTTT	60.111	20	207	43	249	ATTTTTCCTTTCCGTAGCCG	60.432	20	ATGTTGTCCATCCCACGACT	60.246	20	163	43	205
T01.PB1040	1	p1	(A)11	11	21	31	--
T01.PB1042	1	p3	(AGA)5	15	341	355	TTCTTCACCACACCTTTCCC	59.943	20	CAGCAAGCAATAATCCAGCA	59.976	20	271	155	425	TTCACCACACCTTTCCCTTC	59.943	20	CAGCAAGCAATAATCCAGCA	59.976	20	268	158	425	AACGGCAGTGAAGAAGTCGT	59.914	20	CAGCAAGCAATAATCCAGCA	59.976	20	170	256	425
T01.PB1045	1	p1	(G)11	11	40	50	CCCAGTACGGCAAAACCTAA	59.99	20	GTTAGGGCAGAATCAGAGCG	59.978	20	150	4	153	CGGCAAAACCTAACCAAAGA	60.103	20	GTTAGGGCAGAATCAGAGCG	59.978	20	143	11	153	ACCCAGTACGGCAAAACCTA	59.494	20	GTTAGGGCAGAATCAGAGCG	59.978	20	151	3	153
T01.PB1047	1	p1	(A)24	24	968	991	ATTACGCCACCAACTTCGTC	60	20	AAGCATCAGTGAACAACGCA	60.459	20	188	827	1014	CAACAACGCATGGAATTACG	59.992	20	AAGCATCAGTGAACAACGCA	60.459	20	202	813	1014	ATTCTTCGTTCAGGCCATTG	60.074	20	AAGCATCAGTGAACAACGCA	60.459	20	277	738	1014
T01.PB1049	1	p1	(T)11	11	1278	1288	GCGTGGAAGAAGTGGAAAAG	59.853	20	TTGACGGCATTTGTATTTTGA	59.063	21	147	1212	1358	AGCGTGGAAGAAGTGGAAAA	59.853	20	TTGACGGCATTTGTATTTTGA	59.063	21	148	1211	1358	AATGTGCTCCGATGAGCTTT	59.843	20	TTGACGGCATTTGTATTTTGA	59.063	21	267	1092	1358
T01.PB1050	1	p1	(T)10	10	1016	1025	ATTGCATCAGAATTGCACCA	60.08	20	TGCTCCTTGAAGTTTGAGCA	59.716	20	236	879	1114	GAAGGTCGAGAAACTCGCTG	60.134	20	TGCTCCTTGAAGTTTGAGCA	59.716	20	178	937	1114	CAGAAGGTCGAGAAACTCGC	60.134	20	TGCTCCTTGAAGTTTGAGCA	59.716	20	180	935	1114
T01.PB1050	2	p1	(A)18	18	1184	1201	--
T01.PB1055	1	p2	(CT)8	16	35	50	CGTTCACAGGTTAGAGAAAAGAGA	59.129	24	TACGAAGGGACTCGTTCGAC	60.255	20	264	3	266	CGTTCACAGGTTAGAGAAAAGAGA	59.129	24	AAGGGACTCGTTCGACTGTG	60.298	20	260	3	262	CGTTCACAGGTTAGAGAAAAGAGA	59.129	24	GGACCTTGGTGAGATGATGG	60.326	20	187	3	189
T01.PB1067	1	p5	(GGAGA)6	30	81	110	ACACTAACCTCCTCCGGTGA	59.574	20	GTTTTGGGAGTTGCTGGAAA	60.088	20	247	48	294	TCACACTAACCTCCTCCGGT	59.574	20	GTTTTGGGAGTTGCTGGAAA	60.088	20	249	46	294	ACACTAACCTCCTCCGGTGA	59.574	20	ACGGTGTAAACTCCGACCAC	59.891	20	160	48	207
T01.PB1072	1	p1	(T)10	10	1094	1103	AAGGAGGAATTGCAGTCTGG	59.284	20	TGGGAAATGGAAATGTGTTG	59.222	20	145	1006	1150	GGAGGAATTGCAGTCTGGAT	59.094	20	TGGGAAATGGAAATGTGTTG	59.222	20	143	1008	1150	AAGGAGGAATTGCAGTCTGG	59.284	20	TGGGAAATGGAAATGTGTTGT	60.081	21	145	1006	1150
T01.PB1073	1	p3	(AAC)6	18	451	468	GTGTCGTTGGTGGTGATCTG	60.005	20	ACGAGCTTGCTCTTGTGGTT	60.058	20	272	277	548	ATGTGGAAGGATAGGATGCG	59.917	20	ACGAGCTTGCTCTTGTGGTT	60.058	20	186	363	548	GTGTCGTTGGTGGTGATCTG	60.005	20	TTTTGCGTCACAACCACAGT	60.199	20	244	277	520
T01.PB1084	1	p1	(A)10	10	959	968	ATGTGATGCCAAATGATCCA	59.738	20	AAAAAGAGCGTGCTCAATCC	59.457	20	116	881	996	GTGATGCCAAATGATCCACA	60.339	20	AAAAAGAGCGTGCTCAATCC	59.457	20	114	883	996	TGTGATGCCAAATGATCCAC	60.339	20	AAAAAGAGCGTGCTCAATCC	59.457	20	115	882	996
T01.PB1084	2	p2	(TA)10	20	1120	1139	GGATTGAGCACGCTCTTTTT	59.457	20	TTCAACACCAAGCAAGCAAC	59.888	20	262	977	1238	GGATTGAGCACGCTCTTTTT	59.457	20	CACCATCAAAGATTGAGGCA	59.648	20	220	977	1196	GGATTGAGCACGCTCTTTTT	59.457	20	CAACACCAAGCAAGCAACTG	60.485	20	260	977	1236
T01.PB1090	1	p4	(TAAA)6	24	1075	1098	--
T01.PB1097	1	p4	(GATA)5	20	885	904	CAGCCATCCTGCTTGGTATT	60.096	20	ATATGTACCGCAATGGCCTG	60.742	20	114	817	930	TTCCTGATGGGATACCGAAG	59.887	20	ATATGTACCGCAATGGCCTG	60.742	20	211	720	930	GAGAATGGCCTAATGCCTGA	60.177	20	ATATGTACCGCAATGGCCTG	60.742	20	167	764	930
T01.PB1102	1	p6	(CCAGCC)5	30	134	163	CATCTCCCGACGTCTTCTTC	59.803	20	AAGAGGGTCAAACCCGAAGT	59.972	20	277	111	387	ACGGTCTGAGGTATCATGGC	59.957	20	TTCCTCACCCTCAATCTGCT	59.803	20	176	58	233	ACGGTCTGAGGTATCATGGC	59.957	20	TCCTCACCCTCAATCTGCTT	59.803	20	175	58	232
T01.PB1104	1	p3	(GAA)5	15	92	106	AGAAACTCGCGGACATCATC	60.226	20	CAATATTGAATGCACGCAGG	60.096	20	255	15	269	GAAACTCGCGGACATCATCT	60.226	20	CAATATTGAATGCACGCAGG	60.096	20	254	16	269	AGAAACTCGCGGACATCATC	60.226	20	CCAATATTGAATGCACGCAG	60.096	20	256	15	270
T01.PB1106	1	p3	(TCT)10	30	52	81	CCGTGTTTCTATCCGTCTCTG	59.743	21	GAAATCGATCGAGAACCCAC	59.488	20	181	2	182	CCGTGTTTCTATCCGTCTCTG	59.743	21	TAGGATGGTGGGGAGAAAAA	59.359	20	211	2	212	CCGTGTTTCTATCCGTCTCTG	59.743	21	AGGTAGGATGGTGGGGAGAA	60.704	20	214	2	215
T01.PB1117	1	p4	(GAAA)7	28	25	52	--
T01.PB1117	2	c	(C)11aaactccacagaatttattgaatggaccaaggccaacaagcttaggcccaacacagatacac(TA)6	85	986	1070	--
T01.PB1119	1	p2	(TA)11	22	932	953	CTAGCCGCTCTCAGGTGTTC	60.156	20	GAGGCCTAATGAGCAGCATC	59.946	20	243	904	1146	TCTAGCCGCTCTCAGGTGTT	60.156	20	GAGGCCTAATGAGCAGCATC	59.946	20	244	903	1146	TACTCATCGCCCATCTAGCC	60.199	20	GAGGCCTAATGAGCAGCATC	59.946	20	257	890	1146
T01.PB1120	1	p3	(TTC)5	15	354	368	ATCCGCGCATTGTTTTTAAC	59.971	20	CTTTAAGATGATCGCCGGAA	60.167	20	113	304	416	ATCCGCGCATTGTTTTTAAC	59.971	20	TTCCTTTAAGATGATCGCCG	60.167	20	116	304	419	ATCCGCGCATTGTTTTTAAC	59.971	20	CGTGAGAACCCTTTCCAGAC	59.697	20	198	304	501
T01.PB1125	1	p3	(CAG)5	15	167	181	TGGCGTTCTTCTCCATCTTC	60.34	20	TTTGCCTGAAAAACGATTCC	60.053	20	279	93	371	TGGCGTTCTTCTCCATCTTC	60.34	20	GCCTGAAAAACGATTCCAAA	60.053	20	276	93	368	TGGCGTTCTTCTCCATCTTC	60.34	20	AAACGATTCCAAATGACCCA	60.17	20	269	93	361
T01.PB1129	1	p3	(AGC)5	15	1082	1096	CATGACAACCGTGGAGATTG	59.96	20	ATTATACCGTCTTTCCGGGG	60.034	20	244	960	1203	AGACTCGAAGAGGAGGAGGG	59.945	20	ATTATACCGTCTTTCCGGGG	60.034	20	147	1057	1203	TGCCTTCACCATCTATGCAA	60.22	20	ATTATACCGTCTTTCCGGGG	60.034	20	181	1023	1203
T01.PB1129	2	c	(T)16gtacattccttctccttttgttcttggctttcgaaaactgtggcaacagactagtagatatggaatagatgtata(T)12	103	1332	1434	--
T01.PB1134	1	p1	(A)12	12	1817	1828	--
T01.PB1136	1	c	(CA)7tatatatatatgtatatc(AT)7	46	1147	1192	TTCAAGTTGCAGTGGCAGAC	60.032	20	GACGGAGTCAGGGTGGATTA	59.927	20	235	1068	1302	TTCAAGTTGCAGTGGCAGAC	60.032	20	CCCATGAAATTGATTGAGCC	60.274	20	174	1068	1241	CACTAGATCCAAACGCACCA	59.716	20	GACGGAGTCAGGGTGGATTA	59.927	20	199	1104	1302
T01.PB1137	1	p1	(C)12	12	51	62	CTCTTTTTCGTTTCGTTCCG	59.855	20	CCATCGAAGATCTTTTCCCA	60.006	20	240	5	244	CTCTTTTTCGTTTCGTTCCG	59.855	20	CGTTCAACAATCCCATCCTC	60.317	20	129	5	133	CTCTTTTTCGTTTCGTTCCG	59.855	20	GTTCAACAATCCCATCCTCG	60.317	20	128	5	132
T01.PB1138	1	p1	(T)13	13	50	62	GAGGCACAGAAAGAAGAGCC	59.166	20	TCATCCAACCGTATTGCAGA	60.073	20	159	23	181	ACGCAGAGGCACAGAAAGAA	61.116	20	TCATCCAACCGTATTGCAGA	60.073	20	164	18	181	AGAGGCACAGAAAGAAGAGCC	60.146	21	TCATCCAACCGTATTGCAGA	60.073	20	160	22	181
T01.PB1143	1	p1	(A)11	11	810	820	TCGACAGGAATGGAAAGGTC	60.05	20	TGGTCGAATTACTCAAGCCC	60.074	20	168	718	885	TCGACAGGAATGGAAAGGTC	60.05	20	CAGGCTGTCTGTTTGTGGAA	59.873	20	146	718	863	TCGACAGGAATGGAAAGGTC	60.05	20	TTCAGGCTGTCTGTTTGTGG	59.873	20	148	718	865
T01.PB1150	1	p3	(CCG)5	15	142	156	GTGGTTCGGACTTGGAGAAA	60.088	20	ATCATTTTTCGAGGTCGTGG	59.933	20	168	31	198	GTGGTTCGGACTTGGAGAAA	60.088	20	GGAGCAGTTTCATCATCGGT	60.081	20	279	31	309	AAATGGATTCCAAAATTGCG	59.773	20	ATCATTTTTCGAGGTCGTGG	59.933	20	127	72	198
T01.PB1160	1	p1	(A)10	10	115	124	AGAGAAAGGGGTCGGTTCAT	59.935	20	GAGACGAGATCTGCTGGGTC	59.952	20	166	17	182	GGGTCGGTTCATCAACAATC	60.181	20	GAGACGAGATCTGCTGGGTC	59.952	20	158	25	182	TTCTCGTCGTTCAAACCTCC	60.232	20	GAGACGAGATCTGCTGGGTC	59.952	20	123	60	182
T01.PB1161	1	p2	(TA)13	26	1234	1259	AGCATTGCGAAGGGAACTTA	59.845	20	CACCTGTGTTCATTTTCCAGG	60.395	21	261	1099	1359	AGAAAGAATTGGGGCAAAGC	60.562	20	CACCTGTGTTCATTTTCCAGG	60.395	21	278	1082	1359	AAAGAATTGGGGCAAAGCAT	60.802	20	CACCTGTGTTCATTTTCCAGG	60.395	21	276	1084	1359
T01.PB1162	1	p3	(TCC)5	15	378	392	TGATTACCTCTTCTGCGGCT	59.978	20	TCACGTCTTCCACACTGCTC	60.03	20	241	237	477	TGATTACCTCTTCTGCGGCT	59.978	20	TCTCACGTCTTCCACACTGC	60.03	20	243	237	479	CTGATTACCTCTTCTGCGGC	59.978	20	TCACGTCTTCCACACTGCTC	60.03	20	242	236	477
T01.PB1163	1	p1	(A)11	11	1719	1729	--
T01.PB1164	1	p1	(T)21	21	1354	1374	AAACGTCAGGGAGATGATGC	60.081	20	GACGATGGTGTTCAACTGACAT	59.898	22	269	1195	1463	AAACGTCAGGGAGATGATGC	60.081	20	CAGACGATGGTGTTCAACTG	57.642	20	271	1195	1465	AAACGTCAGGGAGATGATGC	60.081	20	ACAGACGATGGTGTTCAACTG	58.635	21	272	1195	1466
T01.PB1166	1	p2	(CA)6	12	1327	1338	GGCTCTGCTGCAGTTACACA	60.207	20	ACATCATCCGTATTCCGTCC	59.635	20	203	1206	1408	GGCTCTGCTGCAGTTACACA	60.207	20	ATCCGTATTCCGTCCCCTTA	60.522	20	198	1206	1403	GGCTCTGCTGCAGTTACACA	60.207	20	TCCGTATTCCGTCCCCTTAT	60.522	20	197	1206	1402
T01.PB1171	1	p3	(CTC)8	24	116	139	CCACCACTACGGCACTACCT	60.051	20	CCGGTGATCGAAAGAGTGAT	60.073	20	121	85	205	ACCACCACTACGGCACTACC	59.914	20	CCGGTGATCGAAAGAGTGAT	60.073	20	122	84	205	CCACCACTACGGCACTACCT	60.051	20	GAGAAAAGGAGGGATTTGGG	59.875	20	197	85	281
T01.PB1172	1	p1	(T)11	11	122	132	CTATTGGCCAGACAAACCGT	59.993	20	GGATGAGAAGTCGCTTCCTG	59.95	20	215	36	250	CTATTGGCCAGACAAACCGT	59.993	20	GCAAAACCCTTGATCAGCTC	59.82	20	146	36	181	CTATTGGCCAGACAAACCGT	59.993	20	TTCCTGAACTAGGGCTTCCA	59.807	20	201	36	236
T01.PB1172	2	p1	(T)11	11	1057	1067	GATTTTATGGTGCCGTTGCT	59.967	20	CAAATCACTCCCAAATCCCA	60.692	20	168	942	1109	AACCTGGAGCAATGATGGAC	59.934	20	CAAATCACTCCCAAATCCCA	60.692	20	260	850	1109	CCTGGAGCAATGATGGACTT	60.073	20	CAAATCACTCCCAAATCCCA	60.692	20	258	852	1109
T01.PB1180	1	p1	(T)12	12	1759	1770	TACGGAAGCCTCATGGAGTT	59.694	20	TGTTCCATAATAGAGTTCATTTCATCA	60.138	27	225	1584	1808	TTGTTGGAATTTCGGATCGT	60.309	20	TGTTCCATAATAGAGTTCATTTCATCA	60.138	27	248	1561	1808	ACATACGGAAGCCTCATGGA	60.483	20	TGTTCCATAATAGAGTTCATTTCATCA	60.138	27	228	1581	1808
T01.PB1181	1	p3	(TCT)12	36	188	223	CGTCTCCATTTGCTTTCCTC	59.813	20	TCTCCTCCTTCTCTCCCTCC	59.883	20	225	101	325	CTCCGTCTCCATTTGCTTTC	59.813	20	TCTCCTCCTTCTCTCCCTCC	59.883	20	228	98	325	CTCCTATTCTCCTTCCGCCT	59.805	20	TCTCCTCCTTCTCTCCCTCC	59.883	20	246	80	325
T01.PB1181	2	p2	(AG)9	18	1422	1439	GAATCCACGAGGAGTGTGGT	59.969	20	AGAAATGAAGGATGTGGGGG	61.076	20	263	1239	1501	ATCCACGAGGAGTGTGGTTC	59.969	20	AGAAATGAAGGATGTGGGGG	61.076	20	261	1241	1501	ATCCACGAGGAGTGTGGTTC	59.969	20	GGAGGTGGAGGAGGGTGTA	59.905	19	242	1241	1482
T01.PB1183	1	p1	(T)10	10	1129	1138	AGCTGATAGCGCCGATAAAA	59.971	20	TCATTCTTAAAAGTTGAAGTTGATTTG	59.239	27	161	1074	1234	CGTCACCTGAAGAATGGGAT	59.927	20	TCATTCTTAAAAGTTGAAGTTGATTTG	59.239	27	252	983	1234	GGATCGCAAAGCAGGAATTA	60.175	20	TCATTCTTAAAAGTTGAAGTTGATTTG	59.239	27	236	999	1234
T01.PB1186	1	p1	(G)10	10	1	10	--
T01.PB1193	1	p1	(A)12	12	902	913	TGGTCCCAGAGAATACCCAA	60.309	20	GCAGCAACTGTCATCATCGT	59.87	20	209	731	939	TTGGTCCCAGAGAATACCCA	60.309	20	GCAGCAACTGTCATCATCGT	59.87	20	210	730	939	TGGTCCCAGAGAATACCCAA	60.309	20	AGCAACTGTCATCATCGTCG	59.862	20	207	731	937
T01.PB1194	1	p2	(CT)9	18	1113	1130	TCAGGGTATCGTAACCGGAG	59.948	20	TGACACAAGATTCCCACGAA	60.088	20	178	1002	1179	TCGCCATATTGGGCTACTTC	60.06	20	TGACACAAGATTCCCACGAA	60.088	20	200	980	1179	TTGGGCTACTTCATTCAGGG	60.066	20	TGACACAAGATTCCCACGAA	60.088	20	192	988	1179
T01.PB1196	1	p2	(TA)9	18	872	889	GGAATGGCCAGGGATTATTT	59.984	20	CTACCACCAGCATACTCCAGC	59.772	21	209	722	930	GTGAATTGGGAACAGCCACT	59.973	20	CTACCACCAGCATACTCCAGC	59.772	21	179	752	930	GGAATGGCCAGGGATTATTT	59.984	20	TACCACCAGCATACTCCAGC	58.751	20	208	722	929
T01.PB1197	1	p1	(A)13	13	1563	1575	--
T01.PB1198	1	p3	(AAG)5	15	289	303	ATGCTGTTGAGGTCTGGGAG	60.261	20	CGTCCGCACTCTTTTTCTTC	59.993	20	117	235	351	ATGCTGTTGAGGTCTGGGAG	60.261	20	ACTGGGTTGGTTGTCTTTGC	60.012	20	275	235	509	ATGCTGTTGAGGTCTGGGAG	60.261	20	CTTCTTTTCCTTTTCCGCCT	59.829	20	101	235	335
T01.PB1205	1	p3	(CGT)8	24	164	187	TCCCTCCTCCTCTCACTTCA	59.913	20	CAGCAATGAAGCTACCACCA	59.864	20	236	58	293	CATCTCCAATCTCCCTCGAA	60.15	20	CAGCAATGAAGCTACCACCA	59.864	20	274	20	293	CTCCAATCTCCCTCGAACAA	60.187	20	CAGCAATGAAGCTACCACCA	59.864	20	271	23	293
T01.PB1206	1	p1	(T)11	11	952	962	TCTGCAGGTAGCCAGGAACT	60.012	20	TTTGTTGATTGGCAAACTGA	57.733	20	240	811	1050	ATTTCGCAACTTCCAACGAC	60.118	20	TTTGTTGATTGGCAAACTGA	57.733	20	122	929	1050	AACACAAGGAAGTGGGCTTG	60.149	20	TTTGTTGATTGGCAAACTGA	57.733	20	212	839	1050
T01.PB1207	1	p1	(T)10	10	1844	1853	--
T01.PB1208	1	p1	(T)10	10	6	15	--
T01.PB1208	2	p3	(AAT)5	15	746	760	TTTACGTCCGGGTTCAAGAC	59.971	20	GCACTTACCCACCGCTCTTA	60.27	20	243	618	860	GTTTACGTCCGGGTTCAAGA	59.971	20	GCACTTACCCACCGCTCTTA	60.27	20	244	617	860	TTTACGTCCGGGTTCAAGAC	59.971	20	AGTTGCTGCTGCACTTACCC	60.462	20	253	618	870
T01.PB1208	3	p3	(TTA)5	15	874	888	CCGAAATCACGCTGCTTAGT	60.407	20	CTCGTCGCAGATGCCTAGAT	60.526	20	224	703	926	GATGAAATCCGAAATCACGC	60.423	20	CTCGTCGCAGATGCCTAGAT	60.526	20	232	695	926	ATGAAATCCGAAATCACGCT	59.533	20	CTCGTCGCAGATGCCTAGAT	60.526	20	231	696	926
T01.PB1210	1	p1	(A)10	10	29	38	CGAAACACTGTCGGATTTCA	59.691	20	CGGACCAAAGATTGACGTTT	59.971	20	260	6	265	CGAAACACTGTCGGATTTCA	59.691	20	TAACGAAGAAGGCGGATGTC	60.214	20	137	6	142	CCGAAACACTGTCGGATTTC	60.495	20	CGGACCAAAGATTGACGTTT	59.971	20	261	5	265
T01.PB1210	2	p2	(TG)7	14	1593	1606	ACAGTTGGTTCGCCGATAAC	60	20	GGATCACCGAGGCTATTAAGC	60.075	21	245	1445	1689	ACAGTTGGTTCGCCGATAAC	60	20	TTTCTAGGATCACCGAGGCT	58.886	20	251	1445	1695	TAGAAGAGGCGGAGGAGACA	60.088	20	GGATCACCGAGGCTATTAAGC	60.075	21	262	1428	1689
T01.PB1211	1	p3	(TGG)7	21	893	913	GGTGAAGGGGTTGTTGAGAA	59.943	20	GCATTCAATGGTGCATTGTC	59.939	20	101	851	951	GGTGAAGGGGTTGTTGAGAA	59.943	20	GCATAAACCTTCATCGGCAT	59.929	20	117	851	967	TCTAAGTGGCGTGAAACGTG	59.904	20	GCATTCAATGGTGCATTGTC	59.939	20	123	829	951
T01.PB1212	1	p3	(GAA)5	15	916	930	ATGCTCACCCCTAGAACCCT	59.957	20	AAGGAATGCACAGAAACCCT	58.646	20	203	795	997	CTGCCGTGGATTACCTCAAT	59.955	20	AAGGAATGCACAGAAACCCT	58.646	20	136	862	997	TGCCGGACAATGTGAGATTA	60.073	20	AAGGAATGCACAGAAACCCT	58.646	20	250	748	997
T01.PB1221	1	p6	(TCCTAC)6	36	648	683	GCCTCAACAACATTCCCAGT	59.973	20	GATTTGCGTTGGGTTCAGAT	59.939	20	163	590	752	TGCATCCTTCTCCTGCTTTT	59.955	20	GATTTGCGTTGGGTTCAGAT	59.939	20	203	550	752	GCCTCAACAACATTCCCAGT	59.973	20	GGAGTTGGGTCTGGATTTGA	59.903	20	185	590	774
T01.PB1223	1	p1	(A)12	12	1135	1146	TCTGCAGTTCTGTACCGTGC	60.056	20	AACATCACCCTTCTTTACTAAATACAA	57.938	27	185	1001	1185	GCTCTTCCTTGGGTTTTCCT	59.691	20	AACATCACCCTTCTTTACTAAATACAA	57.938	27	251	935	1185	CCTTGGGTTTTCCTTGTCCT	60.332	20	AACATCACCCTTCTTTACTAAATACAA	57.938	27	245	941	1185
T01.PB1224	1	p3	(TAA)7	21	422	442	CCAGCTCGACGCTAGATTTC	60.118	20	ACGACCGAAACGATGAGTTC	60.119	20	162	354	515	CCAGCTCGACGCTAGATTTC	60.118	20	GACGACCGAAACGATGAGTT	60.119	20	163	354	516	CCAGCTCGACGCTAGATTTC	60.118	20	AGGAACCGTGTTTTCCATTG	59.83	20	207	354	560
T01.PB1224	2	p4	(GGTC)5	20	1390	1409	TGTCCGTAGTTCCTCAAGCC	60.255	20	AATGAAAGAGATAAGAAATTGGAAAA	58.031	26	100	1339	1438	TTAAATGGCACGTATGTCCG	59.443	20	AATGAAAGAGATAAGAAATTGGAAAA	58.031	26	114	1325	1438	TGGCACGTATGTCCGTAGTT	59.076	20	AATGAAAGAGATAAGAAATTGGAAAA	58.031	26	109	1330	1438
T01.PB1226	1	c	(T)11(A)10	21	1564	1584	AGCAGCTTCGACACGAAAAT	60.022	20	AAAAACCAAGACAAAGACAATAAGA	57.638	25	146	1488	1633	ATTGGCAGGGACAGATTCAC	59.934	20	AAAAACCAAGACAAAGACAATAAGA	57.638	25	218	1416	1633	GGCAGGGACAGATTCACAAT	59.934	20	AAAAACCAAGACAAAGACAATAAGA	57.638	25	215	1419	1633
T01.PB1227	1	p1	(T)10	10	1830	1839	--
T01.PB1230	1	p3	(CAC)5	15	1221	1235	TCGACGATGAGAACGTCAAG	59.984	20	CTTGGAATGTGATTGGCCTT	59.933	20	265	1001	1265	CTTCCACGCTGTCAACTTCA	60.025	20	CTTGGAATGTGATTGGCCTT	59.933	20	112	1154	1265	CTTCCACGCTGTCAACTTCA	60.025	20	GTGCCCTCCCTGTATCAGAA	60.073	20	148	1154	1301
T01.PB1233	1	p3	(CTC)5	15	55	69	CGCAGAGTACATGGGGATCT	60.096	20	ACCAGTGGAACCGGTGATAA	60.232	20	152	8	159	CGCAGAGTACATGGGGATCT	60.096	20	AACCAGTGGAACCGGTGATA	60.232	20	153	8	160	CGCAGAGTACATGGGGATCT	60.096	20	TGATGATCTCATTCCGCAAC	59.61	20	276	8	283
T01.PB1241	1	p3	(GGA)5	15	309	323	GCGGAAGAAGAAAGTGGATG	59.813	20	GCGGCTAATTCACGAAATGT	60.103	20	165	218	382	GCGGAAGAAGAAAGTGGATG	59.813	20	AGCGGCTAATTCACGAAATG	60.23	20	166	218	383	GATCAGTTGCAGGGAGGAGA	60.349	20	GCGGCTAATTCACGAAATGT	60.103	20	257	126	382
T01.PB1242	1	p4	(TTGT)5	20	1109	1128	CCCGAGGCTACCATAGACAA	60.088	20	GGCAACGAGAATGAAAAGGA	60.192	20	240	942	1181	GACAAGTGGCGTCTTGGATT	60.119	20	GGCAACGAGAATGAAAAGGA	60.192	20	225	957	1181	ACAAGTGGCGTCTTGGATTC	60.119	20	GGCAACGAGAATGAAAAGGA	60.192	20	224	958	1181
T01.PB1246	1	p3	(AAT)5	15	1130	1144	--
T01.PB1248	1	p3	(GGC)5	15	72	86	TTGAACCACGATGAAGTTGC	59.697	20	TTCAGTGATGTGGCCAAGAG	59.831	20	229	13	241	TTGAACCACGATGAAGTTGC	59.697	20	CTTCAGTGATGTGGCCAAGA	59.831	20	230	13	242	TTGAACCACGATGAAGTTGC	59.697	20	CAGTGATGTGGCCAAGAGTG	60.309	20	227	13	239
T01.PB1248	2	p3	(AGG)11	33	307	339	CTCTTGGCCACATCACTGAA	59.831	20	TCTATCACCGGAATCTTGGG	59.887	20	229	222	450	CACTCTTGGCCACATCACTG	60.309	20	TCTATCACCGGAATCTTGGG	59.887	20	231	220	450	CTCTTGGCCACATCACTGAA	59.831	20	CAGATCGTAGAGGGTTTGCC	59.694	20	275	222	496
T01.PB1250	1	p6	(CTCCCA)6	36	56	91	TCACCTCCTCTGCGTTCTCT	60.135	20	AACCACAATTCGCTTCTTGG	60.11	20	263	30	292	TCACCTCCTCTGCGTTCTCT	60.135	20	TGCGGTATAGCGAGGATTTC	60.196	20	107	30	136	TCACCTCCTCTGCGTTCTCT	60.135	20	ATCGAGGCCATAATCTTCCC	60.252	20	151	30	180
T01.PB1255	1	p1	(A)13	13	1477	1489	GGGTAGCTCAGCTCAAGTGG	60.012	20	AAACCATCTTTATTAATGTACAAATGC	58.158	27	115	1409	1523	GGGGTAGCTCAGCTCAAGTG	60.012	20	AAACCATCTTTATTAATGTACAAATGC	58.158	27	116	1408	1523	GTTGCATATGGGCGATCTCT	60.066	20	AAACCATCTTTATTAATGTACAAATGC	58.158	27	220	1304	1523
T01.PB1256	1	p3	(TCT)6	18	45	62	--
T01.PB1256	2	p1	(T)10	10	1454	1463	--
T01.PB1263	1	p2	(TA)10	20	1617	1636	TTGAATCTCCGATCACTCCC	60.011	20	cATCAAAGAAATTGCTCCCA	58.695	20	169	1553	1721	TGTTGAACAAGGACGATGGA	60.088	20	cATCAAAGAAATTGCTCCCA	58.695	20	203	1519	1721	CCCCAGTATTGAATCTCCGA	59.887	20	cATCAAAGAAATTGCTCCCA	58.695	20	177	1545	1721
T01.PB1267	1	p2	(AG)14	28	22	49	--
T01.PB1272	1	p2	(AG)9	18	27	44	--
T01.PB1274	1	p2	(TA)9	18	798	815	GGTCATGCGTTTAATTGGCT	59.967	20	ACTGCGGGTATCCACTCATC	59.957	20	248	619	866	GGTCATGCGTTTAATTGGCT	59.967	20	GACTGCGGGTATCCACTCAT	59.957	20	249	619	867	GCAAATGGCAGGAGATCAAT	60.043	20	ACTGCGGGTATCCACTCATC	59.957	20	272	595	866
T01.PB1280	1	p1	(T)11	11	1749	1759	GGGGATGGTATTCTTCTCCC	59.588	20	TTTTTGTAATTTATTAGGGATTTGTTG	58.189	27	237	1559	1795	GGGGATGGTATTCTTCTCCC	59.588	20	TTTTGTAATTTATTAGGGATTTGTTG	57.085	26	236	1559	1794	GGGGATGGTATTCTTCTCCC	59.588	20	TTTTGTAATTTATTAGGGATTTGTTGT	57.788	27	236	1559	1794
T01.PB1283	1	p6	(GCTCCA)5	30	1143	1172	CGATTTTGCTTGGAGAGGAG	59.948	20	CTGCTGTTGTTGATGGTGCT	59.905	20	143	1071	1213	CGATTTTGCTTGGAGAGGAG	59.948	20	CCAGATTCCCGAGAACTTCA	60.187	20	240	1071	1310	AAGTATTGGCGAAGAAGCCA	59.845	20	CTGCTGTTGTTGATGGTGCT	59.905	20	209	1005	1213
T01.PB1284	1	p3	(GAG)5	15	453	467	CTACCGGTCTCATTCGGAAA	60.066	20	TACGGCGTCGTCTTCTTCTT	60.015	20	140	372	511	CCCTCACCCAATATGACCAG	60.187	20	TACGGCGTCGTCTTCTTCTT	60.015	20	171	341	511	CCTCACCCAATATGACCAGG	60.187	20	TACGGCGTCGTCTTCTTCTT	60.015	20	170	342	511
T01.PB1285	1	p3	(GAG)5	15	584	598	CTGGCATTCTTCGGTGTTTT	60.11	20	CTTCTTCGAATCTGGCTTGG	59.948	20	154	487	640	TGTTGACATCTGCGGTGATT	60.12	20	CTTCTTCGAATCTGGCTTGG	59.948	20	179	462	640	TAGCACGAGGTTCTCGGTTT	59.875	20	CTTCTTCGAATCTGGCTTGG	59.948	20	251	390	640
T01.PB1290	1	p1	(A)12	12	1650	1661	CCGGCAATGCTCATCTTTAT	60.06	20	TGAACATCATTATTTGGAAGAGTTTC	59.8	26	245	1468	1712	CCGGCAATGCTCATCTTTAT	60.06	20	TTGAACATCATTATTTGGAAGAGTTT	59.385	26	246	1468	1713	CCGGCAATGCTCATCTTTAT	60.06	20	TTGAACATCATTATTTGGAAGAGTT	58.211	25	246	1468	1713
T01.PB1297	1	p3	(GAG)5	15	449	463	GAAACGGTTCTGGAGTTGGA	60.088	20	TCTCGTCTGAATACTCCCCG	60.21	20	265	364	628	GAAACGGTTCTGGAGTTGGA	60.088	20	ATCCTGAGCCTAACCCCAAT	59.789	20	181	364	544	CGCTAGGTTGAAAGAAACGG	59.876	20	TCTCGTCTGAATACTCCCCG	60.21	20	278	351	628
T01.PB1304	1	p1	(T)10	10	1835	1844	--
T01.PB1308	1	p1	(T)10	10	18	27	--
T01.PB1310	1	p2	(CT)9	18	1766	1783	--
T01.PB1313	1	p3	(GGA)5	15	70	84	ATACTCGCACCCATCACACC	60.812	20	CCTCCAGCATACGGAGGATA	60.051	20	266	0	265	ATACTCGCACCCATCACACC	60.812	20	TACGGAGGATACGAACCTGG	59.948	20	257	0	256	ATACTCGCACCCATCACACC	60.812	20	TCAGGCATATGGAGATGCAG	59.781	20	189	0	188
T01.PB1316	1	p3	(TGA)6	18	942	959	TTGCGATTCTGCCTTCTTTT	59.96	20	CAGCAAGCAATGCTGTCAAT	60.019	20	235	887	1121	TGGTGATCCACTTATTGCGA	60.073	20	CAGCAAGCAATGCTGTCAAT	60.019	20	249	873	1121	GACGGAGAGCCAGTTGGTTA	60.255	20	CAGCAAGCAATGCTGTCAAT	60.019	20	269	853	1121
T01.PB1317	1	c*	(TCG)6(TCGTCA)5*	45	1062	1106	GGGACAAGTGTCTGGAAGGA	60.088	20	GTATACGCAGAGCATTGGCA	59.862	20	246	908	1153	GGGACAAGTGTCTGGAAGGA	60.088	20	TCGTATACGCAGAGCATTGG	59.856	20	248	908	1155	ACTGGAGTCCGGAAGTGAGA	59.835	20	GTATACGCAGAGCATTGGCA	59.862	20	197	957	1153
T01.PB1329	1	p1	(A)10	10	141	150	AGACATCCCAATCCAAATCG	59.75	20	TTTCTCCGGCTATTGTTTGG	60.067	20	202	15	216	AGACATCCCAATCCAAATCG	59.75	20	CACTTGTTGGGAGCTAGGGA	60.246	20	182	15	196	AGACATCCCAATCCAAATCG	59.75	20	GGACTCCGGAGAGCTGACTA	59.555	20	159	15	173
T01.PB1335	1	p4	(ACTA)6	24	108	131	GCAACTTCTCTCTGGTTGGC	59.997	20	GTTCTGGGTTCCATTGCTGT	59.973	20	209	37	245	GCAACTTCTCTCTGGTTGGC	59.997	20	CAGTCAGATGGGTTCTGGGT	59.962	20	220	37	256	GCAACTTCTCTCTGGTTGGC	59.997	20	ATGGGAGACTGACGATGACC	59.928	20	280	37	316
T01.PB1335	2	c	(TC)8taa(AT)8	35	794	828	ATCCCTTCCTTTCCGAGGTA	59.897	20	CATGACCGTCCACACAACTC	60.005	20	278	714	991	ATCCCTTCCTTTCCGAGGTA	59.897	20	ACCGTCCACACAACTCCTTC	60.009	20	274	714	987	ATCCCTTCCTTTCCGAGGTA	59.897	20	GACCGTCCACACAACTCCTT	60.009	20	275	714	988
T01.PB1335	3	c	(ATCACC)10atgatggtcgcccccgcccggatgagacagagctgggttcaagaaatccaacgaagatgataaatttacgtcccatcg(AT)6	150	1249	1398	CAGGTTCACCATCACCATCA	60.378	20	CAACCATGATAGGTCTCGTAAAGA	59.561	24	275	1208	1482	CACAGGTTCACCATCACCAT	59.234	20	CAACCATGATAGGTCTCGTAAAGA	59.561	24	277	1206	1482	AGCCACAGGTTCACCATCAC	60.999	20	CAACCATGATAGGTCTCGTAAAGA	59.561	24	280	1203	1482
T01.PB1341	1	p1	(T)11	11	1734	1744	--
T01.PB1354	1	p2	(GA)9	18	1	18	--
T01.PB1354	2	p3	(TCT)5	15	1254	1268	CGTCATCAATCACTCCATCG	60.072	20	CATCATCAGATATTAAATAGATCCAGA	57.066	27	139	1167	1305	CGTCATCAATCACTCCATCG	60.072	20	TCATCATCAGATATTAAATAGATCCAG	57.066	27	140	1167	1306	TTATGTTTCCTCCGCAATCC	59.901	20	TCATCATCAGATATTAAATAGATCCAG	57.066	27	192	1115	1306
T01.PB1357	1	p1	(A)10	10	1745	1754	--
T01.PB1358	1	p1	(T)12	12	68	79	AAATCCCTCACATCACTGCC	59.934	20	GTGAGCGCTGGTCTCTCTCT	59.89	20	278	23	300	AAATCCCTCACATCACTGCC	59.934	20	GAAGGACAGAGGACGTGGAA	60.238	20	166	23	188	AAATCCCTCACATCACTGCC	59.934	20	GGTGGACATCGAGTTGTGAA	59.525	20	183	23	205
T01.PB1358	2	p3	(AAT)5	15	810	824	TTTACGTCCGGGTTCAAGAC	59.971	20	GCACTTACCCACCGCTCTTA	60.27	20	243	682	924	GTTTACGTCCGGGTTCAAGA	59.971	20	GCACTTACCCACCGCTCTTA	60.27	20	244	681	924	TTTACGTCCGGGTTCAAGAC	59.971	20	AGTTGCTGCTGCACTTACCC	60.462	20	253	682	934
T01.PB1358	3	p3	(TTA)8	24	938	961	CCGAAATCACGCTGCTTAGT	60.407	20	CTCGTCGCAGATGCCTAGAT	60.526	20	233	767	999	GATGAAATCCGAAATCACGC	60.423	20	CTCGTCGCAGATGCCTAGAT	60.526	20	241	759	999	ATGAAATCCGAAATCACGCT	59.533	20	CTCGTCGCAGATGCCTAGAT	60.526	20	240	760	999
T01.PB1365	1	p3	(CTC)9	27	214	240	TCCTCCATACCTGACCGAAG	60.065	20	GTCGCAACTTTTGCCTGATT	60.257	20	206	113	318	GTCCTCCATACCTGACCGAA	59.927	20	GTCGCAACTTTTGCCTGATT	60.257	20	207	112	318	TCCTCCATACCTGACCGAAG	60.065	20	ACGCACTCTCAACACCTTCC	60.307	20	240	113	352
T01.PB1366	1	c	(TC)10acgccttccttcccctacttcttttccacacgcaaactttcgccggcagttgcctggttggtccttactcagttattaaattt(A)12	115	1228	1342	GAAGACCAGAATGGTGGGAA	59.903	20	AACTGACGTGTTGATGAATGAT	57.044	22	260	1124	1383	GAAGACCAGAATGGTGGGAA	59.903	20	GATAACTGACGTGTTGATGAATGA	59.024	24	263	1124	1386	CAGAATGGTGGGAATATCGG	60.148	20	AACTGACGTGTTGATGAATGAT	57.044	22	254	1130	1383
T01.PB1369	1	p6	(CGATGG)5	30	76	105	CCGAGGGAGGAAATCTTTTT	59.527	20	ACGTCGTGGTCACAAAACAA	60.049	20	190	42	231	CCGAGGGAGGAAATCTTTTT	59.527	20	AACGTCGTGGTCACAAAACA	60.049	20	191	42	232	CCGAGGGAGGAAATCTTTTT	59.527	20	ATCACAGATCTGACCCCGTC	59.928	20	242	42	283
T01.PB1376	1	p3	(TCG)6	18	353	370	GAGATCGTCCGCTGGTTTTA	60.214	20	GTCGATCAGGTCGGAAGAAG	59.803	20	271	129	399	CGTCCGCTGGTTTTAAGAAA	60.236	20	GTCGATCAGGTCGGAAGAAG	59.803	20	266	134	399	TCCAACCCAAAATTCTCCAA	60.28	20	TCTTCTTTCCTCCATCACCG	60.187	20	225	268	492
T01.PB1376	2	c	(TTAA)5(T)12	32	1244	1275	GCGGAGCATTATCTGAGGAG	59.939	20	AAGGAAGGATAATGATAGAGGGA	57.355	23	269	1033	1301	AGCGGAGCATTATCTGAGGA	59.939	20	AAGGAAGGATAATGATAGAGGGA	57.355	23	270	1032	1301	GAGCGGAGCATTATCTGAGG	59.939	20	AAGGAAGGATAATGATAGAGGGA	57.355	23	271	1031	1301
T01.PB1381	1	p1	(A)11	11	1277	1287	AATGAATGAATGGGGTTGGA	59.991	20	TCACAAATCACAGTTTTCACAAGA	59.693	24	132	1214	1345	AATGAATGAATGGGGTTGGA	59.991	20	TCTTCACAAATCACAGTTTTCACA	59.693	24	135	1214	1348	ACTGACATGGAAAACCTCCG	59.966	20	TCACAAATCACAGTTTTCACAAGA	59.693	24	195	1151	1345
T01.PB1382	1	p3	(TCC)5	15	1014	1028	CCTTCCCACGTTAACCAAAA	59.833	20	ACGGCAGAAACAACAAAACC	60.015	20	269	871	1139	CGACGTCGTCACCTTAACCT	60.171	20	ACGGCAGAAACAACAAAACC	60.015	20	149	991	1139	CCTTCCCACGTTAACCAAAA	59.833	20	GTGCGCAAAAGAAAGTGACA	60.035	20	220	871	1090
T01.PB1384	1	p2	(CT)7	14	69	82	TGTGCTGTTGCTTCGTCTCT	59.776	20	ACGGAAGAAATCGAAAACCC	60.299	20	204	1	204	GACTCGTCTTCTTCCTCCGA	59.53	20	CAGCACCGATATCCCTCACT	60.096	20	259	34	292	TCGTCTTCTTCCTCCGAGTC	59.53	20	CAGCACCGATATCCCTCACT	60.096	20	256	37	292
T01.PB1386	1	p3	(CAG)5	15	74	88	CAGAGACAGTCGGGGAAAAA	60.224	20	TTGAATTGCTTCCATCACCA	60.049	20	211	48	258	CAGAGACAGTCGGGGAAAAA	60.224	20	CCATCTGGGCAACAAAATCT	59.933	20	161	48	208	CAGAGACAGTCGGGGAAAAA	60.224	20	CTCCATCTGGGCAACAAAAT	59.933	20	163	48	210
T01.PB1386	2	p1	(A)11	11	1241	1251	--
T01.PB1392	1	p2	(TA)10	20	698	717	TCAGTTTCATTGCCCACAAG	59.691	20	AAGAGCAGCAGACGTTAGCC	59.786	20	240	571	810	GAAGGTGAAACAGTCCGTCC	59.555	20	AAGAGCAGCAGACGTTAGCC	59.786	20	169	642	810	GGAAGGTGAAACAGTCCGTC	59.555	20	AAGAGCAGCAGACGTTAGCC	59.786	20	170	641	810
T01.PB1398	1	p1	(T)13	13	1175	1187	TCTGTCGAGGAGCATTTCAA	59.522	20	TGACCCATTGTCTTAATGAGG	57.533	21	191	1068	1258	TCTGTCGAGGAGCATTTCAA	59.522	20	AATGACCCATTGTCTTAATGAGG	59.255	23	193	1068	1260	CTCTGTCGAGGAGCATTTCA	59.112	20	TGACCCATTGTCTTAATGAGG	57.533	21	192	1067	1258
T01.PB1415	1	p3	(TGG)6	18	42	59	GCCTGGCGTTATATCTCTCCT	59.723	21	TCCCGGAGATTTTGATGAAG	60.006	20	117	3	119	GCCTGGCGTTATATCTCTCCT	59.723	21	GTTCCTTCTCCTCCTGCTCC	60.336	20	134	3	136	GCCTGGCGTTATATCTCTCCT	59.723	21	GGTTCCTTCTCCTCCTGCTC	60.336	20	135	3	137
T01.PB1424	1	p3	(TTC)5	15	1352	1366	ACAAGGTGGGTCAAACAAGG	59.861	20	GAAGAGGAAACGCTCATGCT	59.579	20	223	1216	1438	AAACGCCAACAACGTAGAGG	60.168	20	GAAGAGGAAACGCTCATGCT	59.579	20	265	1174	1438	GGAACAACAAACAAGGTGGG	60.246	20	GAAGAGGAAACGCTCATGCT	59.579	20	233	1206	1438
T01.PB1427	1	p3	(TCC)10	30	36	65	AAATCCATTTTCTCCTCCTCG	59.541	21	TCGGCGTTGATGTAGTTGAG	59.864	20	162	11	172	AAATCCATTTTCTCCTCCTCG	59.541	21	GCTCATGCTCACGTCTTCAA	60.144	20	241	11	251	AAATCCATTTTCTCCTCCTCG	59.541	21	CTCTGATCGGCGTTGATGTA	59.823	20	168	11	178
T01.PB1429	1	p1	(C)13	13	83	95	CTGAGAATGGTATGCCCGTT	59.955	20	CTGCTCCTGCTACTGATCCC	59.973	20	153	29	181	CTGAGAATGGTATGCCCGTT	59.955	20	CTGATCCCACGACAGGAGAT	60.072	20	141	29	169	CTGAGAATGGTATGCCCGTT	59.955	20	CTGCCACTACTCCGTCCATT	60.134	20	219	29	247
T01.PB1431	1	p1	(A)23	23	993	1015	--
T01.PB1438	1	p1	(A)11	11	1103	1113	CATTCACACACCTATCCCCC	60.05	20	TGATTACTTGTGCAAAATTTCAAGA	60.051	25	131	1026	1156	CTCCGGCATCCTACGATAAA	60.053	20	TGATTACTTGTGCAAAATTTCAAGA	60.051	25	176	981	1156	TCGGTACTTTCCAAAATCGG	59.931	20	TGATTACTTGTGCAAAATTTCAAGA	60.051	25	110	1047	1156
T01.PB1439	1	c	(GATA)6gagattggggcggatgagatgagatggagagagtgagagtgagagtgtctgtgtc(TG)6	91	37	127	GGACACCAAGGTGGAGAGAA	60.088	20	AATCAGAAAACTGGATGGCG	60.074	20	259	11	269	GGACACCAAGGTGGAGAGAA	60.088	20	GCCATTGGAAACAAACCAGT	59.836	20	233	11	243	AGGACACCAAGGTGGAGAGA	59.682	20	AATCAGAAAACTGGATGGCG	60.074	20	260	10	269
T01.PB1439	2	p3	(AGC)5	15	1226	1240	GCGATGACGTTGACAGTGTT	59.758	20	CGCCGTGATAAGGAAGAGAG	59.971	20	262	1154	1415	GCGATGACGTTGACAGTGTT	59.758	20	CTCTCGCCGTGATAAGGAAG	59.971	20	266	1154	1419	ATTAACCGACACCAAATCGG	59.685	20	CGCCGTGATAAGGAAGAGAG	59.971	20	216	1200	1415
T01.PB1442	1	p4	(GTAC)5	20	117	136	GATGGAAGCATCTGCTGGAT	60.189	20	TTTCTACGGTGAAGATGGGG	59.926	20	239	4	242	GATGGAAGCATCTGCTGGAT	60.189	20	CACCGGAGCCTTTGTTTCTA	60.241	20	253	4	256	CGATCAGCTCCTCTCCTTGT	59.555	20	TTTCTACGGTGAAGATGGGG	59.926	20	165	78	242
T01.PB1445	1	p1	(A)18	18	945	962	--
T01.PB1452	1	p2	(CT)15	30	20	49	--
T01.PB1466	1	p1	(A)21	21	1216	1236	AAACTCCAGTACGTCCACGC	60.179	20	CCCAAAAGAGAGGTACGCAA	60.241	20	163	1101	1263	AAACTCCAGTACGTCCACGC	60.179	20	ACCCAAAAGAGAGGTACGCA	59.734	20	164	1101	1264	AACTCCAGTACGTCCACGCT	59.792	20	CCCAAAAGAGAGGTACGCAA	60.241	20	162	1102	1263
T01.PB1467	1	p1	(A)24	24	1621	1644	--
T01.PB1470	1	p3	(AGA)14	42	35	76	GCGAGAAACCAATATAGGAGGA	59.593	22	GACATGACAAGCCCTACGGT	59.997	20	274	5	278	GCGAGAAACCAATATAGGAGGA	59.593	22	TTTCCGCTTCACACACACTC	59.88	20	116	5	120	GCGAGAAACCAATATAGGAGGA	59.593	22	CCAAATGCGAGATGTTTTGA	59.664	20	171	5	175
T01.PB1470	2	p4	(TTTC)7	28	597	624	AGAATCTGCTCTTTTCCCCC	59.651	20	AAACACAAAGCTGAGGGTGG	60.149	20	161	553	713	AGAATCTGCTCTTTTCCCCC	59.651	20	TGCCACTAACAACAGACCCA	60.152	20	183	553	735	AGAATCTGCTCTTTTCCCCC	59.651	20	AGCTGAGGGTGGCAATCTTA	59.836	20	153	553	705
T01.PB1482	1	p3	(GGA)7	21	622	642	GATCGGGAAGGCTGTATCAA	60.036	20	TTAAGTGGGATCTTGCCACC	59.933	20	225	464	688	GATCGGGAAGGCTGTATCAA	60.036	20	TCGTTAAGTGGGATCTTGCC	60.074	20	228	464	691	GGCTGTATCAAATGTCGGCT	60.103	20	GTCGAAGATCCCTCCCTTTC	60.015	20	273	473	745
T01.PB1485	1	p3	(GCC)8	24	78	101	AGAAGAGAGCCAAACCGACA	59.989	20	TCTTACCATCGGTCACGACA	60.112	20	176	47	222	AGAGGGTGGGAGAAGAGAGC	59.952	20	TCTTACCATCGGTCACGACA	60.112	20	186	37	222	TTCAAGAGAGGGTGGGAGAA	59.773	20	TCTTACCATCGGTCACGACA	60.112	20	192	31	222
T01.PB1486	1	p1	(G)12	12	97	108	GGGAACAACTGAAAAAGCGA	60.227	20	AGAAGCCATTCCTGATCCCT	60.037	20	104	43	146	TCGGGAACAACTGAAAAAGC	60.227	20	AGAAGCCATTCCTGATCCCT	60.037	20	106	41	146	ATTCGGGATTTGGAGGAAAT	59.605	20	AGAAGCCATTCCTGATCCCT	60.037	20	134	13	146
T01.PB1487	1	p1	(T)21	21	19	39	--
T01.PB1491	1	p1	(A)10	10	19	28	--
T01.PB1491	2	p1	(T)13	13	1246	1258	CTATGGCGAAGGAGCAGTTC	59.978	20	TTCTTTGCCCTTTGACATTG	58.745	20	190	1123	1312	GAGGCAGTCGGAGAGAAGAA	59.679	20	TTCTTTGCCCTTTGACATTG	58.745	20	245	1068	1312	CGACGATACGATGAGGATGA	59.629	20	TTCTTTGCCCTTTGACATTG	58.745	20	270	1043	1312
T01.PB1492	1	p5	(CTTTT)5	25	1321	1345	ACCCATATTGGCACATTGCT	60.221	20	TGAAACAATCCGATCCAAAA	58.94	20	210	1220	1429	ACCCATATTGGCACATTGCT	60.221	20	TTGAAACAATCCGATCCAAA	58.94	20	211	1220	1430	ACCCATATTGGCACATTGCT	60.221	20	GAATTGAAACAATCCGATCCA	59.754	21	214	1220	1433
T01.PB1492	2	p1	(T)10	10	1538	1547	TTTTGGATCGGATTGTTTCA	58.94	20	GAACCCTATGACGACGCAAT	59.962	20	192	1410	1601	TTTGGATCGGATTGTTTCAA	58.94	20	AACCCTATGACGACGCAATC	59.962	20	190	1411	1600	TTTGGATCGGATTGTTTCAA	58.94	20	GAACCCTATGACGACGCAAT	59.962	20	191	1411	1601
T01.PB1493	1	p3	(TGT)6	18	645	662	TGAGCTGCTGTAAGAAAGAGGA	59.401	22	TGAAGGAAAGTGGTGGATCA	59.059	20	227	485	711	TCGACAACTTCCATCACAACT	58.201	21	TGAAGGAAAGTGGTGGATCA	59.059	20	277	435	711	TCGACAACTTCCATCACAAC	57.033	20	TGAAGGAAAGTGGTGGATCA	59.059	20	277	435	711
T01.PB1493	2	p1	(T)10	10	872	881	GTGATTTTGGGTTGGGATTG	60.029	20	GCTACGGCCAGAATAGTTGC	59.873	20	233	830	1062	TGTGATTTTGGGTTGGGATT	60.029	20	GCTACGGCCAGAATAGTTGC	59.873	20	234	829	1062	AATGTGATTTTGGGTTGGGA	60.029	20	GCTACGGCCAGAATAGTTGC	59.873	20	236	827	1062
T01.PB1493	3	p3	(GGA)5	15	1346	1360	AGGGACAGACAGAACATGGG	59.962	20	GAGGAGGCGGTGAGATATGA	60.181	20	151	1252	1402	CTGAGATTGCCCTTCAGAGG	59.943	20	GAGGAGGCGGTGAGATATGA	60.181	20	168	1235	1402	AGGCGTTTGTTGTCTTTGCT	59.92	20	GAGGAGGCGGTGAGATATGA	60.181	20	201	1202	1402
T01.PB1498	1	p1	(T)12	12	5	16	--
T01.PB1499	1	p3	(TAC)7	21	206	226	TTGGGTAGCGAAGACGAGAT	59.836	20	TTTCGGATTCCGTTTCTGAC	60.051	20	148	182	329	TTGGGTAGCGAAGACGAGAT	59.836	20	GTTTCGGATTCCGTTTCTGA	60.051	20	149	182	330	TTGGGTAGCGAAGACGAGAT	59.836	20	GACCTCGTTGGATTGTCGAT	59.934	20	131	182	312
T01.PB1499	2	p3	(GAA)5	15	896	910	GTAGAGTTGGCGATGGGAAA	60.074	20	AACTGGAACACCCAACCAAG	59.861	20	278	750	1027	GTAGAGTTGGCGATGGGAAA	60.074	20	AAACTGGAACACCCAACCAA	60.246	20	279	750	1028	GTAGAGTTGGCGATGGGAAA	60.074	20	AAAACTGGAACACCCAACCA	60.246	20	280	750	1029
T01.PB1499	3	p3	(GAA)6	18	1166	1183	TACCGGAAGCAAATTCTTGG	60.067	20	gaGGGACTAAGGGATATGCAA	58.149	21	162	1055	1216	CCGGAAGCAAATTCTTGGTA	60.067	20	gaGGGACTAAGGGATATGCAA	58.149	21	160	1057	1216	TACCGGAAGCAAATTCTTGG	60.067	20	agaGGGACTAAGGGATATGCAA	59.114	22	163	1055	1217
T01.PB1506	1	p1	(T)11	11	1295	1305	--
T01.PB1509	1	p1	(T)18	18	1089	1106	GCTAATGTGCGGAACACAGA	59.871	20	TATCCCTGGAAAAGGCATCA	60.405	20	230	917	1146	GGAATCCCATCTTCGTCAAA	59.871	20	TATCCCTGGAAAAGGCATCA	60.405	20	206	941	1146	GTGGTCCTATTGCTGCACCT	60.142	20	TATCCCTGGAAAAGGCATCA	60.405	20	136	1011	1146
T01.PB1513	1	p4	(CTGC)5	20	30	49	--
T01.PB1513	2	p3	(TTC)6	18	1620	1637	GGTAAGCGGGTAATTGGGTT	60.075	20	AATTTACCGCATTAAACTTAACCA	58.232	24	161	1573	1733	ATTACGTGTCTCGCCTTTGC	60.278	20	AATTTACCGCATTAAACTTAACCA	58.232	24	248	1486	1733	GGTAAGCGGGTAATTGGGTT	60.075	20	ATTTACCGCATTAAACTTAACCA	57.022	23	160	1573	1732
T01.PB1515	1	p3	(TCT)6	18	859	876	TCCATGCAAACACTACCCAA	59.964	20	GGTGTGAATCAGCGGTAGGT	59.997	20	276	645	920	CCAGATGGAGGACTTTGGAA	60.042	20	GGTGTGAATCAGCGGTAGGT	59.997	20	248	673	920	CCAGATGGAGGACTTTGGAA	60.042	20	CATTTGCAAGTGGTTTGGTG	60.004	20	264	673	936
T01.PB1520	1	p1	(T)10	10	7	16	--
T01.PB1526	1	p3	(TTC)8	24	1014	1037	--
T01.PB1528	1	p1	(A)10	10	35	44	CCATTTCATCCTACCACTGACA	59.853	22	GTTGATGCTACCCTCACCGT	59.997	20	162	8	169	CCATTTCATCCTACCACTGACA	59.853	22	AATCCGGGTAGTGTTGATGC	59.82	20	174	8	181	CCATTTCATCCTACCACTGACA	59.853	22	TCTCAGAAAATCCCGTTTCG	60.184	20	265	8	272
T01.PB1528	2	p3	(CTT)6	18	1444	1461	--
T01.PB1532	1	p1	(T)15	15	1586	1600	CACATGACACAGAGAATCGGA	59.692	21	CAGGAAATGATCTTGGATTTCA	59.019	22	247	1455	1701	CATGGGAAGAAATGGGTACG	60.184	20	TCAAATATGAGGAGTTTTTCCACA	59.878	24	224	1406	1629	CAACATGGGAAGAAATGGGT	59.647	20	TCAAATATGAGGAGTTTTTCCACA	59.878	24	227	1403	1629
T01.PB1535	1	p3	(CGA)5	15	905	919	GCTGAGCGTAAAAGAAGGGA	59.592	20	ATCCACCTTTCTGACGATGC	60.081	20	276	675	950	AACCACCGGTTTTACACCCT	60.508	20	ATCCACCTTTCTGACGATGC	60.081	20	249	702	950	CGACGCTGTTTCTTACATCG	59.488	20	ATCATCATCATCTCCTGCCC	59.852	20	258	773	1030
T01.PB1538	1	p2	(CT)12	24	104	127	TCTTCATCTCCACCGCTCTT	59.95	20	CCGGGAGGAAATTGAGAAAT	60.258	20	164	62	225	TTCTTCATCTCCACCGCTCT	59.95	20	CCGGGAGGAAATTGAGAAAT	60.258	20	165	61	225	CTTCTTCATCTCCACCGCTC	59.95	20	CCGGGAGGAAATTGAGAAAT	60.258	20	166	60	225
T01.PB1538	2	p3	(TTC)10	30	1381	1410	CTGCATGGATTACGGGTTCT	59.955	20	TCTGGATTCTGGGAACAAAAG	59.157	21	207	1301	1507	CTGCATGGATTACGGGTTCT	59.955	20	CTGGATTCTGGGAACAAAAGA	59.157	21	206	1301	1506	CTGCATGGATTACGGGTTCT	59.955	20	TGGATTCTGGGAACAAAAGA	58.117	20	205	1301	1505
T01.PB1538	3	p1	(A)18	18	1534	1551	--
T01.PB1539	1	p3	(TCC)5	15	542	556	TCTTCAGCCGGTAGTCTCGT	60.012	20	TGCCAACTGTCCTCTGTGTC	59.872	20	257	497	753	TCTTCAGCCGGTAGTCTCGT	60.012	20	CATCGACGACCTTGTCTTCA	59.831	20	179	497	675	TCTTCAGCCGGTAGTCTCGT	60.012	20	TCTGTGTCGTTCTCTCGTCG	60.178	20	245	497	741
T01.PB1546	1	p4	(TTTC)5	20	31	50	GGCTCCTCATGATTCTAATCTACTTC	60.022	26	GATTGAGCGAGTCCATGACA	59.794	20	179	1	179	GGCTCCTCATGATTCTAATCTACTTC	60.022	26	GAAGAAGCGATTGAGCGAGT	59.723	20	187	1	187	GGCTCCTCATGATTCTAATCTACTTC	60.022	26	CTTCCTCTCCCTTCTCCGAC	60.328	20	230	1	230
T01.PB1546	2	p1	(T)10	10	1343	1352	CTCAAGGCACAATCAAAGCA	59.988	20	AGCTTGTCAAGAATTCAGCAG	57.373	21	205	1230	1434	CTCAAGGCACAATCAAAGCA	59.988	20	AGCTTGTCAAGAATTCAGCAGT	58.279	22	205	1230	1434	CTCAAGGCACAATCAAAGCA	59.988	20	GCTTGTCAAGAATTCAGCAGT	57.216	21	204	1230	1433
T01.PB1550	1	p1	(T)11	11	76	86	AAAATCTATCCTCCACGCCA	59.528	20	GGACTCTTGCCCAACAAGAA	60.232	20	247	52	298	AAAATCTATCCTCCACGCCA	59.528	20	GCCCAACAAGAAAGAAATCG	59.685	20	239	52	290	AAAATCTATCCTCCACGCCA	59.528	20	GTTGGCCGATAGGGACTCTT	60.464	20	259	52	310
T01.PB1551	1	p3	(AGG)5	15	291	305	CAAAGGACTGGTGCGATCTT	60.255	20	TACGCTTTGCCTCGAGTCTT	60.154	20	200	249	448	AAGAGGTGGAGCTCAGCTTG	59.745	20	TACGCTTTGCCTCGAGTCTT	60.154	20	267	182	448	ACAAAGGACTGGTGCGATCT	59.727	20	TACGCTTTGCCTCGAGTCTT	60.154	20	201	248	448
T01.PB1551	2	p3	(CTT)5	15	519	533	AGACGATCTCTTCGGCTCAA	60.096	20	CACGAGCCCGTAATCGTAAT	59.982	20	120	460	579	AGACGATCTCTTCGGCTCAA	60.096	20	AAATGTTGTCCAGTCCCTGC	59.973	20	139	460	598	AGACGATCTCTTCGGCTCAA	60.096	20	TCTATTCGTTTCCCGTTTGG	59.931	20	275	460	734
T01.PB1551	3	p1	(A)10	10	912	921	ACGGAATTCGTTAAACACGC	60.003	20	CGGAAACCGAAGAGATTGAG	59.807	20	169	811	979	TACCCATCACCCCAGACATT	60.05	20	CGGAAACCGAAGAGATTGAG	59.807	20	106	874	979	GTCCGACGGAATTCGTTAAA	59.938	20	CGGAAACCGAAGAGATTGAG	59.807	20	174	806	979
T01.PB1555	1	p2	(CT)14	28	56	83	AGTTCATCACTCACCCACCC	59.817	20	GTGGAAACAAGCCTTTTGGA	60.088	20	213	33	245	AGTTCATCACTCACCCACCC	59.817	20	AGCAACGAGCAGTCGAAGAT	60.164	20	156	33	188	AGTTCATCACTCACCCACCC	59.817	20	TGGAAACAAGCCTTTTGGAG	60.22	20	212	33	244
T01.PB1558	1	p2	(CT)9	18	19	36	--
T01.PB1560	1	p1	(A)10	10	1879	1888	TGATCCGTCAACACTGTCGT	60.162	20	TGGTTCGGAATCAGATACAATTT	59.729	23	248	1674	1921	AATTACAGCCAGCGATCCAG	60.235	20	TGGTTCGGAATCAGATACAATTT	59.729	23	152	1770	1921	CAGAAGGTTGTGATCCGTCA	59.676	20	TGGTTCGGAATCAGATACAATTT	59.729	23	258	1664	1921
T01.PB1561	1	p3	(CGC)5	15	448	462	TCCACGTTGCTCCTTCTTCT	59.989	20	CCCTCGTACACATCTCCGTT	59.989	20	239	357	595	TCCACGTTGCTCCTTCTTCT	59.989	20	TCTCCGTTGCTGTACACCTG	59.897	20	227	357	583	CTATCCTTCCACCTCCTCCC	59.89	20	CCCTCGTACACATCTCCGTT	59.989	20	215	381	595
T01.PB1562	1	p1	(T)13	13	70	82	AGGGGAGCGGTAAATGAAAT	59.799	20	CGAATCCGGAAGTCTTGAAA	60.184	20	188	2	189	AGGGGAGCGGTAAATGAAAT	59.799	20	AGGGAAGTGGGAGAGAGAGG	59.801	20	150	2	151	GAACCAGTGAAGAGGTTGGC	59.703	20	CGAATCCGGAAGTCTTGAAA	60.184	20	147	43	189
T01.PB1564	1	c	(T)10c(T)11	22	253	274	TTTCTTCGTGGGGTTTCATC	59.91	20	GCCCCTAAAAATCGCACATA	59.928	20	127	186	312	GATTTCTTCGTGGGGTTTCA	59.91	20	GCCCCTAAAAATCGCACATA	59.928	20	129	184	312	TGATTTCTTCGTGGGGTTTC	59.91	20	GCCCCTAAAAATCGCACATA	59.928	20	130	183	312
T01.PB1565	1	p1	(T)10	10	595	604	AAGCCGAAGCTGCTACTGAG	59.92	20	TTTCCTTTTCTTCCTTCGCA	59.931	20	257	536	792	AAGCCGAAGCTGCTACTGAG	59.92	20	TAGGTGGGAAGCAACAAAGG	60.103	20	214	536	749	AAGCCGAAGCTGCTACTGAG	59.92	20	CAAAGGGAAATCTACGCTGC	59.845	20	200	536	735
T01.PB1568	1	p2	(CT)11	22	866	887	TCAGGGTATCGTAACCGGAG	59.948	20	TGACACAAGATTCCCACGAA	60.088	20	182	755	936	TCGCCATATTGGGCTACTTC	60.06	20	TGACACAAGATTCCCACGAA	60.088	20	204	733	936	TTGGGCTACTTCATTCAGGG	60.066	20	TGACACAAGATTCCCACGAA	60.088	20	196	741	936
T01.PB1574	1	p1	(T)20	20	19	38	--
T01.PB1578	1	p2	(CT)6	12	22	33	--
T01.PB1579	1	c	(TTC)14(TCC)8	66	40	105	CCTCTTCTGTTTCTCCTTCCTC	58.598	22	TTTCCAGTGTCTTGGGCTTC	60.232	20	249	15	263	CCTCTTCTGTTTCTCCTTCCTC	58.598	22	TCTTTTCCAGTGTCTTGGGC	60.232	20	252	15	266	CCTCTTCTGTTTCTCCTTCCTC	58.598	22	CAGTGTCTTGGGCTTCCCTA	60.246	20	245	15	259
T01.PB1583	1	p3	(CTA)7	21	1012	1032	TGCCATGAAATGGGTACAGA	59.924	20	AAGACGCCTCGACTACCAAG	59.496	20	214	849	1062	CAAGTTGCTGCCATGAAATG	60.257	20	AAGACGCCTCGACTACCAAG	59.496	20	222	841	1062	GCTTCACCTTCTGGGAATTG	59.67	20	AAGACGCCTCGACTACCAAG	59.496	20	255	808	1062
T01.PB1585	1	p3	(GCG)5	15	122	136	TCTCTGCTTTCGTCTGCTCA	60.008	20	ACCCACATCCCTATTCCTCC	60.015	20	137	39	175	TCTCTGCTTTCGTCTGCTCA	60.008	20	CCCACATCCCTATTCCTCCT	60.147	20	136	39	174	TCTCTGCTTTCGTCTGCTCA	60.008	20	GCGAGGAGGAGTAGGAGGTT	59.84	20	158	39	196
T01.PB1589	1	p3	(TCC)5	15	29	43	AATCATCCTCATCTTTCTCCC	57.117	21	CGTCAGCGCTGTATACTCCA	60.035	20	266	5	270	AATCATCCTCATCTTTCTCCC	57.117	21	GCGAGTAGTACAGCCTTCCG	60.037	20	231	5	235	AATCATCCTCATCTTTCTCCC	57.117	21	CGAGATTCTTCCAGCCTGTC	59.95	20	213	5	217
T01.PB1590	1	p6	(TCTGTC)5	30	121	150	CGCCGATGAGGATGATATTT	59.885	20	TGACGTTGATGAATCCGTGT	59.967	20	252	52	303	TGGGTCGTTGTGGTTTTACA	59.857	20	TGACGTTGATGAATCCGTGT	59.967	20	225	79	303	TGGGTCGTTGTGGTTTTACA	59.857	20	TGGTGGTGTTTGGAAGATGA	59.935	20	259	79	337
T01.PB1590	2	p3	(GTG)6	18	1458	1475	ACAACAATCGAGAGATGCCC	60.081	20	AAATGATGGAAGTCGTTGCC	59.939	20	215	1339	1553	ACAACAATCGAGAGATGCCC	60.081	20	ACCCGTAATCCGATTCATCA	60.155	20	247	1339	1585	CTACTACCGGTGATGGTGGC	60.397	20	AAATGATGGAAGTCGTTGCC	59.939	20	121	1433	1553
T01.PB1597	1	p1	(T)14	14	1436	1449	--
T01.PB1602	1	p1	(T)10	10	1855	1864	--
T01.PB1604	1	p3	(TCC)7	21	111	131	TGCGATTTCGACTTTTCCTC	60.331	20	GAGCGTCTCGATTGTCATCA	59.95	20	238	81	318	AGCTGCGATTTCGACTTTTC	59.597	20	GAGCGTCTCGATTGTCATCA	59.95	20	241	78	318	GAGCTGCGATTTCGACTTTT	59.597	20	GAGCGTCTCGATTGTCATCA	59.95	20	242	77	318
T01.PB1607	1	p1	(T)15	15	1647	1661	GGAAGACATGCCGGAAATAA	59.901	20	GCAGTTTTAATTTTTACTAATTGCTTG	58.268	27	263	1437	1699	GGAAGACATGCCGGAAATAA	59.901	20	TGCAGTTTTAATTTTTACTAATTGCTT	58.268	27	264	1437	1700	GGAAGACATGCCGGAAATAA	59.901	20	TGCAGTTTTAATTTTTACTAATTGCT	57.175	26	264	1437	1700
T01.PB1608	1	p1	(A)10	10	1205	1214	GGGGAATCTGAACGACTGAA	60.05	20	CGGAACAAACCTTCAAATCAA	59.961	21	209	1040	1248	TCAAGGGGAATCTGAACGAC	60.05	20	CGGAACAAACCTTCAAATCAA	59.961	21	213	1036	1248	AGGGGAATCTGAACGACTGA	59.655	20	CGGAACAAACCTTCAAATCAA	59.961	21	210	1039	1248
T01.PB1609	1	p3	(GAC)9	27	212	238	GGATGATAACCGTCCGTCAG	60.34	20	TCTCTTTTCTCCTCCCCCTC	59.749	20	230	158	387	AGGATGATAACCGTCCGTCA	60.34	20	TCTCTTTTCTCCTCCCCCTC	59.749	20	231	157	387	GGATGATAACCGTCCGTCAG	60.34	20	TTACAGTGGACGTGGTGGTG	60.477	20	176	158	333
T01.PB1611	1	p1	(A)13	13	672	684	AGCCACAATCCACAAGGAAG	60.111	20	GTAATGGCAATCGGCAATCT	59.929	20	244	504	747	GACCGTCAAGATCGACGAAT	60.081	20	AATCCCATTTCCCATTGGTT	60.245	20	243	567	809	GACCGTCAAGATCGACGAAT	60.081	20	ATCGATCGGTAATGGCAATC	59.751	20	189	567	755
T01.PB1611	2	c	(T)12ggtg(T)13	29	933	961	CCATGCTGTTGTTCATTTGG	59.964	20	TTGATGATAGCTGAATGTTCATAGC	59.682	25	129	880	1008	CCATGCTGTTGTTCATTTGG	59.964	20	GATGATAGCTGAATGTTCATAGCAA	59.682	25	127	880	1006	CCATGCTGTTGTTCATTTGG	59.964	20	TGATAGCTGAATGTTCATAGCAA	57.641	23	125	880	1004
T01.PB1616	1	c	(GCA)7accgatgttatccac(GCA)7	57	868	924	CCTTGGCATCCGTCTACAAT	59.955	20	AACGACTTGATGGTATCCGC	59.962	20	251	829	1079	TTGGCATCCGTCTACAATGA	60.073	20	AACGACTTGATGGTATCCGC	59.962	20	249	831	1079	CCTTGGCATCCGTCTACAAT	59.955	20	TAGAATCACTCGTCTCCGCC	60.362	20	148	829	976
T01.PB1616	2	p3	(TCC)6	18	1253	1270	ATTCTCCTCCACCACCACAG	59.962	20	ATAACCTCCTCCTCCGTCGT	59.957	20	177	1180	1356	CAAGACCCAATTCTCCTCCA	60.042	20	ATAACCTCCTCCTCCGTCGT	59.957	20	186	1171	1356	ATTCTCCTCCACCACCACAG	59.962	20	TCCTCCTCCGTCGTCTTCTA	59.943	20	171	1180	1350
T01.PB1618	1	p2	(GA)11	22	14	35	--
T01.PB1636	1	p1	(A)12	12	76	87	ATCACTCCCGCAACATCAAT	60.348	20	ACCACAGCCACCTCAATTTC	59.973	20	179	2	180	ATCACTCCCGCAACATCAAT	60.348	20	CACCTCAATTTCTGGGCACT	60.111	20	171	2	172	ATCACTCCCGCAACATCAAT	60.348	20	CCACAGCCACCTCAATTTCT	60.111	20	178	2	179
T01.PB1642	1	p2	(CT)18	36	60	95	ACAACTCGGGAAGTCACAGG	60.151	20	CGGAGAGAAAGAGGAACGTG	59.982	20	169	9	177	CAACTCGGGAAGTCACAGGT	60.151	20	CGGAGAGAAAGAGGAACGTG	59.982	20	168	10	177	ACAACTCGGGAAGTCACAGG	60.151	20	GGAACGTGTGGAAGAAAGGA	60.088	20	157	9	165
T01.PB1647	1	p6	(AGATGA)8	48	125	172	gcaagctTGGTTATTCCAAA	57.899	20	CGCCACGATCTTTAGCTTTC	59.982	20	277	35	311	gcaagctTGGTTATTCCAAA	57.899	20	TCGCCACGATCTTTAGCTTT	59.982	20	278	35	312	gcaagctTGGTTATTCCAAA	57.899	20	GCCACGATCTTTAGCTTTCG	59.982	20	276	35	310
T01.PB1649	1	p3	(TCT)5	15	220	234	ACGCTGTTTTCCTGTTCCAC	60.156	20	AGACCTGCAGCCTTTGTCAT	59.874	20	258	156	413	TTCATCCAGTTTTCACGCTG	59.84	20	AGACCTGCAGCCTTTGTCAT	59.874	20	272	142	413	TTTTCCTGTTCCACCCAAAC	59.807	20	AGACCTGCAGCCTTTGTCAT	59.874	20	252	162	413
T01.PB1653	1	p1	(T)11	11	1317	1327	--
T01.PB1660	1	p1	(T)21	21	1141	1161	--
T01.PB1662	1	p3	(TTC)9	27	128	154	TCCGATTGATCGAGAGGACT	59.761	20	GGTGCCTTGCCAACTGTTAT	60	20	218	99	316	TCCGATTGATCGAGAGGACT	59.761	20	GATACCACAAGACCGCCCTA	59.955	20	239	99	337	TCCGATTGATCGAGAGGACT	59.761	20	TTCCAGCATGGATACCACAA	59.924	20	249	99	347
T01.PB1667	1	p3	(CAA)5	15	1212	1226	AGCTTCAGAGGGTTCGATCA	59.95	20	GAATTCCGAAGCAAGTCTGC	59.962	20	225	1161	1385	AGCTTCAGAGGGTTCGATCA	59.95	20	TCGAATTCCGAAGCAAGTCT	59.955	20	227	1161	1387	AGCTTCAGAGGGTTCGATCA	59.95	20	TCAGCTTCCTGCCTCTTAGC	59.859	20	133	1161	1293
T01.PB1670	1	p2	(AC)6	12	1159	1170	TCTTGGGTCATAAATGGGGA	60.126	20	CCAAGAGTTTAAGAAGTAATGTTTCA	57.401	26	232	982	1213	GGGTCATAAATGGGGAGCTT	60.152	20	CCAAGAGTTTAAGAAGTAATGTTTCA	57.401	26	228	986	1213	TGAAGGTTTTGCGGATCTTC	60.192	20	CCAAGAGTTTAAGAAGTAATGTTTCA	57.401	26	155	1059	1213
T01.PB1675	1	p3	(AAG)5	15	365	379	ACCGACGTTAATGCCAAGTC	60	20	AACAAAGCATCCCTCTCCCT	60.074	20	106	336	441	AAACCGACGTTAATGCCAAG	59.996	20	AACAAAGCATCCCTCTCCCT	60.074	20	108	334	441	ACCTCTTTCCTTTGCACCCT	60.11	20	AACAAAGCATCCCTCTCCCT	60.074	20	249	193	441
T01.PB1680	1	p1	(T)10	10	1276	1285	--
T01.PB1683	1	p1	(A)10	10	946	955	TTGAAGGTGTTTCGTTTCCC	59.948	20	TGCACCACAGATGGAGATAAA	59.138	21	231	750	980	TTGAAGGTGTTTCGTTTCCC	59.948	20	ACTGCACCACAGATGGAGAT	58.082	20	233	750	982	CCCTCCATACCCAATCTTGA	59.744	20	TGCACCACAGATGGAGATAAA	59.138	21	247	734	980
T01.PB1686	1	p3	(CAG)5	15	313	327	TCCAGTTTTGGCATTGATGA	60.049	20	GTAGAGGGGGAGGAGGATTG	59.89	20	260	191	450	TTCCAACAACATCCTCCTCC	59.903	20	CGAAGACTAGCAGCTTTGGG	60.147	20	215	282	496	TCCAGTTTTGGCATTGATGA	60.049	20	GAGGATGGCTGTGGTAGAGG	59.679	20	273	191	463
T01.PB1686	2	p2	(TA)6	12	1446	1457	--
T01.PB1688	1	p2	(TA)6	12	1212	1223	AGCCAAGCAACTCAAGGAAA	59.993	20	GAACCTTGCCCATATACATTCTT	58.472	23	267	995	1261	AAGCCAAGCAACTCAAGGAA	59.993	20	GAACCTTGCCCATATACATTCTT	58.472	23	268	994	1261	CAATGAAGCCAAGCAACTCA	59.988	20	GAACCTTGCCCATATACATTCTT	58.472	23	273	989	1261
T01.PB1692	1	p1	(T)10	10	126	135	GAGAAAGATGGCGTGGATGT	60.081	20	TGGTTTTTGCCCAATTTCAT	60.167	20	203	46	248	AAAGAGGAAACGAAGAGGGC	59.827	20	TGGTTTTTGCCCAATTTCAT	60.167	20	231	18	248	AGAAAGATGGCGTGGATGTT	59.556	20	TGGTTTTTGCCCAATTTCAT	60.167	20	202	47	248
T01.PB1697	1	p1	(T)10	10	1145	1154	ACGGGGTCATCTGAACTGTC	59.969	20	CCCAAAACACCTCGAGAAAA	60.081	20	222	1054	1275	ACGGGGTCATCTGAACTGTC	59.969	20	TGAAAGATGTGCAACCCAAA	60.088	20	236	1054	1289	TTGGATCATTTGGTTGCGTA	59.93	20	CCCAAAACACCTCGAGAAAA	60.081	20	177	1099	1275
T01.PB1700	1	p1	(A)102	102	979	1080	--
T01.PB1709	1	p1	(C)13	13	60	72	CCTGCCACCATTTTCTGATT	59.933	20	GGCATAGCTGCTTCCAGAAC	59.985	20	206	26	231	ACCAGACAGACTCGTCACCC	60.161	20	GTTTGGCGCTTCTTCACTTC	60	20	115	8	122	ACCAGACAGACTCGTCACCC	60.161	20	GGCATAGCTGCTTCCAGAAC	59.985	20	224	8	231
T01.PB1717	1	p2	(CT)12	24	13	36	--
T01.PB1717	2	p3	(GTA)10	30	866	895	TGTATCCAATGGTGGTGTGC	60.249	20	GATTGTCCCGTGAAACACCT	59.827	20	274	776	1049	TGTATCCAATGGTGGTGTGC	60.249	20	ATTGTCCCGTGAAACACCTC	59.827	20	273	776	1048	TGTATCCAATGGTGGTGTGC	60.249	20	AGATTGTCCCGTGAAACACC	59.827	20	275	776	1050
T01.PB1724	1	p2	(TC)16	32	38	69	TCTGCTCTTGCAGCTTCTGA	60.16	20	TCCCCCAGACAAAATACTGC	59.933	20	111	14	124	TCTGCTCTTGCAGCTTCTGA	60.16	20	TACTCGCCTAGGGTTCCTCA	59.83	20	141	14	154	TCTGCTCTTGCAGCTTCTGA	60.16	20	AACATTGGTCGACATCCTCC	59.786	20	203	14	216
T01.PB1726	1	p3	(GAA)5	15	1294	1308	GGAGGAGGAGGATCTGAAGG	60.149	20	AGGGGAGAAGACGAAGAAGC	59.957	20	280	1163	1442	TATAAACCCGGTTCTGGTGC	59.823	20	AGGGGAGAAGACGAAGAAGC	59.957	20	207	1236	1442	TATAAACCCGGTTCTGGTGC	59.823	20	AGGGTTTTGAGGGGAGAAGA	60.045	20	216	1236	1451
T01.PB1727	1	p1	(T)10	10	117	126	AGCAGCTCAGAAAAGCTTGC	60.044	20	TGCTTTCCTTGTACCGCTCT	60.015	20	216	48	263	CAGCTGAAGATGCAGAGCAG	60.032	20	TCGAATTCCCCACTGAGTTC	60.05	20	271	33	303	AGCAGCTCAGAAAAGCTTGC	60.044	20	TCGAATTCCCCACTGAGTTC	60.05	20	256	48	303
T01.PB1732	1	p3	(TCT)9	27	490	516	CCCCCTATTTGTCCCTCATT	60.011	20	GGACCAGTATGGCCGTCTAA	59.955	20	174	402	575	CCCCCTATTTGTCCCTCATT	60.011	20	CTCCGTGACCTTAAATCCGA	60.066	20	199	402	600	CCCCCTATTTGTCCCTCATT	60.011	20	TCCGTGACCTTAAATCCGAC	59.933	20	198	402	599
T01.PB1734	1	p3	(TCT)9	27	101	127	TGCTTTATGTCGTTGCTGCT	59.638	20	AACAGAATCCCAACGAAACG	59.971	20	210	68	277	CTGCTTTATGTCGTTGCTGC	59.638	20	AACAGAATCCCAACGAAACG	59.971	20	211	67	277	TGCTTTATGTCGTTGCTGCT	59.638	20	TTTCACTCCAAAACCGAACC	59.948	20	269	68	336
T01.PB1734	2	p2	(TC)10	20	441	460	CGTTTCGTTGGGATTCTGTT	59.971	20	TTGACCTGTAACCCGAAAGG	59.964	20	276	258	533	GGTTCGGTTTTGGAGTGAAA	59.948	20	TTGACCTGTAACCCGAAAGG	59.964	20	217	317	533	AAGCCGCTTCTTCATCTTCA	60.096	20	TTGACCTGTAACCCGAAAGG	59.964	20	174	360	533
T01.PB1734	3	p3	(TTA)7	21	1486	1506	TTTGGACAGATGTTGGACGA	60.088	20	CAGCACCATCTCAAACCAAA	59.691	20	263	1285	1547	TTGCCCTGATGAACTTCTGA	59.369	20	GGAATCCACCTCGCTAACAA	60.074	20	222	1409	1630	TTGCCCTGATGAACTTCTGA	59.369	20	TTGGAATCCACCTCGCTAAC	60.074	20	224	1409	1632
T01.PB1736	1	c	(GAA)5gcgatgaatgacgagaggaatgccaagattttggagatggacagtggaaagccgaaaatcagaaatcatcatcgtcgc(CAT)9	120	577	696	CTGTGATGACACCACTTCCG	60.154	20	GGGCTTGTAACAGAGGATGC	59.7	20	270	524	793	CCGAATCGAAGTTGAAATGG	60.439	20	GCTGACTGAAGAAGGGCTTG	60.134	20	266	541	806	CCGAATCGAAGTTGAAATGG	60.439	20	GGGCTTGTAACAGAGGATGC	59.7	20	253	541	793
T01.PB1747	1	p6	(TCTCCC)5	30	16	45	--
T01.PB1747	2	p3	(GGA)9	27	242	268	CATGCAATGACCATCTCCAC	59.925	20	TGGCGTTGCAGTAACTCTTG	60.05	20	212	99	310	CTCCCAGCGTCGTATTCATT	60.096	20	TGGCGTTGCAGTAACTCTTG	60.05	20	253	58	310	CAATGACCATCTCCACCCTC	60.326	20	TGGCGTTGCAGTAACTCTTG	60.05	20	208	103	310
T01.PB1750	1	p1	(A)11	11	8	18	--
T01.PB1751	1	p1	(A)28	28	963	990	TCAAATCAAAAGAGGGGGTG	59.903	20	TCACGAACCTTTGTCGACTG	59.873	20	131	900	1030	TCAAATCAAAAGAGGGGGTG	59.903	20	TCTGTTCTGTTCCCACCACA	60.129	20	165	900	1064	TCAAATCAAAAGAGGGGGTG	59.903	20	CGCATTAACCTCACGAACCT	60.132	20	141	900	1040
T01.PB1758	1	p1	(T)10	10	879	888	CGGCACAACATGTTCAATTC	59.972	20	TTCATGGTTTCCTCTCAGCA	59.369	20	265	846	1110	TTCGGCACAACATGTTCAAT	59.972	20	TTCATGGTTTCCTCTCAGCA	59.369	20	267	844	1110	TTCGGCACAACATGTTCAAT	59.972	20	TCATGGTTTCCTCTCAGCAG	58.957	20	266	844	1109
T01.PB1763	1	p2	(CT)12	24	59	82	ATCACGCCCTCCACTATCAC	59.957	20	GCCTTAACGATTTGGGGATT	60.15	20	104	7	110	ATCACGCCCTCCACTATCAC	59.957	20	GATTTGGTCCGATGGTGTTC	60.181	20	200	7	206	ATCACGCCCTCCACTATCAC	59.957	20	AGCCTTAACGATTTGGGGAT	59.799	20	105	7	111
T01.PB1764	1	c	(A)20gcaaataagagagaaaccttatcttcagttttcgtcagttgggttactcttttcgtcg(CT)6	90	259	348	AAGCAGTCCAGACTTCAGGG	59.45	20	CGAGAGGGAAGCAGTAGTGG	60.005	20	156	229	384	AAGCAGTCCAGACTTCAGGG	59.45	20	GAGGGAAGCAGTAGTGGACG	59.867	20	153	229	381	AAGCAGTCCAGACTTCAGGG	59.45	20	GAAGCAGTAGTGGACGCCAT	60.285	20	149	229	377
T01.PB1764	2	p1	(T)10	10	1239	1248	TGGTTTTCCGCAAAAAGAAG	60.215	20	CACAGTTCCACTTGAGCGAA	60.025	20	163	1130	1292	AAGAAAGCCCATTACGACCC	60.32	20	CACAGTTCCACTTGAGCGAA	60.025	20	146	1147	1292	TTCCGCAAAAAGAAGAAAGC	59.586	20	CACAGTTCCACTTGAGCGAA	60.025	20	158	1135	1292
T01.PB1767	1	p1	(A)10	10	1576	1585	GGATGGATTAGCTGTTGGGA	59.894	20	CAACAGGCACATATGAGATTGAG	59.646	23	151	1480	1630	AATGCGTTTCCCTTGTATGG	59.823	20	CAACAGGCACATATGAGATTGAG	59.646	23	252	1379	1630	TGCGTTTCCCTTGTATGGTT	60.365	20	CAACAGGCACATATGAGATTGAG	59.646	23	250	1381	1630
T01.PB1770	1	p1	(A)10	10	1750	1759	--
T01.PB1773	1	p1	(A)22	22	1349	1370	--
T01.PB1779	1	p3	(CTA)8	24	137	160	AACTTGTCGTACCGGTGAGC	60.179	20	ACAATGGTTTCGTCGTCTCC	59.973	20	138	103	240	AACTTTCCGAGCTGTGTTGG	60.291	20	ACAATGGTTTCGTCGTCTCC	59.973	20	214	27	240	GGAGGAGATGGAAGAGGAGG	60.149	20	GTGGCCGATTTCAGAAAAGA	60.192	20	270	2	271
T01.PB1779	2	p3	(GAA)10	30	508	537	GTCGTCGGAAGTGACAGAGG	60.861	20	TCTTCCTCGGGTGATGACTT	59.655	20	252	479	730	GTCGTCGGAAGTGACAGAGG	60.861	20	TTCTTCCTCGGGTGATGACT	59.655	20	253	479	731	GTCGTCGGAAGTGACAGAGG	60.861	20	TGACTTGTCGAGACCGCTAA	59.591	20	238	479	716
T01.PB1781	1	c	(AT)7taatgtgtgtg(TA)6	37	332	368	ATTCACCTCGATGGCTCGTA	60.624	20	TGTGTTTCCTACCTTGGCCT	59.592	20	186	230	415	ATTCACCTCGATGGCTCGTA	60.624	20	TAATATCGGCGTTCCTTCCA	60.415	20	238	230	467	TTGTTAGATGGCGCACATTG	60.665	20	TGTGTTTCCTACCTTGGCCT	59.592	20	264	152	415
T01.PB1782	1	p3	(GTC)9	27	576	602	AAAATGTACCGCCCTCTGTG	59.993	20	CTGCTCCAGTACTCTTCGGG	60.005	20	239	433	671	AAAATGTACCGCCCTCTGTG	59.993	20	CCAGTACTCTTCGGGCTTTG	59.869	20	234	433	666	AATGTACCGCCCTCTGTGAG	60.134	20	CTGCTCCAGTACTCTTCGGG	60.005	20	237	435	671
T01.PB1782	2	p3	(ATC)5	15	1001	1015	TGCTTCCACCTCAAACACTG	59.873	20	TAGTTCGGCCAAGGAAGAAA	59.817	20	141	954	1094	TTGTGATGGGTTGGAGGAAT	60.173	20	TAGTTCGGCCAAGGAAGAAA	59.817	20	179	916	1094	CAATGCTTCCACCTCAAACA	59.691	20	TAGTTCGGCCAAGGAAGAAA	59.817	20	144	951	1094
T01.PB1783	1	p4	(ATCG)6	24	5	28	--
T01.PB1785	1	p1	(A)11	11	1617	1627	AGCAACCAGTCAACCAGGAT	59.579	20	TTCTCTCCCAAACAGAATTTTT	57.05	22	127	1532	1658	AGCAACCAGTCAACCAGGAT	59.579	20	gTTCTCTCCCAAACAGAATTTTT	57.89	23	128	1532	1659	TAGCAACCAGTCAACCAGGA	59.288	20	TTCTCTCCCAAACAGAATTTTT	57.05	22	128	1531	1658
T01.PB1791	1	p1	(T)10	10	155	164	GCGTTTGATTTGGTTGACCT	59.978	20	GGGGCAGATCTGGATGTCTA	60.034	20	113	115	227	GCGTTTGATTTGGTTGACCT	59.978	20	ACCGAAAAAGGGAAGAGGAA	60.046	20	188	115	302	GCGTTTGATTTGGTTGACCT	59.978	20	AACCGAAAAAGGGAAGAGGA	60.046	20	189	115	303
T01.PB1793	1	p3	(AGA)5	15	170	184	GACGAAAACGATGGGAAGAA	60.051	20	AGCCTCAACGCAATTCAATC	60.221	20	280	74	353	ACCATGCTGAATACGGAACC	59.82	20	CAACTCCGTTGTTCTCCGTT	60.149	20	256	129	384	ACCATGCTGAATACGGAACC	59.82	20	AGCCTCAACGCAATTCAATC	60.221	20	225	129	353
T01.PB1798	1	p3	(TAT)7	21	1057	1077	TGTTTTGACCGGGTGGTTAT	60.088	20	GCCATAGAGGAAGACGGCTA	59.434	20	212	947	1158	TGTTTTGACCGGGTGGTTAT	60.088	20	AAGGCCATAGAGGAAGACGG	60.59	20	215	947	1161	TGTTTTGACCGGGTGGTTAT	60.088	20	CCAATACACATTGAAGGCCA	59.395	20	228	947	1174
T01.PB1800	1	p1	(T)10	10	1379	1388	TCAAGGACAATTGCAATCCA	60.049	20	ACTGACCAGTGCCCAGTTTC	60.159	20	276	1143	1418	GAGGCCCCTAAAGAGCTTGT	59.848	20	AATACCACTGACCAGTGCCC	59.851	20	241	1184	1424	TGGCGCTACATTTTCCTCTT	59.845	20	AATACCACTGACCAGTGCCC	59.851	20	208	1217	1424
T01.PB1801	1	p2	(CT)6	12	758	769	GCTTTATACGACGCCTGAGC	60.01	20	CTTGTTCAAAGACGGTGGGT	60.005	20	264	663	926	GCTTTATACGACGCCTGAGC	60.01	20	GAGGAAGAGGAGGAAATGGG	60.008	20	146	663	808	GCTTTATACGACGCCTGAGC	60.01	20	GGAGGAAGAGGAGGAAATGG	60.008	20	147	663	809
T01.PB1802	1	p1	(C)12	12	74	85	TTGATGGGAAACTGGGAAAG	59.903	20	AGGGAAAGGAACGAACTGGT	59.972	20	199	35	233	TTGATGGGAAACTGGGAAAG	59.903	20	CCTCCCGTAACCAGAATTGA	59.926	20	252	35	286	TTGATGGGAAACTGGGAAAG	59.903	20	GGAAAGGAACGAACTGGTGA	60.088	20	197	35	231
T01.PB1803	1	p1	(T)17	17	1079	1095	GGATTCCCAAGGAGGAACTC	59.874	20	TCAACTGATTGATTCGTGCAT	59.141	21	160	961	1120	GGTGGAGAATGCTCTTGGAA	60.195	20	TCAACTGATTGATTCGTGCAT	59.141	21	276	845	1120	GGATTCCCAAGGAGGAACTC	59.874	20	TCTCAACTGATTGATTCGTGC	58.865	21	162	961	1122
T01.PB1805	1	p1	(A)18	18	1356	1373	--
T01.PB1809	1	p2	(AG)41	82	46	127	GCCCTAAAGTATCCGTTGGA	59.043	20	CTGATGCCGTGAGCAGTTTA	60.011	20	160	9	168	GCCCTAAAGTATCCGTTGGA	59.043	20	TCATTAGTGGATCTTCCGGC	60.036	20	201	9	209	AGCCCTAAAGTATCCGTTGGA	59.973	21	CTGATGCCGTGAGCAGTTTA	60.011	20	161	8	168
T01.PB1814	1	p2	(AG)6	12	20	31	--
T01.PB1816	1	p3	(TTA)5	15	913	927	ACGCATGGAATTATGCAACA	59.96	20	GTGAGGGAGAGAGGGAGGAG	60.336	20	280	815	1094	TTGGGTTTGGGTATTCTTCG	59.795	20	GTGAGGGAGAGAGGGAGGAG	60.336	20	237	858	1094	TTGGGTTTGGGTATTCTTCG	59.795	20	GAGTGAGGGAGAGAGGGAGG	60.336	20	239	858	1096
T01.PB1817	1	p1	(A)10	10	733	742	GGCCATAGTTTCCTATGCGA	60.06	20	GTCAGAAAATTCAGGGGCAA	60.051	20	174	645	818	GGCCATAGTTTCCTATGCGA	60.06	20	ATTCATGCTGGTCGGAAAAG	60.074	20	277	645	921	CACATATGCGACTATGCGCT	59.886	20	GGTCGGTGGCTGGAATACTA	59.955	20	174	666	839
T01.PB1820	1	p1	(A)10	10	1144	1153	--
T01.PB1823	1	p1	(A)29	29	1488	1516	TCTGGCAAATGATGTCTCCA	60.201	20	cgttcttgttTGGTATCACGC	60.549	21	275	1269	1543	TCTGGCAAATGATGTCTCCA	60.201	20	gcgttcttgttTGGTATCACG	60.549	21	276	1269	1544	CGCTGTTTCCACCAACACTA	59.758	20	gcgttcttgttTGGTATCACG	60.549	21	100	1445	1544
T01.PB1829	1	p1	(T)10	10	1439	1448	ACGAAGGCACTAAGGCAGAA	60.015	20	GACAACTCAAAAGCATGGGC	60.646	20	247	1240	1486	CGAAGGCACTAAGGCAGAAG	60.147	20	GACAACTCAAAAGCATGGGC	60.646	20	246	1241	1486	CGTTTTTCCAGTACGAAGGC	59.747	20	GACAACTCAAAAGCATGGGC	60.646	20	259	1228	1486
T01.PB1840	1	p3	(CTT)12	36	463	498	AATGGATTTGTCGGTTCTGC	59.939	20	ATCCAGCTCACTTGGTCCAC	60.12	20	149	380	528	GATTTGTCGGTTCTGCGATT	60.081	20	ATCCAGCTCACTTGGTCCAC	60.12	20	145	384	528	AATGGATTTGTCGGTTCTGC	59.939	20	TGGAACACATCCCCTTCAAT	60.173	20	167	380	546
T01.PB1844	1	p3	(GAA)5	15	1141	1155	TCGGGTCAGAATTGGCTTAC	60.074	20	GTGCAGCTTTCCATGCATTA	59.839	20	242	956	1197	CAGGAGGGCCTTCATGAGTA	60.21	20	GTGCAGCTTTCCATGCATTA	59.839	20	177	1021	1197	AGGATCCCATTGTTGTCGTC	59.786	20	GTGCAGCTTTCCATGCATTA	59.839	20	221	977	1197
T01.PB1846	1	p2	(AT)7	14	275	288	CCTTTTCATCCCTGCACATT	59.933	20	GTCTCATCGCTCTCTGCCTC	60.255	20	263	227	489	CAACTCCTTTTCATCCCTGC	59.67	20	GTCTCATCGCTCTCTGCCTC	60.255	20	268	222	489	GCAACTCCTTTTCATCCCTG	59.67	20	GTCTCATCGCTCTCTGCCTC	60.255	20	269	221	489
T01.PB1848	1	p1	(T)12	12	1505	1516	GGAAAAACATATCGGGCAGA	59.901	20	GAGTAGATTGGAAAGCATTTTGC	59.306	23	133	1441	1573	TGCCATTCCATTCTCTGTTG	59.648	20	GAGTAGATTGGAAAGCATTTTGC	59.306	23	215	1359	1573	GGAAAAACATATCGGGCAGA	59.901	20	TTGGAAAGCATTTTGCAAATAATA	59.884	24	126	1441	1566
T01.PB1850	1	p1	(T)15	15	1409	1423	--
T01.PB1853	1	p3	(CAG)6	18	347	364	TTGTGGAATCCTTCTCCGAC	60.05	20	CTCTTTGCATCCCCGAAATA	60.031	20	208	220	427	TTGGGTATCCGTCAGAAAGG	59.926	20	CTCTTTGCATCCCCGAAATA	60.031	20	157	271	427	TTGTGGAATCCTTCTCCGAC	60.05	20	TCTTTGCATCCCCGAAATAC	59.901	20	207	220	426
T01.PB1858	1	p3	(GGA)7	21	33	53	CCAAGATAATCAATAATCAATCCA	57.152	24	CGAGAAAGAGTGACCGGAAG	59.982	20	228	3	230	CCAAGATAATCAATAATCAATCCA	57.152	24	CAATGGATGCGAAGATGTTG	60.073	20	114	3	116	CCAAGATAATCAATAATCAATCCA	57.152	24	GAAGTCGGTAGTGACCGGAA	60.111	20	257	3	259
T01.PB1860	1	c	(AGA)5tgat(GAC)8	43	6	48	--
T01.PB1861	1	p3	(GAA)8	24	820	843	CCTACGCGAAGACTCCAAAG	60.008	20	AGCGCCTGATAAGACTGGAA	59.978	20	192	791	982	CCTACGCGAAGACTCCAAAG	60.008	20	GCGCCTGATAAGACTGGAAC	59.843	20	191	791	981	AGGTCCAACACCAAGCAGAC	60.159	20	AGCGCCTGATAAGACTGGAA	59.978	20	217	766	982
T01.PB1861	2	p1	(A)11	11	1516	1526	AGTAAGCTGAAGCTGCCGAG	59.92	20	TGCTGTAACCATGGAGATGAA	59.138	21	227	1325	1551	AGTAAGCTGAAGCTGCCGAG	59.92	20	TTGCTGTAACCATGGAGATGA	59.138	21	228	1325	1552	AGTAAGCTGAAGCTGCCGAG	59.92	20	TGCTGTAACCATGGAGATGAAC	60	22	227	1325	1551
T01.PB1862	1	c	(CA)7tatatatatatgtatatc(AT)7	46	1096	1141	TTCAAGTTGCAGTGGCAGAC	60.032	20	GACGGAGTCAGGGTGGATTA	59.927	20	235	1017	1251	TTCAAGTTGCAGTGGCAGAC	60.032	20	CCCATGAAATTGATTGAGCC	60.274	20	174	1017	1190	CACTAGATCCAAACGCACCA	59.716	20	GACGGAGTCAGGGTGGATTA	59.927	20	199	1053	1251
T01.PB1868	1	p2	(TC)7	14	16	29	--
T01.PB1869	1	p3	(TCT)5	15	144	158	GAAAGATGTCGTTCCGTCGT	60.119	20	CGGAAATGTCTCGCTGGTAT	60.096	20	248	118	365	AAAGATGTCGTTCCGTCGTC	60.119	20	CGGAAATGTCTCGCTGGTAT	60.096	20	247	119	365	AGAAAGATGTCGTTCCGTCG	60.255	20	CGGAAATGTCTCGCTGGTAT	60.096	20	249	117	365
T01.PB1873	1	p1	(A)10	10	1740	1749	CACCGGAATAAAGAATCCGA	59.894	20	AGATGTGAGCCTGTCAATGC	58.832	20	230	1546	1775	ATTTGCAAAATTCACCGGAA	60.302	20	AGATGTGAGCCTGTCAATGC	58.832	20	242	1534	1775	CAAGGGTCAAATCCCAACAT	59.647	20	AGATGTGAGCCTGTCAATGC	58.832	20	106	1670	1775
T01.PB1876	1	p1	(C)11	11	43	53	CACATCTTTTCTCTTTCTTTCTCG	58.759	24	ACTTGGCAAGGAATACGGTG	59.993	20	262	5	266	CACATCTTTTCTCTTTCTTTCTCG	58.759	24	GCTCATTCTCATGGCTGGAT	60.189	20	144	5	148	CACATCTTTTCTCTTTCTTTCTCG	58.759	24	CCGTAGAACTTGGCAAGGAA	60.241	20	269	5	273
T01.PB1877	1	p1	(T)17	17	19	35	--
T01.PB1879	1	p1	(A)10	10	11	20	--
T01.PB1883	1	p3	(CAG)5	15	922	936	GTGAGGGAAAGATGGAGTCG	59.655	20	ATTATCGAGCAAGCATTGGG	60.06	20	235	802	1036	GTGAGGGAAAGATGGAGTCG	59.655	20	AGCATTGGGGTTCTCATCAC	59.934	20	224	802	1025	GTGAGGGAAAGATGGAGTCG	59.655	20	GCATTGGGGTTCTCATCACT	59.934	20	223	802	1024
T01.PB1885	1	p1	(G)10	10	19	28	--
T01.PB1885	2	p3	(GAA)5	15	812	826	GCTTTGCGTCCCAATTTTTA	60.075	20	AATTGCTCTTGGCAAACTGG	60.249	20	199	680	878	GCTTTGCGTCCCAATTTTTA	60.075	20	TGAACAAATTGCTCTTGGCA	60.379	20	205	680	884	GCTTTGCGTCCCAATTTTTA	60.075	20	CAAAAACCGGCACATTCTTC	60.481	20	174	680	853
T01.PB1892	1	p1	(T)10	10	61	70	CTTCAAGGGTTTCCCTCTCC	60.045	20	GTGTTGGCCTTGGAATGTTT	59.836	20	242	28	269	CTTCAAGGGTTTCCCTCTCC	60.045	20	TTGCTCGATCTCCTGAATCC	60.303	20	132	28	159	CTTCAAGGGTTTCCCTCTCC	60.045	20	TGTTGGCCTTGGAATGTTTT	60.344	20	241	28	268
T01.PB1896	1	p1	(T)13	13	1077	1089	--
T01.PB1907	1	p1	(A)10	10	15	24	--
T01.PB1913	1	p3	(CTC)13	39	119	157	GTCGGTGTCGGAGTAATGGT	59.851	20	GCAAATCAGAGACGGAAAGC	59.962	20	112	75	186	ATTTCTCCTCTCTCCCTCGC	59.919	20	TCAAACCCTGCAACAAACAA	60.127	20	277	38	314	GTCGGTGTCGGAGTAATGGT	59.851	20	TGAATCAAACCCTGCAACAA	60.088	20	244	75	318
T01.PB1913	2	p1	(A)10	10	1111	1120	GGTTTCCCTTGCCCATTTAT	60.02	20	TGCAAAGATCCTGTTTTGGA	59.247	20	255	1087	1341	GGTTTCCCTTGCCCATTTAT	60.02	20	GCAAAGATCCTGTTTTGGATG	59.56	21	254	1087	1340	GGTTTCCCTTGCCCATTTAT	60.02	20	ATGCAAAGATCCTGTTTTGGA	59.56	21	256	1087	1342
T01.PB1916	1	p1	(T)10	10	1699	1708	--
T01.PB1925	1	p5	(TTTTA)5	25	304	328	TGCCGGACGACATAGTGATA	60.096	20	TCTCTTGCATCTGCACAACC	59.992	20	193	191	383	TGCCGGACGACATAGTGATA	60.096	20	TGCCTTCGACAGAACAAGTG	60.025	20	235	191	425	TGCCGGACGACATAGTGATA	60.096	20	TCGATTCCAATCAACAACCA	59.9	20	165	191	355
T01.PB1925	2	p1	(T)21	21	1387	1407	TTGGAAACTCCGGCATAAAG	60.067	20	GCAAATGTTACTGTGCCACG	60.18	20	226	1292	1517	GATTGGAAACTCCGGCATAA	59.901	20	GCAAATGTTACTGTGCCACG	60.18	20	228	1290	1517	TTGGAAACTCCGGCATAAAG	60.067	20	AAAACGGACAAACGCAAGAG	60.284	20	185	1292	1476
T01.PB1926	1	p1	(T)18	18	30	47	AAAGAAAATGTTCGGTGCTTT	57.927	21	ACCACAACAGCAAGCATTCA	60.31	20	122	0	121	AAAGAAAATGTTCGGTGCTTT	57.927	21	TCTCCACAATCGCATGATTC	59.61	20	279	0	278	AAAGAAAATGTTCGGTGCTTT	57.927	21	CACAACAGCAAGCATTCACA	59.457	20	120	0	119
T01.PB1926	2	p2	(TC)9	18	220	237	ATGCTTGCTGTTGTGGTCTG	59.905	20	TCTCCACAATCGCATGATTC	59.61	20	174	105	278	TTGGTTGATGGAGTTGGGAT	60.173	20	TCTCCACAATCGCATGATTC	59.61	20	208	71	278	ATTTGGTTGATGGAGTTGGG	59.647	20	TCTCCACAATCGCATGATTC	59.61	20	210	69	278
T01.PB1926	3	p1	(T)15	15	772	786	AAACTGGTCAGCCATGAACC	59.973	20	CCGACTCAGTGCAAACAAAA	59.881	20	145	673	817	AAACTGGTCAGCCATGAACC	59.973	20	GATGGGAATTTTCCGACTCA	59.871	20	157	673	829	CTCCAGGATATTGGCACGAT	59.917	20	CCGACTCAGTGCAAACAAAA	59.881	20	203	615	817
T01.PB1929	1	p3	(AAT)5	15	1455	1469	--
T01.PB1932	1	p2	(AT)7	14	1237	1250	TGGGTGACCTGAAACAATGA	59.935	20	GTGCAACCAGAATGATCTCG	59.245	20	247	1043	1289	GAAGGACTGGGTGACCTGAA	60.088	20	GTGCAACCAGAATGATCTCG	59.245	20	254	1036	1289	TTCCAAAATGTTGCAGAACG	59.706	20	GTGCAACCAGAATGATCTCG	59.245	20	168	1122	1289
T01.PB1936	1	p1	(A)12	12	1001	1012	AACCCAAGGCAAGACATGAG	60.111	20	TAACGGGTGGAGATGGAGAG	60.065	20	265	832	1096	CAGTAAGAGCCGGAAGTTGG	59.869	20	TAACGGGTGGAGATGGAGAG	60.065	20	228	869	1096	AACCCAAGGCAAGACATGAG	60.111	20	CTTAGTGGAAGGCAAGTCGG	59.869	20	216	832	1047
T01.PB1939	1	p1	(T)11	11	1183	1193	GGACCACCTAGCTTGTGAGC	59.874	20	AGTATTTACCAAGGCGGGCT	59.987	20	256	980	1235	TCATGGTCGTGTTCTTCCAG	59.676	20	AGTATTTACCAAGGCGGGCT	59.987	20	152	1084	1235	GGACCACCTAGCTTGTGAGC	59.874	20	AAGTATTTACCAAGGCGGGC	60.332	20	257	980	1236
T01.PB1943	1	c	(GAG)5gatggagtgtccaagtcatttgc(GGA)5	53	624	676	TCGACGAACAACAGCAAGTC	60.032	20	AATGGTTCGTTGGCATTAGC	59.967	20	263	596	858	CAAAGCAGAAGCAACATCCA	59.988	20	ATCCCGCGGCTACTAAAGTT	60.116	20	241	485	725	TCGACGAACAACAGCAAGTC	60.032	20	ATCCCGCGGCTACTAAAGTT	60.116	20	130	596	725
T01.PB1943	2	p3	(AAG)10	30	923	952	GCTAATGCCAACGAACCATT	59.967	20	GGACGCAAGCAAACAAAATTA	60.123	21	155	839	993	CTTCTCCGACATTCCACCTC	59.655	20	GGACGCAAGCAAACAAAATTA	60.123	21	210	784	993	TAATGCCAACGAACCATTCC	60.701	20	GGACGCAAGCAAACAAAATTA	60.123	21	153	841	993
T01.PB1950	1	p1	(T)10	10	143	152	TCCTCCGAGTCCATTTTGTC	60.05	20	TTGAGATTTTTCCGGACTGG	60.044	20	225	69	293	GCCGACATTTGTTTCCAGAT	59.939	20	TTGAGATTTTTCCGGACTGG	60.044	20	257	37	293	TCCTCCGAGTCCATTTTGTC	60.05	20	AATGCATTTTGCAGGAAAGG	60.074	20	180	69	248
T01.PB1952	1	p3	(GAG)6	18	135	152	ACGGAAGAGAGGAGGAGGAG	59.945	20	CCTCTCTCGTGTCGAAGGTC	59.986	20	251	103	353	GGAAGAGAGGAGGAGGAGGA	59.883	20	TCCTCTCTCGTGTCGAAGGT	59.986	20	250	105	354	GGAAGAGAGGAGGAGGAGGA	59.883	20	CCTCTCTCGTGTCGAAGGTC	59.986	20	249	105	353
T01.PB1952	2	p3	(TCG)5	15	394	408	TTCCTCTTGATACCAACGGC	60.074	20	TCTATTGAGCTCTCCGGCAT	59.939	20	253	364	616	GACCTTCGACACGAGAGAGG	59.986	20	TCATATCCATCCTCCTCCGA	60.381	20	243	334	576	TTCCTCTTGATACCAACGGC	60.074	20	TCATATCCATCCTCCTCCGA	60.381	20	213	364	576
T01.PB1955	1	p3	(GGA)5	15	639	653	ATGTTCACGAATGGGGATGT	60.057	20	TTGTAACCCGTCTCGCTACC	60.132	20	209	557	765	CGAGGAATGATGTGAGGGAT	59.886	20	TTGTAACCCGTCTCGCTACC	60.132	20	154	612	765	GGATGTGAATTGGGGATCAG	60.135	20	TTGTAACCCGTCTCGCTACC	60.132	20	195	571	765
T01.PB1956	1	p3	(TTC)6	18	51	68	AAGCTTCTTCATTTCTTCGCC	59.979	21	AGAAGATCGGTGGCGTAAAG	59.336	20	180	17	196	AGCTTCTTCATTTCTTCGCC	58.672	20	AGAAGATCGGTGGCGTAAAG	59.336	20	179	18	196	AAGCTTCTTCATTTCTTCGCC	59.979	21	ACGAGGAAGAAAAACGCCTA	58.973	20	210	17	226
T01.PB1959	1	p1	(T)11	11	190	200	CAGAAGCGGAATAAGTTTGGA	59.348	21	AGGAACCTTAGGCGGTTCTC	59.713	20	209	164	372	AAGGAGTCTGATACCTGGCCT	59.221	21	AGGAACCTTAGGCGGTTCTC	59.713	20	250	123	372	TGCTAGAACCCTGTTCCGAG	60.388	20	CCAATGCTTCCATAGATTCG	58.187	20	280	16	295
T01.PB1962	1	p3	(CCA)5	15	1561	1575	TAGATTGTGGGCTCCGTTTC	60.074	20	CACCCTCATTTGTTGGATGA	59.343	20	161	1463	1623	ATTGCAAGTGGGTTGGAGAG	60.111	20	CACCCTCATTTGTTGGATGA	59.343	20	226	1398	1623	GTAGTCGTGGCCGTGAAGAT	60.142	20	CACCCTCATTTGTTGGATGA	59.343	20	195	1429	1623
T01.PB1962	2	p2	(AT)13	26	1735	1760	TTCTTCCTCTTCATCACCGC	60.34	20	GAAATCGATTCCCATTCCAA	59.699	20	276	1541	1816	TCATCCAACAAATGAGGGTG	59.343	20	GAAATCGATTCCCATTCCAA	59.699	20	213	1604	1816	TTCTTCCTCTTCATCACCGC	60.34	20	AGAAATCGATTCCCATTCCA	59.32	20	277	1541	1817
T01.PB1964	1	p3	(TTC)9	27	1003	1029	GTTGTGCAGAGGTCGACAGA	60.03	20	GAAGCATGCCGTTCAAAAAT	60.081	20	257	825	1081	GTTGTGCAGAGGTCGACAGA	60.03	20	CAATACAATGAAGCATGCCG	60.096	20	266	825	1090	CATGTCATCAAATTCTGGCG	60.073	20	GAAGCATGCCGTTCAAAAAT	60.081	20	224	858	1081
T01.PB1967	1	p1	(G)10	10	43	52	GTTCGGACTTCGGTGCTAAG	59.875	20	ATCGCTGGGTTGATTACGAC	59.962	20	119	9	127	GTTCGGACTTCGGTGCTAAG	59.875	20	ACGATCGCTGGGTTGATTAC	59.962	20	122	9	130	GTTCGGACTTCGGTGCTAAG	59.875	20	ATGAGGATGAAGCCTGCAAT	59.658	20	270	9	278
T01.PB1967	2	p1	(T)11	11	911	921	ATGAGTCGCAAGCAAAAACC	60.257	20	AAAGTGCAGAACACTAGGGCA	59.928	21	137	813	949	GACAACAACAAAGGGGCATC	60.362	20	AAAGTGCAGAACACTAGGGCA	59.928	21	180	770	949	CGCAAGCAAAAACCTTCCTA	60.368	20	AAAGTGCAGAACACTAGGGCA	59.928	21	131	819	949
T01.PB1968	1	p3	(CTG)5	15	542	556	CTGTTGGTGCTCCTATCGGT	60.134	20	GGCAATATCCACCTTGTGCT	59.962	20	233	412	644	ACCTGTTGGTGCTCCTATCG	60.134	20	GGCAATATCCACCTTGTGCT	59.962	20	235	410	644	CTGTTGGTGCTCCTATCGGT	60.134	20	AGGCAATATCCACCTTGTGC	59.962	20	234	412	645
T01.PB1971	1	p1	(T)20	20	44	63	TCCGAATTTCCCAAATATCC	58.69	20	ACCCTCGTACCAAGCAACAC	60.035	20	208	5	212	TCCGAATTTCCCAAATATCC	58.69	20	CAGATAAAACCAACGCCGAT	59.96	20	236	5	240	TCCGAATTTCCCAAATATCC	58.69	20	TTCCCAGATAAAACCAACGC	59.938	20	240	5	244
T01.PB1972	1	p1	(A)38	38	6	43	--
T01.PB1973	1	c*	(A)13(AT)10*	32	1301	1332	--
T01.PB1976	1	p1	(T)29	29	1	29	--
T01.PB1976	2	p3	(TCG)5	15	704	718	TGAGTGACCGGGTGTATGAA	59.96	20	GGCAGAACATTTCCCCAGTA	59.933	20	244	669	912	TTGAGTGACCGGGTGTATGA	59.96	20	GGCAGAACATTTCCCCAGTA	59.933	20	245	668	912	TGAGTGACCGGGTGTATGAA	59.96	20	ATCACGAAAAATGGGCAGAA	60.448	20	257	669	925
T01.PB1980	1	p2	(GA)19	38	1448	1485	ACCAAGCAGTGGATGGAATC	59.934	20	ATATCCTGCACCATTCAGGC	59.923	20	189	1375	1563	AAAAGGACGGGGGATATCAG	60.145	20	ATATCCTGCACCATTCAGGC	59.923	20	233	1331	1563	ACCAAGCAGTGGATGGAATC	59.934	20	AGGCAGTCACAACCCACTTC	60.159	20	173	1375	1547
T01.PB1980	2	p1	(C)12	12	1642	1653	ACGGCTGTCTAAGCCTCTCA	60.156	20	TTGAATCAGAACAAAAGCGG	58.892	20	173	1574	1746	TGACGGCTGTCTAAGCCTCT	60.156	20	TTGAATCAGAACAAAAGCGG	58.892	20	175	1572	1746	GAAGTGGGTTGTGACTGCCT	60.159	20	TTGAATCAGAACAAAAGCGG	58.892	20	219	1528	1746
T01.PB1984	1	p2	(TA)6	12	1261	1272	TGAACGTGGTTCGTTTTTCA	60.127	20	GACAGCATAACTGTGTTTTATTCAAGA	60.011	27	172	1146	1317	TAGCTGTGATCGAACCATCG	59.823	20	GACAGCATAACTGTGTTTTATTCAAGA	60.011	27	109	1209	1317	TCCATGTCTTCAGTGCATCC	59.637	20	GACAGCATAACTGTGTTTTATTCAAGA	60.011	27	228	1090	1317
T01.PB1990	1	p3	(AGG)5	15	193	207	AGTTGATGCGGGAGAGAAGA	59.95	20	CGCGCAGAATTACGGATTAT	60.082	20	204	168	371	GAGTTGATGCGGGAGAGAAG	59.95	20	CGCGCAGAATTACGGATTAT	60.082	20	205	167	371	GTTGATGCGGGAGAGAAGAA	60.34	20	CGCGCAGAATTACGGATTAT	60.082	20	203	169	371
T01.PB1995	1	p2	(TG)6	12	1165	1176	AGCAGCAGCATTACTTTCCC	59.481	20	GGCAACATTTTATTCCACTGTC	58.493	22	202	1017	1218	AGCAGCAGCATTACTTTCCC	59.481	20	AGGCAACATTTTATTCCACTGTC	59.428	23	203	1017	1219	AGCAGCAGCATTACTTTCCC	59.481	20	GGCAACATTTTATTCCACTGTCT	59.428	23	202	1017	1218
T01.PB1997	1	c	(T)10agtttgttgttgttagttgggctgggccgattgacccatcgatcaaagccggataagaataaaaattgcatcatggacctcgtaaataaataaaaaac(T)11	119	1278	1396	--
T01.PB1998	1	p3	(TTC)5	15	1007	1021	AAAAGCGAGTCCAATCTCCTC	59.841	21	CAAAGATGCCCATTTTGACA	59.518	20	102	963	1064	TTGATGGAGTTGGCTATGTGA	59.138	21	TGCCCATTTTGACATTTTGA	59.907	20	233	826	1058	AAAGCGAGTCCAATCTCCTCT	59.475	21	CAAAGATGCCCATTTTGACA	59.518	20	101	964	1064
T01.PB2000	1	p3	(CTC)5	15	1191	1205	CGTGTAGGCTTGGATTTGGT	59.993	20	CCCGACAGAGACGGTAATGT	59.989	20	119	1165	1283	CTAATGCGACTGCTGATGGA	59.972	20	CCCGACAGAGACGGTAATGT	59.989	20	245	1039	1283	TGTTCTTGCGTGTAGGCTTG	60.05	20	CCCGACAGAGACGGTAATGT	59.989	20	127	1157	1283
T01.PB2001	1	p1	(C)10	10	80	89	ACGGAGAAGGGGAAGAAAAT	59.034	20	GAAACGGAAGGGAGGAAGTC	60.052	20	115	0	114	ACGGAGAAGGGGAAGAAAAT	59.034	20	GAGAAACGGAAGGGAGGAAG	60.183	20	117	0	116	ACGGAGAAGGGGAAGAAAAT	59.034	20	GCTGTTTCCCAGATTCTCCA	60.195	20	231	0	230
T01.PB2002	1	p1	(T)11	11	1675	1685	TCGTAAATTGCCACACGGTA	59.992	20	AGGTAACTGCCAACTGCGTG	61.283	20	219	1490	1708	TCGTAAATTGCCACACGGTA	59.992	20	ACAGGTAACTGCCAACTGCG	61.283	20	221	1490	1710	TCGTAAATTGCCACACGGTA	59.992	20	CAGGTAACTGCCAACTGCGT	61.283	20	220	1490	1709
T01.PB2004	1	p3	(CTC)13	39	91	129	GGCGAGCACGAACATTAGTT	60.278	20	GCTGCTTCCTTTTCTCCCTT	59.962	20	248	34	281	GGCGAGCACGAACATTAGTT	60.278	20	CCTTTTCTCCCTTGGTCTCC	60.045	20	241	34	274	GGCGAGCACGAACATTAGTT	60.278	20	GCTTCCTTTTCTCCCTTGGT	59.691	20	245	34	278
T01.PB2005	1	p1	(T)10	10	70	79	TCGTTCGCTTGAAGCCTAAT	59.982	20	TTGGTGATTTTTGCTTTCCC	59.916	20	221	5	225	CGTTCGCTTGAAGCCTAATC	59.982	20	TTGGTGATTTTTGCTTTCCC	59.916	20	220	6	225	CGTTCGCTTGAAGCCTAATC	59.982	20	GGTGATTTTTGCTTTCCCAA	59.916	20	218	6	223
T01.PB2006	1	p1	(A)31	31	921	951	TGGTCATTTCATCGACCAAG	59.496	20	AAATTTTGGTATCAACGCAGA	57.327	21	280	696	975	CATCGACCAAGAAAGAGCTG	58.596	20	AAAATTTTGGTATCAACGCAGA	58.676	22	272	705	976	GGTCATTTCATCGACCAAGA	58.489	20	AAAATTTTGGTATCAACGCAGA	58.676	22	280	697	976
T01.PB2007	1	c	(TGG)5tcgtcgtgctgctgt(TGA)5	45	608	652	TAGAGAGCGAGGAGGGTGAA	60.088	20	CCTTGCTCAGAGCGTAAACC	60.015	20	228	561	788	TTAGAGAGCGAGGAGGGTGA	60.088	20	CCTTGCTCAGAGCGTAAACC	60.015	20	229	560	788	GTGGACGCAAAGGAGATGAT	60.081	20	GTACGTCGGGGCTCAATCTA	60.096	20	265	497	761
T01.PB2007	2	p2	(TC)7	14	1223	1236	CCTGAGGAACAAGCCGATAA	60.206	20	AGCCAAAACCAAAACCAAAA	59.469	20	257	1054	1310	CCTGAGGAACAAGCCGATAA	60.206	20	AAGCCAAAACCAAAACCAAA	59.469	20	258	1054	1311	CCTGAGGAACAAGCCGATAA	60.206	20	AAAGCCAAAACCAAAACCAA	59.469	20	259	1054	1312
T01.PB2012	1	p2	(AT)8	16	1843	1858	--
T01.PB2022	1	p1	(C)11	11	51	61	GCTCCTTTACCGTCTTCCCT	59.713	20	CAATCCCGTACGTCCAGTCT	59.989	20	135	21	155	GCTCCTTTACCGTCTTCCCT	59.713	20	CAACACAACATTTGATCCGC	59.972	20	225	21	245	GCTCCTTTACCGTCTTCCCT	59.713	20	GAACTCTCCGACGATCTTGC	59.957	20	254	21	274
T01.PB2022	2	c	(GAA)13gacggcgacgacgacgaaaatagtgatcaaggaggagaaacagcac(AAG)5	100	792	891	TCTCCCTCCTCACCAAAATG	60.042	20	TTCAGTTTCCGCAGTTGTTG	59.881	20	210	727	936	AATGTCGAATATTCCGCTGC	60.067	20	TTCAGTTTCCGCAGTTGTTG	59.881	20	194	743	936	CGGAGGAAGCAACATCTCTC	59.95	20	CCGCAGTTGTTGTGAAAATG	60.149	20	218	711	928
T01.PB2022	3	p1	(T)13	13	1212	1224	GGGAAAACAGGGCAACTACA	59.971	20	TTTCTCCAATCCTCCACCAG	60.042	20	252	1135	1386	GGGAAAACAGGGCAACTACA	59.971	20	TCTCCAATCCTCCACCAGTC	60.048	20	250	1135	1384	TCACCCTTCTCCTCTCTCCA	59.913	20	TTTCTCCAATCCTCCACCAG	60.042	20	126	1261	1386
T01.PB2022	4	p1	(T)10	10	1348	1357	GGGAAAACAGGGCAACTACA	59.971	20	TTTCTCCAATCCTCCACCAG	60.042	20	252	1135	1386	GGGAAAACAGGGCAACTACA	59.971	20	TCTCCAATCCTCCACCAGTC	60.048	20	250	1135	1384	TCACCCTTCTCCTCTCTCCA	59.913	20	TTTCTCCAATCCTCCACCAG	60.042	20	126	1261	1386
T01.PB2027	1	p1	(T)17	17	1125	1141	CAAGTTAAGGCGCTGGAGAC	60.015	20	AAATCACACATTAACCCTTGAAA	57.617	23	189	981	1169	ATACTTCGGGCAAGCTGATG	60.235	20	AAATCACACATTAACCCTTGAAA	57.617	23	256	914	1169	GATCAAGTTAAGGCGCTGGA	60.352	20	AAATCACACATTAACCCTTGAAA	57.617	23	192	978	1169
T01.PB2029	1	p1	(A)10	10	331	340	TAATGCAAAAAGCAGCAACG	60.017	20	GACCATCTTCTCCGACCAAA	60.05	20	251	229	479	GATGGAATGAGCAAAGGGAA	60.014	20	GAGATGGGGATTTGGGATCT	60.096	20	257	185	441	TAATGCAAAAAGCAGCAACG	60.017	20	GAGATGGGGATTTGGGATCT	60.096	20	213	229	441
T01.PB2029	2	p1	(T)13	13	1400	1412	ACGTTAAAAACAAGGCGCAC	60.173	20	GATGGAGTTCACGGAGCATT	60.081	20	212	1271	1482	TACTCCATTGGATGCTGTGC	59.679	20	GATGGAGTTCACGGAGCATT	60.081	20	268	1215	1482	ACGTTAAAAACAAGGCGCAC	60.173	20	AGATGGAGTTCACGGAGCAT	59.685	20	213	1271	1483
T01.PB2030	1	p2	(TC)12	24	150	173	TGATTCCCCTCTTCGTTGTC	60.05	20	GTTTCAAGGACGCGATGTTT	60.118	20	264	97	360	TGATTCCCCTCTTCGTTGTC	60.05	20	TACGGAAGTTTCAAGGACGC	60.249	20	271	97	367	TGATTCCCCTCTTCGTTGTC	60.05	20	AAGTTTCAAGGACGCGATGT	59.74	20	266	97	362
T01.PB2030	2	p1	(T)11	11	1764	1774	--
T01.PB2032	1	p3	(TTC)11	33	1082	1114	TCGACAGAGTGGAGAAGCAA	59.701	20	ACGAATTCCATGCATCAGGT	60.348	20	215	968	1182	TCGACAGAGTGGAGAAGCAA	59.701	20	CGAATTCCATGCATCAGGTA	59.499	20	214	968	1181	CGACGACGAACAACAAGAAA	59.881	20	TTCCTGGAAGACACCAATGA	59.059	20	267	895	1161
T01.PB2034	1	p3	(GGA)5	15	638	652	GAAGTGGAACCAGTGTCGGT	60.009	20	CCAGTGGTCCCTCTGAAAGA	60.229	20	148	551	698	GAGCTCAAGATAACCGGCTG	59.978	20	CCAGTGGTCCCTCTGAAAGA	60.229	20	179	520	698	CAATCCGATCACACATGAGG	59.918	20	CCAGTGGTCCCTCTGAAAGA	60.229	20	222	477	698
T01.PB2037	1	p1	(A)11	11	28	38	TGAATGAAAATCCCCGTCTC	59.871	20	CAGTGATCCTTCTTGTGCGA	59.984	20	218	5	222	TGAATGAAAATCCCCGTCTC	59.871	20	GGAGGGGTTGGAGTTCATCT	60.314	20	188	5	192	TGAATGAAAATCCCCGTCTC	59.871	20	CGTATATCCCATCCGCGTAG	60.323	20	258	5	262
T01.PB2038	1	p1	(T)15	15	114	128	GGGATACTGCAGGTCAGGAA	60.073	20	ACCAAGTAAAAAGAGCGCGA	60.018	20	143	27	169	AAGGCCCAGATTTGGGATAC	60.152	20	ACCAAGTAAAAAGAGCGCGA	60.018	20	156	14	169	GGGATACTGCAGGTCAGGAA	60.073	20	TCCCACTCGTGTGTAGTCCA	60.154	20	280	27	306
T01.PB2042	1	p2	(TA)6	12	1800	1811	TACAACAGCAGGAGCAGTGG	60.049	20	CGGTAGAATTCATGCCTTTTC	58.707	21	273	1628	1900	TACAACAGCAGGAGCAGTGG	60.049	20	TCGGTAGAATTCATGCCTTTTC	60.44	22	274	1628	1901	GGGAGAACCACGATTACCAA	59.79	20	CGGTAGAATTCATGCCTTTTC	58.707	21	255	1646	1900
T01.PB2043	1	p1	(T)12	12	1119	1130	ATTGTCAGTGGCATTGGTGA	59.967	20	CAAAACCTGCTTTTAAGGTTTCA	59.702	23	261	946	1206	TGTCAGTGGCATTGGTGACT	60.162	20	CAAAACCTGCTTTTAAGGTTTCA	59.702	23	259	948	1206	GTGGCATTGGTGACTCTTCC	60.52	20	CAAAACCTGCTTTTAAGGTTTCA	59.702	23	254	953	1206
T01.PB2045	1	p3	(TCG)6	18	554	571	TCGACCCTACCCAAGACAAC	59.966	20	CATGACGACGAGTTTGCTGT	59.905	20	223	470	692	GCAACAACAGAGACCGACAA	59.88	20	CATGACGACGAGTTTGCTGT	59.905	20	177	516	692	GCAACAACAGAGACCGACAA	59.88	20	TTGGAAGAAACTACCGTCCG	60.103	20	271	516	786
T01.PB2046	1	p2	(TA)11	22	993	1014	CGTGACAAGAAAAACAGACTCG	59.951	22	CCATGTGGCATATGTCGGTA	60.22	20	279	906	1184	CAACTGACTTGACTGCATGCTT	60.496	22	ATCAACTCTTCCCATGTGGC	59.934	20	229	967	1195	TCGTTGAAGGAAAATACCAACA	59.492	22	ATCAACTCTTCCCATGTGGC	59.934	20	271	925	1195
T01.PB2046	2	p1	(A)10	10	1147	1156	CGTGACAAGAAAAACAGACTCG	59.951	22	CCATGTGGCATATGTCGGTA	60.22	20	279	906	1184	CAACTGACTTGACTGCATGCTT	60.496	22	ATCAACTCTTCCCATGTGGC	59.934	20	229	967	1195	TCGTTGAAGGAAAATACCAACA	59.492	22	ATCAACTCTTCCCATGTGGC	59.934	20	271	925	1195
T01.PB2048	1	p1	(T)10	10	1040	1049	ATCCCCACCAAAGATGACAA	60.173	20	TGTCATGCCTGAAGATGAGAA	59.384	21	204	901	1104	GCATTTATCCCCACCAAAGA	59.762	20	TGTCATGCCTGAAGATGAGAA	59.384	21	210	895	1104	CATTGAAGGCGGCATTTATC	60.424	20	TGTCATGCCTGAAGATGAGAA	59.384	21	221	884	1104
T01.PB2053	1	p3	(GGA)7	21	821	841	CGAGGAGGAACAAGACAAGG	59.837	20	CATCTTTTGATGTGTTGGCG	60.111	20	203	682	884	AAGAAAACTCCCGTTGGGAT	59.805	20	CATCTTTTGATGTGTTGGCG	60.111	20	245	640	884	GGACGAGGAGGAACAAGACA	60.238	20	CATCTTTTGATGTGTTGGCG	60.111	20	206	679	884
T01.PB2055	1	p2	(CT)10	20	37	56	TTTAGGCTCATTCGCTCTCTC	58.825	21	ACCTAGACCCGATGTTGTGC	59.997	20	221	12	232	TTTAGGCTCATTCGCTCTCTCT	59.768	22	ACCTAGACCCGATGTTGTGC	59.997	20	221	12	232	TTTAGGCTCATTCGCTCTCTC	58.825	21	CAATGGTTTCCGATTGCTCT	60.074	20	110	12	121
T01.PB2060	1	p2	(CA)6	12	1192	1203	CTTGATGGTTGGAAAGGGAA	59.903	20	GGCGATCTCTGTCCACTTTT	59.288	20	236	1053	1288	CTTGATGGTTGGAAAGGGAA	59.903	20	GTATCTGGAACCCTACGGGC	60.713	20	253	1053	1305	AGAGTTGGCCTTGATGGTTG	60.111	20	GGCGATCTCTGTCCACTTTT	59.288	20	245	1044	1288
T01.PB2061	1	p3	(ATG)5	15	245	259	GATGAATTCCAACACCTGGG	60.173	20	GCTTGCTCCATCTCTTCGTC	60.104	20	158	156	313	ATGAATTCCAACACCTGGGA	60.173	20	GCTTGCTCCATCTCTTCGTC	60.104	20	157	157	313	TTCCGGCATCAAAAAGAAAG	60.181	20	GCTTGCTCCATCTCTTCGTC	60.104	20	227	87	313
T01.PB2064	1	p3	(TTC)6	18	117	134	GCCGATACGGTTTTTCTTCA	60.074	20	AAGGAGAGGATTGGCGAAAT	60.039	20	223	15	237	GAGAAGAGGCATGTCGAAGC	60.104	20	AAGGAGAGGATTGGCGAAAT	60.039	20	173	65	237	GAGAAGAGGCATGTCGAAGC	60.104	20	GGAAGAAGGAGAGGATTGGC	60.154	20	178	65	242
T01.PB2067	1	p3	(AAG)7	21	269	289	TCATCGTTTCAGCTCACTGG	59.984	20	GATCGAACCAAGATCCGTGT	59.934	20	178	135	312	CAGCTCACTGGGACACAAAA	59.873	20	GATCGAACCAAGATCCGTGT	59.934	20	169	144	312	CTACGGTTTCCCCAATTCAA	59.795	20	CGCTTCTTGTCCTCCTTCAC	59.989	20	248	214	461
T01.PB2068	1	p3	(AAG)10	30	329	358	TACCGGGCGTAGTCAGAATC	60.096	20	AAAGGTCGCTCCAAGGAAAT	60.074	20	219	247	465	TACCGGGCGTAGTCAGAATC	60.096	20	TGGGATTCTTGTCGTTGTCA	60.088	20	190	247	436	TACCGGGCGTAGTCAGAATC	60.096	20	AACAATACCGGTGCTTCCAC	59.859	20	243	247	489
T01.PB2068	2	p1	(A)10	10	1398	1407	CTCAACTTCATTGCAGGGGT	60.111	20	GAAAGAAAAACTCCAACAGATCC	58.31	23	204	1244	1447	CTCAACTTCATTGCAGGGGT	60.111	20	GAAAGAAAAACTCCAACAGATCCT	59.217	24	204	1244	1447	CTCAACTTCATTGCAGGGGT	60.111	20	TCCAACAGATCCTTACAAAAGAAA	59.203	24	193	1244	1436
T01.PB2072	1	p4	(GTTA)7	28	956	983	TGCTTTCTTTGCTTCCCCTA	59.953	20	CATGGCCACTGACAAACATC	59.967	20	187	848	1034	TTGCTTCCCCTAATCACCAC	59.933	20	CATGGCCACTGACAAACATC	59.967	20	179	856	1034	GGTTTCAGTCGTTTCTTGGC	59.717	20	CATGGCCACTGACAAACATC	59.967	20	258	777	1034
T01.PB2073	1	p3	(CAG)6	18	218	235	CGCCTCTTCACCAACAAAAT	60.11	20	GCTGCCACTGTTGATTCTGA	59.992	20	256	185	440	CGCCTCTTCACCAACAAAAT	60.11	20	CTGTTGTTGCTGCCACTGTT	59.946	20	264	185	448	GCAGCAACAGCTCCTTCTCT	59.898	20	CTGTCGTTGCTGCATTTGTT	59.911	20	217	90	306
T01.PB2077	1	p1	(T)10	10	1002	1011	--
T01.PB2084	1	p2	(TC)10	20	72	91	CTGAACACGAAACAGAGCTTTC	59.169	22	CCATTCTTCAAAAGGGACGA	60.044	20	118	8	125	CTGAACACGAAACAGAGCTTTC	59.169	22	TCCATTCTTCAAAAGGGACG	60.044	20	119	8	126	TGAACACGAAACAGAGCTTTC	58.146	21	CCATTCTTCAAAAGGGACGA	60.044	20	117	9	125
T01.PB2084	2	p3	(ATT)5	15	1393	1407	GGGGGTGTTGACTGAAGGTA	59.82	20	CGATTCTTTATTGAATCTGAGCC	59.263	23	170	1309	1478	GGGGGTGTTGACTGAAGGTA	59.82	20	CGATTCTTTATTGAATCTGAGCCT	60.114	24	170	1309	1478	TATCCACCATTCCACACAGC	59.374	20	CGATTCTTTATTGAATCTGAGCC	59.263	23	112	1367	1478
T01.PB2092	1	p1	(C)10	10	43	52	TGCCACCAAATCCCTAATTC	59.762	20	TGCAGCAGAAACATGCTACC	60.019	20	150	8	157	TGCCACCAAATCCCTAATTC	59.762	20	CTGCTCCTGCTACTGATCCC	59.973	20	131	8	138	TGCCACCAAATCCCTAATTC	59.762	20	CCTGCTCCTGCTACTGATCC	59.973	20	132	8	139
T01.PB2093	1	p2	(AT)10	20	149	168	TGCTTAGGGTTTAGGGTTTTCA	59.997	22	TGCAAACATGGGAATGGATA	59.745	20	253	27	279	GGGTTTAGGGGTTTCATTTTTC	59.936	22	TGCAAACATGGGAATGGATA	59.745	20	225	55	279	GGGTTTAGGGGTTTCATTTTTC	59.936	22	TGAAAATCTGCAAACATGGG	59.518	20	233	55	287
T01.PB2095	1	p1	(A)10	10	1053	1062	CATTGGAGTCAGGAACTCAGG	59.706	21	TACCACCTGGAGACATTCCC	59.779	20	205	907	1111	CATTGGAGTCAGGAACTCAGG	59.706	21	CCTGGAGACATTCCCACAAT	59.779	20	200	907	1106	CATTGGAGTCAGGAACTCAGG	59.706	21	ACCTGGAGACATTCCCACAA	60.363	20	201	907	1107
T01.PB2097	1	c	(T)10cgctaactaatggaataccatcacttctccccagagttttgaggttttctaaatgaatatggatgatacatagtgaatttaagtaccatctt(A)12	114	1282	1395	--
T01.PB2098	1	p3	(AGC)5	15	1432	1446	TCAAAATCGAAGGCGGATAC	60.038	20	CTTGACCTTCCACGGTTGAT	59.966	20	228	1364	1591	TCAAAATCGAAGGCGGATAC	60.038	20	CACCACTACCGTGTGGACTG	60.064	20	156	1364	1519	TCAAAATCGAAGGCGGATAC	60.038	20	CCTTCTTCGTGGGTGTCCTA	60.103	20	107	1364	1470
T01.PB2101	1	p3	(TCC)5	15	195	209	TTCCCACACGAACAGTACGA	60.152	20	TGCGATGTGTTCCAGATCAT	60.08	20	234	132	365	CCTTCCCTGTTGCTCCAGTA	60.246	20	TGCGATGTGTTCCAGATCAT	60.08	20	202	164	365	TTCCCACACGAACAGTACGA	60.152	20	CATCCTGAATCTGCTCCACA	59.787	20	199	132	330
T01.PB2102	1	p1	(A)12	12	1452	1463	TCTGTCGTTTGCAGAGGATG	59.984	20	TCACCACTCCGCCTAAAATC	60.074	20	116	1428	1543	CTGTCGTTTGCAGAGGATGA	59.984	20	TCACCACTCCGCCTAAAATC	60.074	20	115	1429	1543	TCTGTCGTTTGCAGAGGATG	59.984	20	TAATCCTCCGTTGCCTTCAC	60.074	20	132	1428	1559
T01.PB2102	2	p2	(GA)6	12	1577	1588	CTGTCGTTTGCAGAGGATGA	59.984	20	TCGCATAGACCAACCAAACA	60.111	20	211	1429	1639	TCTGTCGTTTGCAGAGGATG	59.984	20	TCGCATAGACCAACCAAACA	60.111	20	212	1428	1639	CTGTCGTTTGCAGAGGATGA	59.984	20	CGCATAGTCGCATAGACCAA	59.856	20	218	1429	1646
T01.PB2107	1	p3	(AGG)6	18	611	628	TGGGGAGAAGAGAGACGAGA	60.064	20	CGGTTGGTAGGAATTCTGGA	59.926	20	277	397	673	TGGGGAGAAGAGAGACGAGA	60.064	20	TCCGGTTGGTAGGAATTCTG	59.926	20	279	397	675	ATGGCAACCTCAATTATGCC	59.791	20	TCCGGTTGGTAGGAATTCTG	59.926	20	250	426	675
T01.PB2115	1	p1	(A)10	10	1063	1072	GCTGACTGGGAGTCAAGGAG	59.986	20	GGGAAGTGAGAAACAAACGG	59.569	20	151	946	1096	AGCAGATCGTGCTGGACTTT	60.02	20	GGGAAGTGAGAAACAAACGG	59.569	20	239	858	1096	AAGCAGATCGTGCTGGACTT	60.02	20	GGGAAGTGAGAAACAAACGG	59.569	20	240	857	1096
T01.PB2125	1	p3	(GCA)5	15	527	541	AATTCTTGTCCGGTGTGTCG	60.954	20	CGAGAGGTTCAAGGAATGCT	59.43	20	210	471	680	GCTCAATGCTCTGTTTGCCT	60.547	20	CCTTGGCTGAGACACTCGAC	61.009	20	264	360	623	GCTCAATGCTCTGTTTGCCT	60.547	20	CACTCGACTGCTGCTTTCTCT	59.945	21	252	360	611
T01.PB2125	2	p1	(A)10	10	984	993	ATCTCTCAACCATTGCAGGG	60.073	20	TTCCTCCCAATCTCTGTTCG	60.187	20	206	822	1027	ATCTCTCAACCATTGCAGGG	60.073	20	CTCCCAATCTCTGTTCGCAT	60.218	20	203	822	1024	CTCAACCATTGCAGGGTCTT	60.111	20	TTCCTCCCAATCTCTGTTCG	60.187	20	202	826	1027
T01.PB2126	1	p1	(A)10	10	1425	1434	GATGGTTTGGTTTTCATGGG	60.029	20	TGTGTACGTCCCAAGTAATGTCA	60.332	23	253	1209	1461	GGATGGTTTGGTTTTCATGG	60.029	20	TGTGTACGTCCCAAGTAATGTCA	60.332	23	254	1208	1461	GAAGCGAGGGACAGAAGATG	59.95	20	TGTGTACGTCCCAAGTAATGTCA	60.332	23	273	1189	1461
T01.PB2127	1	p3	(CGT)8	24	727	750	GTGGAGGCTTACAAAGCAGC	60.022	20	CAATCCGATCTCCACCAGTT	59.927	20	249	647	895	GTGGAGGCTTACAAAGCAGC	60.022	20	AATCCGATCTCCACCAGTTG	59.927	20	248	647	894	CGGACCTCTCTCCCTTCTCT	59.945	20	GCCTGACCACCCAGATAAAA	59.933	20	245	694	938
T01.PB2135	1	c	(CCT)7ggcta(TC)6c(CT)7	53	34	86	TTTGCTTTCTGAGTTCCTTTGTC	59.92	23	ATGGGGATTCTGCCATGATA	60.118	20	158	8	165	TTTGCTTTCTGAGTTCCTTTGTC	59.92	23	TATGGGGATTCTGCCATGAT	60.118	20	159	8	166	TTTGCTTTCTGAGTTCCTTTGTC	59.92	23	CTTTGTAAGGATCTTGGCCG	59.702	20	244	8	251
T01.PB2136	1	p1	(A)10	10	1219	1228	--
T01.PB2143	1	p3	(GAA)5	15	151	165	GATGTGTTCGGGAACGATTT	59.797	20	GTCGTAGCACCAGGACCATT	59.997	20	161	72	232	GATGTGTTCGGGAACGATTT	59.797	20	CGTAGCACCAGGACCATTTT	59.993	20	159	72	230	GAACGATTTTCCCGATACCA	59.762	20	GTCGTAGCACCAGGACCATT	59.997	20	150	83	232
T01.PB2148	1	p2	(AT)6	12	38	49	--
T01.PB2149	1	p3	(ATT)5	15	1215	1229	GGGGGTGTTGACTGAAGGTA	59.82	20	CGATTCTTTATTGAATCTGAGCC	59.263	23	170	1131	1300	GGGGGTGTTGACTGAAGGTA	59.82	20	CGATTCTTTATTGAATCTGAGCCT	60.114	24	170	1131	1300	TATCCACCATTCCACACAGC	59.374	20	CGATTCTTTATTGAATCTGAGCC	59.263	23	112	1189	1300
T01.PB2155	1	p1	(T)24	24	5	28	--
T01.PB2160	1	p1	(T)11	11	270	280	GTACACCTCCGTTGTGCCTT	60.035	20	TCGGATAAATTTCCCCAACA	60.124	20	204	114	317	GGTTTTTGGTTGATTCCACG	60.206	20	TCGGATAAATTTCCCCAACA	60.124	20	258	60	317	ACGACGACGGACTTCTGTTT	59.769	20	TCGGATAAATTTCCCCAACA	60.124	20	241	77	317
T01.PB2163	1	p1	(T)10	10	917	926	CCGAAAACAAAGTTCGGAAA	60.081	20	TTGCCAATTCCGGTCTTAAC	59.938	20	120	885	1004	CCGAAAACAAAGTTCGGAAA	60.081	20	CAACGTTACCGACCACAATG	59.881	20	235	885	1119	TTGACTTATTCTCCCGCCAG	60.206	20	TTGCCAATTCCGGTCTTAAC	59.938	20	277	728	1004
T01.PB2163	2	p1	(A)12	12	1325	1336	CGAACCCTCGGTAAACAAAA	59.968	20	TTTTCCTACGGATTGGATTCTT	58.994	22	264	1160	1423	TCAGAAACCGACCGAATAGC	60.214	20	TTTTCCTACGGATTGGATTCTT	58.994	22	174	1250	1423	ACCGACCGAATAGCGAGTTA	59.73	20	TTTTCCTACGGATTGGATTCTT	58.994	22	168	1256	1423
T01.PB2164	1	p3	(GGA)6	18	27	44	GCAAGAGCAAGGACTAAAAGAA	57.965	22	CCATTGTAGAACGCCATCCT	59.955	20	216	2	217	AAGCAAGAGCAAGGACTAAAAGAA	60.077	24	CCATTGTAGAACGCCATCCT	59.955	20	218	0	217	GCAAGAGCAAGGACTAAAAGAA	57.965	22	GTAGAACGCCATCCTTGCAT	60.103	20	211	2	212
T01.PB2170	1	p1	(A)21	21	757	777	CAGACGTGGTGATCAGTTGG	60.154	20	CAAAACCCGATGTCGTAGGT	59.853	20	195	622	816	TAGGGAAGAGGTCAAATGCG	60.206	20	CAAAACCCGATGTCGTAGGT	59.853	20	136	681	816	CAGACGTGGTGATCAGTTGG	60.154	20	AACCCGATGTCGTAGGTTCA	60.375	20	192	622	813
T01.PB2170	2	p1	(A)11	11	1172	1182	CTGCGCTACATCCCTTTTTC	59.845	20	TGTGTACAATGAGCCGATAAAT	57.222	22	251	1080	1330	GCGCTACATCCCTTTTTCAA	60.209	20	ATGTGTACAATGAGCCGATAAA	57.222	22	250	1082	1331	GCGCTACATCCCTTTTTCAA	60.209	20	TGTGTACAATGAGCCGATAAAT	57.222	22	249	1082	1330
T01.PB2171	1	p1	(T)10	10	721	730	ACGAGATGCAGATGATGCAA	60.386	20	TAGCCAACACCCTCACCAAT	60.375	20	276	563	838	CGGGACTTTGATGGTAGTCG	60.508	20	TAGCCAACACCCTCACCAAT	60.375	20	239	600	838	CGAGATGCAGATGATGCAAG	60.526	20	TAGCCAACACCCTCACCAAT	60.375	20	275	564	838
T01.PB2181	1	p6	(CTGATA)5	30	73	102	GCGAACCCAAAATATCAGTCA	59.952	21	GCAAGGTCTAGGGCACAGAG	60.012	20	143	27	169	GGCGAACCCAAAATATCAGT	58.906	20	GCAAGGTCTAGGGCACAGAG	60.012	20	144	26	169	GCGAACCCAAAATATCAGTCA	59.952	21	AGGTCTGGTCGACGATGAAG	60.261	20	191	27	217
T01.PB2182	1	p3	(CCT)8	24	220	243	GTTGCATGATGGACACAAGG	59.967	20	GAAAACGGGAGATTGCAAAA	60.053	20	156	146	301	TTGCATGATGGACACAAGGT	59.967	20	GAAAACGGGAGATTGCAAAA	60.053	20	155	147	301	ATGAGGGATGATGGGCAATA	60.118	20	GAAAACGGGAGATTGCAAAA	60.053	20	253	49	301
T01.PB2182	2	p4	(TACG)6	24	562	585	TGAAACCACACCTCCACTTG	59.565	20	GGAGCTTCAAGGAACACAGC	59.997	20	234	467	700	TGAAACCACACCTCCACTTG	59.565	20	ATCCCTGCGCTCTAACTCAA	59.978	20	152	467	618	TGAAACCACACCTCCACTTG	59.565	20	TCCCTGCGCTCTAACTCAAT	59.978	20	151	467	617
T01.PB2183	1	p1	(T)10	10	1304	1313	AAACTGCGCAAGAAGGTTGT	59.92	20	AAGCCAGAGAAGTTGGGACA	59.844	20	274	1120	1393	AAACTGCGCAAGAAGGTTGT	59.92	20	TTGAAGCCAGAGAAGTTGGG	60.366	20	277	1120	1396	TGGACCAACAGTAAAGGGGA	60.345	20	AAGCCAGAGAAGTTGGGACA	59.844	20	246	1148	1393
T01.PB2185	1	p1	(A)15	15	972	986	TCAATCAATTGAATCACACCATC	59.682	23	TCATTCTGCAATTTGCTCCA	60.343	20	107	915	1021	TCAATCAATTGAATCACACCATC	59.682	23	TTCTGCAATTTGCTCCATGA	60.343	20	104	915	1018	CAATCAATTGAATCACACCATCA	60.611	23	TCATTCTGCAATTTGCTCCA	60.343	20	106	916	1021
T01.PB2186	1	p3	(CCA)5	15	621	635	GCTTTCCGAGCTATCCACAA	60.352	20	CTCTCCCTCTCCGTCTCCTT	59.945	20	212	501	712	GCTTTCCGAGCTATCCACAA	60.352	20	GATGGAGTCACAGAGGGCAT	60.08	20	261	501	761	GCTTTCCGAGCTATCCACAA	60.352	20	GTCACAGAGGGCATGGAGAT	60.08	20	255	501	755
T01.PB2188	1	p1	(T)27	27	1	27	--
T01.PB2192	1	p1	(A)14	14	356	369	ACTTAATCTGGCCATGTGGG	59.813	20	TTAACACGCAGTTCCTGCAA	60.436	20	250	165	414	CATGTGGGGATTTTGCTTTT	59.801	20	TTAACACGCAGTTCCTGCAA	60.436	20	238	177	414	GAGGATGCGTTTCAAGGTTC	59.676	20	TTAACACGCAGTTCCTGCAA	60.436	20	273	142	414
T01.PB2204	1	p1	(T)58	58	72	129	AGCACAGCAGGAAAGGTCAT	59.874	20	TTCCCAGAAGAAAACATCGG	60.044	20	227	40	266	CACAGCAGGAAAGGTCATCA	59.831	20	TTCCCAGAAGAAAACATCGG	60.044	20	225	42	266	CACAGCAGGAAAGGTCATCA	59.831	20	CGACTTCCTCCATGACCAGT	60.112	20	142	42	183
T01.PB2211	1	p2	(CT)17	34	28	61	ACAACGTTTCATTTCACACACT	57.172	22	CTACTTTTCTCCCCCTTCGC	60.2	20	213	0	212	ACAACGTTTCATTTCACACACT	57.172	22	GCTACTTTTCTCCCCCTTCG	60.2	20	214	0	213	ACAACGTTTCATTTCACACACT	57.172	22	TTTAGGCCGAAAGTGGAAAA	59.693	20	156	0	155
T01.PB2213	1	p1	(T)10	10	56	65	TCCGACTTGCCCTGTTTAAG	60.241	20	CTGCGCTTCACGATCAAATA	59.976	20	113	14	126	TCCGACTTGCCCTGTTTAAG	60.241	20	ATCGAAATCGGGGAAAAGTT	59.777	20	206	14	219	TCCGACTTGCCCTGTTTAAG	60.241	20	TTCAGCTTTTGGCTACAGCA	59.752	20	238	14	251
T01.PB2215	1	p1	(T)12	12	1237	1248	GAACAGCTTGAAGCCACTCC	59.997	20	TTTTTCATTTGGCTTGAATGC	60.068	21	210	1065	1274	GAACAGCTTGAAGCCACTCC	59.997	20	TTTTCATTTGGCTTGAATGC	58.746	20	209	1065	1273	GTGTTCATGGGTCTGGGAAC	60.223	20	TTTTTCATTTGGCTTGAATGC	60.068	21	189	1086	1274
T01.PB2217	1	p3	(TCT)6	18	1360	1377	CAATCAAGCCATCTGGAGGT	60.073	20	TTTGACACAAACCAGCAACC	59.591	20	216	1210	1425	ATTGGAATGCAAGGAGCAAC	60.081	20	TTTGACACAAACCAGCAACC	59.591	20	244	1182	1425	GACGCACCCTTCAATTCTGT	60.119	20	TTTGACACAAACCAGCAACC	59.591	20	148	1278	1425
T01.PB2220	1	p1	(C)12	12	1096	1107	ATTCCAAGGCTTGTCAGCAT	59.7	20	TTGAAGATTTCGCTTCCAGC	60.469	20	179	1029	1207	ATTCCAAGGCTTGTCAGCAT	59.7	20	GAAGATTTCGCTTCCAGCAT	59.415	20	177	1029	1205	GCATTCAGGTTTCTCAACCC	59.532	20	TTGAAGATTTCGCTTCCAGC	60.469	20	238	970	1207
T01.PB2224	1	p1	(A)10	10	1316	1325	CGCCGGTAAACACAATCTTT	59.996	20	CAAGATTCCGAGGCATTGAT	60.036	20	186	1251	1436	CTGGGCACCATACGATCTTT	59.955	20	CAAGATTCCGAGGCATTGAT	60.036	20	234	1203	1436	CTGGGCACCATACGATCTTT	59.955	20	AGATTCCGAGGCATTGATTG	60.036	20	232	1203	1434
T01.PB2229	1	p1	(T)10	10	1278	1287	--
T01.PB2230	1	p1	(T)14	14	224	237	TTCAAGGCAACAGCATGAAG	59.988	20	TCAAATCCTCTGTGTGGGTG	59.52	20	223	124	346	TTCAAGGCAACAGCATGAAG	59.988	20	CAAATCCTCTGTGTGGGTGA	59.52	20	222	124	345	CTTTCAAGGCAACAGCATGA	59.988	20	TCAAATCCTCTGTGTGGGTG	59.52	20	225	122	346
T01.PB2231	1	p3	(GGA)6	18	37	54	TCAACAAGCAAGAGCAAGGA	59.716	20	CTGCCATTTCCACCATCTTT	59.933	20	176	5	180	TCAACAAGCAAGAGCAAGGA	59.716	20	CCCCATTTCTGTTTGTTTGG	60.198	20	120	5	124	TCAACAAGCAAGAGCAAGGA	59.716	20	TGCCATTTCCACCATCTTTT	60.309	20	175	5	179
T01.PB2236	1	p1	(T)15	15	854	868	AAGTGATTGCAACGCCCTAT	59.597	20	CATGGAAGCTTTTTCCCAAA	60.046	20	279	789	1067	ATTAAGAATGGACGCGGAAA	59.547	20	CATGGAAGCTTTTTCCCAAA	60.046	20	259	809	1067	GGCGAGTGATTTTTCCTTCA	60.192	20	TGTCCGAGCTGTGCTAAAAA	59.609	20	264	638	901
T01.PB2238	1	p3	(TCT)8	24	3	26	--
T01.PB2241	1	p1	(T)12	12	874	885	TGGACCATGAAACTGAGCAA	60.24	20	AAAAGATCAGGAACAGGGCA	59.67	20	272	678	949	TGGACCATGAAACTGAGCAA	60.24	20	AAAGATCAGGAACAGGGCAA	59.67	20	271	678	948	TGGACCATGAAACTGAGCAA	60.24	20	CAAAAGATCAGGAACAGGGC	59.67	20	273	678	950
T01.PB2241	2	p2	(AT)8	16	1008	1023	CCATTGTTGCTGCCACTTTA	59.729	20	TGCACCCATAAATCATAGAAGA	57.283	22	280	808	1087	TTTCTTTTCCAGCGAGTTGC	60.502	20	TGCACCCATAAATCATAGAAGA	57.283	22	175	913	1087	TGCCCTGTTCCTGATCTTTT	59.67	20	AAAAATGCACCCATAAATCATAGA	58.86	24	163	930	1092
T01.PB2243	1	p2	(GA)6	12	816	827	GAAGGAGAGGGAAATCGAGC	60.293	20	TCCCTGTCTCTGTCCCAATC	60.048	20	246	782	1027	GAAGGAGAGGGAAATCGAGC	60.293	20	CTCTGTCCCAATCCCTACCA	59.92	20	239	782	1020	ACTGGGAAGCAACATATCGG	59.955	20	GAGTACCGCTCTCTCCCTCC	60.358	20	191	687	877
T01.PB2248	1	p3	(CAA)5	15	303	317	GGTCGGTGAAGATTGGAAGA	60.05	20	GAAAGCCGTCTGGACTTCTG	59.989	20	231	176	406	GGTCGGTGAAGATTGGAAGA	60.05	20	AAAGCCGTCTGGACTTCTGA	59.989	20	230	176	405	GGTCGGTGAAGATTGGAAGA	60.05	20	GCTAATTGGAAGGGGGAAAG	59.903	20	258	176	433
T01.PB2252	1	p3	(GAA)5	15	990	1004	GAAGAAGGGGATGCTGATGA	60.158	20	GGAATTACATGCTGCCAGGT	59.962	20	244	788	1031	GCTGCATATGAAGAAGGGGA	60.177	20	GGAATTACATGCTGCCAGGT	59.962	20	253	779	1031	GAAGAAGGGGATGCTGATGA	60.158	20	AGGAATTACATGCTGCCAGG	60.096	20	245	788	1032
T01.PB2253	1	p1	(A)11	11	351	361	ATGGAGTACTCGCTGCAGGT	59.898	20	CTGAATCATTGGAGGAGGGA	60.003	20	275	217	491	TGGAAGAGACCAGGAAATCG	60.187	20	CTGAATCATTGGAGGAGGGA	60.003	20	181	311	491	CAGAACCAAACAATGGCAGA	59.691	20	CTGAATCATTGGAGGAGGGA	60.003	20	208	284	491
T01.PB2257	1	p3	(CCT)5	15	156	170	ACGCCGTAATCATCCTCATC	59.923	20	TGGGATTGAAATTGGGTGTT	60.029	20	153	49	201	ACGCCGTAATCATCCTCATC	59.923	20	GGGATTGAAATTGGGTGTTG	60.029	20	152	49	200	ACGCCGTAATCATCCTCATC	59.923	20	TTGGGATTGAAATTGGGTGT	60.029	20	154	49	202
T01.PB2258	1	p3	(GAA)6	18	465	482	CGTTCCGATTCCAGTCATTT	59.933	20	ATCTTCCATTTCGGACGTTG	59.933	20	268	251	518	ATCGGTTCTGTCTTGGATGC	60.081	20	ATCTTCCATTTCGGACGTTG	59.933	20	168	351	518	TGTCTTGGATGCGAAGAATG	59.799	20	ATCTTCCATTTCGGACGTTG	59.933	20	160	359	518
T01.PB2261	1	c	(T)22gttcttgtttttctgatggatttttatttccttttgttgatgcatgtttggtttcatccgggaacctcgattcgttct(GAA)7	121	46	166	CAATCGATGTGGGGAATCTT	59.75	20	TAAGATTGCTGGGAAATGCC	60.038	20	197	10	206	AGAACAATCGATGTGGGGAA	60.317	20	TAAGATTGCTGGGAAATGCC	60.038	20	201	6	206	CAATCGATGTGGGGAATCTT	59.75	20	CTGGGAAATGCCATCATCTT	59.894	20	189	10	198
T01.PB2270	1	c	(GCA)6(GGA)8	42	961	1002	CTCTCCCGAAGTGTACGAGC	60.012	20	CGCAATTTTGAAGTTGGGTT	59.975	20	223	812	1034	ATTAAAGCGCAGGACGAGAA	59.982	20	CGCAATTTTGAAGTTGGGTT	59.975	20	198	837	1034	AACCTTTGGACAGGATGTGC	59.973	20	CGCAATTTTGAAGTTGGGTT	59.975	20	106	929	1034
T01.PB2270	2	p1	(A)12	12	1177	1188	--
T01.PB2278	1	p2	(AG)8	16	1465	1480	--
T01.PB2280	1	p3	(TTG)7	21	290	310	ATCTCTCGTCGGGTTAGGGT	59.957	20	CTCCCCATTCCACACTCACT	59.962	20	215	143	357	ATCTCTCGTCGGGTTAGGGT	59.957	20	CTGTCTCCCCATTCCACACT	59.962	20	219	143	361	ATCTCTCGTCGGGTTAGGGT	59.957	20	TTCGCTTGCTTTCTGTCTGA	59.864	20	192	143	334
T01.PB2282	1	p1	(A)10	10	1361	1370	CACAATTGCTGCACCTGTTT	59.764	20	TGACCTATTCACCAGCGTTTT	59.623	21	142	1273	1414	CACAATTGCTGCACCTGTTT	59.764	20	TTGACCTATTCACCAGCGTTT	59.623	21	143	1273	1415	CAATTGCTGCACCTGTTTTG	60.293	20	TGACCTATTCACCAGCGTTTT	59.623	21	140	1275	1414
T01.PB2283	1	p1	(T)22	22	327	348	AGTTGCGCTCATCGTTTTCT	60.022	20	TTCAGTTCGTCAGTTGTCGC	60.032	20	214	234	447	ATCTCCGTTTTATGCGATGC	60.067	20	TTCAGTTCGTCAGTTGTCGC	60.032	20	237	211	447	GTTTTATGCGATGCGGAAGT	60.103	20	TTCAGTTCGTCAGTTGTCGC	60.032	20	231	217	447
T01.PB2283	2	p1	(T)11	11	837	847	GGGTTTTACCGTCCTCTTCC	59.805	20	CGTATCCAAGGAGGCGAGTA	60.227	20	240	636	875	GGGTTTTACCGTCCTCTTCC	59.805	20	AAGTCCGTATCCAAGGAGGC	60.464	20	245	636	880	TGTGTGTTTGTGCCTCACTG	59.316	20	CGTATCCAAGGAGGCGAGTA	60.227	20	169	707	875
T01.PB2287	1	p3	(TCC)11	33	300	332	AATAGGAGGGTCAAACGCCT	59.962	20	TTGTTTGTGTGCGCTTTTTC	59.895	20	253	203	455	ATCCTTCCATCCTTCCATCC	60.096	20	TTGTTTGTGTGCGCTTTTTC	59.895	20	179	277	455	AATAGGAGGGTCAAACGCCT	59.962	20	AGGGCCAAGGAAGAAAGAAG	59.821	20	185	203	387
T01.PB2288	1	p1	(A)10	10	1550	1559	CATGGGGAGGAAGATCAAGA	60.003	20	TTGAAGACCTTTGTACTATCATTGG	58.686	25	212	1386	1597	CATGGGGAGGAAGATCAAGA	60.003	20	GTTGAAGACCTTTGTACTATCATTGG	59.42	26	213	1386	1598	CATGGGGAGGAAGATCAAGA	60.003	20	TGAAGACCTTTGTACTATCATTGGTT	59.42	26	211	1386	1596
T01.PB2289	1	p3	(TTC)5	15	62	76	TCTTTCGATCTGTGTGGTGG	59.676	20	CTTAGGCCTCTGTTCTCCCC	60.204	20	136	8	143	TCTTTCGATCTGTGTGGTGG	59.676	20	GCCAGATCTCCTCCTGTTCA	60.349	20	107	8	114	TCGATCTGTGTGGTGGTTTC	59.525	20	CTTAGGCCTCTGTTCTCCCC	60.204	20	132	12	143
T01.PB2291	1	p6	(AAATCG)12	72	79	150	CTTCCTCCTCATTGCATCGT	60.218	20	CGAATTTAGGGTTTCTGCCA	60.067	20	245	54	298	ACTTCCTCCTCATTGCATCG	60.218	20	CGAATTTAGGGTTTCTGCCA	60.067	20	246	53	298	CTTCCTCCTCATTGCATCGT	60.218	20	AGGGTTTCTGCCACAAGAGA	59.844	20	238	54	291
T01.PB2296	1	p3	(TTC)5	15	1575	1589	--
T01.PB2309	1	p3	(GAG)7	21	808	828	TTGGATTCAAGAAGATGCCC	60.014	20	CGTCGAAGAAAGAGGACAGG	59.982	20	266	776	1041	TTGGATTCAAGAAGATGCCC	60.014	20	GCGTCGAAGAAAGAGGACAG	60.134	20	267	776	1042	TTGGATTCAAGAAGATGCCC	60.014	20	CTTTGGCACGATGTCTTCAA	59.84	20	142	776	917
T01.PB2309	2	p3	(TAC)6	18	1110	1127	CTGTCCTCTTTCTTCGACGC	60.134	20	TTAGTGGGCTCTGGACGACT	59.867	20	147	1023	1169	TCTGCTTGAAGACATCGTGC	60.144	20	TTAGTGGGCTCTGGACGACT	59.867	20	277	893	1169	TCCTGTCTATCTTGGTCGCC	60.218	20	TTAGTGGGCTCTGGACGACT	59.867	20	168	1002	1169
T01.PB2312	1	p1	(T)10	10	698	707	CCAGGTCACGGCATTTTAGT	59.993	20	TCTGATGGCATGTGCAGTTT	60.272	20	280	495	774	CCAGGTCACGGCATTTTAGT	59.993	20	CTGATGGCATGTGCAGTTTC	60.272	20	279	495	773	CCAGGTCACGGCATTTTAGT	59.993	20	CATGTGCAGTTTCCCTGGTA	59.566	20	272	495	766
T01.PB2313	1	p1	(T)10	10	43	52	TGTTGTTTTTCCAATTCGACC	59.831	21	CATTGCCGTCAGAAGTAGCA	60.011	20	145	4	148	TGTTGTTTTTCCAATTCGACC	59.831	21	GGGTAGCTACTTCTTCCCCG	60.089	20	280	4	283	TGTTGTTTTTCCAATTCGACC	59.831	21	ATCTCCATTGCCGTCAGAAG	60.218	20	150	4	153
T01.PB2318	1	p2	(AC)8	16	1164	1179	CGGAGATATCGTCTTCCTCG	59.79	20	TATTCGGATTTCGGAGAACG	60.031	20	275	1044	1318	GTGGCTCTCGCTGCTTTAAT	59.62	20	TATTCGGATTTCGGAGAACG	60.031	20	213	1106	1318	GGCTCTCGCTGCTTTAATTTT	60.003	21	TATTCGGATTTCGGAGAACG	60.031	20	211	1108	1318
T01.PB2320	1	p1	(A)12	12	356	367	TGGTCCCAGAGAATACCCAA	60.309	20	GCAGCAACTGTCATCATCGT	59.87	20	209	185	393	TTGGTCCCAGAGAATACCCA	60.309	20	GCAGCAACTGTCATCATCGT	59.87	20	210	184	393	TGGTCCCAGAGAATACCCAA	60.309	20	AGCAACTGTCATCATCGTCG	59.862	20	207	185	391
T01.PB2320	2	p1	(A)10	10	1094	1103	--
T01.PB2331	1	p3	(ACA)7	21	39	59	AATCGTTTCTCCAACATCCG	59.933	20	GTCAATGGAGCAAACCCTGT	59.973	20	126	7	132	TTCTCCAACATCCGTTCACA	60.088	20	GTCAATGGAGCAAACCCTGT	59.973	20	120	13	132	AATCGTTTCTCCAACATCCG	59.933	20	GAAGATGATGCGGTTGGAGT	60.081	20	144	7	150
T01.PB2334	1	p1	(A)23	23	1219	1241	--
T01.PB2340	1	p1	(A)10	10	1084	1093	CATTCACACACCTATCCCCC	60.05	20	AAAGACCACACACAGGCACA	60.203	20	222	1007	1228	CTCCGGCATCCTACGATAAA	60.053	20	AAAGACCACACACAGGCACA	60.203	20	267	962	1228	TCGGTACTTTCCAAAATCGG	59.931	20	AAAGACCACACACAGGCACA	60.203	20	201	1028	1228
T01.PB2343	1	p3	(CAT)8	24	177	200	ATCGTCGGAGTTACGAATGG	59.955	20	CAACGGAATTAAGCAACGGT	59.996	20	275	52	326	CGATCGTCGGAGTTACGAAT	60.096	20	CAACGGAATTAAGCAACGGT	59.996	20	277	50	326	ATCGTCGGAGTTACGAATGG	59.955	20	TCCCCATATTCGTCTTCAGG	59.887	20	245	52	296
T01.PB2343	2	p3	(CAT)6	18	797	814	GTGCCTATGGAAGGACGGTA	59.955	20	TTGCAGATACTGCTGCTGCT	59.918	20	185	686	870	GTGCCTATGGAAGGACGGTA	59.955	20	CTGCTGCTGATGATGCAGAT	60.128	20	173	686	858	TTCTTCGCAAAGGCAGAGAT	60.096	20	TTGCAGATACTGCTGCTGCT	59.918	20	257	614	870
T01.PB2344	1	p1	(A)24	24	1016	1039	TTCATTCCTACAATCGTGCG	59.688	20	CCATCTAAGTCTAACCATCAATTTC	57.435	25	133	954	1086	TTCATTCCTACAATCGTGCG	59.688	20	CCATCTAAGTCTAACCATCAATTTCT	58.32	26	133	954	1086	GAGTTGCGCGTTGTGTAAAG	59.536	20	CCATCTAAGTCTAACCATCAATTTC	57.435	25	163	924	1086
T01.PB2346	1	p1	(A)34	34	68	101	CAAATTCAACCGCCAAGTTT	59.975	20	AAGAAAGGCAGTGGGGATTT	59.94	20	158	31	188	CAAATTCAACCGCCAAGTTT	59.975	20	GGGAGGACGGGTTCTCTTAC	59.935	20	220	31	250	CAAATTCAACCGCCAAGTTT	59.975	20	AGAAGAAAGGCAGTGGGGAT	60.074	20	160	31	190
T01.PB2356	1	p3	(GAA)5	15	164	178	ATAAATACCACCATCCCGCA	60.038	20	CCTCATTCTCACACCCCTGT	59.962	20	181	58	238	ATAAATACCACCATCCCGCA	60.038	20	TAGGATCCAAGCCATATCCG	59.878	20	249	58	306	ATAAATACCACCATCCCGCA	60.038	20	TCGTCGTTCTCTTGCAGTTG	60.175	20	155	58	212
T01.PB2357	1	p3	(TGG)5	15	806	820	AGAGACCTTTTGCCAGACGA	59.989	20	ATCAGTGACGCAACTCATCG	59.862	20	116	759	874	CTACTACCTTACCGCAGCCG	59.92	20	ATCAGTGACGCAACTCATCG	59.862	20	193	682	874	AGAGACCTTTTGCCAGACGA	59.989	20	TCGGAAATATCAGTGACGCA	60.22	20	124	759	882
T01.PB2360	1	p1	(A)20	20	1500	1519	AAGGGCTGTCTTTGGAGGTT	60.11	20	GCACTGCAGAGCATGAGAGA	60.46	20	279	1272	1550	AATATGAGGGAAACCCCGAG	60.145	20	GCACTGCAGAGCATGAGAGA	60.46	20	155	1396	1550	AAACCCCGAGGTTCTTGTTT	59.842	20	GCACTGCAGAGCATGAGAGA	60.46	20	145	1406	1550
T01.PB2361	1	p5	(TTGTT)5	25	1498	1522	CCTCAAACCATCGAAACCAA	60.863	20	CCAATCGCTCAAACACATTG	60.111	20	275	1286	1560	TCAAACCATCGAAACCAAAA	58.987	20	CCAATCGCTCAAACACATTG	60.111	20	273	1288	1560	CTCAAACCATCGAAACCAAAA	59.961	21	CCAATCGCTCAAACACATTG	60.111	20	274	1287	1560
T01.PB2362	1	p2	(TA)10	20	136	155	CACCCTTCTTGATTCCTCCA	60.042	20	TTCTTCAATTCCGGCAAATC	60.016	20	172	9	180	CACCCTTCTTGATTCCTCCA	60.042	20	CGGATGTGGGATATTAACCG	60.031	20	275	9	283	CACCCTTCTTGATTCCTCCA	60.042	20	AACCGGTCATCCTCCTCTTT	59.935	20	260	9	268
T01.PB2362	2	p2	(TG)8	16	507	522	AACTACCTCCGTCCCGATCT	59.957	20	TCTCATTGTCCGTTCTTCCC	60.05	20	209	369	577	CACCGAGGAAGAAGATGAGC	59.95	20	TCTCATTGTCCGTTCTTCCC	60.05	20	174	404	577	AACTACCTCCGTCCCGATCT	59.957	20	TTCTTCCCGGTAACCTTCCT	59.934	20	197	369	565
T01.PB2362	3	p3	(TGA)6	18	759	776	CGTCACCATTTCGTTCTCAA	59.691	20	CGACGTCGTTCCTCTTCTTC	59.989	20	273	696	968	CGTCACCATTTCGTTCTCAA	59.691	20	TCGACGTCGTTCCTCTTCTT	59.989	20	274	696	969	CGTCACCATTTCGTTCTCAA	59.691	20	CGTCGTTCCTCTTCTTCCAG	59.982	20	270	696	965
T01.PB2367	1	p1	(T)29	29	38	66	GACCATCCATCCACATCCTC	60.145	20	TGTACGATATCCTCCTCCGC	60.059	20	164	11	174	GACCATCCATCCACATCCTC	60.145	20	TTGTCAGCAACGACTCCAAC	59.88	20	218	11	228	GACCATCCATCCACATCCTC	60.145	20	GTTGTCAGCAACGACTCCAA	59.88	20	219	11	229
T01.PB2368	1	p3	(GCA)7	21	945	965	AATGGCAACTGGGCAGATAG	60.096	20	TCCGCCATTTTTGTGGTTAT	60.188	20	169	821	989	TACTTTCCCCACCACACACA	59.848	20	CGCCATGTGGGTTACTTTTT	59.861	20	238	888	1125	ACGCCTTAAAATGGCAACTG	60.131	20	TCCGCCATTTTTGTGGTTAT	60.188	20	178	812	989
T01.PB2368	2	p1	(T)10	10	1138	1147	--
T01.PB2369	1	p1	(T)15	15	1085	1099	TGCGGAGTTTTAGGGAGTGT	59.734	20	AAAAGCACACATGATTTCTTCA	57.424	22	270	978	1247	ATGCGGAGTTTTAGGGAGTG	59.195	20	AAAAGCACACATGATTTCTTCA	57.424	22	271	977	1247	TGCGGAGTTTTAGGGAGTGT	59.734	20	AAGCACACATGATTTCTTCATTT	57.813	23	268	978	1245
T01.PB2372	1	p3	(GAA)5	15	476	490	ACCATGACTCCACTAACGCC	59.997	20	TGCAACCATTGCTTCTTCTG	59.988	20	182	350	531	ACCATGACTCCACTAACGCC	59.997	20	TGATGGTAACATGGCGAAGA	60.073	20	207	350	556	ACCATGACTCCACTAACGCC	59.997	20	CCTCATTGCTCTCTTCTGGC	60.096	20	270	350	619
T01.PB2379	1	p2	(GA)8	16	126	141	TTTCTTTCTCGGGAGGAGGT	60.183	20	TTATTTTGTTGCTCGTCCCC	59.938	20	251	93	343	TACGGAATCCGACTTGCTTC	60.214	20	AATACAGGTCCAGCTCACGG	60.134	20	126	58	183	CCGTGGATTGCTTTTCTTTC	59.685	20	TTATTTTGTTGCTCGTCCCC	59.938	20	263	81	343
T01.PB2379	2	p1	(T)12	12	1087	1098	GAAGGCTGGCAATTCACAAT	60.081	20	CACGCCTAACACTTCGAACA	59.904	20	212	932	1143	TTTGAATAACGGAGCGAAGG	60.202	20	CACGCCTAACACTTCGAACA	59.904	20	227	917	1143	CCAAGCTCCAATGGCTTTTA	60.202	20	CACGCCTAACACTTCGAACA	59.904	20	247	897	1143
T01.PB2388	1	p1	(T)13	13	1706	1718	AATTAATCCATGTGCAGCCC	59.791	20	AACAGGACAAATCTGGAAAGACA	60.026	23	161	1598	1758	AATTAATCCATGTGCAGCCC	59.791	20	CAGGACAAATCTGGAAAGACAG	58.837	22	159	1598	1756	AATTAATCCATGTGCAGCCC	59.791	20	CAGGACAAATCTGGAAAGACA	57.783	21	159	1598	1756
T01.PB2394	1	p1	(T)15	15	1258	1272	AAAAGGGGCTGATGTGAATG	59.933	20	AAATGTTAATGGGATTGCTCA	57.121	21	249	1062	1310	CCAGTAAAAAGGGGCTGATG	59.564	20	AAATGTTAATGGGATTGCTCA	57.121	21	255	1056	1310	TGTGCAGCGACCAGTAAAAA	60.436	20	AAATGTTAATGGGATTGCTCA	57.121	21	265	1046	1310
T01.PB2396	1	p3	(AGA)6	18	85	102	GCAAGAACTTCGACGAGGAG	60.134	20	TCCTGCCACGAAAGAGACTT	59.989	20	177	54	230	CAAGAACTTCGACGAGGAGC	60.134	20	TCCTGCCACGAAAGAGACTT	59.989	20	176	55	230	GCAAGAACTTCGACGAGGAG	60.134	20	TTGGATTTTCTATCCGGCTG	60.031	20	150	54	203
T01.PB2397	1	p3	(AAG)7	21	104	124	CAGTTAATGGGCGTTTGTCA	59.585	20	AGAACACTCCGTCTTCCCCT	60.111	20	240	52	291	CAGTTAATGGGCGTTTGTCA	59.585	20	GAAACCAGCTTTGTTGCTCC	59.859	20	154	52	205	CAGTTAATGGGCGTTTGTCA	59.585	20	AGGATTGCAGCGTCTTGATT	59.843	20	205	52	256
T01.PB2404	1	p1	(T)10	10	92	101	CTTTGAATTTTTGATCCGCC	59.525	20	TACTCGGAACCACCATCACA	59.96	20	172	64	235	CCTTTGAATTTTTGATCCGC	59.525	20	TACTCGGAACCACCATCACA	59.96	20	173	63	235	CTTTGAATTTTTGATCCGCC	59.525	20	CTGATCGACAAACCATCCCT	59.927	20	100	64	163
T01.PB2405	1	p1	(A)11	11	718	728	GACAAGGACCCATGGAGAAA	59.903	20	CACCAATGCAACCATTCAAG	59.964	20	167	674	840	GACAAGGACCCATGGAGAAA	59.903	20	GCCAGACCACACTGGATCTT	60.12	20	239	674	912	ACCCATGGAGAAAAGTCCCT	59.795	20	CACCAATGCAACCATTCAAG	59.964	20	160	681	840
T01.PB2418	1	p1	(A)13	13	19	31	--
T01.PB2418	2	p1	(A)12	12	320	331	GCCTTTGATTCATCCATGCT	60.043	20	GCCAGACACATTAGCTGCAA	60.019	20	186	232	417	CCTGTGATTGATTCGCCTTT	60.074	20	GCCAGACACATTAGCTGCAA	60.019	20	200	218	417	TTTCCCTCGTCGTTTACCAG	60.103	20	GCCAGACACATTAGCTGCAA	60.019	20	247	171	417
T01.PB2431	1	p1	(A)77	77	1609	1685	--
T01.PB2435	1	p1	(A)10	10	1855	1864	--
T01.PB2438	1	p3	(AGA)6	18	992	1009	ATACTTGCTAGCTGCGGCAT	60.032	20	TCTTCATCAGAATTTGAATCTCCA	60.075	24	206	857	1062	AATCACACCCTCAAAGTCCG	59.966	20	TCTTCATCAGAATTTGAATCTCCA	60.075	24	226	837	1062	TGTCCAATCACACCCTCAAA	59.935	20	TCTTCATCAGAATTTGAATCTCCA	60.075	24	231	832	1062
T01.PB2440	1	p1	(T)10	10	1171	1180	GCATTCGCCTACCATGAGAT	60.066	20	TCAAAATCTGGTTCAATTTTCAAG	59.536	24	146	1062	1207	CGACGGAATGGAAGAGTGTT	60.111	20	TCAAAATCTGGTTCAATTTTCAAG	59.536	24	250	958	1207	GGAAGAGTGTTCTTGACGGC	59.851	20	TCAAAATCTGGTTCAATTTTCAAG	59.536	24	241	967	1207
T01.PB2441	1	p3	(TTC)6	18	99	116	GAGAAGAGGCATGTCGAAGC	60.104	20	AAGGAGAGGATTGGCGAAAT	60.039	20	173	47	219	GAGAAGAGGCATGTCGAAGC	60.104	20	GGAAGAAGGAGAGGATTGGC	60.154	20	178	47	224	GAGAAGAGGCATGTCGAAGC	60.104	20	ATGCAGAGATTGCTTCGGTT	59.843	20	252	47	298
T01.PB2445	1	p1	(T)10	10	21	30	GCGGTCAGCCACACTTTA	58.352	18	TTCTTATGGCAAACATGGCA	60.073	20	259	0	258	GCGGTCAGCCACACTTTA	58.352	18	CCAGCTGTGGAGAGCTTCTT	59.745	20	274	0	273	GCGGTCAGCCACACTTTA	58.352	18	TTCCCCATCTAATCACCCTG	59.744	20	139	0	138
T01.PB2445	2	p3	(GAA)5	15	137	151	GCGGTCAGCCACACTTTA	58.352	18	TTCTTATGGCAAACATGGCA	60.073	20	259	0	258	GCGGTCAGCCACACTTTA	58.352	18	CCAGCTGTGGAGAGCTTCTT	59.745	20	274	0	273	GCGGTCAGCCACACTTTA	58.352	18	TTCCCCATCTAATCACCCTG	59.744	20	139	0	138
T01.PB2445	3	p2	(AT)6	12	1195	1206	TGATTTTGGGGGATCAAAAA	60.103	20	AGCCAATATTTCCCAAACCC	60.02	20	256	1162	1417	GCACAAACCTGCCTGATTTT	60.118	20	AGCCAATATTTCCCAAACCC	60.02	20	269	1149	1417	TGATTTTGGGGGATCAAAAA	60.103	20	GAGCAGCCAATATTTCCCAA	60.038	20	260	1162	1421
T01.PB2446	1	p5	(TCTTT)7	35	284	318	ACCGTGGTGCAGTCAGTTTT	60.611	20	TTTCCGGGACAAGCAAATAC	59.938	20	254	185	438	AACCGTGGTGCAGTCAGTTT	60.611	20	TTTCCGGGACAAGCAAATAC	59.938	20	255	184	438	ATAGAGCGAGTTCGGGATTG	59.292	20	TTTCCGGGACAAGCAAATAC	59.938	20	276	163	438
T01.PB2447	1	p3	(GAG)5	15	264	278	AGATCCTGGCCAACTTCCTT	60.074	20	CATCCACGCCTCTTTTTGTT	60.11	20	199	150	348	AGATCCTGGCCAACTTCCTT	60.074	20	TCCACGCCTCTTTTTGTTCT	59.853	20	197	150	346	GGCCAACTTCCTTGAGTCTG	59.844	20	CATCCACGCCTCTTTTTGTT	60.11	20	192	157	348
T01.PB2449	1	p1	(A)10	10	5	14	--
T01.PB2449	2	p5	(AACTC)10	50	765	814	TTACCTGAAGGACGGCAATC	60.074	20	TGGTACACGTTGGTGAATCC	59.267	20	268	706	973	CTGAAGGACGGCAATCTAGG	59.83	20	TGGTACACGTTGGTGAATCC	59.267	20	264	710	973	ACTTACCTGAAGGACGGCAA	59.734	20	TGGTACACGTTGGTGAATCC	59.267	20	270	704	973
T01.PB2458	1	p3	(AAG)5	15	1204	1218	TTGGTGAACCGGTGATGTTA	59.816	20	CATACAATGCAGGAATGATCC	57.9	21	239	1096	1334	AGTTGGTGAACCGGTGATGT	60.284	20	CATACAATGCAGGAATGATCC	57.9	21	241	1094	1334	TCATCAGAGTTGGTGAACCG	59.676	20	CATACAATGCAGGAATGATCC	57.9	21	248	1087	1334
T01.PB2459	1	p1	(T)13	13	161	173	GGAGAAGAGCAGCAGGAAGA	59.827	20	AGACGAAGAAAGCACTGGGA	59.989	20	207	119	325	GGAGAAGAGCAGCAGGAAGA	59.827	20	GACGAAGAAAGCACTGGGAG	59.989	20	206	119	324	GGAGAAGAGCAGCAGGAAGA	59.827	20	GCCAAGCTTCAAAAACAACC	59.73	20	134	119	252
T01.PB2459	2	p1	(A)12	12	1192	1203	--
T01.PB2470	1	p3	(TCC)8	24	73	96	TCTTACCACTGCAACCATGC	59.722	20	GCAGACTAAGTCCGGTGGAG	59.867	20	213	16	228	TCTTACCACTGCAACCATGC	59.722	20	GACTAAGTCCGGTGGAGTGC	59.727	20	210	16	225	TGCTCTTACCACTGCAACCA	60.449	20	GCAGACTAAGTCCGGTGGAG	59.867	20	216	13	228
T01.PB2477	1	p3	(GAA)6	18	861	878	GCTACGGACCTGATTGGAAA	60.074	20	CCGAACCCTTGTCTAGGTCA	60.103	20	199	772	970	GCTACGGACCTGATTGGAAA	60.074	20	GTCCGTGAGACGTTCCTCAT	60.12	20	234	772	1005	GCTACGGACCTGATTGGAAA	60.074	20	AGCCGAACCCTTGTCTAGGT	60.132	20	201	772	972
T01.PB2481	1	c	(TTAT)7t(TTTG)5	49	411	459	GTTCCTCATGGCATTTCGAT	59.9	20	CCAGTCCACCATACCAATCC	60.05	20	119	388	506	TTCCCCTCTTTTTCAGCGTA	59.817	20	CCAGTCCACCATACCAATCC	60.05	20	219	288	506	GTTCCTCATGGCATTTCGAT	59.9	20	ATTAGCTGTACGGGCTGGTG	60.154	20	193	388	580
T01.PB2481	2	p3	(GAA)9	27	902	928	TTGAGGGTTTTGATTGCCTC	60.051	20	AACTCGATTGTGAGGGAGGA	59.655	20	267	726	992	CCTTTGTTTTCCACGAAGGA	60.081	20	AACTCGATTGTGAGGGAGGA	59.655	20	183	810	992	CCTTTGTTTTCCACGAAGGA	60.081	20	TGAGGGAGGAGGAATGAAAA	59.6	20	173	810	982
T01.PB2490	1	p3	(ACA)6	18	498	515	CGACGCAAACAGCACATTAT	59.759	20	ATCATTGGCCAAAAGACCAC	59.797	20	268	416	683	CGACGCAAACAGCACATTAT	59.759	20	TTCATCCCCAAGCTTACTGC	60.214	20	216	416	631	AAGCATGCAAGACAGCTGAA	59.746	20	TTCATCCCCAAGCTTACTGC	60.214	20	239	393	631
T01.PB2497	1	p1	(G)10	10	19	28	--
T01.PB2497	2	p3	(GAA)5	15	772	786	GCTTTGCGTCCCAATTTTTA	60.075	20	AATTGCTCTTGGCAAACTGG	60.249	20	199	640	838	GCTTTGCGTCCCAATTTTTA	60.075	20	TGAACAAATTGCTCTTGGCA	60.379	20	205	640	844	GCTTTGCGTCCCAATTTTTA	60.075	20	CAAAAACCGGCACATTCTTC	60.481	20	174	640	813
T01.PB2499	1	p1	(T)10	10	195	204	GGTGGGAGAGATCATAGCCA	60.034	20	TCAATTGTGCGTGACCTTTT	59.174	20	215	111	325	ATCATCGTCAGGTGGGAGAG	60.072	20	TCAATTGTGCGTGACCTTTT	59.174	20	225	101	325	CATCGTCAGGTGGGAGAGAT	60.072	20	TCAATTGTGCGTGACCTTTT	59.174	20	223	103	325
T01.PB2499	2	p1	(C)11	11	1075	1085	ATGGACCAGTCAGTTGGGAG	59.962	20	CGACTACCACACACAGGACG	60.218	20	215	936	1150	GACCAGTCAGTTGGGAGAGC	59.841	20	CGACTACCACACACAGGACG	60.218	20	212	939	1150	GACCAGTCAGTTGGGAGAGC	59.841	20	ACTACCACACACAGGACGCA	60.227	20	210	939	1148
T01.PB2506	1	c	(AAG)13acgaagac(GAA)18g(AGA)20	162	92	253	AGTGCTCTGATACCCGGAGA	59.827	20	CAGATGGACAAATTGAGCGA	59.799	20	253	58	310	AGTGCTCTGATACCCGGAGA	59.827	20	TCAGATGGACAAATTGAGCG	59.799	20	254	58	311	TGCTCTGATACCCGGAGAAC	60.218	20	CAGATGGACAAATTGAGCGA	59.799	20	251	60	310
T01.PB2506	2	p1	(T)10	10	1284	1293	--
T01.PB2512	1	p1	(T)10	10	1095	1104	--
T01.PB2514	1	p1	(A)10	10	385	394	ATCAGGGGATCTGTGGTGAG	59.92	20	GGCCCACGGTATCTACGTTA	59.845	20	211	233	443	CATCCTTCACGACGCTACAA	59.864	20	GGCCCACGGTATCTACGTTA	59.845	20	155	289	443	CATCCTTCACGACGCTACAA	59.864	20	GAATAGAGCGTCCCCTCACA	60.218	20	130	289	418
T01.PB2514	2	p1	(T)11	11	1326	1336	TGCATCAACGGACGTACCTA	60.134	20	TTCAACTTAACTCCATTACAATTTCG	59.853	26	237	1134	1370	ACCACCAGCGTGCTTATTTC	60.14	20	TTCAACTTAACTCCATTACAATTTCG	59.853	26	119	1252	1370	ACCAGCGTGCTTATTTCCAC	60.14	20	TTCAACTTAACTCCATTACAATTTCG	59.853	26	116	1255	1370
T01.PB2516	1	p3	(ACC)5	15	182	196	AGCTTCCATTCCAATGATGG	59.894	20	TGGGATGCTTGGTAAAGAGG	60.066	20	267	53	319	CTCCTTCCGGTGTCTTCAAC	59.697	20	TGGGATGCTTGGTAAAGAGG	60.066	20	173	147	319	TCTTCAACAGGGCATCATCA	60.201	20	TCAGGTCTGCCATGTTTCTG	59.831	20	212	159	370
T01.PB2519	1	p1	(T)10	10	200	209	AGATCGACGGTCCCTTTTCT	60.074	20	TTCAAGGGTATTCCGTGAGG	59.926	20	228	117	344	AGATCGACGGTCCCTTTTCT	60.074	20	GGGTATTCCGTGAGGTTTCA	59.79	20	223	117	339	AGATCGACGGTCCCTTTTCT	60.074	20	TGGAGGTGGAAAGGAAATGA	60.43	20	257	117	373
T01.PB2519	2	p1	(T)11	11	1094	1104	CGAGATCACCACAATGATGC	60.08	20	TCAAGCAAAACAAGCCTGAA	59.585	20	263	980	1242	CCACAATGATGCAGGTGGTA	60.39	20	TCAAGCAAAACAAGCCTGAA	59.585	20	255	988	1242	ACGACGAGATCACCACAATG	59.551	20	TCAAGCAAAACAAGCCTGAA	59.585	20	267	976	1242
T01.PB2521	1	c	(AT)9acatcatgcagtttgacttttgaggctggagcgattttttgttgtatatataaaatgagagaac(AG)8	98	977	1074	CATCCAGCACCGTTAGGTTT	59.993	20	TTTTTCTTCCCAAGTTCCCA	59.518	20	220	937	1156	AAGTTGTTCCCATCCAGCAC	59.973	20	TTTTTCTTCCCAAGTTCCCA	59.518	20	230	927	1156	AAAGTTGTTCCCATCCAGCA	60.495	20	TTTTTCTTCCCAAGTTCCCA	59.518	20	231	926	1156
T01.PB2525	1	p6	(GACGGA)6	36	56	91	GATCAAATTCATTCCATCGTTT	57.922	22	TGGCTTGGATTTACGTTTCC	59.938	20	226	28	253	GATCAAATTCATTCCATCGTTT	57.922	22	TTGGATTTACGTTTCCTCCG	59.931	20	222	28	249	AGATCAAATTCATTCCATCGTTT	58.879	23	TGGCTTGGATTTACGTTTCC	59.938	20	227	27	253
T01.PB2538	1	c	(TC)10acgccttccttcccctacttcttttccacacgcaaactttcgccggcagttgcctggttggtccttactcagttattaaattt(A)37	140	1234	1373	--
T01.PB2539	1	p4	(AATA)6	24	1109	1132	ACGATGAGGAATTGACGACC	59.934	20	TCGGATAATTAATTTGATTGTTTCAA	59.985	26	193	1020	1212	ATGAGGAATTGACGACCGAC	59.934	20	TCGGATAATTAATTTGATTGTTTCAA	59.985	26	190	1023	1212	ATTGACGATGGCCGAAGTAG	60.096	20	TCGGATAATTAATTTGATTGTTTCAA	59.985	26	146	1067	1212
T01.PB2542	1	p2	(GT)12	24	2	25	--
T01.PB2545	1	p1	(T)30	30	1	30	--
T01.PB2545	2	p3	(AAT)7	21	1435	1455	AAAGATCGTTTACGTGCCAAA	59.639	21	TTTACCTTGTTTTCCGCCTC	59.202	20	174	1305	1478	AAAGATCGTTTACGTGCCAAA	59.639	21	TCACGCTCTTTCTTTGTTGG	59.047	20	268	1305	1572	AAAGATCGTTTACGTGCCAAA	59.639	21	TCACGCTCTTTCTTTGTTGGT	59.906	21	268	1305	1572
T01.PB2547	1	p1	(T)11	11	765	775	ACATGTGCACTATGGGTGGA	59.837	20	CCTGCTTGTTTCCCCTACAA	60.103	20	279	685	963	ACATGTGCACTATGGGTGGA	59.837	20	CCCACCTCAGCTTGGTTCTA	60.246	20	185	685	869	ACATGTGCACTATGGGTGGA	59.837	20	ACTTCTCCCCACCTCAGCTT	60.252	20	192	685	876
T01.PB2548	1	p3	(GCT)10	30	41	70	TCGCCTACCTACAATGGGTT	59.452	20	TCAAAGACCCATCTTCCCTG	60.042	20	159	10	168	TCGCCTACCTACAATGGGTT	59.452	20	TCCCTGGTAAAGATTGCACC	59.933	20	145	10	154	TCGCCTACCTACAATGGGTT	59.452	20	AAAGACCCATCTTCCCTGGT	59.795	20	157	10	166
T01.PB2548	2	p5	(GGATT)8	40	1108	1147	GCCTTCCAGACACATGGAAT	59.934	20	TCGCATGATACTTGGGTTGA	60.073	20	243	1047	1289	TCCAGACACATGGAATCAGC	59.637	20	TCGCATGATACTTGGGTTGA	60.073	20	239	1051	1289	GCCTTCCAGACACATGGAAT	59.934	20	CGCATGATACTTGGGTTGAA	59.542	20	242	1047	1288
T01.PB2551	1	p3	(CTT)10	30	127	156	TTTCCCAAGAGAAACCCCTT	59.912	20	TGGCTCAAAGTCGTTCACTG	60.025	20	276	95	370	CTTTCTTCCCCTCTTCCACC	60.045	20	ATTCCAACTCCTCCCAGCTT	60.074	20	257	39	295	CCTTTCTTCCCCTCTTCCAC	60.045	20	ATTCCAACTCCTCCCAGCTT	60.074	20	258	38	295
T01.PB2552	1	p3	(CCG)5	15	1174	1188	ACCCACATCCCTATTCCTCC	60.015	20	TCTCTGCTTTCGTCTGCTCA	60.008	20	137	1134	1270	CCCACATCCCTATTCCTCCT	60.147	20	TCTCTGCTTTCGTCTGCTCA	60.008	20	136	1135	1270	GCGAGGAGGAGTAGGAGGTT	59.84	20	TCTCTGCTTTCGTCTGCTCA	60.008	20	158	1113	1270
T01.PB2554	1	p1	(A)10	10	1435	1444	TCGTGGAAAGACACACGAAG	59.873	20	TTGAAAAAGTCTGCAAGGGG	60.22	20	264	1297	1560	GTTCGTGGAAAGACACACGA	59.726	20	TTGAAAAAGTCTGCAAGGGG	60.22	20	266	1295	1560	GCCAAGTACTACAAACCGGC	59.637	20	TTGAAAAAGTCTGCAAGGGG	60.22	20	215	1346	1560
T01.PB2560	1	p1	(G)13	13	10	22	--
T01.PB2561	1	p2	(AG)12	24	6	29	--
T01.PB2566	1	p2	(TC)15	30	654	683	TCGCAACACAAAATGAGGAA	60.234	20	AAGGTAGACATCAAGGCCCC	60.328	20	166	604	769	TCGCAACACAAAATGAGGAA	60.234	20	GGCATATAAGACCCACCCAA	59.645	20	124	604	727	TCGCAACACAAAATGAGGAA	60.234	20	CACACAGAGATGGATTCCGA	59.631	20	269	604	872
T01.PB2572	1	p3	(GGA)6	18	114	131	GTTTTCCGAAGAGCAAGTGG	59.853	20	ACCTGGTTGGTATTTGGCAG	59.853	20	234	55	288	GTTTTCCGAAGAGCAAGTGG	59.853	20	AACCTGGTTGGTATTTGGCA	60.227	20	235	55	289	GTTTTCCGAAGAGCAAGTGG	59.853	20	TGCCGGTACTCCAACTCTTC	60.255	20	179	55	233
T01.PB2573	1	p1	(T)14	14	1245	1258	TCTAAACCCTGCAACTGCCT	59.875	20	TTGGTGATCGCACATTTGAT	59.931	20	205	1112	1316	CTCTAAACCCTGCAACTGCC	59.875	20	TTGGTGATCGCACATTTGAT	59.931	20	206	1111	1316	TCTAAACCCTGCAACTGCCT	59.875	20	GCACATTTGATGCGATCATT	59.51	20	196	1112	1307
T01.PB2575	1	p1	(T)26	26	1	26	--
T01.PB2577	1	p1	(A)11	11	1341	1351	ACAAGTATTGGCCGGAACTG	59.993	20	ATGACGCAACAGTGCAACTC	59.912	20	116	1312	1427	ACAAGTATTGGCCGGAACTG	59.993	20	ACGCAACAGTGCAACTCAAG	60.096	20	113	1312	1424	ACAAGTATTGGCCGGAACTG	59.993	20	GTCGGTGCTACGTGCTATGA	59.895	20	132	1312	1443
T01.PB2583	1	p1	(A)11	11	1017	1027	GGTGAAAGAGATGGAAGCGA	60.34	20	CCCACCCAATGGTATTGGTA	60.301	20	161	914	1074	TGCAATGGTGAAAGAGATGG	59.648	20	CCCACCCAATGGTATTGGTA	60.301	20	167	908	1074	GGTGAAAGAGATGGAAGCGA	60.34	20	GAAAGAGATACACGCCCACC	59.556	20	175	914	1088
T01.PB2587	1	p3	(TCC)8	24	813	836	TTCCGGTAACCGAGAGATTG	60.066	20	AACTGTTCGGAGTAGCGGTG	60.312	20	156	709	864	GTCTTTCCCTTTGTTCGCAG	59.853	20	AACTGTTCGGAGTAGCGGTG	60.312	20	221	644	864	GTCTTTCCCTTTGTTCGCAG	59.853	20	CAACTGTTCGGAGTAGCGGT	60.312	20	222	644	865
T01.PB2595	1	p1	(T)30	30	1	30	--
T01.PB2597	1	p3	(GAA)5	15	828	842	GCTTTGCGTCCCAATTTTTA	60.075	20	AATTGCTCTTGGCAAACTGG	60.249	20	198	696	893	GCTTTGCGTCCCAATTTTTA	60.075	20	TGAACAAATTGCTCTTGGCA	60.379	20	204	696	899	GCTTTGCGTCCCAATTTTTA	60.075	20	CAAAAACCGGCACATTCTTC	60.481	20	174	696	869
T01.PB2608	1	p1	(T)10	10	11	20	--
T01.PB2612	1	p3	(CCT)6	18	59	76	ATGATCCTCCAAAGGGCAGT	60.853	20	GGAACGAGTTGGGTAGACCA	59.966	20	208	9	216	ATGATCCTCCAAAGGGCAGT	60.853	20	CCTTTGGAACGAGTTGGGTA	59.964	20	213	9	221	ATGATCCTCCAAAGGGCAGT	60.853	20	TTTCTTCAAATCGTCCGTCC	60.051	20	259	9	267
T01.PB2613	1	p3	(AGG)5	15	412	426	CAAAGGACTGGTGCGATCTT	60.255	20	TACGCTTTGCCTCGAGTCTT	60.154	20	200	370	569	AAGAGGTGGAGCTCAGCTTG	59.745	20	TACGCTTTGCCTCGAGTCTT	60.154	20	267	303	569	ACAAAGGACTGGTGCGATCT	59.727	20	TACGCTTTGCCTCGAGTCTT	60.154	20	201	369	569
T01.PB2613	2	p3	(CTT)5	15	640	654	AGACGATCTCTTCGGCTCAA	60.096	20	CACGAGCCCGTAATCGTAAT	59.982	20	120	581	700	AGACGATCTCTTCGGCTCAA	60.096	20	AAATGTTGTCCAGTCCCTGC	59.973	20	139	581	719	AGACGATCTCTTCGGCTCAA	60.096	20	TCTATTCGTTTCCCGTTTGG	59.931	20	275	581	855
T01.PB2613	3	p1	(A)10	10	1033	1042	ACGGAATTCGTTAAACACGC	60.003	20	CGGAAACCGAAGAGATTGAG	59.807	20	169	932	1100	TACCCATCACCCCAGACATT	60.05	20	CGGAAACCGAAGAGATTGAG	59.807	20	106	995	1100	GTCCGACGGAATTCGTTAAA	59.938	20	CGGAAACCGAAGAGATTGAG	59.807	20	174	927	1100
T01.PB2615	1	p1	(A)10	10	1211	1220	TGTGGATGGATGGATCTCAA	59.85	20	ACTCAGTGTGAGCAGAGGGG	60.458	20	196	1050	1245	TGTGGATGGATGGATCTCAA	59.85	20	CTCAGTGTGAGCAGAGGGGT	60.458	20	195	1050	1244	CAAAATTTGTGCACCAAGGA	59.561	20	ACTCAGTGTGAGCAGAGGGG	60.458	20	104	1142	1245
T01.PB2617	1	p2	(TC)6	12	198	209	GAACGGCGAGAGAGATTTTG	59.955	20	CCCATTCCTTGCAGTAAACG	60.493	20	167	90	256	GAACGGCGAGAGAGATTTTG	59.955	20	CCCCATTCCTTGCAGTAAAC	59.429	20	168	90	257	GAACGGCGAGAGAGATTTTG	59.955	20	CCATTCCTTGCAGTAAACGC	60.637	20	166	90	255
T01.PB2617	2	c	(AT)9acatcatgcagtttgacttttgaggctggagcgattttttgttgtatatataaaatgagagaac(AG)8	98	1374	1471	CATCCAGCACCGTTAGGTTT	59.993	20	TTTTTCTTCCCAAGTTCCCA	59.518	20	220	1334	1553	AAGTTGTTCCCATCCAGCAC	59.973	20	TTTTTCTTCCCAAGTTCCCA	59.518	20	230	1324	1553	AAAGTTGTTCCCATCCAGCA	60.495	20	TTTTTCTTCCCAAGTTCCCA	59.518	20	231	1323	1553
T01.PB2623	1	p1	(A)21	21	1340	1360	ATATTCACAGCGGCCAAGAG	60.235	20	CAAGCAGCACCCAAAATCAT	61.032	20	229	1215	1443	AGATATTCACAGCGGCCAAG	60.235	20	CAAGCAGCACCCAAAATCAT	61.032	20	231	1213	1443	ATATTCACAGCGGCCAAGAG	60.235	20	TCCTAGAAAATCCAGCAGCAA	59.967	21	252	1215	1466
T01.PB2624	1	p6	(TGGAAG)5	30	493	522	TAAGATGCCAAGCGAAGGTT	59.845	20	GGGTAGCGGGTAAGTGTGAA	59.993	20	265	401	665	TAAGATGCCAAGCGAAGGTT	59.845	20	GATGAAAAGAGCAGCCCAAG	59.955	20	236	401	636	TAAGATGCCAAGCGAAGGTT	59.845	20	CCAAGCCAGTGTTGCTATGA	59.864	20	221	401	621
T01.PB2627	1	p1	(A)12	12	1451	1462	CCGGCAATGCTCATCTTTAT	60.06	20	TGAACATCATTATTTGGAAGAGTTTC	59.8	26	245	1269	1513	CCGGCAATGCTCATCTTTAT	60.06	20	TTGAACATCATTATTTGGAAGAGTTT	59.385	26	246	1269	1514	CCGGCAATGCTCATCTTTAT	60.06	20	TTGAACATCATTATTTGGAAGAGTT	58.211	25	246	1269	1514
T01.PB2637	1	p1	(G)13	13	22	34	GCCGATTCAAATGCAGGA	60.723	18	AGCTCGAAATCTGGCAAAGA	60.096	20	127	0	126	GCCGATTCAAATGCAGGA	60.723	18	TGCAGAATCCTCCATTCCTC	60.158	20	102	0	101	GCCGATTCAAATGCAGGAA	62.061	19	AGCTCGAAATCTGGCAAAGA	60.096	20	127	0	126
T01.PB2641	1	c	(T)11accttttcgacttcacacttaatttgcctttccttttatt(C)10	61	1347	1407	ACACGGATGAATGGATGGAT	60.018	20	GGGATTTGGTATGCCGATTT	60.884	20	257	1257	1513	ACACGGATGAATGGATGGAT	60.018	20	aGGGCTTGGGATTTGGTATG	61.061	20	264	1257	1520	ACACGGATGAATGGATGGAT	60.018	20	caGGGCTTGGGATTTGGTAT	61.061	20	265	1257	1521
T01.PB2642	1	p1	(A)11	11	17	27	--
T01.PB2643	1	p1	(T)10	10	149	158	CGGCCGACAGGATATAATTT	58.922	20	TACCACCGAGAGTGGGTTTC	59.966	20	193	2	194	CCCCAGAGGATCTCTGCTC	59.887	19	TACCACCGAGAGTGGGTTTC	59.966	20	112	83	194	CGGCCGACAGGATATAATTT	58.922	20	ACCGAGAGTGGGTTTCTCCT	60.111	20	189	2	190
T01.PB2648	1	p5	(GGAGA)6	30	10	39	--
T01.PB2649	1	p2	(TC)7	14	575	588	TAAGCAAATTTGGATTGGGC	59.907	20	TTGGAGATCGATAGGCTGCT	59.939	20	272	369	640	GGTACGGGTTCGGGTAAGTT	60.11	20	TTGGAGATCGATAGGCTGCT	59.939	20	229	412	640	GGTACGGGTTCGGGTAAGTT	60.11	20	TTGTCTGCCCCTAACCACTC	60.111	20	260	412	671
T01.PB2650	1	c	(C)15aacgacaccacccgccaccgctgctatgtcaccgctgctatcat(TCC)5	74	15	88	--
T01.PB2652	1	c	(AT)8taatgtgtgtg(TA)6	39	714	752	ATTCACCTCGATGGCTCGTA	60.624	20	TGTGTTTCCTACCTTGGCCT	59.592	20	188	612	799	ATTCACCTCGATGGCTCGTA	60.624	20	TAATATCGGCGTTCCTTCCA	60.415	20	240	612	851	TTGTTAGATGGCGCACATTG	60.665	20	TGTGTTTCCTACCTTGGCCT	59.592	20	266	534	799
T01.PB2655	1	c	(TC)6cctc(CT)6(CA)6	40	21	60	aGGAGGAGGAACCGCAAA	60.737	18	TTCCGGTAACTCAAGGGTTG	59.964	20	149	0	148	aGGAGGAGGAACCGCAAA	60.737	18	GCATGATTGGTCATGAGCTG	60.233	20	197	0	196	aGGAGGAGGAACCGCAAA	60.737	18	GGGTTGATCGTAATACCCCA	59.505	20	135	0	134
T01.PB2660	1	p1	(T)14	14	947	960	CTGCCTTGGAAGGTGTTGTT	60.149	20	GATGGATGGCCAGCAAAG	60.161	18	280	817	1096	GGAAAAGAAGGGGTGGATGT	60.169	20	GATGGATGGCCAGCAAAG	60.161	18	215	882	1096	ATCTGCCTTGGAAGGTGTTG	60.111	20	CATGCATGTTGAGTTGAGTTGA	59.764	22	261	815	1075
T01.PB2663	1	p3	(GTG)9	27	781	807	TACCACGGGGATTGCATAAT	60.038	20	CAATATGTGCAAGCACACCC	59.995	20	271	686	956	TACCACGGGGATTGCATAAT	60.038	20	AAGCTTCGACTATTTCGGCA	59.982	20	238	686	923	TTGCATAATTCCGTGGTTGA	59.93	20	CAATATGTGCAAGCACACCC	59.995	20	260	697	956
T01.PB2669	1	p2	(TA)8	16	23	38	--
T01.PB2675	1	p1	(A)27	27	1110	1136	--
T01.PB2676	1	c	(AAT)7aaagatgttgaggaca(ACG)6	55	952	1006	AAGACAAAGCTCGACGGAGA	60.134	20	CTTTATTCTGCAACCCGGAG	59.702	20	271	852	1122	GAAGACAAAGCTCGACGGAG	60.134	20	CTTTATTCTGCAACCCGGAG	59.702	20	272	851	1122	GATGAGCGCGATATGAAGGT	60.207	20	ATGGTCGTGGACATGGACTT	60.246	20	225	915	1139
T01.PB2680	1	p1	(T)10	10	86	95	TCCAAAGGGAATTAGAACCTCA	59.939	22	GGTTGAAGCTCCCTCAAAAA	59.288	20	138	58	195	TGGTACCTCTATTTCCAAAGGG	59.368	22	GAGGTTGAAGCTCCCTCAAA	59.405	20	153	45	197	CCAAAGGGAATTAGAACCTCAA	59.476	22	GGTTGAAGCTCCCTCAAAAA	59.288	20	137	59	195
T01.PB2683	1	p5	(TTTCT)5	25	465	489	GCGTGATTTGAGGATTGGTT	59.939	20	ACATCCATGATCCATCCACC	60.425	20	124	433	556	GCGTGATTTGAGGATTGGTT	59.939	20	ATCCATGATCCATCCACCAG	60.565	20	122	433	554	TGAGCGTGATTTGAGGATTG	59.799	20	ACATCCATGATCCATCCACC	60.425	20	127	430	556
T01.PB2687	1	p3	(GAA)9	27	784	810	TTGAGGGTTTTGATTGCCTC	60.051	20	AACTCGATTGTGAGGGAGGA	59.655	20	267	608	874	CCTTTGTTTTCCACGAAGGA	60.081	20	AACTCGATTGTGAGGGAGGA	59.655	20	183	692	874	CCTTTGTTTTCCACGAAGGA	60.081	20	TGAGGGAGGAGGAATGAAAA	59.6	20	173	692	864
T01.PB2688	1	p2	(TA)8	16	908	923	CCATAAGGCACCCTTAAGCA	60.089	20	AAATGGTGGGCCATGATCTA	60.155	20	153	838	990	CATAGCACGTGGATTGTTCG	60.134	20	AGGTGTTGCCTAAATGGTGG	59.853	20	192	810	1001	CATAGCACGTGGATTGTTCG	60.134	20	AAATGGTGGGCCATGATCTA	60.155	20	181	810	990
T01.PB2692	1	p2	(TC)22	44	14	57	--
T01.PB2694	1	p1	(T)15	15	1607	1621	CTGCGAGGCTATATCGCTGT	60.531	20	TTGCTTTACATCAAATTATGCGA	59.652	23	202	1470	1671	CTGCGAGGCTATATCGCTGT	60.531	20	TGCTTTACATCAAATTATGCGA	58.388	22	201	1470	1670	CCCGCATTGCAACAAACTAT	60.886	20	TTGCTTTACATCAAATTATGCGA	59.652	23	228	1444	1671
T01.PB2695	1	c	(CCT)5acaaccaccaccacccacaacacccttggcttgggtagtagtaagacaaaacaaaaccactgcatc(CATG)5	101	1512	1612	TGGATCCAATTCCAAACACC	60.56	20	CTTTGGGGAAGTCATTCCAA	59.903	20	268	1487	1754	TGGATCCAATTCCAAACACC	60.56	20	GGGGAAGTCATTCCAACAAA	59.767	20	264	1487	1750	TGGATCCAATTCCAAACACC	60.56	20	TTTGGGGAAGTCATTCCAAC	59.767	20	267	1487	1753
T01.PB2695	2	p1	(T)10	10	1725	1734	TGGATCCAATTCCAAACACC	60.56	20	CTTTGGGGAAGTCATTCCAA	59.903	20	268	1487	1754	TGGATCCAATTCCAAACACC	60.56	20	GGGGAAGTCATTCCAACAAA	59.767	20	264	1487	1750	TGGATCCAATTCCAAACACC	60.56	20	TTTGGGGAAGTCATTCCAAC	59.767	20	267	1487	1753
T01.PB2698	1	p3	(CAC)10	30	129	158	TCACAGAGGGAAAAGGAGGA	59.773	20	GATCAAGGCATGGAGGTCAT	59.893	20	182	6	187	TCACAGAGGGAAAAGGAGGA	59.773	20	ATCAAGGCATGGAGGTCATC	59.893	20	181	6	186	GGAGTGCAGTACCAACCACA	59.597	20	CAAGAAGACGGAGATAGCGG	59.971	20	238	74	311
T01.PB2699	1	p1	(T)12	12	219	230	GGCGGTGTTGTTCTTGTTTT	60.015	20	AATCGAGTCCATTCTGTCCG	60.073	20	180	171	350	TCGTCATTGTCTGACGTGGT	60.162	20	AATCGAGTCCATTCTGTCCG	60.073	20	219	132	350	GACGTGGTTCATTTTCCGAT	59.797	20	AATCGAGTCCATTCTGTCCG	60.073	20	207	144	350
T01.PB2699	2	p1	(A)10	10	1585	1594	--
T01.PB2703	1	p3	(GAG)7	21	193	213	TGATTGATGGAGGAGCATGA	60.161	20	TGAAAACACCCTCTTGGACC	59.943	20	228	135	362	AGGAGCATGATTACATGGGG	59.773	20	TGAAAACACCCTCTTGGACC	59.943	20	218	145	362	AGGAGCATGATTACATGGGG	59.773	20	CCACTTCATAACCCCACCAC	60.088	20	254	145	398
T01.PB2705	1	p2	(AT)7	14	805	818	CCACCATCTCTTGCCTTGAT	60.073	20	AAATCCTGCATTTCAACATGA	58.079	21	221	754	974	CCACCATCTCTTGCCTTGAT	60.073	20	CCTGCATTTCAACATGATTGTG	61.311	22	217	754	970	CCACCATCTCTTGCCTTGAT	60.073	20	GGAGTTAGAAGCCAACAAATTCA	59.659	23	157	754	910
T01.PB2705	2	p1	(T)10	10	1232	1241	GCAGGGTTATTTGAAGATTTGC	59.976	22	TCTTTGAAATGGCATCAGCA	60.343	20	267	1111	1377	GCAGGGTTATTTGAAGATTTGC	59.976	22	CAGCCAAGTGCAACATTCAG	60.449	20	249	1111	1359	GCAGGGTTATTTGAAGATTTGC	59.976	22	CTTTGAAATGGCATCAGCAG	59.42	20	266	1111	1376
T01.PB2708	1	c	(A)10tgttttcttaaatttatcctt(A)10	41	1150	1190	--
T01.PB2710	1	p2	(TC)18	36	203	238	GTATCGCCGGTGCTACTGTT	60.162	20	GATCTATCGGCAAAAGACGG	59.668	20	269	135	403	ATGTTGTCCTAATCGACCCG	59.813	20	GATCTATCGGCAAAAGACGG	59.668	20	224	180	403	AGTCCCATTCGGATGTTGTC	59.786	20	GATCTATCGGCAAAAGACGG	59.668	20	236	168	403
T01.PB2716	1	p1	(A)10	10	636	645	CACTCAGGTCCAGCTTCCAT	60.261	20	GACCTTATCGCCATCCTTCA	60.036	20	254	537	790	GACAATGCCCAGGCTATGAT	59.923	20	ATCCGATACGTGCCAACATT	60.221	20	256	427	682	GACAATGCCCAGGCTATGAT	59.923	20	CATTTGTGACACCTGACGCT	59.751	20	279	427	705
T01.PB2717	1	p2	(CT)15	30	90	119	TCAAAGAAAGTTGAGTGAGTAATACGA	59.794	27	TAACAGGCCGATGTCTTTCC	60.074	20	265	58	322	TCAAAGAAAGTTGAGTGAGTAATACGA	59.794	27	CCCTCAACACAGACGCTACA	59.897	20	208	58	265	TCAAAGAAAGTTGAGTGAGTAATACGA	59.794	27	TCAACACAGACGCTACAGGG	59.897	20	205	58	262
T01.PB2723	1	p1	(A)12	12	1290	1301	CCCTTGATTTTTCTCCATCC	58.427	20	AAACTGGACAACGGACATGG	60.812	20	162	1241	1402	ACCCTTGATTTTTCTCCATCC	59.275	21	AAACTGGACAACGGACATGG	60.812	20	163	1240	1402	CCCTTGATTTTTCTCCATCC	58.427	20	ACTGGACAACGGACATGGA	59.945	19	160	1241	1400
T01.PB2724	1	c	(GT)7gcttaa(GC)7	34	194	227	TGTCCGTCGACACTCTGAAG	60.022	20	ATTCGTGCCCTATCACCATC	59.78	20	258	78	335	AGTTCGTATGAAAGCCGTCG	60.27	20	ATTCGTGCCCTATCACCATC	59.78	20	195	141	335	AGTTCGTATGAAAGCCGTCG	60.27	20	CGGAACAAGATGCTTCACCT	60.255	20	245	141	385
T01.PB2724	2	p1	(T)14	14	1023	1036	ACAATGGCAACTGCACTGAG	59.905	20	CAGAAGGTCGAGGCAGAGAG	60.275	20	232	892	1123	ACAATGGCAACTGCACTGAG	59.905	20	CTCAGAAGGTCGAGGCAGAG	60.275	20	234	892	1125	CAAAACAATGGCAACTGCAC	60.157	20	CAGAAGGTCGAGGCAGAGAG	60.275	20	236	888	1123
T01.PB2726	1	p2	(TA)6	12	13	24	--
T01.PB2728	1	p1	(A)27	27	1789	1815	--
T01.PB2730	1	p1	(A)11	11	1262	1272	GGTCGCCCTTACCGTATTTT	60.204	20	TCAACAAACAAAAACCATTCAA	58.097	22	256	1079	1334	GCTTACTACGGTCGCTGGTC	59.904	20	AAATAATCATTGGTCCTCATGC	57.948	22	250	1051	1300	TTTGGCTTACTACGGTCGCT	59.904	20	AAATAATCATTGGTCCTCATGC	57.948	22	254	1047	1300
T01.PB2731	1	p2	(CT)7	14	14	27	--
T01.PB2733	1	p3	(GGC)7	21	110	130	TCCCACTTCAACCAACCAAT	60.21	20	ATATGTCTGCCTGACGGAGG	60.096	20	194	48	241	TCCCACTTCAACCAACCAAT	60.21	20	ACTGGAAAACCGAAGAAGCA	59.853	20	250	48	297	TCCCACTTCAACCAACCAAT	60.21	20	CCACCCGATATATGTCTGCC	60.177	20	203	48	250
T01.PB2739	1	p1	(T)12	12	1193	1204	GAGATGGGATGTGGAGATGG	60.288	20	GGGTAAAGAGTTTTTAAGTGAACAAAA	59.502	27	184	1054	1237	TCATGAATGGTTTCCCGTCT	60.317	20	GGGTAAAGAGTTTTTAAGTGAACAAAA	59.502	27	103	1135	1237	TGATGGTGAGATGGGATGTG	60.339	20	GGGTAAAGAGTTTTTAAGTGAACAAAA	59.502	27	191	1047	1237
T01.PB2742	1	p1	(A)12	12	82	93	TCTGCCATATCCCTATCCAAA	59.379	21	AGCCAAGATGCGATGTATCC	60.066	20	167	28	194	TTCTGCCATATCCCTATCCAA	59.379	21	AGCCAAGATGCGATGTATCC	60.066	20	168	27	194	TCTGCCATATCCCTATCCAAA	59.379	21	CACTGATCCCATCTCCTGGT	59.92	20	117	28	144
T01.PB2746	1	p1	(A)11	11	1016	1026	CATATGCCACCAAACATGGA	60.197	20	ACCCACGTAAGATTTGCAGG	59.993	20	147	981	1127	TCATATGCCACCAAACATGG	60.197	20	ACCCACGTAAGATTTGCAGG	59.993	20	148	980	1127	AACTGTGCAGTGCAAACACC	59.801	20	ACCCACGTAAGATTTGCAGG	59.993	20	239	889	1127
T01.PB2749	1	c	(AG)7acatagatttgaaagatgcctctgtgcgttcgtactttattattacccttcctttctccctttctccctccctccttttatttttattatta(T)15	121	1493	1613	GGTTTATTCCCGGTCCAACT	60.053	20	CGGTCTTTTCTCCTTCACTGAT	59.751	22	250	1416	1665	TAACGGCTGTCAGGACTCAG	59.034	20	TGAGGGAGAAGGATCAAACAA	59.656	21	278	1460	1737	GGTTTATTCCCGGTCCAACT	60.053	20	GACGGTCTTTTCTCCTTCACTG	60.281	22	252	1416	1667
T01.PB2753	1	p3	(TTC)7	21	703	723	CTCGAAATGGGGATAGACGA	60.029	20	AGCACCAAGTCTTTGGCAGT	59.914	20	196	656	851	TGCTCGAAATGGGGATAGAC	60.036	20	AGCACCAAGTCTTTGGCAGT	59.914	20	198	654	851	CTCGAAATGGGGATAGACGA	60.029	20	ATCATATGTGCGAAGCACCA	60.104	20	209	656	864
T01.PB2756	1	p1	(T)10	10	785	794	GGCGCAAGATATTCTACCCA	60.06	20	ACCAATTCATCCCTAAGCCC	60.152	20	233	697	929	GGCGCAAGATATTCTACCCA	60.06	20	CCAATTCATCCCTAAGCCCT	60.278	20	232	697	928	CCCAGGCGCAAGATATTCTA	60.188	20	ACCAATTCATCCCTAAGCCC	60.152	20	237	693	929
T01.PB2757	1	p1	(A)11	11	1611	1621	CCCGAACAAGTCCAAACAGT	60.005	20	TCCGTTTAAACTTAAAGCATTTG	57.688	23	257	1394	1650	GCTGGGTTCATCCGTCTTTA	60.074	20	TCCGTTTAAACTTAAAGCATTTG	57.688	23	177	1474	1650	CTTTATGGGCTGCCTACGAG	59.861	20	TCCGTTTAAACTTAAAGCATTTG	57.688	23	162	1489	1650
T01.PB2760	1	p1	(T)19	19	1766	1784	--
T01.PB2761	1	p1	(T)10	10	401	410	GCCTGGAACAACCCATACAC	60.24	20	TTGGAAACCCAACAATTTCA	58.841	20	239	355	593	GCCTGGAACAACCCATACAC	60.24	20	TTTGGAAACCCAACAATTTCA	60.188	21	240	355	594	AGCCTGGAACAACCCATACA	60.375	20	TTGGAAACCCAACAATTTCA	58.841	20	240	354	593
T01.PB2766	1	p1	(T)10	10	1371	1380	--
T01.PB2771	1	p1	(T)15	15	34	48	GAGTTCCGAGGTTACTCATTTTT	57.914	23	ACACCCACATAGAAGGTCGG	59.844	20	222	0	221	GAGTTCCGAGGTTACTCATTTTT	57.914	23	TGATGAGCACCGTTACCAGA	60.263	20	125	0	124	GAGTTCCGAGGTTACTCATTTTT	57.914	23	TCTGATGAGCACCGTTACCA	60.263	20	127	0	126
T01.PB2773	1	p2	(GA)7	14	31	44	GCCAGGGATAGAGAGATAGAGG	58.465	22	CCATCGCAGCTGTAGTTGAA	60.011	20	207	4	210	GCCAGGGATAGAGAGATAGAGG	58.465	22	AATCGACGTGAAATTCCCAG	59.933	20	145	4	148	GCCAGGGATAGAGAGATAGAGG	58.465	22	TTAAAGGTGTGACCATCGCA	60.111	20	219	4	222
T01.PB2774	1	p1	(A)10	10	1257	1266	--
T01.PB2779	1	p1	(C)20	20	280	299	CTTCACTTTCCCTCAGCGAC	59.989	20	GGTGAAGGTGACACCCTTGT	59.859	20	237	219	455	CTTCACTTTCCCTCAGCGAC	59.989	20	TGGTAAATAGCACGGCACAG	59.752	20	277	219	495	CTTCACTTTCCCTCAGCGAC	59.989	20	GTGGTAAATAGCACGGCACA	59.614	20	278	219	496
T01.PB2779	2	p1	(T)10	10	1149	1158	AGTTAGGCAATGGTGGGATG	59.813	20	TCGAAATATCAGTTTTGCACAGA	59.772	23	134	1073	1206	ATGGTGGGATGCAGAACAAT	60.203	20	TCGAAATATCAGTTTTGCACAGA	59.772	23	125	1082	1206	TGGGATGCAGAACAATGAAG	59.648	20	TCGAAATATCAGTTTTGCACAGA	59.772	23	121	1086	1206
T01.PB2780	1	p1	(T)20	20	919	938	AGAGAACGTGCAAGCATGG	60	19	CTGCATGCTTAACAAAAGGTG	58.502	21	237	750	986	GCATTAAGAGAACGTGCAAGC	60.039	21	CTGCATGCTTAACAAAAGGTG	58.502	21	243	744	986	AGAGAACGTGCAAGCATGG	60	19	TGCATGCTTAACAAAAGGTG	57.446	20	236	750	985
T01.PB2782	1	p2	(AT)6	12	1329	1340	--
T01.PB2784	1	p1	(T)11	11	1008	1018	CTCACTGGATGCTGGTGTGT	59.738	20	gagaAGCAAGAATCACCATATGTA	57.49	24	188	890	1077	AATGACTGGATGCTTTGGCT	59.7	20	gagaAGCAAGAATCACCATATGTA	57.49	24	252	826	1077	TGGATGCTTTGGCTTATGTG	59.688	20	gagaAGCAAGAATCACCATATGTA	57.49	24	246	832	1077
T01.PB2788	1	p4	(GTTT)5	20	30	49	CACGGTCGAAAGATATTGGAA	59.946	21	TGCAAAGCGAAACATACTGG	59.872	20	209	0	208	CACGGTCGAAAGATATTGGAA	59.946	21	CAAAAAGAATTGCAGCCACA	59.849	20	274	0	273	CACGGTCGAAAGATATTGGA	58.572	20	TGCAAAGCGAAACATACTGG	59.872	20	209	0	208
T01.PB2788	2	p5	(TTTTG)5	25	869	893	CAACATTTTATGACCCCCGT	59.546	20	CGAGATCCACAAAAACAAACG	60.52	21	256	766	1021	AACATTTTATGACCCCCGTG	59.546	20	CGAGATCCACAAAAACAAACG	60.52	21	255	767	1021	TCAACATTTTATGACCCCCG	60.555	20	CGAGATCCACAAAAACAAACG	60.52	21	257	765	1021
T01.PB2789	1	p1	(C)11	11	1751	1761	CTGATAGACAGAGGGGCTGC	59.973	20	TTTCATCCCTGATGGGTGTT	60.173	20	222	1637	1858	GCATGGTTCAGGCCATATCT	59.923	20	TTTCATCCCTGATGGGTGTT	60.173	20	163	1696	1858	AGCATGGTTCAGGCCATATC	59.923	20	TTTCATCCCTGATGGGTGTT	60.173	20	164	1695	1858
T01.PB2790	1	c	(T)10c(T)10	21	66	86	TGACATTCATTTTCCGTTGAA	59.002	21	CCAGTACAACACCAAGGGCT	60.028	20	228	37	264	TGACATTCATTTTCCGTTGAA	59.002	21	AGCCAGTACAACACCAAGGG	60.028	20	230	37	266	TGACATTCATTTTCCGTTGAA	59.002	21	AACGTCCCTTCCTTTGATGA	59.526	20	157	37	193
T01.PB2801	1	p3	(CTC)5	15	398	412	CGCCGTTATCATCCTCATTT	59.923	20	GTTGAGGATTTCCGAACGAA	60.051	20	144	346	489	TATTCCTCACCGCCGTTATC	59.923	20	GTTGAGGATTTCCGAACGAA	60.051	20	154	336	489	TTCTTCACCGTCGACTACCC	60.111	20	GTTGAGGATTTCCGAACGAA	60.051	20	125	365	489
T01.PB2802	1	p3	(ATC)5	15	68	82	TCTGTAATCTCCGGCTGACC	60.218	20	TTTTCCTGATTCATACCGCC	59.901	20	177	17	193	TCTGTAATCTCCGGCTGACC	60.218	20	CGCCATTTTTCCTGATTCAT	59.901	20	183	17	199	TCTGTAATCTCCGGCTGACC	60.218	20	TATGGGAGCTTTTTGATGGG	59.894	20	264	17	280
T01.PB2806	1	p1	(A)17	17	13	29	--
T01.PB2807	1	p6	(CCAGCC)5	30	85	114	CATCTCCCGACGTCTTCTTC	59.803	20	AAGAGGGTCAAACCCGAAGT	59.972	20	277	62	338	ACGGTCTGAGGTATCATGGC	59.957	20	TTCCTCACCCTCAATCTGCT	59.803	20	176	9	184	ACGGTCTGAGGTATCATGGC	59.957	20	TCCTCACCCTCAATCTGCTT	59.803	20	175	9	183
T01.PB2807	2	p4	(TTTC)7	28	927	954	AAGAATGGGAGGCTGGCTAT	60.06	20	CAAGCATCAGCTGCAGGAC	60.727	19	253	734	986	TGGTTTTGTGTTTCAAGCCA	60.127	20	CAAGCATCAGCTGCAGGAC	60.727	19	221	766	986	AGCCATGTATACCGGAGTGG	59.836	20	CAAGCATCAGCTGCAGGAC	60.727	19	206	781	986
T01.PB2808	1	c	(T)10gtgtttcctgtgagattttctagctgtatttactccacaatttctaggatattctactga(T)13	83	772	854	CGGCAATTCATGAGGTTTCT	60.074	20	CATGTTTTCCTGTTTGCGTG	60.149	20	271	623	893	CGGCAATTCATGAGGTTTCT	60.074	20	TGTTTTCCTGTTTGCGTGTT	59.22	20	269	623	891	CACGGCAATTCATGAGGTTT	60.894	20	CATGTTTTCCTGTTTGCGTG	60.149	20	273	621	893
T01.PB2809	1	p2	(TA)8	16	1220	1235	AGCTGAGTTGGAAAGCCTGA	60.134	20	GGATTTTTGTCAACAAGCAACA	60.018	22	166	1176	1341	TCAGCTGAGTTGGAAAGCCT	60.134	20	GGATTTTTGTCAACAAGCAACA	60.018	22	168	1174	1341	GTTGTTCCTCATCCGTCCAC	60.372	20	GGATTTTTGTCAACAAGCAACA	60.018	22	197	1145	1341
T01.PB2815	1	p1	(A)11	11	1277	1287	--
T01.PB2817	1	p1	(T)10	10	42	51	CCGGCACTACTTCCTTTATCC	59.973	21	AATCGAGGACGAAACCAGTG	60.111	20	154	16	169	CCGGCACTACTTCCTTTATCC	59.973	21	CGCACAGAATGTTCATGGTC	60.12	20	238	16	253	CCGGCACTACTTCCTTTATCC	59.973	21	GCACAGAATGTTCATGGTCG	60.12	20	237	16	252
T01.PB2820	1	p3	(GAT)6	18	901	918	CAAATTGAAGAACCCACGCT	60.11	20	GGTGCCCAAGTATCCAGATG	60.34	20	276	857	1132	ACTGAGAGAGGACGAACGGA	59.986	20	GCCAAAAACGACATGAATGA	59.523	20	228	773	1000	GAGAGAGGACGAACGGACTG	59.986	20	GCCAAAAACGACATGAATGA	59.523	20	225	776	1000
T01.PB2822	1	p4	(CATT)5	20	111	130	CAAACCAAAACAAACCAAAACA	59.789	22	CTGGTGGTCATTTGTCGTTG	60.001	20	207	14	220	CAAACCAAAACAATCCAAAACA	59.752	22	CTGGTGGTCATTTGTCGTTG	60.001	20	197	24	220	CAAAACAAACCAAAACAATCCA	59.752	22	CTGGTGGTCATTTGTCGTTG	60.001	20	202	19	220
T01.PB2822	2	p6	(AATCAA)7	42	693	734	AGCCAGGGAGAGGAAGAAAG	59.95	20	GCACAAAGCAAACGACAAAA	59.895	20	261	530	790	GATCTGGAGGGCAAAGTGAA	60.195	20	GCACAAAGCAAACGACAAAA	59.895	20	230	561	790	AGATCTGGAGGGCAAAGTGA	59.803	20	GCACAAAGCAAACGACAAAA	59.895	20	231	560	790
T01.PB2822	3	p6	(TTTTTA)10	60	1044	1103	--
T01.PB2824	1	p1	(T)11	11	1028	1038	AAATGTTGTTTCCGGACGAA	60.344	20	GGCCAATCAACTTGAGTTTTG	59.601	21	259	967	1225	AAATGTTGTTTCCGGACGAA	60.344	20	TGGCCAATCAACTTGAGTTTT	59.601	21	260	967	1226	TTTCCCGCAAGTGGTTAAAA	60.46	20	GGCCAATCAACTTGAGTTTTG	59.601	21	226	1000	1225
T01.PB2829	1	p1	(A)36	36	1398	1433	--
T01.PB2830	1	p3	(CTT)6	18	38	55	TCTATCTCCGATGACCATCCTC	60.431	22	CCCATGGGTTGTGTATGTGA	60.088	20	113	13	125	TCTATCTCCGATGACCATCCT	58.557	21	CCCATGGGTTGTGTATGTGA	60.088	20	113	13	125	CTATCTCCGATGACCATCCTC	58.557	21	CCCATGGGTTGTGTATGTGA	60.088	20	112	14	125
T01.PB2833	1	p1	(T)11	11	784	794	TGCCACCTGTAAATTCAAGAAA	59.625	22	GGCAGACAGAGCAGGAAGAG	60.284	20	274	691	964	TGCCACCTGTAAATTCAAGAAA	59.625	22	AGGCAGACAGAGCAGGAAGA	60.284	20	275	691	965	TTTGCCACCTGTAAATTCAAGA	59.625	22	GGCAGACAGAGCAGGAAGAG	60.284	20	276	689	964
T01.PB2837	1	p1	(A)10	10	51	60	ACACCCTCCTTTTAGAGCGG	60.621	20	CGGTGAGAGAAGGACGAGAC	59.986	20	166	8	173	ACACCCTCCTTTTAGAGCGG	60.621	20	TTGGATTGAGTGATCGGTGA	60.048	20	180	8	187	ACACCCTCCTTTTAGAGCGG	60.621	20	AGGGTTGGATTGAGTGATCG	59.927	20	184	8	191
T01.PB2839	1	p1	(T)13	13	164	176	CAACCCCAACGGTACTTGAG	60.401	20	TTGGCAAATTGTTGCAGAAG	59.849	20	221	104	324	CAACCCCAACGGTACTTGAG	60.401	20	TTCTTGGCAAATTGTTGCAG	59.849	20	224	104	327	CAACCCCAACGGTACTTGAG	60.401	20	CTTGGCAAATTGTTGCAGAA	59.849	20	222	104	325
T01.PB2843	1	p1	(T)10	10	1225	1234	TAGTATTGCCGGTTCTCCCA	60.46	20	tcAATGTGTTCTCTCAAGTCTCAA	59.029	24	205	1169	1373	TAGTATTGCCGGTTCTCCCA	60.46	20	cAATGTGTTCTCTCAAGTCTCAATG	60.212	25	204	1169	1372	TAGTATTGCCGGTTCTCCCA	60.46	20	tcAATGTGTTCTCTCAAGTCTCA	57.59	23	205	1169	1373
T01.PB2844	1	p6	(CATCTC)6	36	51	86	AAGAAAGCAACGACATCTCCA	59.867	21	CCAGCAGGTTCCCATTCTAA	60.066	20	245	26	270	AAGAAAGCAACGACATCTCCA	59.867	21	TTTCCCTTCACCTTTCCCTT	59.912	20	274	26	299	AAGAAAGCAACGACATCTCCA	59.867	21	ACAGGAGGAGCAAAACCAAA	59.711	20	180	26	205
T01.PB2845	1	p3	(CAC)5	15	800	814	TCTTCGACCTTCTCATGGGT	59.655	20	AAATCCAACGATCCCATCAA	60.133	20	259	707	965	TCTTCGACCTTCTCATGGGT	59.655	20	TGATCTAGACATTGCGTGCC	59.83	20	223	707	929	CTTCGACCTTCTCATGGGTG	60.646	20	AAATCCAACGATCCCATCAA	60.133	20	258	708	965
T01.PB2845	2	p1	(T)10	10	1314	1323	--
T01.PB2851	1	p1	(A)27	27	1017	1043	TTCATGAGTGCAACAGAGGC	59.992	20	GGTTATTTGTTAGTAATCCAAGTTGA	57.084	26	248	826	1073	TTCATGAGTGCAACAGAGGC	59.992	20	AGGTTATTTGTTAGTAATCCAAGTTGA	57.938	27	249	826	1074	TTCATGAGTGCAACAGAGGC	59.992	20	GGTTATTTGTTAGTAATCCAAGTTGAG	57.938	27	248	826	1073
T01.PB2857	1	p5	(AAAAT)5	25	1312	1336	--
T01.PB2861	1	p2	(AG)7	14	32	45	TCTTCCATTTGTTTCCACGTC	59.963	21	TGAGCTTCCGAAAGGAAAGA	60.066	20	146	4	149	TCTTCCATTTGTTTCCACGTC	59.963	21	CACAAGAGGGTTGTGCTTCA	59.873	20	231	4	234	TCTTCCATTTGTTTCCACGTC	59.963	21	GAAGACGATTCCCCTCTCCT	59.636	20	107	4	110
T01.PB2863	1	p4	(TTCG)8	32	586	617	GGAATCTGGTTTTGGGGAAT	59.996	20	ATGCAGAATACGGAAAACGG	59.96	20	184	533	716	CGGTGTGCTTAGGGTTTCAT	59.993	20	ATGCAGAATACGGAAAACGG	59.96	20	214	503	716	GGAATCTGGTTTTGGGGAAT	59.996	20	GCAGAATACGGAAAACGGAA	60.074	20	182	533	714
T01.PB2865	1	p1	(A)10	10	1088	1097	ACCATCGAAAGCCTGAGAGA	59.95	20	AAGCTCCTCTTCCTTCCTGC	60.096	20	174	1050	1223	GACCATCGAAAGCCTGAGAG	59.95	20	AAGCTCCTCTTCCTTCCTGC	60.096	20	175	1049	1223	ACCATCGAAAGCCTGAGAGA	59.95	20	CCACAATGTGCACGATCTTC	60.12	20	211	1050	1260
T01.PB2866	1	p3	(CAA)5	15	961	975	TGATGTGATCGCCTCCATTA	60.033	20	CGAGAGGTTCTTGGTCTTCG	59.982	20	254	795	1048	TGATGTGATCGCCTCCATTA	60.033	20	TCTTGGTCTTCGAATTTGGG	60.044	20	246	795	1040	TGATGTGATCGCCTCCATTA	60.033	20	CTTGGTCTTCGAATTTGGGA	60.044	20	245	795	1039
T01.PB2870	1	p1	(T)10	10	1317	1326	TGCTGGTTTCTCACTTGCAC	60.032	20	GCCAAAAATATAATTTGGTCGAT	58.402	23	199	1184	1382	GCTGGTTTCTCACTTGCACA	60.032	20	GCCAAAAATATAATTTGGTCGAT	58.402	23	198	1185	1382	GGGTCTGGTACTCTGGCAAA	60.111	20	GCCAAAAATATAATTTGGTCGAT	58.402	23	129	1254	1382
T01.PB2873	1	p1	(T)10	10	1331	1340	--
T01.PB2886	1	p1	(T)10	10	1569	1578	--
T01.PB2888	1	p1	(A)16	16	855	870	ATTTCGAATGATGCCCAATC	59.728	20	CCCGGTTCATGGTTTAGATG	60.184	20	226	803	1028	ATTTCGAATGATGCCCAATC	59.728	20	TTATGGAGATTCCCGGTTCA	60.266	20	237	803	1039	ATTTCGAATGATGCCCAATC	59.728	20	TTCCCGGTTCATGGTTTAGA	60.301	20	228	803	1030
T01.PB2893	1	p1	(T)12	12	1259	1270	--
T01.PB2894	1	p1	(A)10	10	278	287	CTGGGTCTACAACAGCAGCA	60.049	20	CTGACTTGTTCCCAAGCTCC	59.844	20	280	140	419	CAACCATCCACAACAACTGC	60.008	20	CATACGGATTCTCCGACCAC	60.34	20	259	103	361	ACAACAACTGCCCACCTTTC	60.012	20	CATACGGATTCTCCGACCAC	60.34	20	250	112	361
T01.PB2904	1	p4	(ATGG)7	28	675	702	TGTAAACATCTCGACGGGTG	59.566	20	GAAGAACTAGCCCGGTTTCC	60.074	20	197	577	773	GTAAACATCTCGACGGGTGC	60.526	20	GAAGAACTAGCCCGGTTTCC	60.074	20	196	578	773	TGTAAACATCTCGACGGGTG	59.566	20	CGATATTCACGCCCAATTTT	59.795	20	244	577	820
T01.PB2907	1	p1	(A)10	10	914	923	GGCATGAGATGCAGATGAGA	59.907	20	TTGCCTTTCCACAATTGCTT	60.617	20	175	798	972	TACCACATCAAGGCAGCAAC	59.722	20	TTGCCTTTCCACAATTGCTT	60.617	20	198	775	972	GGCATGAGATGCAGATGAGA	59.907	20	TGATTTTTGCCTTTCCACAA	59.133	20	181	798	978
T01.PB2908	1	p1	(A)10	10	1272	1281	GGCCTGAACGTGCTTAAGAG	60.015	20	GGATTGGGATGATTGGATTG	59.952	20	214	1127	1340	ATCTCACTGGAAGGCCTGAA	59.803	20	GGATTGGGATGATTGGATTG	59.952	20	226	1115	1340	TCTCACTGGAAGGCCTGAAC	60.386	20	GGATTGGGATGATTGGATTG	59.952	20	225	1116	1340
T01.PB2913	1	p2	(TA)8	16	1188	1203	TGGTGGTCATGCAAACAACT	60.008	20	TGAAGAAGTTTTTGCTCTTACAGTG	59.21	25	266	992	1257	GAGACCAGGATCCTTCGACA	60.199	20	TGAAGAAGTTTTTGCTCTTACAGTG	59.21	25	214	1044	1257	TGGTGGTCATGCAAACAACT	60.008	20	AGAGATTTGAGAAACAACACATGA	57.92	24	239	992	1230
T01.PB2919	1	p1	(T)10	10	694	703	TCATGGATTCATGCCATTTTT	60.146	21	ACTGAAATGCACCTTCCACC	59.973	20	175	593	767	TCATGGATTCATGCCATTTT	58.77	20	ACTGAAATGCACCTTCCACC	59.973	20	175	593	767	TCATGGATTCATGCCATTTTT	60.146	21	TTGAAAATCCTCGCTCCATC	60.155	20	253	593	845
T01.PB2921	1	p1	(A)15	15	1363	1377	--
T01.PB2922	1	p3	(AGA)7	21	111	131	CAAATTAGGAGGGTGGGGAT	60.011	20	CATCCCAAACGTCAACTCCT	59.966	20	194	15	208	CAAATTAGGAGGGTGGGGAT	60.011	20	CCTTCTTCATCATCGCCATT	60.036	20	146	15	160	AAATTAGGAGGGTGGGGATG	60.011	20	AGCTCTCCTTTTCCGACCTC	59.957	20	220	16	235
T01.PB2922	2	p1	(A)10	10	1238	1247	TTAAGGGCCTTGCACAAGTT	59.747	20	TTGCCAAATTGGGATTCAGT	60.309	20	270	1062	1331	TTAAGGGCCTTGCACAAGTT	59.747	20	GTTGCCAAATTGGGATTCAG	60.309	20	271	1062	1332	TTAAGGGCCTTGCACAAGTT	59.747	20	AGTTGCCAAATTGGGATTCA	60.309	20	272	1062	1333
T01.PB2924	1	p1	(A)18	18	1259	1276	GGTTTTTGGCTCTTGTTGGA	60.088	20	GTAACCGCCGGAATTTGAGT	61.228	20	173	1129	1301	GCTCTTGTTGGATTTGCCTC	59.82	20	GTAACCGCCGGAATTTGAGT	61.228	20	165	1137	1301	GAAGCTGCAAAGAAAGCCTG	60.27	20	GTAACCGCCGGAATTTGAGT	61.228	20	248	1054	1301
T01.PB2932	1	p3	(GCT)5	15	965	979	ATCTGCTTTGAAGAAGGCCA	59.955	20	GCAGCTTCCATCTCCTTGTC	59.957	20	271	747	1017	GCCATCGGCTACATCAGATT	60.066	20	GCAGCTTCCATCTCCTTGTC	59.957	20	117	901	1017	GCCATCGGCTACATCAGATT	60.066	20	CTCCTCTTCAGGCAAGCATC	60.096	20	170	901	1070
T01.PB2935	1	p1	(A)21	21	1145	1165	ATGTGGGACCCCAAGACATA	60.05	20	ACAAAATACAATTTGACAATATCACAG	57.73	27	277	919	1195	ATAAGTGCGCCACTCTCGTT	59.904	20	ACAAAATACAATTTGACAATATCACAG	57.73	27	258	938	1195	TAAGTGCGCCACTCTCGTTT	60.964	20	ACAAAATACAATTTGACAATATCACAG	57.73	27	257	939	1195
T01.PB2938	1	p2	(TA)8	16	1261	1276	CTGAACTTCGTCTGCCATCA	59.984	20	AACAGCCATGGAAGTAGCGT	59.763	20	222	1153	1374	TGAACTTCGTCTGCCATCAG	59.984	20	AACAGCCATGGAAGTAGCGT	59.763	20	221	1154	1374	ACTTCGTCTGCCATCAGCTT	60.02	20	AACAGCCATGGAAGTAGCGT	59.763	20	218	1157	1374
T01.PB2939	1	p1	(A)22	22	1837	1858	--
T01.PB2944	1	p3	(ATT)8	24	766	789	ACGACCGAAACGATGAGTTC	60.119	20	CCAGCTCGACGCTAGATTTC	60.118	20	165	692	856	GACGACCGAAACGATGAGTT	60.119	20	CCAGCTCGACGCTAGATTTC	60.118	20	166	691	856	AGGAACCGTGTTTTCCATTG	59.83	20	CCAGCTCGACGCTAGATTTC	60.118	20	210	647	856
T01.PB2945	1	p1	(T)10	10	700	709	CACGATCGGTATTCCCACTT	59.813	20	TTCATTGACGCACCTGTGAT	60.12	20	253	557	809	CACGATCGGTATTCCCACTT	59.813	20	CGGTCTGAAATGCAGAATCA	59.799	20	233	557	789	TCACGATCGGTATTCCCACT	60.34	20	TTCATTGACGCACCTGTGAT	60.12	20	254	556	809
T01.PB2950	1	p1	(T)19	19	1	19	--
T01.PB2952	1	p4	(GAAG)7	28	22	49	--
T01.PB2954	1	p1	(T)15	15	381	395	CTCTTGATGAGAGAACCGGC	59.95	20	TCGAAGTCCAACTCATCGTG	59.831	20	260	204	463	TCAGAGACGGAAAGACCGTT	59.844	20	CAACTCATCGTGCGTGTTCT	59.905	20	279	177	455	AGAGACGGAAAGACCGTTCA	59.844	20	CAACTCATCGTGCGTGTTCT	59.905	20	277	179	455
T01.PB2954	2	p3	(GCT)6	18	1101	1118	TCGGCTACCGTAGACCTCAT	59.717	20	CATACCTGTGGCCCTGACTT	59.989	20	222	1056	1277	CTCGGCTACCGTAGACCTCA	60.41	20	CATACCTGTGGCCCTGACTT	59.989	20	223	1055	1277	CAGGAGCTTTTCCGATTTCA	60.323	20	CTGCCAAATTGCCTGTTCTT	60.249	20	269	878	1146
T01.PB2956	1	p3	(TGA)5	15	1658	1672	GTAATTCACCACCACGGACC	60.096	20	CCACACCCAACAATTCAACA	60.255	20	264	1475	1738	GTAATTCACCACCACGGACC	60.096	20	ACACCCACACCCAACAATTC	60.533	20	268	1475	1742	CTCGCCTGTAATTCACCACC	60.517	20	CCACACCCAACAATTCAACA	60.255	20	271	1468	1738
T01.PB2959	1	p2	(TG)12	24	339	362	AAGCCCTTCTCCAAATTTCC	59.532	20	GCCGTCGTCATACTCACTCA	59.862	20	275	269	543	TTCTCCAAATTTCCGACGAT	59.505	20	GCCGTCGTCATACTCACTCA	59.862	20	269	275	543	AAGCCCTTCTCCAAATTTCC	59.532	20	GCATAAGCAGATCGGAGGAC	59.803	20	214	269	482
T01.PB2968	1	c	(AGA)9aaatgtatacaaatctccactcccct(CTC)7	74	40	113	AGATGAGGATAGGCGATGGA	59.611	20	GAAGGAGCTGCCACAGAAAC	59.997	20	140	8	147	GATGAGGATAGGCGATGGAG	59.611	20	GAAGGAGCTGCCACAGAAAC	59.997	20	139	9	147	AGATGAGGATAGGCGATGGA	59.611	20	ATCCATTTGGATCTTCTGCG	60.036	20	259	8	266
T01.PB2973	1	p3	(GTT)5	15	871	885	TACGGACGGAAGTGGGTAAG	59.986	20	GAACTGCTCTCCGTCAGAGG	60.135	20	270	787	1056	CTACGGACGGAAGTGGGTAA	59.986	20	GAACTGCTCTCCGTCAGAGG	60.135	20	271	786	1056	TACGGACGGAAGTGGGTAAG	59.986	20	TGTTCAGAGCTTCACGCATC	60.144	20	167	787	953
T01.PB2974	1	p1	(T)12	12	22	33	--
T01.PB2975	1	p3	(GTC)12	36	581	616	AAAATGTACCGCCCTCTGTG	59.993	20	CTGCTCCAGTACTCTTCGGG	60.005	20	248	438	685	AAAATGTACCGCCCTCTGTG	59.993	20	CCAGTACTCTTCGGGCTTTG	59.869	20	243	438	680	AATGTACCGCCCTCTGTGAG	60.134	20	CTGCTCCAGTACTCTTCGGG	60.005	20	246	440	685
T01.PB2975	2	p3	(ATC)5	15	1015	1029	TTGTGATGGGTTGGAGGAAT	60.173	20	GCATAACAGAACAAACACGCA	59.79	21	130	930	1059	GCAGCGAATGGTACTCACAA	59.871	20	CAGAACAAACACGCAGTGATG	60.354	21	275	779	1053	TGGGTTGGAGGAATACCTGA	60.309	20	GCATAACAGAACAAACACGCA	59.79	21	124	936	1059
T01.PB2980	1	p3	(AAC)5	15	269	283	CGGGAGGTCATCATTTTCAT	59.75	20	TCCACAAACTTGGACAACCA	59.976	20	256	218	473	CGGGAGGTCATCATTTTCAT	59.75	20	ACTTGGACAACCACTCCAGC	60.159	20	249	218	466	CGGGAGGTCATCATTTTCAT	59.75	20	GTCGGAGAACGAGTCTTCCA	60.386	20	272	218	489
T01.PB2980	2	p3	(TCC)6	18	758	775	CGTGCGAGGAGTAAGAGGTC	60.012	20	GTTCTCCATTGCAGCTCCTC	59.957	20	228	634	861	GTGCGAGGAGTAAGAGGTCG	60.012	20	GTTCTCCATTGCAGCTCCTC	59.957	20	227	635	861	GCAGGAACGGTCATCTTCAT	60.081	20	GTTCTCCATTGCAGCTCCTC	59.957	20	269	593	861
T01.PB2980	3	p3	(TTC)7	21	1270	1290	CTCATCGCAAAGTCATCGAA	59.948	20	GCAAATTCCTTGAATTGATCG	59.538	21	260	1064	1323	GACACCAAACCCAAAACCAC	60.111	20	GCAAATTCCTTGAATTGATCG	59.538	21	212	1112	1323	TCATCGCAAAGTCATCGAAC	59.805	20	GCAAATTCCTTGAATTGATCG	59.538	21	259	1065	1323
T01.PB2981	1	p1	(A)10	10	1067	1076	GCTATCTCGAGGCATTTTGG	59.807	20	TTGCTGCCACTCTTTCTGAAT	60.008	21	228	929	1156	GGCTATCTCGAGGCATTTTG	59.807	20	TTGCTGCCACTCTTTCTGAAT	60.008	21	229	928	1156	CTATCTCGAGGCATTTTGGG	59.662	20	TTGCTGCCACTCTTTCTGAAT	60.008	21	227	930	1156
T01.PB2986	1	p1	(A)11	11	1081	1091	--
T01.PB2990	1	p2	(CT)12	24	107	130	CCTCTCTCCCTCTCTCCCTC	59.489	20	GTGGAGATGGCGTAGGATGT	59.957	20	212	81	292	CCTCTCTCTCCCTCCCTCTC	59.489	20	GTGGAGATGGCGTAGGATGT	59.957	20	226	67	292	CTCTCCCTCTCTCTCCCTCC	59.489	20	GTGGAGATGGCGTAGGATGT	59.957	20	231	62	292
T01.PB2990	2	p4	(TATC)10	40	1826	1865	CCCCTGCAGGAAAGATACTG	59.688	20	CATCTAGCAAATGCCAAATTGA	60.095	22	241	1662	1902	TAAATCCCCTGCAGGAAAGA	59.64	20	CATCTAGCAAATGCCAAATTGA	60.095	22	246	1657	1902	CCCCTGCAGGAAAGATACTG	59.688	20	CTTTTGATTGTGATGGCAGAA	58.759	21	275	1662	1936
T01.PB2991	1	p3	(TTC)5	15	692	706	CAAGAACCTGCGGGTGTTAT	59.993	20	AAATGGTGATGGTGGCAAAT	60.059	20	238	626	863	CAAGAACCTGCGGGTGTTAT	59.993	20	TTCTGGCCGTGTAGAAATCC	60.074	20	124	626	749	AGATCGTTGCAAAAGACGCT	60.022	20	AAATGGTGATGGTGGCAAAT	60.059	20	214	650	863
T01.PB2992	1	p1	(A)12	12	1638	1649	GGGTAGCTCAGCTCAAGTGG	60.012	20	AAACCATCTTTATTAATGTACAAATGC	58.158	27	114	1570	1683	GGGGTAGCTCAGCTCAAGTG	60.012	20	AAACCATCTTTATTAATGTACAAATGC	58.158	27	115	1569	1683	GTTGCATATGGGCGATCTCT	60.066	20	AAACCATCTTTATTAATGTACAAATGC	58.158	27	219	1465	1683
T01.PB2996	1	p1	(T)14	14	1170	1183	--
T01.PB3002	1	p6	(AATAAG)6	36	1461	1496	TGTCATCGAACGGAAATCAA	60.049	20	TCTCGTCGACTTCTTCGTCA	59.701	20	252	1295	1546	TTGTCATCGAACGGAAATCA	60.049	20	TCTCGTCGACTTCTTCGTCA	59.701	20	253	1294	1546	CGATCAGAAGCATGAGCAAG	59.697	20	CACAGTCAGGTAAGCGTGGA	59.897	20	218	1399	1616
T01.PB3003	1	p2	(AT)9	18	921	938	CCTTAGCAACATGGTCCGAT	59.955	20	TGCTACCCAATGCTTTCAATC	60.089	21	180	819	998	CCAAGGTTGACGATGAGGAT	59.927	20	TGCTACCCAATGCTTTCAATC	60.089	21	255	744	998	AAGGTTGACGATGAGGATGC	60.081	20	TGCTACCCAATGCTTTCAATC	60.089	21	253	746	998
T01.PB3012	1	p3	(TCC)9	27	97	123	TCTTACCACTGCAACCATGC	59.722	20	GCAGACTAAGTCCGGTGGAG	59.867	20	216	40	255	TTGGCTGTTTTGTCAAATGG	59.561	20	GGAGTGCTTGTTGGGGATAA	59.933	20	223	17	239	TCTTACCACTGCAACCATGC	59.722	20	GACTAAGTCCGGTGGAGTGC	59.727	20	213	40	252
T01.PB3015	1	p4	(ACTC)5	20	1	20	--
T01.PB3016	1	p1	(A)30	30	1182	1211	--
T01.PB3018	1	p4	(AATA)6	24	1311	1334	CTCCGGCTACTCAACTCAGG	60.005	20	cAACGGTCTAGTGTTTGAATAACAG	59.21	25	194	1172	1365	CCATATCCCACCACATGTCA	60.048	20	cAACGGTCTAGTGTTTGAATAACAG	59.21	25	100	1266	1365	TGCATGTTATTGCTTGGGAA	60.073	20	cAACGGTCTAGTGTTTGAATAACAG	59.21	25	245	1121	1365
T01.PB3026	1	p1	(T)22	22	1196	1217	--
T01.PB3027	1	p1	(T)12	12	1249	1260	AAGCAGGAAAATGGAACCCT	59.94	20	CAACTTTGCACAAACCTTGC	59.366	20	185	1164	1348	AAAGCAGGAAAATGGAACCC	60.299	20	CAACTTTGCACAAACCTTGC	59.366	20	186	1163	1348	TGGAACCCTCCATAACCTCA	60.309	20	CAACTTTGCACAAACCTTGC	59.366	20	174	1175	1348
T01.PB3028	1	p1	(T)11	11	1210	1220	--
T01.PB3035	1	p1	(T)12	12	816	827	ACAACCTCATGGAGGAATGG	59.779	20	GGGATACAAGCAAAGCAATCT	58.341	21	266	734	999	ACAACCTCATGGAGGAATGG	59.779	20	AGGGATACAAGCAAAGCAATC	58.341	21	267	734	1000	ACAACCTCATGGAGGAATGG	59.779	20	GGGATACAAGCAAAGCAATC	57.303	20	266	734	999
T01.PB3040	1	p3	(TCT)10	30	38	67	AAAACCGCCTCATTTCTTCT	57.929	20	TAGCCTGCTCGATGGAAACT	59.978	20	237	0	236	AAAACCGCCTCATTTCTTCT	57.929	20	AGCAGCGTGTAGACAAAGGG	60.453	20	149	0	148	AAAACCGCCTCATTTCTTCT	57.929	20	ATAGCCTGCTCGATGGAAAC	59.297	20	238	0	237
T01.PB3045	1	p3	(TCT)6	18	1442	1459	CAATCAAGCCATCTGGAGGT	60.073	20	TTTGACACAAACCAGCAACC	59.591	20	216	1292	1507	ATTGGAATGCAAGGAGCAAC	60.081	20	TTTGACACAAACCAGCAACC	59.591	20	244	1264	1507	GACGCACCCTTCAATTCTGT	60.119	20	TTTGACACAAACCAGCAACC	59.591	20	148	1360	1507
T01.PB3047	1	p3	(GAT)6	18	883	900	ACTGAGAGAGGACGAACGGA	59.986	20	GCCAAAAACGACATGAATGA	59.523	20	229	755	983	GAGAGAGGACGAACGGACTG	59.986	20	GCCAAAAACGACATGAATGA	59.523	20	226	758	983	CTGAGAGAGGACGAACGGAC	59.986	20	GCCAAAAACGACATGAATGA	59.523	20	228	756	983
T01.PB3052	1	p1	(T)15	15	11	25	--
T01.PB3054	1	p1	(A)10	10	915	924	ATGTGATGCCAAATGATCCA	59.738	20	AAAAAGAGCGTGCTCAATCC	59.457	20	116	837	952	GTGATGCCAAATGATCCACA	60.339	20	AAAAAGAGCGTGCTCAATCC	59.457	20	114	839	952	TGTGATGCCAAATGATCCAC	60.339	20	AAAAAGAGCGTGCTCAATCC	59.457	20	115	838	952
T01.PB3059	1	p1	(T)11	11	1145	1155	ATTGTCTGCAATCTGCATCG	59.83	20	AGGCTCAAACGAGCAAAAAC	59.499	20	168	1122	1289	TTGCCAAGGCTGAGAAGATT	59.955	20	CCCTTCAAGGCATTTTGTCT	59.17	20	222	998	1219	GAGCAGGCGTTTTACATGGT	60.14	20	CCCTTCAAGGCATTTTGTCT	59.17	20	262	958	1219
T01.PB3061	1	p1	(T)24	24	54	77	GACCATCCATCCACATCCTC	60.145	20	TGTACGATATCCTCCTCCGC	60.059	20	159	27	185	GACCATCCATCCACATCCTC	60.145	20	TTGTCAGCAACGACTCCAAC	59.88	20	213	27	239	GACCATCCATCCACATCCTC	60.145	20	GTTGTCAGCAACGACTCCAA	59.88	20	214	27	240
T01.PB3064	1	p1	(T)11	11	1409	1419	GATTGGTCGTTCTGGTCGTT	59.973	20	AAAACGTTAAGCACTCGAGCA	60.068	21	276	1168	1443	GATTGGTCGTTCTGGTCGTT	59.973	20	AAACGTTAAGCACTCGAGCA	58.727	20	275	1168	1442	TCCGGATCCTGAGAGACATT	59.612	20	AAAACGTTAAGCACTCGAGCA	60.068	21	211	1233	1443
T01.PB3067	1	p1	(C)10	10	73	82	AGCGTTGAAGTGGCAAAAAT	59.752	20	ATGACCATTTCCCATGAAGC	59.756	20	266	2	267	AGCGTTGAAGTGGCAAAAAT	59.752	20	TTGATCATGACCATTTCCCA	59.707	20	272	2	273	AGCGTTGAAGTGGCAAAAAT	59.752	20	TCATGACCATTTCCCATGAA	59.707	20	268	2	269
T01.PB3067	2	p1	(A)11	11	1001	1011	CGAGCTCTCGTCCATCTTTC	60.096	20	AATATTGGAGGACTTGGGGG	60.011	20	181	862	1042	GCTCTCGTCCATCTTTCTGC	60.104	20	AATATTGGAGGACTTGGGGG	60.011	20	178	865	1042	GCTCTCGTCCATCTTTCTGC	60.104	20	CCGGTATGGATGGACTATGG	60.029	20	214	865	1078
T01.PB3072	1	p3	(TTC)10	30	78	107	AATGGAGAAGAGCAGCGGT	59.965	19	ACTGTTCTGAAAACCCACGG	60.005	20	211	30	240	ATGGAGAAGAGCAGCGGTT	59.965	19	ACTGTTCTGAAAACCCACGG	60.005	20	210	31	240	ATGGAGAAGAGCAGCGGTT	59.965	19	TTGTTGTGCTCTTGGACTGC	60.032	20	257	31	287
T01.PB3073	1	p5	(TTGAG)7	35	366	400	ATCAGGCCGTTAGCATTTTG	60.096	20	ACGGATTCAACCCAAATCAA	60.17	20	185	240	424	ATCAGGCCGTTAGCATTTTG	60.096	20	AAACACGGGATGATGGAGAC	59.786	20	242	240	481	ATTGGCTCAGAGAATGCGAT	59.803	20	ACGGATTCAACCCAAATCAA	60.17	20	203	222	424
T01.PB3074	1	p3	(TTC)7	21	80	100	GGAGGACAGCTCTCTGCACT	59.738	20	TGGAGGAACGAGTATTTCGG	60.066	20	109	53	161	GGAAAGAGGGAGGACAGCTC	60.336	20	TGGAGGAACGAGTATTTCGG	60.066	20	117	45	161	GGAGGACAGCTCTCTGCACT	59.738	20	AGAGTTTGCTTGGTGGAGGA	59.844	20	122	53	174
T01.PB3077	1	c	(T)10gggagggggttgtttattatttcatgttttggg(T)11	54	857	910	CAGAGGCTTTGCCAAGAAAC	59.993	20	GCCCTCACGGAATCTCTGTA	60.218	20	262	692	953	CGCATCATTAGTTTCCGACA	59.688	20	AAAACTTGACGCCTGGAAGA	59.853	20	221	812	1032	CGCATCATTAGTTTCCGACA	59.688	20	TCTTGTCCTCCCAAGCAGTT	59.844	20	261	812	1072
T01.PB3078	1	p4	(TGGA)5	20	211	230	AAGAAGGCGGTGATATGTGG	59.955	20	CGCTTTGTAGGAATTCTGCC	59.845	20	237	37	273	AGGCGGTGATATGTGGGATA	60.177	20	TGCCAGAATCGCTTTCTTCT	60.096	20	217	41	257	AGGCGGTGATATGTGGGATA	60.177	20	CTGCCAGAATCGCTTTCTTC	60.096	20	218	41	258
T01.PB3079	1	p3	(GAA)5	15	469	483	ACGACCAGGCACTGAGACTT	59.907	20	TCAATGCAACACCGAAGAAA	60.234	20	252	257	508	ACGACCAGGCACTGAGACTT	59.907	20	TTCAATGCAACACCGAAGAA	60.234	20	253	257	509	ACGACCAGGCACTGAGACTT	59.907	20	AATGCAACACCGAAGAAAGC	60.257	20	250	257	506
T01.PB3084	1	p3	(TCC)5	15	904	918	ACCACCAACGTTCGATTCTC	59.973	20	ACCTGGTAAGCTGGTTGTCG	60.171	20	234	733	966	GACCACCAACGTTCGATTCT	59.973	20	ACCTGGTAAGCTGGTTGTCG	60.171	20	235	732	966	CGTTCCTCTCCCAAGACAAA	60.224	20	GTTGTCGGAGCATGATGTTG	60.12	20	167	787	953
T01.PB3084	2	p4	(TCTT)7	28	1159	1186	GAAGGGGTGCAACAAGAAGA	60.232	20	CATCGGAGATTTAGCTTTTTGA	58.519	22	235	1046	1280	GGGGTGCAACAAGAAGAAAG	59.711	20	CATCGGAGATTTAGCTTTTTGA	58.519	22	232	1049	1280	AGGGGTGCAACAAGAAGAAA	59.711	20	CATCGGAGATTTAGCTTTTTGA	58.519	22	233	1048	1280
T01.PB3085	1	p1	(T)10	10	1027	1036	--
T01.PB3086	1	p1	(T)10	10	656	665	GCATACGCGGTACCAACTCT	60.162	20	GGCGAAACAATAATGCCAAC	60.331	20	277	514	790	GCATACGCGGTACCAACTCT	60.162	20	GCGAAACAATAATGCCAACA	59.567	20	276	514	789	ATGCATACGCGGTACCAACT	60.416	20	GGCGAAACAATAATGCCAAC	60.331	20	279	512	790
T01.PB3091	1	p3	(ATG)6	18	1111	1128	AAGCTGGTCAGATGTGGTCC	60.12	20	TTTTGCATCGATGACTCGAA	60.343	20	224	954	1177	ACCAAACTTGGGTTGCTGAG	60.149	20	TTTTGCATCGATGACTCGAA	60.343	20	114	1064	1177	TGCTGAGCAACGTATTAGCG	60.177	20	TTTTGCATCGATGACTCGAA	60.343	20	101	1077	1177
T01.PB3098	1	p1	(A)11	11	1610	1620	CAGATGGAGGTGGTGATGAA	59.473	20	AAATACAAATTAGTACCCATGTCGAA	59.215	26	266	1388	1653	TGGAGGTGGTGATGAAGATG	59.473	20	AAATACAAATTAGTACCCATGTCGAA	59.215	26	262	1392	1653	TGGACCATTTAAGGATGGCT	59.387	20	AAATACAAATTAGTACCCATGTCGAA	59.215	26	231	1423	1653
T01.PB3102	1	p3	(TGG)5	15	876	890	AGAGACCTTTTGCCAGACGA	59.989	20	ATCAGTGACGCAACTCATCG	59.862	20	116	829	944	CTACTACCTTACCGCAGCCG	59.92	20	ATCAGTGACGCAACTCATCG	59.862	20	193	752	944	AGAGACCTTTTGCCAGACGA	59.989	20	TCGGAAATATCAGTGACGCA	60.22	20	124	829	952
T01.PB3104	1	p1	(T)24	24	1	24	--
T01.PB3106	1	p3	(GCA)5	15	168	182	AGTAATGATGGCACCGAAGG	59.955	20	TCTCGATTTCTTGGATTCCG	60.148	20	106	102	207	GGGTTCAAATCCCTAGAGGC	59.903	20	TCTCGATTTCTTGGATTCCG	60.148	20	126	82	207	TGTGATCCAACACCATCCAC	60.23	20	TCTCGATTTCTTGGATTCCG	60.148	20	204	4	207
T01.PB3109	1	c	(TTA)6(TTG)8	42	323	364	ATTGTGTGTTGGGACATGGA	59.656	20	ACAACACCACCACCAACAGA	59.89	20	216	195	410	GTGTGTTGGGACATGGAATG	59.656	20	ACAACACCACCACCAACAGA	59.89	20	213	198	410	TGTGTGTTGGGACATGGAAT	59.656	20	ACAACACCACCACCAACAGA	59.89	20	214	197	410
T01.PB3112	1	p2	(TA)7	14	1373	1386	--
T01.PB3117	1	p3	(ATG)9	27	640	666	CCAGTGCTCGATTTGTTTCA	59.84	20	ACAGGAATTCGGCTGGTATG	59.955	20	242	502	743	CCAGTGCTCGATTTGTTTCA	59.84	20	GAACAGGAATTCGGCTGGTA	60.074	20	244	502	745	ACTATGATGGCAGCGTCTCC	60.249	20	ACAGGAATTCGGCTGGTATG	59.955	20	177	567	743
T01.PB3117	2	p3	(TTC)6	18	864	881	CATACCAGCCGAATTCCTGT	59.955	20	ATGGAAACTGAAACGGCAAC	59.978	20	213	724	936	TACCAGCCGAATTCCTGTTC	60.074	20	ATGGAAACTGAAACGGCAAC	59.978	20	211	726	936	GGTGCAGGGTCCTATGTGTT	59.851	20	ATGGAAACTGAAACGGCAAC	59.978	20	132	805	936
T01.PB3118	1	p3	(CAC)5	15	727	741	CTTCCACGCTGTCAACTTCA	60.025	20	CTTGGAATGTGATTGGCCTT	59.933	20	112	660	771	CTTCCACGCTGTCAACTTCA	60.025	20	GTGCCCTCCCTGTATCAGAA	60.073	20	148	660	807	CTTCCACGCTGTCAACTTCA	60.025	20	AGACATCACTTCCCAGTGCC	60.12	20	163	660	822
T01.PB3118	2	p1	(T)11	11	1464	1474	--
T01.PB3119	1	p1	(A)10	10	1424	1433	CACATTCTTCTTGAATGGCG	59.272	20	GCACAAAATAAATTATCATTTCCCA	60.297	25	250	1216	1465	CACATTCTTCTTGAATGGCG	59.272	20	TGCACAAAATAAATTATCATTTCCC	60.297	25	251	1216	1466	GCGAGATGATCAATCCTACCA	60.051	21	GCACAAAATAAATTATCATTTCCCA	60.297	25	233	1233	1465
T01.PB3120	1	p1	(A)10	10	1137	1146	CGCACAGTTTCTCTCTGCAA	60.324	20	TGACTGAATTTGCCAGTTGAA	59.307	21	223	953	1175	AGTCGCCCACTCCATGTAAA	60.517	20	TGACTGAATTTGCCAGTTGAA	59.307	21	279	897	1175	TGCAATCGGATTTTACATGG	59.377	20	TGACTGAATTTGCCAGTTGAA	59.307	21	208	968	1175
T01.PB3121	1	p1	(A)16	16	1607	1622	--
T01.PB3126	1	p3	(AGG)7	21	612	632	TGGGGAGAAGAGAGACGAGA	60.064	20	CGGTTGGTAGGAATTCTGGA	59.926	20	280	398	677	ATGGCAACCTCAATTATGCC	59.791	20	TCCGGTTGGTAGGAATTCTG	59.926	20	253	427	679	ATGGCAACCTCAATTATGCC	59.791	20	CGGTTGGTAGGAATTCTGGA	59.926	20	251	427	677
T01.PB3126	2	p3	(TCT)10	30	897	926	CTTGGTCTTCACCGGATGTT	59.966	20	CGTGTTCGTTTGCAGAGTGT	59.946	20	249	787	1035	CAACACCACCAACCACTGTC	59.89	20	CGTGTTCGTTTGCAGAGTGT	59.946	20	205	831	1035	CTTGGTCTTCACCGGATGTT	59.966	20	ATGGCCAGTAAGTAGGCACG	60.154	20	273	787	1059
T01.PB3129	1	p1	(T)11	11	1407	1417	CCATAGTGTGCCATGACTGG	59.984	20	AAAAATAACTGTCAAGACTCAAGTGG	59.238	26	279	1197	1475	GGCATGTGCAATTCTACCCT	59.962	20	AAAAATAACTGTCAAGACTCAAGTGG	59.238	26	261	1215	1475	CCATAGTGTGCCATGACTGG	59.984	20	AACTGTCAAGACTCAAGTGGTAAATC	59.215	26	273	1197	1469
T01.PB3136	1	p2	(GA)11	22	1	22	--
T01.PB3138	1	p2	(CT)31	62	1	62	--
T01.PB3139	1	p1	(T)14	14	11	24	--
T01.PB3140	1	p1	(T)11	11	300	310	GACCTTTGCAAAATCCGTGT	59.978	20	GGAAACGCAAGAGAAACAGC	60	20	218	259	476	GACCTTTGCAAAATCCGTGT	59.978	20	AGAGAAACAGCTAGCGCAGG	59.92	20	209	259	467	GACCTTTGCAAAATCCGTGT	59.978	20	GGGAAACGCAAGAGAAACAG	59.853	20	219	259	477
T01.PB3140	2	p2	(TA)10	20	1826	1845	TTCCAGAGAAAAGAAGCCGA	60.066	20	TCCCAATGGAAAGATAGTTTTGA	59.83	23	250	1673	1922	TCACAGGGCTTTCCAGTTTC	60.232	20	TCCCAATGGAAAGATAGTTTTGA	59.83	23	280	1643	1922	TCCAGAGAAAAGAAGCCGAC	59.55	20	TCCCAATGGAAAGATAGTTTTGA	59.83	23	249	1674	1922
T01.PB3141	1	p2	(GA)7	14	41	54	CGGAGAGATAGGAGCATAGCA	59.583	21	GCAGATTTGGATCGGAAAAA	60.016	20	265	5	269	CGGAGAGATAGGAGCATAGCA	59.583	21	GAGATCGGACCATCGGTCTA	60.034	20	132	5	136	CGGAGAGATAGGAGCATAGCA	59.583	21	GGAAAAAGGCAGGGAAACTC	60.053	20	252	5	256
T01.PB3141	2	c	(T)10acaaaaatgttttgatc(T)10	37	330	366	TTTTTCCGATCCAAATCTGC	60.016	20	TGTTCGATCGTTGATGGGTA	59.924	20	234	250	483	GGAGTTTCCCTGCCTTTTTC	60.053	20	TGTTCGATCGTTGATGGGTA	59.924	20	248	236	483	GAGTTTCCCTGCCTTTTTCC	60.053	20	TGTTCGATCGTTGATGGGTA	59.924	20	247	237	483
T01.PB3141	3	p1	(T)10	10	508	517	TACCCATCAACGATCGAACA	59.924	20	CCTTGCCGGATCTATGGTTA	59.916	20	258	464	721	TTTGCAGATTTCCTCCATCC	60.014	20	AACCACCGAAGCTGACAGAC	60.307	20	246	374	619	TTTGCAGATTTCCTCCATCC	60.014	20	GATCCCAAACTTTGACGGTG	60.353	20	180	374	553
T01.PB3145	1	p3	(TCC)5	15	293	307	TCCTCACAATCACCCTCCTC	60.048	20	GGTTGTTGGGATGGTACGTC	60.096	20	210	225	434	TGTTGGATCGCTCCTCTCTT	59.95	20	GGTTGTTGGGATGGTACGTC	60.096	20	247	188	434	GACCATATGAGAAAGCCGGA	60.036	20	GGATGAGTAGGATGCGGAGA	60.181	20	227	104	330
T01.PB3147	1	p1	(T)11	11	56	66	CTACCACCCACGTTTCTCGT	60.028	20	CAATTCCTCCAAGGTCCTGA	60.042	20	278	2	279	CTACCACCCACGTTTCTCGT	60.028	20	TCCAGCTCCGATAAGGAAGA	59.91	20	172	2	173	CTACCACCCACGTTTCTCGT	60.028	20	CTCCAAGGTCCTGAGAGCTG	60.127	20	272	2	273
T01.PB3149	1	p3	(CGA)6	18	84	101	ACAATTCCGCCGTATATTTTT	57.615	21	CATGATCCCACCACCATCTA	59.166	20	277	60	336	ACAATTCCGCCGTATATTTTT	57.615	21	TGATTTTTCTGTTCCACCAGC	60.103	21	241	60	300	ACAATTCCGCCGTATATTTTT	57.615	21	AGTATCCCGTCGTGATTTGTG	59.867	21	180	60	239
T01.PB3151	1	c	(TGTT)5tttgtttttgtttttg(T)10	46	1340	1385	AGGACATGGATGAGCAGGTC	60.08	20	ATTCGGACATTCCTGCTGAC	60.081	20	191	1238	1428	GTTGAATTTGGCTCGACGAT	60.081	20	GACATTCGGACATTCCTGCT	60.081	20	271	1161	1431	GTTGAATTTGGCTCGACGAT	60.081	20	ATTCGGACATTCCTGCTGAC	60.081	20	268	1161	1428
T01.PB3154	1	p1	(C)11	11	865	875	CATGTGGAGAGCGCAGATAA	59.972	20	TGTTGGTGCCTACAATGAGC	59.722	20	267	788	1054	CATGTGGAGAGCGCAGATAA	59.972	20	GTTGGTGCCTACAATGAGCC	60.526	20	266	788	1053	CATGTGGAGAGCGCAGATAA	59.972	20	CAATGAGCCTTTTCATTCGG	60.576	20	255	788	1042
T01.PB3157	1	p3	(GAG)5	15	856	870	TGCCAACTGTCCTCTGTGTC	59.872	20	TCTTCAGCCGGTAGTCTCGT	60.012	20	256	660	915	CATCGACGACCTTGTCTTCA	59.831	20	TCTTCAGCCGGTAGTCTCGT	60.012	20	179	737	915	TCTGTGTCGTTCTCTCGTCG	60.178	20	TCTTCAGCCGGTAGTCTCGT	60.012	20	244	672	915
T01.PB3159	1	p1	(T)10	10	991	1000	AACACTGAATTCCCCCAACA	60.21	20	GAACGAGAGAAGACTGCCCA	60.533	20	174	869	1042	AACACTGAATTCCCCCAACA	60.21	20	ACGAGAGAAGACTGCCCATC	59.41	20	172	869	1040	ACTGAATTCCCCCAACACAC	59.679	20	GAACGAGAGAAGACTGCCCA	60.533	20	171	872	1042
T01.PB3167	1	p1	(A)10	10	453	462	TGCGGAGAAAGGAGAGGATA	59.91	20	AAACCCAACAAAATTCACCG	59.702	20	279	247	525	CTGTGAACGACGATGAGGAA	59.831	20	AAACCCAACAAAATTCACCG	59.702	20	241	285	525	TTCTGTGAACGACGATGAGG	59.831	20	AAACCCAACAAAATTCACCG	59.702	20	243	283	525
T01.PB3171	1	p3	(CAC)7	21	1079	1099	TCTGTTACCGCCAAGACTGA	59.44	20	GCGGTGAACTAGGTGGTTGT	60.035	20	272	896	1167	AGTCGAAGTCTGTTACCGCC	59.357	20	GCGGTGAACTAGGTGGTTGT	60.035	20	280	888	1167	TGTTACCGCCAAGACTGAAA	59.317	20	GCGGTGAACTAGGTGGTTGT	60.035	20	270	898	1167
T01.PB3171	2	c	(A)10gacttacataataagatccgatcgaagtgggtcgcgc(AT)12	71	1717	1787	--
T01.PB3172	1	c*	(TCG)7(TCGTCA)5*	48	1211	1258	GGGACAAGTGTCTGGAAGGA	60.088	20	GTATACGCAGAGCATTGGCA	59.862	20	246	1060	1305	GGGACAAGTGTCTGGAAGGA	60.088	20	TCGTATACGCAGAGCATTGG	59.856	20	248	1060	1307	ACTGGAGTCCGGAAGTGAGA	59.835	20	GTATACGCAGAGCATTGGCA	59.862	20	197	1109	1305
T01.PB3174	1	c	(TCT)7tccaaatcttcttcttcctctt(CCA)8	67	564	630	TCTCAGCCACGTCATTTCTG	59.984	20	AATATCCGCAGACTTGGTGG	59.955	20	252	461	712	TCTCAGCCACGTCATTTCTG	59.984	20	CCAATATCCGCAGACTTGGT	59.955	20	254	461	714	TCTCAGCCACGTCATTTCTG	59.984	20	AAGAATCGGAACGGTTAGCA	59.708	20	211	461	671
T01.PB3180	1	p1	(T)14	14	1286	1299	ACGAGCCTGCCTAGAATTGA	59.978	20	TCTGAAACAAAAGACATTTGAAAAA	59.258	25	265	1081	1345	GACGAGCCTGCCTAGAATTG	59.978	20	TCTGAAACAAAAGACATTTGAAAAA	59.258	25	266	1080	1345	TTGCGGCTTCATTTTTATCC	60.04	20	TCTGAAACAAAAGACATTTGAAAAA	59.258	25	237	1109	1345
T01.PB3181	1	p3	(GAA)10	30	64	93	TGGCTTTGCCTACTTGTCTG	59.072	20	GACGGAGTAGTACCACCGGA	59.989	20	197	11	207	TGGCTTTGCCTACTTGTCTG	59.072	20	ATTTGGATGTCTTGGCGTTC	59.939	20	257	11	267	TGGCTTTGCCTACTTGTCTG	59.072	20	GAATTTGGATGTCTTGGCGT	59.939	20	259	11	269
T01.PB3184	1	p3	(AGA)10	30	545	574	CATGAAGCCACAGAAAGCAA	59.988	20	ATAGATTACCGCAACGGCAC	59.988	20	229	455	683	AAGCCACAGAAAGCAACGAT	59.882	20	ATAGATTACCGCAACGGCAC	59.988	20	225	459	683	CATGAAGCCACAGAAAGCAA	59.988	20	ACCGGAAACCTGCTAGACCT	60.132	20	211	455	665
T01.PB3186	1	p3	(CCT)5	15	164	178	ACGCCGTAATCATCCTCATC	59.923	20	TGGGATTGAAATTGGGTGTT	60.029	20	153	57	209	ACGCCGTAATCATCCTCATC	59.923	20	GGGATTGAAATTGGGTGTTG	60.029	20	152	57	208	ACGCCGTAATCATCCTCATC	59.923	20	TTGGGATTGAAATTGGGTGT	60.029	20	154	57	210
T01.PB3188	1	p3	(GAA)8	24	90	113	ACAATCAGGATGGGAAGCTG	60.073	20	ATCCAGCTCGTACAACCACC	59.997	20	215	4	218	AGGAAGAGACCTGGATCGGT	60.073	20	ATCCAGCTCGTACAACCACC	59.997	20	193	26	218	ACAATCAGGATGGGAAGCTG	60.073	20	ATGCATGTACCAACTGGCAA	59.995	20	262	4	265
T01.PB3203	1	p1	(A)13	13	6	18	--
T01.PB3205	1	p1	(C)12	12	996	1007	ATTCCAAGGCTTGTCAGCAT	59.7	20	CGCTTCCAGCATTTTCAAGT	60.386	20	167	930	1096	ATTCCAAGGCTTGTCAGCAT	59.7	20	TTGAAGATTTCGCTTCCAGC	60.469	20	177	930	1106	ATGCAATTCAAGAGGAGGGA	59.629	20	TTGAAGATTTCGCTTCCAGC	60.469	20	139	968	1106
T01.PB3206	1	p6	(ATACTA)12	72	681	752	CGGTTGCTCGTTGATTTTG	60.242	19	CGTGGCCTTGTTGAGTACAA	59.758	20	185	658	842	CGGTTGCTCGTTGATTTTG	60.242	19	TGACGTGGCCTTGTTGAGTA	60.301	20	188	658	845	GAGATGCTGGCATCAAACG	60.369	19	ATCTCACAATTAGGCAGCCG	60.235	20	243	636	878
T01.PB3208	1	p3	(GAA)8	24	695	718	CCTACGCGAAGACTCCAAAG	60.008	20	AGCGCCTGATAAGACTGGAA	59.978	20	192	666	857	CCTACGCGAAGACTCCAAAG	60.008	20	GCGCCTGATAAGACTGGAAC	59.843	20	191	666	856	AGGTCCAACACCAAGCAGAC	60.159	20	AGCGCCTGATAAGACTGGAA	59.978	20	217	641	857
T01.PB3208	2	p1	(A)12	12	1391	1402	AGTAAGCTGAAGCTGCCGAG	59.92	20	TGCTGTAACCATGGAGATGAA	59.138	21	228	1200	1427	AGTAAGCTGAAGCTGCCGAG	59.92	20	TTGCTGTAACCATGGAGATGA	59.138	21	229	1200	1428	AGTAAGCTGAAGCTGCCGAG	59.92	20	TGCTGTAACCATGGAGATGAAC	60	22	228	1200	1427
T01.PB3213	1	p1	(A)21	21	6	26	--
T01.PB3216	1	p3	(ATC)5	15	1203	1217	ATTCATCCAATGGCAAGAGG	59.894	20	AAATTGGACGGTTGTGATCG	60.755	20	259	1113	1371	GAGAAATGGACCTCTTCCCC	59.874	20	AAATTGGACGGTTGTGATCG	60.755	20	235	1137	1371	ACACCATCGGGAAACTCATC	59.786	20	AAATTGGACGGTTGTGATCG	60.755	20	213	1159	1371
T01.PB3226	1	p3	(TCT)5	15	174	188	CGCCCAAATCTCTCTCACTC	59.95	20	GAAATCCACTGTCGCAGTCA	59.837	20	279	24	302	TCGCCCAAATCTCTCTCACT	59.95	20	GAAATCCACTGTCGCAGTCA	59.837	20	280	23	302	CTCCCAACTTTACTGGGGGT	60.218	20	GAAGGACTGAAACTCTGCGG	59.989	20	226	114	339
T01.PB3232	1	p1	(T)11	11	95	105	CAAGACCCCAACTCCTTCAA	60.081	20	GGCATGAGAAAGACGAGGAA	60.34	20	218	13	230	CAAGACCCCAACTCCTTCAA	60.081	20	ACAGAAGATCGGTGGCGTAA	60.657	20	178	13	190	CAAGACCCCAACTCCTTCAA	60.081	20	AACAGAAGATCGGTGGCGTA	60.657	20	179	13	191
T01.PB3235	1	p1	(T)12	12	903	914	TATATGCGATCATGCGGAAA	60.022	20	TCACATTCCAAATTTGTCTTTGAT	59.758	24	169	800	968	ATGGAATGGAATGGATGGAA	59.952	20	TCACATTCCAAATTTGTCTTTGAT	59.758	24	137	832	968	ACCTCATGGAGGCACATAGG	59.95	20	TCACATTCCAAATTTGTCTTTGAT	59.758	24	204	765	968
T01.PB3237	1	c	(T)11cttccatcccaggtctcaccgactccaatttttttgtttcgcgatttcttagttgttctattgacttcccgggaag(T)16	103	163	265	GACGTTTGTCGTCAATCTCG	59.293	20	ACGAAATCCACACCACATGA	59.812	20	264	128	391	GTCGTCAATCTCGGCATCTC	60.779	20	ACGAAATCCACACCACATGA	59.812	20	257	135	391	ACGTTTGTCGTCAATCTCGG	61.096	20	ACGAAATCCACACCACATGA	59.812	20	263	129	391
T01.PB3251	1	p1	(T)11	11	1366	1376	CTGCGTTGCATTTTGTGACT	59.911	20	AAAAACCAGCCACTTCTCCA	59.711	20	230	1281	1510	CTGCGTTGCATTTTGTGACT	59.911	20	AAAACCAGCCACTTCTCCAA	59.711	20	229	1281	1509	CTGCGTTGCATTTTGTGACT	59.911	20	CCAGCCACTTCTCCAATTTC	59.67	20	225	1281	1505
T01.PB3253	1	p3	(AAG)7	21	104	124	CAGTTAATGGGCGTTTGTCA	59.585	20	AGAACACTCCGTCTTCCCCT	60.111	20	241	51	291	CAGTTAATGGGCGTTTGTCA	59.585	20	GAAACCAGCTTTGTTGCTCC	59.859	20	155	51	205	CAGTTAATGGGCGTTTGTCA	59.585	20	AGGATTGCAGCGTCTTGATT	59.843	20	206	51	256
T01.PB3254	1	c	(CTC)5cttctactccttctcatctggtttcgatatctgatcatctgttttctccatcttg(T)12	82	99	180	CTTCGGACGTCTCTCGTAGC	60.156	20	GATTCTTCCGAATCCGTTGA	60.014	20	203	25	227	CTCGAATCTCCATCGTCTCC	59.761	20	GATTCTTCCGAATCCGTTGA	60.014	20	171	57	227	TCCTCTCGAATCTCCATCGT	59.761	20	GATTCTTCCGAATCCGTTGA	60.014	20	175	53	227
T01.PB3254	2	p1	(T)11	11	1297	1307	TGATCAAGTGGGGGAAGAAG	60.042	20	TCCTTCAGAGGAAGAGGGGT	60.186	20	138	1226	1363	TGATCAAGTGGGGGAAGAAG	60.042	20	TCAGAGGAAGAGGGGTGATG	60.191	20	134	1226	1359	TGATCAAGTGGGGGAAGAAG	60.042	20	CAGAGGAAGAGGGGTGATGA	60.191	20	133	1226	1358
T01.PB3258	1	p6	(AGAAGT)6	36	202	237	GCTGGTGAATTCGAGGAGAG	59.95	20	GTGCTTGAAGTAGGTGGGGA	60.111	20	255	165	419	GCTGGTGAATTCGAGGAGAG	59.95	20	GTAGGTGGGGAGGAGAATCC	59.755	20	246	165	410	GCTGGTGAATTCGAGGAGAG	59.95	20	TGCTTGAAGTAGGTGGGGAG	60.246	20	254	165	418
T01.PB3261	1	c	(A)14t(A)11	26	1230	1255	--
T01.PB3266	1	p3	(CTT)11	33	33	65	GCTCCTCGTTCACACCACTT	60.307	20	GGTTGGAATGACGGAAGAGA	60.05	20	101	9	109	GGTATTCGTGCTCCTCGTTC	59.7	20	CGGAGGAGTAATGAAGACGG	59.688	20	237	0	236	GCTCCTCGTTCACACCACTT	60.307	20	CGGAGGAGTAATGAAGACGG	59.688	20	228	9	236
T01.PB3266	2	c	(T)10gccgttgtttgtgatctactgcttgt(A)10	46	866	911	AATGATGAGGGATGGCAGTC	59.893	20	ACAGCTGTTAAGCAGGCAGC	60.74	20	185	808	992	AATGATGAGGGATGGCAGTC	59.893	20	CAGCTGTTAAGCAGGCAGC	59.903	19	184	808	991	AATGATGAGGGATGGCAGTC	59.893	20	AGACAGCTGTTAAGCAGGCA	58.828	20	187	808	994
T01.PB3268	1	p1	(A)11	11	844	854	TAGGGCAGAGGGTAGGTGTG	60.126	20	TGGACAATTAACAGAAGATGGC	59.091	22	250	696	945	TAGGGCAGAGGGTAGGTGTG	60.126	20	TGGACAATTAACAGAAGATGGCT	60.014	23	250	696	945	GGATAGGGCAGAGGGTAGGT	59.42	20	TGGACAATTAACAGAAGATGGC	59.091	22	253	693	945
T01.PB3273	1	p3	(AAG)7	21	286	306	CGATTCTACGGCTGGAGTTC	59.836	20	CATGCTTCCGATCGTATCCT	60.059	20	214	166	379	ATAACTGGGAAATCCATGCG	59.784	20	CATGCTTCCGATCGTATCCT	60.059	20	171	209	379	CGATTCTACGGCTGGAGTTC	59.836	20	GTACTGGATGACTCGCCGTT	60.142	20	273	166	438
T01.PB3274	1	p1	(T)13	13	1349	1361	--
T01.PB3281	1	p2	(CT)10	20	25	44	--
T01.PB3285	1	p3	(TGG)6	18	127	144	CGAAACCCAATTCTCTTCCA	60.044	20	AAAAGTCCTGGAGCCCTGAT	60.074	20	223	56	278	GATTTTGTCTCGGTTCCCAA	59.91	20	AAAAGTCCTGGAGCCCTGAT	60.074	20	252	27	278	CGAAACCCAATTCTCTTCCA	60.044	20	CGGGACTCTTGGTCTCATTC	59.655	20	153	56	208
T01.PB3286	1	p3	(CTC)5	15	108	122	GTCTCCACACCCACTTTTCC	59.405	20	ACGCTGGAGGTGTTATCCAC	59.997	20	174	84	257	GGTCTCCACACCCACTTTTC	59.405	20	ACGCTGGAGGTGTTATCCAC	59.997	20	175	83	257	GTCTCCACACCCACTTTTCC	59.405	20	AAATCCGTCAAAACCTGCAC	59.978	20	252	84	335
T01.PB3290	1	p4	(CAGC)5	20	67	86	TTCCATCTCTCTGATCCCCA	60.555	20	CACGGAAGATGATGATGACG	60.072	20	258	44	301	TTCCATCTCTCTGATCCCCA	60.555	20	AACATCGATCTTCGGTTTCG	60.074	20	197	44	240	TTCCATCTCTCTGATCCCCA	60.555	20	TAATCCCCAAATTGGACGAA	60.124	20	148	44	191
T01.PB3292	1	p3	(GAA)11	33	948	980	TCGATAATCTCCGGGTGAAG	60.029	20	TTCCCGAAGTAGTTGGATGG	59.926	20	235	819	1053	CGATAATCTCCGGGTGAAGA	60.029	20	TTCCCGAAGTAGTTGGATGG	59.926	20	234	820	1053	TCGATAATCTCCGGGTGAAG	60.029	20	CCCGAAGTAGTTGGATGGAA	59.926	20	233	819	1051
T01.PB3303	1	p4	(CTCC)5	20	152	171	ACTTTCGTTCAATCATCCGC	60.081	20	AGGTTGAGAGCACTTGCCAT	59.874	20	196	17	212	ACTTTCGTTCAATCATCCGC	60.081	20	TGCCTAATCACATCTTCGCA	60.366	20	229	17	245	TTCCGCTCAGAACCTTCTTC	59.55	20	AGGTTGAGAGCACTTGCCAT	59.874	20	171	42	212
T01.PB3303	2	p3	(TGC)5	15	1456	1470	TGGAGGTAGCAACAGCAGTG	60.049	20	CCGGTTATCGATGAGAGGAA	60.029	20	258	1299	1556	TTGATGGTGGGAGACAACAA	59.935	20	CCGGTTATCGATGAGAGGAA	60.029	20	178	1379	1556	GCAGTGGAAGCAATGGAAAT	60.081	20	CCGGTTATCGATGAGAGGAA	60.029	20	244	1313	1556
T01.PB3306	1	p2	(TA)10	20	1937	1956	--
T01.PB3310	1	p2	(AT)7	14	1593	1606	--
T01.PB3312	1	p2	(AT)8	16	1181	1196	GCAACGACGGATTCGTTAAT	59.967	20	CATGCAAGAATGCACGGATA	60.632	20	162	1092	1253	GCAACGACGGATTCGTTAAT	59.967	20	TGTTCCATGCAAGAATGCAC	60.675	20	167	1092	1258	GTTCTTGCTGGAACTCTGGG	59.844	20	CATGCAAGAATGCACGGATA	60.632	20	232	1022	1253
T01.PB3314	1	p3	(TGA)6	18	1097	1114	TTGCGATTCTGCCTTCTTTT	59.96	20	CAGCAAGCAATGCTGTCAAT	60.019	20	235	1042	1276	TGGTGATCCACTTATTGCGA	60.073	20	CAGCAAGCAATGCTGTCAAT	60.019	20	249	1028	1276	GACGGAGAGCCAGTTGGTTA	60.255	20	CAGCAAGCAATGCTGTCAAT	60.019	20	269	1008	1276
T01.PB3320	1	c	(A)10taaac(A)14	29	1074	1102	CTGGTTGGGGTGAACATTCT	59.82	20	gatggTGCTAAACCACTTAATGA	58.2	23	250	911	1160	ACTGTTGAACACCACCAGCA	60.203	20	gatggTGCTAAACCACTTAATGA	58.2	23	212	949	1160	CTGGTTGGGGTGAACATTCT	59.82	20	agatggTGCTAAACCACTTAATGA	59.122	24	251	911	1161
T01.PB3323	1	p1	(T)11	11	10	20	--
T01.PB3325	1	p1	(A)10	10	19	28	--
T01.PB3325	2	p1	(T)13	13	1159	1171	CTATGGCGAAGGAGCAGTTC	59.978	20	TTCTTTGCCCTTTGACATTG	58.745	20	190	1036	1225	GAGGCAGTCGGAGAGAAGAA	59.679	20	TTCTTTGCCCTTTGACATTG	58.745	20	245	981	1225	CGACGATACGATGAGGATGA	59.629	20	TTCTTTGCCCTTTGACATTG	58.745	20	270	956	1225
T01.PB3326	1	p1	(A)11	11	25	35	GGAATCTCAATTTCCCAAACA	58.868	21	GTCGTAGGGAGACGGAACAA	60.111	20	110	1	110	AGGAATCTCAATTTCCCAAACA	59.814	22	GTCGTAGGGAGACGGAACAA	60.111	20	111	0	110	GGAATCTCAATTTCCCAAACA	58.868	21	AGTGTCGACGGGAGGTAGTG	60.174	20	142	1	142
T01.PB3327	1	p2	(AT)11	22	1140	1161	TGCTAAACCAATGGCAACAA	60.111	20	TTCATCACACAAGAACGAAGAAA	59.777	23	241	1013	1253	TTGCTAAACCAATGGCAACA	60.111	20	TTCATCACACAAGAACGAAGAAA	59.777	23	242	1012	1253	AACAGCGAGACCAAAGATGG	60.255	20	TTCATCACACAAGAACGAAGAAA	59.777	23	270	984	1253
T01.PB3328	1	p1	(A)10	10	1510	1519	TACCACCAAGGCAGAAAAGG	60.103	20	AAAATAAAAACATACGACACAGGAAA	59.345	26	207	1343	1549	TACCACCAAGGCAGAAAAGG	60.103	20	AAAAATAAAAACATACGACACAGGAA	59.345	26	208	1343	1550	AGATCATTCCTTCAGTGGCG	60.218	20	AAAATAAAAACATACGACACAGGAAA	59.345	26	270	1280	1549
T01.PB3334	1	p1	(T)12	12	218	229	TAGTGGCCAAGGGATTCAAG	60.066	20	AAGCTTCCAAGCCAGTTTCC	60.743	20	238	103	340	TAGTGGCCAAGGGATTCAAG	60.066	20	GGAAAGCTTCCAAGCCAGTT	60.743	20	241	103	343	TTTGGAGATAGTGGCCAAGG	60.066	20	GGAAAGCTTCCAAGCCAGTT	60.743	20	249	95	343
T01.PB3335	1	p3	(AGG)5	15	175	189	AGTTGATGCGGGAGAGAAGA	59.95	20	GATATGTGGCCAAGGGAGAA	59.894	20	267	150	416	GAGTTGATGCGGGAGAGAAG	59.95	20	GATATGTGGCCAAGGGAGAA	59.894	20	268	149	416	GTTGATGCGGGAGAGAAGAA	60.34	20	GATATGTGGCCAAGGGAGAA	59.894	20	266	151	416
T01.PB3337	1	p1	(T)12	12	1912	1923	--
T01.PB3342	1	p1	(T)10	10	1323	1332	CGCCTAGGAAGCTTCAAAAA	59.603	20	CGATTCGTTATTTCAAAACAATCATA	60.44	26	177	1267	1443	TTGGAAATTGGAGACGCCTA	60.576	20	CGATTCGTTATTTCAAAACAATCATA	60.44	26	191	1253	1443	ATTGGAGACGCCTAGGAAGC	60.733	20	CGATTCGTTATTTCAAAACAATCATA	60.44	26	185	1259	1443
T01.PB3344	1	p1	(T)15	15	210	224	ATCTCATTCCGTTTTCGTCG	60.074	20	AGAGGCGGCAAGATCTGATA	59.939	20	199	169	367	ATCTCATTCCGTTTTCGTCG	60.074	20	TCCCATTGCTTCATCACTCA	60.201	20	137	169	305	ATCTCATTCCGTTTTCGTCG	60.074	20	AGCTCCCATTGCTTCATCAC	60.226	20	140	169	308
T01.PB3346	1	p3	(GTG)5	15	533	547	GAGGACATTTTTGGTGGTCG	60.353	20	AATATCGCCCCTGAACCTCT	59.925	20	265	507	771	GAGGACATTTTTGGTGGTCG	60.353	20	ATGTTTCAGGTTTGGTTCCG	59.83	20	234	507	740	GAGGACATTTTTGGTGGTCG	60.353	20	CATGAATATCGCCCCTGAAC	60.296	20	269	507	775
T01.PB3355	1	p1	(T)10	10	638	647	TTTATCGATATTGGAGGCCG	59.886	20	TCAGATCTTCCATGTCCACG	59.631	20	278	604	881	TTATCGATATTGGAGGCCGA	60.382	20	TCAGATCTTCCATGTCCACG	59.631	20	277	605	881	TTATCGATATTGGAGGCCGA	60.382	20	GCCTCAGATCTTCCATGTCC	59.617	20	280	605	884
T01.PB3356	1	p1	(C)11	11	1655	1665	TTTGACTCCTCCATTCTCCG	60.187	20	TTCTAGTTTTCCCCCAAGCA	59.679	20	198	1520	1717	TGACTCCTCCATTCTCCGAC	60.199	20	TTCTAGTTTTCCCCCAAGCA	59.679	20	196	1522	1717	CAATGGCAGTCGACGTGTAG	60.324	20	TTCTAGTTTTCCCCCAAGCA	59.679	20	253	1465	1717
T01.PB3362	1	p2	(GA)6	12	38	49	GCAGGAGATGGAGTGACTGTG	60.878	21	ATCGGATCTTTCCTCGGAGT	60.037	20	113	5	117	GCAGGAGATGGAGTGACTGTG	60.878	21	TGATTGCCGATGGATTAACA	59.891	20	183	5	187	CGCAGGAGATGGAGTGACTG	62.006	20	ATCGGATCTTTCCTCGGAGT	60.037	20	114	4	117
T01.PB3362	2	p1	(T)12	12	196	207	TGTCTGTTAATCCATCGGCA	60.073	20	AACCGGAAACAGCATTGTTC	59.978	20	272	164	435	TGTTAATCCATCGGCAATCA	59.891	20	AACCGGAAACAGCATTGTTC	59.978	20	268	168	435	TGTCTGTTAATCCATCGGCA	60.073	20	CCCCAAATAGGCAACAAAGA	59.931	20	192	164	355
T01.PB3363	1	p3	(CAT)5	15	1499	1513	CTTCCCTGCATGCCATTATT	59.923	20	AACAACCTACAACATAACACAGCA	58.681	24	121	1420	1540	GAACGAACGGACGATGTTCT	60.119	20	AACAACCTACAACATAACACAGCA	58.681	24	199	1342	1540	TTCCCTGCATGCCATTATTT	60.289	20	AACAACCTACAACATAACACAGCA	58.681	24	120	1421	1540
T01.PB3366	1	p1	(A)13	13	968	980	--
T01.PB3369	1	p2	(TA)10	20	1318	1337	--
T01.PB3372	1	p2	(AC)9	18	930	947	CCTGGTTGTTGGTGGTCTCT	60.002	20	GGAATCAAATAATCCCTGAGCTT	59.833	23	270	786	1055	CCTGGTTGTTGGTGGTCTCT	60.002	20	CAAATAATCCCTGAGCTTTTTCA	59.632	23	265	786	1050	CCTGGTTGTTGGTGGTCTCT	60.002	20	GGAATCAAATAATCCCTGAGC	57.624	21	270	786	1055
T01.PB3376	1	p4	(GATA)6	24	167	190	TCCATCTTTCATCCGACTCA	59.166	20	GTTGAACGCCAAAGAGCTTC	60	20	200	120	319	TCCATCTTTCATCCGACTCA	59.166	20	GCCAAAGAGCTTCAGACCAC	59.997	20	193	120	312	TCCATCTTTCATCCGACTCA	59.166	20	GTTGAAGCAATTGGGGAAGA	60.051	20	279	120	398
T01.PB3376	2	p3	(TCC)6	18	350	367	GTGGTCTGAAGCTCTTTGGC	59.997	20	TCGCCAGCTGAAATCTTTTT	59.96	20	181	293	473	GTGGTCTGAAGCTCTTTGGC	59.997	20	GTTGAAGCAATTGGGGAAGA	60.051	20	106	293	398	GTGGTCTGAAGCTCTTTGGC	59.997	20	AGATGTTGAAGCAATTGGGG	59.933	20	110	293	402
T01.PB3399	1	c	(A)87t(A)43	131	1147	1277	--
T01.PB3405	1	p1	(T)12	12	1220	1231	ATGGACGTGGAGTCGGTTAG	59.989	20	TCAAATCAGGACAGCACAGG	59.831	20	239	1016	1254	GAGGAAGCTCCGACGTACTG	60.012	20	TCAAATCAGGACAGCACAGG	59.831	20	154	1101	1254	ATGGACGTGGAGTCGGTTAG	59.989	20	TCCATCAAATCAGGACAGCA	60.201	20	243	1016	1258
T01.PB3408	1	p1	(T)12	12	1570	1581	ATCATTCCTTTCCCTCACCC	60.133	20	TTCATCAACATAGCTGGCAAA	59.315	21	178	1433	1610	GCATCATTCCTTTCCCTCAC	59.488	20	TTCATCAACATAGCTGGCAAA	59.315	21	180	1431	1610	ATCATTCCTTTCCCTCACCC	60.133	20	CTTCATCAACATAGCTGGCAA	58.931	21	179	1433	1611
T01.PB3412	1	p3	(AAG)5	15	792	806	AAATGCTTCTCCCAGAGCAA	59.955	20	CAGCAATGCAAACAGAGCAT	60.019	20	187	766	952	AAATGCTTCTCCCAGAGCAA	59.955	20	GAGCATTTTTCAGCAAAGCC	59.967	20	173	766	938	ATGCTTCTCCCAGAGCAAGA	60.096	20	CAGCAATGCAAACAGAGCAT	60.019	20	185	768	952
T01.PB3422	1	p5	(TATTT)5	25	1376	1400	AACCTTCCTTGCCAGCATAA	59.708	20	GTATCCCAAACAAAGCAGGC	59.574	20	150	1297	1446	TGCACCATTCATGGAGAAAC	59.502	20	GTATCCCAAACAAAGCAGGC	59.574	20	194	1253	1446	AACCTTCCTTGCCAGCATAA	59.708	20	AACCATGCATGTACCTGAAGC	60.015	21	193	1297	1489
T01.PB3423	1	p1	(T)11	11	1187	1197	TCGTGTACCTGCTTGAATGG	59.716	20	AAAACCCTGATAGCCACAACA	59.485	21	154	1082	1235	ATGCGAACCAAAGGTTGAAA	60.481	20	AAAACCCTGATAGCCACAACA	59.485	21	251	985	1235	AATGCGAACCAAAGGTTGAA	60.481	20	AAAACCCTGATAGCCACAACA	59.485	21	252	984	1235
T01.PB3426	1	p3	(AGA)5	15	57	71	GGACGACACTGTTATCGGCT	60.142	20	GCCTAAACCGAGATCCAACA	60.074	20	244	2	245	AGGACGACACTGTTATCGGC	60.142	20	GCCTAAACCGAGATCCAACA	60.074	20	245	1	245	GGACGACACTGTTATCGGCT	60.142	20	ATCTGACCGGAGAATGCAAC	60.081	20	192	2	193
T01.PB3427	1	p3	(GCA)7	21	1371	1391	TCGATGAACCACATGAGGAA	60.048	20	TCGTGTTCTCATCGCTGAAC	59.992	20	265	1263	1527	TCGATGAACCACATGAGGAA	60.048	20	TGGAGCAACTGTTCGTGTTC	59.88	20	277	1263	1539	GTGGAAATCCGTACCACCAG	60.232	20	TCGTGTTCTCATCGCTGAAC	59.992	20	201	1327	1527
T01.PB3429	1	p3	(GTG)9	27	660	686	TACCACGGGGATTGCATAAT	60.038	20	CAATATGTGCAAGCACACCC	59.995	20	271	565	835	TACCACGGGGATTGCATAAT	60.038	20	AAGCTTCGACTATTTCGGCA	59.982	20	238	565	802	TTGCATAATTCCGTGGTTGA	59.93	20	CAATATGTGCAAGCACACCC	59.995	20	260	576	835
T01.PB3429	2	p1	(A)29	29	1324	1352	CCCGTTGCAGTTTTTATTGG	60.348	20	GCAAAAATGGTATCATCGCA	59.525	20	278	1099	1376	GCTGTTCCGTTTGAATCCTG	60.636	20	GCAAAAATGGTATCATCGCA	59.525	20	117	1260	1376	CTGTTCCGTTTGAATCCTGC	60.636	20	GCAAAAATGGTATCATCGCA	59.525	20	116	1261	1376
T01.PB3433	1	p3	(TGA)6	18	784	801	TGATCAAACGAGATGAAGCG	59.948	20	CTCATCTGCTTCAAATGCCA	59.948	20	140	686	825	TGATCAAACGAGATGAAGCG	59.948	20	TCATCTGCTTCAAATGCCAC	59.805	20	139	686	824	GAGCTGGAAGCTAAATGCGT	59.62	20	CTCATCTGCTTCAAATGCCA	59.948	20	213	613	825
T01.PB3435	1	p2	(GA)6	12	86	97	TATATATCGTCGCCGCCATT	60.29	20	TTAAACCCCTAGCCATGCTG	60.089	20	128	10	137	TATATATCGTCGCCGCCATT	60.29	20	GCAAAAGCACCACCAAGTTT	60.154	20	195	10	204	TATATATCGTCGCCGCCATT	60.29	20	TTTGTGAGGTCCCGAAGAAG	60.224	20	223	10	232
T01.PB3437	1	p4	(CTTT)5	20	930	949	TGGGGTTGCTCACTTCTTCT	59.844	20	GTGTGACACGATCCGACAAC	60.013	20	161	857	1017	TGGGGTTGCTCACTTCTTCT	59.844	20	CCATACTCGGATGGCTTTGT	59.955	20	210	857	1066	TGGGGTTGCTCACTTCTTCT	59.844	20	TCGTCGATTTTGGATGTTGA	60.049	20	242	857	1098
T01.PB3440	1	p3	(CAT)7	21	1435	1455	ATGAGGTCATGTTCCAAGGC	59.934	20	AACAGGAACAGGGCAGACAC	60.159	20	207	1335	1541	ATGAGGTCATGTTCCAAGGC	59.934	20	ACAGGAACAGGGCAGACACT	59.756	20	206	1335	1540	TGTTCCAAGGCTCAGGAAGT	59.844	20	AACAGGAACAGGGCAGACAC	60.159	20	198	1344	1541
T01.PB3442	1	p4	(TTGT)5	20	1118	1137	CCCGAGGCTACCATAGACAA	60.088	20	GGCAACGAGAATGAAAAGGA	60.192	20	240	951	1190	GACAAGTGGCGTCTTGGATT	60.119	20	GGCAACGAGAATGAAAAGGA	60.192	20	225	966	1190	ACAAGTGGCGTCTTGGATTC	60.119	20	GGCAACGAGAATGAAAAGGA	60.192	20	224	967	1190
T01.PB3444	1	p1	(T)10	10	312	321	CTCTCTCCCCCTCTCTCGAT	59.906	20	CCTCGCTTGTCGAATAGACC	59.836	20	252	269	520	CTCTCTCCCCCTCTCTCGAT	59.906	20	CAATTTCATCGCCGACTTCT	60.214	20	167	269	435	TCTCCCCCTCTCTCGATTTT	60.147	20	CCTCGCTTGTCGAATAGACC	59.836	20	249	272	520
T01.PB3444	2	p4	(AATA)5	20	1646	1665	GTTTTCCGATTGCCACTGTT	59.978	20	TCTTGATTTCTAATCTGGACATGACT	59.588	26	173	1535	1707	ATCTTGACGGAGTTGGTTGG	59.966	20	TCTTGATTTCTAATCTGGACATGACT	59.588	26	222	1486	1707	GGGATTCTTGGTTTTCCGAT	60.131	20	TCTTGATTTCTAATCTGGACATGACT	59.588	26	183	1525	1707
T01.PB3445	1	p2	(AT)6	12	1094	1105	--
T01.PB3446	1	p1	(A)23	23	1738	1760	ATTGTCTGCAATCTGCATCG	59.83	20	gcaGGGCTCAACAGCAGA	61.316	18	186	1596	1781	TTTTTGTCAGCAGCAGCATT	59.614	20	gcaGGGCTCAACAGCAGA	61.316	18	160	1622	1781	TGCAATCTGCATCGAATTTT	59.261	20	gcaGGGCTCAACAGCAGA	61.316	18	180	1602	1781
T01.PB3450	1	p1	(T)10	10	1106	1115	GACATAACAGCCCTCGTGGT	59.997	20	CTGCAGTTCTGCGCTCATAC	59.77	20	255	894	1148	AGCACTTGTTGCTGATGCTG	60.207	20	CTGCAGTTCTGCGCTCATAC	59.77	20	178	971	1148	CCTGCTGACATAACAGCCCT	60.277	20	CTGCAGTTCTGCGCTCATAC	59.77	20	261	888	1148
T01.PB3455	1	p1	(T)11	11	1248	1258	GAAGATCCAAGTAGCCGCAG	59.978	20	AATCACCGCCTCCTGTAATG	59.955	20	214	1089	1302	CAGATGGCTCAGCAATTTCA	59.948	20	AATCACCGCCTCCTGTAATG	59.955	20	255	1048	1302	GAAGATCCAAGTAGCCGCAG	59.978	20	ATGAAATGAATCACCGCCTC	59.9	20	222	1089	1310
T01.PB3456	1	p1	(A)10	10	1406	1415	--
T01.PB3462	1	p1	(C)12	12	1600	1611	TGCTGGTTCTGCTGTTTTTG	60.027	20	TGCAAAAAGTGTGTGTGTGG	59.187	20	156	1479	1634	TGCTGGTTCTGCTGTTTTTG	60.027	20	CATTGCAATTACAGGCTTGG	59.182	20	210	1479	1688	GGTTCTGCTGTTTTTGGAGC	59.859	20	TGCAAAAAGTGTGTGTGTGG	59.187	20	152	1483	1634
T01.PB3464	1	p2	(AT)6	12	518	529	CCCTAACGTAGTCTCCTGCG	59.891	20	TTGTGGTCGGGAAGGTACTC	59.966	20	241	424	664	CCCTAACGTAGTCTCCTGCG	59.891	20	GGAGATGCTCTCGTTGTGGT	60.269	20	254	424	677	CCCTAACGTAGTCTCCTGCG	59.891	20	GGTGGAGATGCTCTCGTTGT	60.269	20	257	424	680
T01.PB3466	1	p1	(A)12	12	1168	1179	--
T01.PB3467	1	p3	(TAA)6	18	658	675	TAGTCAATGGGGCTTCTTGG	60.066	20	AGCATTGGTCAAATTCGGTC	59.939	20	220	611	830	TATTCCAGGGGTTGCTTCAC	59.933	20	AGCATTGGTCAAATTCGGTC	59.939	20	265	566	830	GTATTCCAGGGGTTGCTTCA	59.933	20	AGCATTGGTCAAATTCGGTC	59.939	20	266	565	830
T01.PB3469	1	c	(A)13gagagaaaaatcacatgggatcacacacacagcctg(T)10gttgttgttgtttttgtatattatatgtgtagtaaatgcaagcttttttcgaaatac(T)10	126	1633	1758	ACCGACGTTTGGAGAAAGAA	59.711	20	CAGAACATTGTGAATTTGTGCAG	60.581	23	262	1581	1842	CCGACGTTTGGAGAAAGAAC	59.711	20	CAGAACATTGTGAATTTGTGCAG	60.581	23	261	1582	1842	ACGAAATACCGACGTTTGGA	60.365	20	CAGAACATTGTGAATTTGTGCAG	60.581	23	269	1574	1842
T01.PB3472	1	p3	(AGA)6	18	70	87	TTTTCTCATGTTCTGAGTCTAGCA	58.338	24	TACCCCTCAAGAACAGCACC	60.111	20	105	22	126	TTTTCTCATGTTCTGAGTCTAGCA	58.338	24	ACGCAAGAAACCCAAATCAT	59.434	20	207	22	228	ATTTTCTCATGTTCTGAGTCTAGCA	58.666	25	TACCCCTCAAGAACAGCACC	60.111	20	106	21	126
T01.PB3473	1	p3	(GGT)5	15	17	31	--
T01.PB3473	2	p1	(T)10	10	1620	1629	ATGCAGCAGGGTTTCTTGTT	59.74	20	CATCAATTGCATTTGCTTTGT	58.69	21	203	1457	1659	AATGCAGCAGGGTTTCTTGT	59.74	20	CATCAATTGCATTTGCTTTGT	58.69	21	204	1456	1659	CAGCAGGGTTTCTTGTTCGT	60.291	20	CATCAATTGCATTTGCTTTGT	58.69	21	200	1460	1659
T01.PB3477	1	p2	(GA)6	12	1391	1402	CATGGAATTCATTGACGCAG	60.073	20	GCGTTTCTCTTATTGTCAAGCA	59.541	22	257	1278	1534	CATGGAATTCATTGACGCAG	60.073	20	TCGCGTTTCTCTTATTGTCAAG	59.536	22	259	1278	1536	ATTCATTGACGCAGTTGCAG	59.871	20	GCGTTTCTCTTATTGTCAAGCA	59.541	22	251	1284	1534
T01.PB3479	1	p1	(A)13	13	213	225	CAATCAATATCGGCTTGGCT	60.06	20	CCAGGCAATTTCAACACCTT	59.971	20	269	139	407	CAATATCGGCTTGGCTTTGT	60.096	20	CCAGGCAATTTCAACACCTT	59.971	20	265	143	407	CAATCAATATCGGCTTGGCT	60.06	20	ACCATATCGTCCCGTGTCAT	60.081	20	185	139	323
T01.PB3480	1	p4	(TAAA)5	20	1242	1261	--
T01.PB3482	1	p3	(TTC)16	48	220	267	CCGGAAAGTTGGTGTTTCAT	59.83	20	AATCAACGCCAAAACGAAAG	60.11	20	117	182	298	CCGGAAAGTTGGTGTTTCAT	59.83	20	AAGAAATCAACGCCAAAACG	60.11	20	121	182	302	AAGCAGAAGGAAGTCTCCCC	59.817	20	AATCAACGCCAAAACGAAAG	60.11	20	258	41	298
T01.PB3483	1	p1	(T)10	10	52	61	CACTCTCATCCTCCCGTTTC	59.655	20	AGGGTTAACCTGCGTGACTG	60.171	20	236	24	259	TCACTCTCATCCTCCCGTTT	59.655	20	AGGGTTAACCTGCGTGACTG	60.171	20	237	23	259	TTCACTCTCATCCTCCCGTT	59.655	20	AGGGTTAACCTGCGTGACTG	60.171	20	238	22	259
T01.PB3491	1	p1	(A)11	11	1598	1608	CCTGCTGGATGGAAAGTGTT	60.111	20	TTGATGATACTTATAGTAGTGCTTCCG	59.262	27	141	1499	1639	TTCACGTGCTGACGATTTTC	59.847	20	TTGATGATACTTATAGTAGTGCTTCCG	59.262	27	232	1408	1639	TTCTGGAACAAAGATGCGTG	59.84	20	TTGATGATACTTATAGTAGTGCTTCCG	59.262	27	205	1435	1639
T01.PB3499	1	p1	(A)10	10	1182	1191	CTCACTGCTTGGTGCTTGAA	60.175	20	TGAATCCACAAACCACACTGA	59.992	21	252	1014	1265	AGGATGCGACCGACTATGAG	60.24	20	TGAATCCACAAACCACACTGA	59.992	21	222	1044	1265	AGGTAGGATGCGACCGACTA	59.717	20	TGAATCCACAAACCACACTGA	59.992	21	226	1040	1265
T01.PB3501	1	c*	(TAT)6(TA)6*	27	1348	1374	TTTTATTGCGGCTTATTGCC	60.062	20	AATTTGACCGATGCTTACCC	58.906	20	142	1278	1419	CTCAAACCGGAGATCGTCAT	60.073	20	AATTTGACCGATGCTTACCC	58.906	20	242	1178	1419	TATTGCGGCTTATTGCCTCT	59.838	20	AATTTGACCGATGCTTACCC	58.906	20	139	1281	1419
T01.PB3506	1	p1	(T)11	11	1909	1919	CCCAACTGACAACCGAGAAT	59.966	20	TTTCCAAATTGTTCAATATCACTCA	59.775	25	260	1702	1961	CCCAACTGACAACCGAGAAT	59.966	20	TTCCAAATTGTTCAATATCACTCAA	59.775	25	259	1702	1960	CCCAACTGACAACCGAGAAT	59.966	20	TTCCAAATTGTTCAATATCACTCA	58.543	24	259	1702	1960
T01.PB3507	1	p1	(T)10	10	82	91	GTGACCAAGAAGACCCAGGA	60.088	20	ATCCAGCTAGTCTACCGCCA	59.859	20	218	30	247	GTGACCAAGAAGACCCAGGA	60.088	20	CATCCAGCTAGTCTACCGCC	59.859	20	219	30	248	GTGACCAAGAAGACCCAGGA	60.088	20	CCATCCAGCTAGTCTACCGC	59.859	20	220	30	249
T01.PB3507	2	p4	(AAAT)5	20	1685	1704	--
T01.PB3511	1	p3	(AAT)6	18	1561	1578	--
T01.PB3514	1	p1	(T)13	13	526	538	TTTCAGGAAGAGGTCAGTCACA	59.884	22	TGCATGAAAACAAATTCCAGA	59.147	21	270	387	656	TTCAGGAAGAGGTCAGTCACA	58.421	21	TGCATGAAAACAAATTCCAGA	59.147	21	269	388	656	GGTTTCAGGAAGAGGTCAGTCA	60.66	22	TGCATGAAAACAAATTCCAGA	59.147	21	272	385	656
T01.PB3515	1	p1	(C)12	12	953	964	GGCATACCTCATAGAGCACCA	60.111	21	GCAATATTCTCAAATTGCATCG	59.591	22	280	744	1023	GGCATACCTCATAGAGCACCA	60.111	21	TCAAATTGCATCGTATTCACAA	59.077	22	271	744	1014	GGCATACCTCATAGAGCACCA	60.111	21	TTGCATCGTATTCACAAATTGA	59.077	22	266	744	1009
T01.PB3517	1	p1	(T)12	12	19	30	--
T01.PB3519	1	p1	(A)10	10	289	298	TATCGAGAAGGTTTCGTCGC	60.352	20	TGAGGCTGCAGAGAATCAAA	59.673	20	252	243	494	GAGAAGGTTTCGTCGCATTT	59.316	20	TGAGGCTGCAGAGAATCAAA	59.673	20	248	247	494	AGAAGGTTTCGTCGCATTTG	60.249	20	CAATTGAGGCTGCAGAGAATC	59.97	21	251	248	498
T01.PB3526	1	c	(CAC)13caggctcccccaccagattcaacaccaccgccaccacatcatcgccaccacaagaagttgtct(CCA)6cctcctcctcatcaccacaagtcgcctccaccttgttcaacaccaccgccaccacatcatcgccaccacaagaagttgtct(CCA)6cctcctcctcatcaccacaagtcgcctccaccttgttcaacaccaccgccaccacatcatcgccaccacaagaagttgcct(CCA)6cctcctcatcaccaccataagtcgccaccaccaccccctcatcaccatcataacaactca(CCACCT)7	420	84	503	--
T01.PB3526	2	p4	(TTTA)5	20	1256	1275	ACCCAGTCCACCATCAACAT	60.096	20	TTTTTCCACTTTCCATTCAATAAA	58.977	24	196	1161	1356	TCAAATCGATATGCAAGGCA	60.179	20	TTTTTCCACTTTCCATTCAATAAA	58.977	24	155	1202	1356	ACCCAGTCCACCATCAACAT	60.096	20	TTTTTCCACTTTCCATTCAATAA	57.751	23	196	1161	1356
T01.PB3527	1	p3	(AAG)5	15	632	646	CGGAAGGTGATTGAGGAAAA	60.044	20	ACACCTGAGACCGTCTGACC	60.161	20	253	601	853	CGGAAGGTGATTGAGGAAAA	60.044	20	TGTCGGCAGTTCTCTTAGCA	59.74	20	157	601	757	AGGATCGGAGGTGAGGACTT	60.073	20	TGTCGGCAGTTCTCTTAGCA	59.74	20	215	543	757
T01.PB3528	1	c	(T)10c(T)10	21	307	327	CTGACTGCTGCTGAGAATGC	59.887	20	CACTCACGTCCCCGTAAACT	60.028	20	215	272	486	CTGACTGCTGCTGAGAATGC	59.887	20	GAGCCTTTTCACTCACGTCC	59.851	20	224	272	495	GAATCCGGTCGATTTCAAGA	60.014	20	CGTCCCCTTCCTTGAATTTT	60.291	20	276	190	465
T01.PB3532	1	p2	(GA)7	14	72	85	GGGGGAGAATCGGAGAGATA	60.367	20	GCAGATTTGGATCGGAAAAA	60.016	20	273	26	298	GGGGGAGAATCGGAGAGATA	60.367	20	GAGATCGGACCATCGGTCTA	60.034	20	142	26	167	GGGGGAGAATCGGAGAGATA	60.367	20	GGAAAAAGGCAGGGAAACTC	60.053	20	260	26	285
T01.PB3532	2	p1	(T)10	10	442	451	TTTTTCCGATCCAAATCTGC	60.016	20	ACTTTGACGGTGAGCCAATC	60.119	20	201	279	479	TTGCTTATTTCCTCCATCCG	60.031	20	ACTTTGACGGTGAGCCAATC	60.119	20	171	309	479	TACCCATCAACGATCGAACA	59.924	20	CCTTGCCGGATCTATGGTTA	59.916	20	258	398	655
T01.PB3542	1	p4	(AGAT)8	32	130	161	TTCTCGATTTGGACCTCGTC	60.195	20	CCACGTCCATTCTCCAATCT	59.927	20	161	41	201	TTCTCGATTTGGACCTCGTC	60.195	20	ACGTCCATTCTCCAATCTGC	60.081	20	159	41	199	TCGTCCATCGAACCAAAAAT	60.309	20	CCACGTCCATTCTCCAATCT	59.927	20	146	56	201
T01.PB3543	1	p1	(A)19	19	1513	1531	--
T01.PB3545	1	p1	(A)11	11	1276	1286	ATTGTTCAAGCAATCTGCGA	59.425	20	CGACGATATGTCCACATCCA	60.353	20	219	1173	1391	CAATTTTTGGTGTGGCTGTG	60.004	20	TTTCAGGCAATTGAAGTTGG	58.745	20	258	1061	1318	TTCTACCGTTGTGGTTTCAGG	60.016	21	CGACGATATGTCCACATCCA	60.353	20	195	1197	1391
T01.PB3547	1	p4	(TATC)5	20	1708	1727	CCACAATTCGGAACTCCACT	59.966	20	TCACCTTCTTCTTGACCCATTT	59.976	22	164	1627	1790	CCACAATTCGGAACTCCACT	59.966	20	CAAATCACCTTCTTCTTGACCC	59.976	22	168	1627	1794	CCACAATTCGGAACTCCACT	59.966	20	CCAAATCACCTTCTTCTTGACC	59.976	22	169	1627	1795
T01.PB3552	1	p1	(A)14	14	869	882	AGCCACAATCCACAAGGAAG	60.111	20	GTAATGGCAATCGGCAATCT	59.929	20	245	701	945	GACCGTCAAGATCGACGAAT	60.081	20	AATCCCATTTCCCATTGGTT	60.245	20	244	764	1007	GACCGTCAAGATCGACGAAT	60.081	20	ATCGATCGGTAATGGCAATC	59.751	20	190	764	953
T01.PB3552	2	c	(T)12ggtg(T)13	29	1131	1159	CCATGCTGTTGTTCATTTGG	59.964	20	TTGATGATAGCTGAATGTTCATAGC	59.682	25	129	1078	1206	CCATGCTGTTGTTCATTTGG	59.964	20	GATGATAGCTGAATGTTCATAGCAA	59.682	25	127	1078	1204	CCATGCTGTTGTTCATTTGG	59.964	20	TGATAGCTGAATGTTCATAGCAA	57.641	23	125	1078	1202
T01.PB3557	1	p3	(AGA)5	15	108	122	ACGAGCTCAGATGGAGGAAG	59.555	20	GAAACTGCGCTTTTGAGGTC	60	20	142	81	222	GACGAGCTCAGATGGAGGAA	60.497	20	GAAACTGCGCTTTTGAGGTC	60	20	143	80	222	CCCTCAAAATGCCAAGTTTC	59.546	20	TTGAGGTCGAACCCATCTTC	60.05	20	172	39	210
T01.PB3561	1	p1	(A)11	11	1428	1438	ACAAGTATTGGCCGGAACTG	59.993	20	ATGACGCAACAGTGCAACTC	59.912	20	115	1399	1513	ACAAGTATTGGCCGGAACTG	59.993	20	ACGCAACAGTGCAACTCAAG	60.096	20	112	1399	1510	ACAAGTATTGGCCGGAACTG	59.993	20	GTCGGTGCTACGTGCTATGA	59.895	20	131	1399	1529
T01.PB3562	1	p3	(AAG)5	15	607	621	AATCGCAGTGGCCATTTTAC	59.967	20	CCTCCGAGTCTAGCTCATCG	60.111	20	272	524	795	AATCGCAGTGGCCATTTTAC	59.967	20	GAGAAGGGTCGTTCACCAAC	59.555	20	131	524	654	TCGAGTAATCAATGAGGGGG	59.887	20	GAGAAGGGTCGTTCACCAAC	59.555	20	157	498	654
T01.PB3562	2	c	(T)10aagtttctgtagacaagataaacatttccagtgatcttagaattgcctccagttactctcaagtttcaagtatctcaactacag(T)12	106	1221	1326	--
T01.PB3566	1	p1	(G)12	12	15	26	--
T01.PB3568	1	p4	(ACTC)5	20	1	20	--
T01.PB3570	1	p2	(GA)9	18	8	25	--
T01.PB3570	2	p1	(T)10	10	1424	1433	ATGAATCCAACCTTCAAGCG	60.074	20	TTGGACTTTGGATTTGGAGAA	59.532	21	190	1342	1531	ATGAATCCAACCTTCAAGCG	60.074	20	TTTGGACTTTGGATTTGGAGA	59.532	21	191	1342	1532	ATGAATCCAACCTTCAAGCG	60.074	20	TGGACTTTGGATTTGGAGAAA	59.532	21	189	1342	1530
T01.PB3572	1	p1	(C)10	10	43	52	TGCCACCAAATCCCTAATTC	59.762	20	CTGCTCCTGCTACTGATCCC	59.973	20	131	8	138	TGCCACCAAATCCCTAATTC	59.762	20	CTGATCCCACGACAGGAGAT	60.072	20	119	8	126	TGCCACCAAATCCCTAATTC	59.762	20	CTGCCACTACTCCGTCCATT	60.134	20	197	8	204
T01.PB3574	1	p6	(CGATTC)5	30	130	159	TGGTTATTCTCCCAGCGAGT	59.694	20	GTCTTCCTCGTCTTCATCGC	59.957	20	257	27	283	TGGTTATTCTCCCAGCGAGT	59.694	20	CTTCCCCTTCACTTTCCTCC	60.045	20	201	27	227	TGGTTATTCTCCCAGCGAGT	59.694	20	CCTCTTCCCCTTCACTTTCC	60.045	20	204	27	230
T01.PB3582	1	p1	(T)14	14	35	48	TCTCGAGTTTTCGTGGTCTTT	58.969	21	CTGTCGTGGCAACTAAAGCA	60.05	20	174	8	181	TCTCGAGTTTTCGTGGTCTTT	58.969	21	AACAGCTCCGTCCACTCACT	59.907	20	150	8	157	TCTCGAGTTTTCGTGGTCTTT	58.969	21	CATCCGGATTAAATCGCCTA	59.886	20	125	8	132
T01.PB3599	1	p3	(CTT)6	18	192	209	GCCATGGACGAGTACAACCT	59.997	20	TGCCTTGTCCATTTTTGTGA	60.088	20	276	37	312	GGGTGGGGTTTGGAGAGTAT	60.052	20	TGCCTTGTCCATTTTTGTGA	60.088	20	213	100	312	GCCATGGACGAGTACAACCT	59.997	20	GGATGCCTTGTCCATTTTTG	60.309	20	279	37	315
T01.PB3606	1	p3	(TGA)5	15	553	567	AGGATCAGCCTATGCAGGTG	60.24	20	ATCGTGGACCACAAAAGCTC	60.119	20	267	426	692	AGGATCAGCCTATGCAGGTG	60.24	20	AGATCGTGGACCACAAAAGC	60.119	20	269	426	694	CCTATGCAGGTGCAGGTCTT	60.277	20	ATCGTGGACCACAAAAGCTC	60.119	20	259	434	692
T01.PB3609	1	p1	(T)29	29	1	29	--
T01.PB3610	1	p3	(TCT)6	18	64	81	TCGCTTCCTCATCCTTCTTC	59.508	20	GTTTTTGCCTTTGGTGTCGT	60.015	20	232	16	247	TCTTCGCTTCCTCATCCTTC	59.508	20	GTTTTTGCCTTTGGTGTCGT	60.015	20	235	13	247	TCGCTTCCTCATCCTTCTTC	59.508	20	TGGTAGGTACCGTTGGTGGT	60.149	20	150	16	165
T01.PB3611	1	p2	(CT)13	26	26	51	CAGCTAACAACTCACTGCACTT	57.386	22	TAGGGTTTGATGGTGGTGGT	60.088	20	106	1	106	ACAGCTAACAACTCACTGCACTT	58.277	23	TAGGGTTTGATGGTGGTGGT	60.088	20	107	0	106	CAGCTAACAACTCACTGCACTT	57.386	22	AAGCAGCAACAGCAGAACAA	59.788	20	187	1	187
T01.PB3612	1	c	(A)12(TA)9	30	1363	1392	--
T01.PB3613	1	p3	(TGA)5	15	538	552	AGGATCAGCCTATGCAGGTG	60.24	20	ATCGTGGACCACAAAAGCTC	60.119	20	267	411	677	AGGATCAGCCTATGCAGGTG	60.24	20	AGATCGTGGACCACAAAAGC	60.119	20	269	411	679	CCTATGCAGGTGCAGGTCTT	60.277	20	ATCGTGGACCACAAAAGCTC	60.119	20	259	419	677
T01.PB3614	1	p4	(TTTC)5	20	46	65	TGATCAGGCTCCTCATGATTC	60.173	21	TTAAATTTCGTGGGGGTCTG	59.795	20	260	10	269	TGATCAGGCTCCTCATGATTC	60.173	21	AGTCGAAGAAGCGATTGAGC	59.723	20	197	10	206	TGATCAGGCTCCTCATGATTC	60.173	21	CTGGGGATGGTATCGATTGT	59.629	20	243	10	252
T01.PB3614	2	p1	(T)11	11	1450	1460	CTCAAGGCACAATCAAAGCA	59.988	20	CAAAATGCATAATTTTTATTCACAA	57.435	25	153	1337	1489	TCAAGGCACAATCAAAGCAA	60.379	20	CAAAATGCATAATTTTTATTCACAA	57.435	25	152	1338	1489	CTATTCCCTCCCAATTGCTG	59.523	20	CAAAATGCATAATTTTTATTCACAA	57.435	25	108	1382	1489
T01.PB3619	1	p2	(TA)6	12	667	678	CAGAGCAACGCATACCTCAA	60.011	20	AAACTTCCTCCATTCCGTCC	60.306	20	280	473	752	GCAGAACCTACGAAGGTGGA	60.255	20	AAACTTCCTCCATTCCGTCC	60.306	20	174	579	752	GGAGTTTGGCAGAACCTACG	59.734	20	AAACTTCCTCCATTCCGTCC	60.306	20	182	571	752
T01.PB3627	1	p1	(T)13	13	126	138	TAGGCGATTTGTTTTGGTCG	60.989	20	AATCAAAATCGACGTTTCCG	59.938	20	174	45	218	TTTGGTCGATACTTCGTCGG	61.021	20	AATCAAAATCGACGTTTCCG	59.938	20	162	57	218	TTTGGTCGATACTTCGTCGG	61.021	20	AGGAAGAATCAAAACGCCCT	60.074	20	122	57	178
T01.PB3627	2	p1	(A)10	10	1326	1335	GCTGCCCATGACTGTAGGAT	60.104	20	TCTTCTGTACTTCTGTACATGGAAAAT	58.806	27	270	1102	1371	TGGCTAGCAAACATCCAGTG	59.864	20	TCTTCTGTACTTCTGTACATGGAAAAT	58.806	27	236	1136	1371	GGGTTGTTCGTCGTCTCAGT	60.159	20	TCTTCTGTACTTCTGTACATGGAAAAT	58.806	27	194	1178	1371
T01.PB3631	1	p1	(A)17	17	352	368	GCAATTCATATGTGGTCAGGC	60.354	21	TCACGACAAGATCTCCAATCA	59.23	21	213	229	441	TTCATATGTGGTCAGGCAGTG	59.581	21	TCACGACAAGATCTCCAATCA	59.23	21	209	233	441	CAATTCATATGTGGTCAGGCA	59.41	21	TCACGACAAGATCTCCAATCA	59.23	21	212	230	441
T01.PB3634	1	p1	(T)25	25	264	288	TGGTTTGGAGAAAGTGAGGC	60.232	20	TTTTGCAGACATTCCATCCA	60.049	20	247	149	395	GTTTGGAGAAAGTGAGGCCA	60.232	20	TTTTGCAGACATTCCATCCA	60.049	20	245	151	395	TTGGAGAAAGTGAGGCCAAT	59.67	20	TTTTGCAGACATTCCATCCA	60.049	20	243	153	395
T01.PB3648	1	c	(TA)6agtccctaacagaggaaatcaaatattctcttgatcttttctgtggttaactgcttacaatttgaatttcataaattttgcaattgcttact(C)12	116	219	334	TCCGTCTTTGGTGAGAAACC	60.088	20	TAGCGAACCATTTCTGCAAC	58.92	20	271	182	452	TACAAGTCGCTCCGTCTTTG	59.072	20	CGAACCATTTCTGCAACAAG	59.317	20	278	172	449	TCCGTCTTTGGTGAGAAACC	60.088	20	ATAGCGAACCATTTCTGCAA	58.388	20	272	182	453
T01.PB3648	2	p1	(A)49	49	1286	1334	--
T01.PB3650	1	p3	(GTC)5	15	160	174	AACACACCCAAATCCTGCTC	59.973	20	ATCTACGCTTTTCGAAGGCA	59.982	20	196	22	217	AACACACCCAAATCCTGCTC	59.973	20	CGATCTACGCTTTTCGAAGG	59.975	20	198	22	219	AACACACCCAAATCCTGCTC	59.973	20	GAGACCGAAAATGGATTGGA	59.871	20	231	22	252
T01.PB3656	1	c	(TCT)5tc(CT)16	49	68	116	CATTGCTCTCCTTCCTTTCG	59.948	20	TCGTGATAAAATCCGCATCA	60.035	20	174	6	179	TCCTTTCGTTTCGTCGTTCT	59.853	20	TCGTGATAAAATCCGCATCA	60.035	20	162	18	179	TTCCTTTCGTTTCGTCGTTC	60.227	20	TCGTGATAAAATCCGCATCA	60.035	20	163	17	179
T01.PB3657	1	p1	(T)12	12	1034	1045	GAAGGCTGGCAATTCACAAT	60.081	20	CACGCCTAACACTTCGAACA	59.904	20	212	879	1090	TTTGAATAACGGAGCGAAGG	60.202	20	CACGCCTAACACTTCGAACA	59.904	20	227	864	1090	CCAAGCTCCAATGGCTTTTA	60.202	20	CACGCCTAACACTTCGAACA	59.904	20	247	844	1090
T01.PB3659	1	p1	(A)10	10	1464	1473	CACAATTGCTGCACCTGTTT	59.764	20	TGACCTATTCACCAGCGTTTT	59.623	21	142	1376	1517	CACAATTGCTGCACCTGTTT	59.764	20	TTGACCTATTCACCAGCGTTT	59.623	21	143	1376	1518	CAATTGCTGCACCTGTTTTG	60.293	20	TGACCTATTCACCAGCGTTTT	59.623	21	140	1378	1517
T01.PB3662	1	p1	(T)11	11	1097	1107	CCCCAATCCACATGTCTTCT	59.779	20	TCACAGAACATGGTTGGTTCA	59.992	21	179	961	1139	CTCCCCAATCCACATGTCTT	59.779	20	TCACAGAACATGGTTGGTTCA	59.992	21	181	959	1139	TGATGGAACCTCCCTCAAAA	60.43	20	TCACAGAACATGGTTGGTTCA	59.992	21	260	880	1139
T01.PB3666	1	p3	(AAG)5	15	27	41	GCAGATCGGAGGAAGATCAA	60.303	20	TTCCTCCTTCAGTGTTTGGC	60.232	20	213	3	215	GCAGATCGGAGGAAGATCAA	60.303	20	AGTGTTTGGCGGTGTGATTT	60.419	20	203	3	205	GCAGATCGGAGGAAGATCAA	60.303	20	GCGGTGTGATTTGTGAGAAG	59.293	20	195	3	197
T01.PB3666	2	p3	(AAG)6	18	237	254	AAGGAGGAAGATCGGAGGAA	60.147	20	GAATTTGCTGCCTGTTGGAT	60.081	20	243	207	449	AAGGAGGAAGATCGGAGGAA	60.147	20	ATGCTCACAAATCCGGCTAC	60.103	20	270	207	476	AAGGAGGAAGATCGGAGGAA	60.147	20	TCACAAATCCGGCTACAACA	60.111	20	266	207	472
T01.PB3667	1	p1	(A)31	31	271	301	CTTTTCTTTGCGGCTGTCAT	60.386	20	ATTCCATTCGCAGAACTTGG	60.074	20	232	100	331	CTTTTCTTTGCGGCTGTCAT	60.386	20	CCAATTCCATTCGCAGAACT	60.074	20	235	100	334	CTTTTCTTTGCGGCTGTCAT	60.386	20	GATGCTGGCTAGAGTTTCGC	60.125	20	271	100	370
T01.PB3668	1	p1	(T)10	10	1390	1399	AAGTTCGGAAGTGGTGTTGC	60.156	20	CCTCCTCTAATTCTGATAGTCCTCTT	58.966	26	279	1199	1477	AAGTTCGGAAGTGGTGTTGC	60.156	20	CCTCCTCTAATTCTGATAGTCCTCTTT	60.055	27	279	1199	1477	AGTTCGGAAGTGGTGTTGCT	59.769	20	CCTCCTCTAATTCTGATAGTCCTCTT	58.966	26	278	1200	1477
T01.PB3673	1	p1	(T)12	12	1307	1318	--
T01.PB3674	1	p2	(AT)8	16	652	667	CCTTTTCATCCCTGCACATT	59.933	20	GTCTCATCGCTCTCTGCCTC	60.255	20	265	604	868	CAACTCCTTTTCATCCCTGC	59.67	20	GTCTCATCGCTCTCTGCCTC	60.255	20	270	599	868	GCAACTCCTTTTCATCCCTG	59.67	20	GTCTCATCGCTCTCTGCCTC	60.255	20	271	598	868
T01.PB3680	1	p3	(TCT)5	15	751	765	CGTCGGTATTGGGAAGAAGA	60.066	20	TGGAAGCGTTAGGAGGAAGA	59.948	20	264	529	792	TCGTCGGTATTGGGAAGAAG	60.066	20	TGGAAGCGTTAGGAGGAAGA	59.948	20	265	528	792	GTCGTCGGTATTGGGAAGAA	59.933	20	TGGAAGCGTTAGGAGGAAGA	59.948	20	266	527	792
T01.PB3681	1	p1	(C)11	11	128	138	TTGTCGTCAGTCGTCACACA	59.905	20	AATCAATTCTGGCAGCCAAC	60.081	20	279	53	331	TTGTCGTCAGTCGTCACACA	59.905	20	TGCAAAAATGGAAGGAAAGC	60.188	20	141	53	193	TTGTCGTCAGTCGTCACACA	59.905	20	CAATCCTCAAATCACGCTCA	59.799	20	239	53	291
T01.PB3684	1	p1	(G)12	12	781	792	AGCAGCGTGTAAGCACTCAA	59.812	20	TTTTGTCACGATCCAATCCA	59.9	20	189	650	838	AAGCAGCGTGTAAGCACTCA	59.812	20	TTTTGTCACGATCCAATCCA	59.9	20	190	649	838	AGCAGCGTGTAAGCACTCAA	59.812	20	TTTGTCACGATCCAATCCAG	59.496	20	188	650	837
T01.PB3686	1	p1	(T)26	26	1	26	--
T01.PB3691	1	p3	(TTC)7	21	968	988	CTCGAAATGGGGATAGACGA	60.029	20	AGCACCAAGTCTTTGGCAGT	59.914	20	196	921	1116	TGCTCGAAATGGGGATAGAC	60.036	20	AGCACCAAGTCTTTGGCAGT	59.914	20	198	919	1116	CTCGAAATGGGGATAGACGA	60.029	20	ATCATATGTGCGAAGCACCA	60.104	20	209	921	1129
T01.PB3691	2	p1	(T)10	10	1201	1210	ACTGCCAAAGACTTGGTGCT	59.914	20	TGGCCTGAAATTCAATCAGA	59.2	20	158	1097	1254	GACTTGGTGCTTCGCACATA	59.871	20	TGGCCTGAAATTCAATCAGA	59.2	20	149	1106	1254	TCCCGACACACGTCTTGTTA	60.152	20	TGGCCTGAAATTCAATCAGA	59.2	20	180	1075	1254
T01.PB3692	1	p1	(A)11	11	611	621	GGTTTTGGTCTCTGTGGGAA	59.943	20	TGCAATCTGGCTCTTGTCAC	59.992	20	243	504	746	TTTTGGTCTCTGTGGGAAGG	60.081	20	TGCAATCTGGCTCTTGTCAC	59.992	20	241	506	746	GGTTTTGGTCTCTGTGGGAA	59.943	20	ACCTATGGTTGCAATCTGGC	59.962	20	252	504	755
T01.PB3694	1	p1	(A)11	11	1513	1523	AGCTAAGTGATGGGTGGTGG	59.989	20	AATGACCATAAACATGTCCATTC	57.733	23	103	1449	1551	ATTCCACGAGGTTCCAACTG	59.966	20	AATGACCATAAACATGTCCATTC	57.733	23	247	1305	1551	GCTATTCCACGAGGTTCCAA	60.074	20	AATGACCATAAACATGTCCATTC	57.733	23	250	1302	1551
T01.PB3696	1	p3	(GAA)6	18	211	228	TCATGTCTATTTCCCGCTCC	60.036	20	GCAAGACTTCGATAGGCAGC	60.125	20	274	57	330	TCATGTCTATTTCCCGCTCC	60.036	20	TTGGAAATCCCAAGAGTGGA	60.43	20	229	57	285	TCATGTCTATTTCCCGCTCC	60.036	20	TGGAAATCCCAAGAGTGGAA	60.43	20	228	57	284
T01.PB3699	1	p3	(AAG)8	24	26	49	GGAACAAGAACAAGAACAGCC	58.828	21	GAGCATTCTCAACCTCTGCC	59.957	20	192	2	193	GGAACAAGAACAAGAACAGCC	58.828	21	GGAGCATTCTCAACCTCTGC	59.957	20	193	2	194	AGGAACAAGAACAAGAACAGCC	59.795	22	GAGCATTCTCAACCTCTGCC	59.957	20	193	1	193
T01.PB3705	1	p1	(T)10	10	1282	1291	GATAGCAGTCATGCAGCCAG	59.577	20	AGCATGCTTCTGCCTTTTATT	58.175	21	217	1172	1388	ATAGCAGTCATGCAGCCAGA	59.577	20	AGCATGCTTCTGCCTTTTATT	58.175	21	216	1173	1388	GATAGCAGTCATGCAGCCAG	59.577	20	GCATGCTTCTGCCTTTTATT	57.162	20	216	1172	1387
T01.PB3709	1	p3	(TCC)5	15	175	189	ACCCTCCAACTCACAACCAC	59.859	20	TCCTTAGGGTCGACAAATGC	60.074	20	197	129	325	ACCCTCCAACTCACAACCAC	59.859	20	CCAGTATATTTCCGCGATGG	60.302	20	112	129	240	ACCCTCCAACTCACAACCAC	59.859	20	CGAAAACTATCAACCACCCG	60.357	20	257	129	385
T01.PB3709	2	p1	(G)10	10	1934	1943	TTTTGCGAACGTCAGATGTC	59.847	20	AACCATTAAACTACTCTTGCGTCA	59.287	24	152	1850	2001	TTTTGCGAACGTCAGATGTC	59.847	20	CCATTAAACTACTCTTGCGTCA	57.168	22	150	1850	1999	TTTTGCGAACGTCAGATGTC	59.847	20	ACCATTAAACTACTCTTGCGTCA	58.028	23	151	1850	2000
T01.PB3710	1	p3	(AAC)6	18	856	873	CCAGTGGCTCCAAGTAGCTC	60.012	20	CATTACCAGCGTTCCCAGAT	59.955	20	127	783	909	CCAGTGGCTCCAAGTAGCTC	60.012	20	GGATGTGGTGCTTCCAGAAT	59.934	20	162	783	944	CCAGTGGCTCCAAGTAGCTC	60.012	20	GCTTTGTGGGCGTACATTCT	60.14	20	271	783	1053
T01.PB3710	2	p3	(GAA)5	15	1024	1038	ATCTGGGAACGCTGGTAATG	59.955	20	CGCTTGTTGCTGTTGTTGTT	59.951	20	222	890	1111	ATTCTGGAAGCACCACATCC	59.934	20	ATGACGAGTTTGAACCCCAG	59.966	20	277	925	1201	ATTCTGGAAGCACCACATCC	59.934	20	CGCTTGTTGCTGTTGTTGTT	59.951	20	187	925	1111
T01.PB3716	1	p6	(TCTCCC)6	36	16	51	--
T01.PB3720	1	p1	(C)18	18	81	98	CGGACCGGATCTTCTTCTTC	61.095	20	TTGAGGAGGAATTGTAGCCG	60.206	20	161	45	205	GGACCGGATCTTCTTCTTCG	61.095	20	TTGAGGAGGAATTGTAGCCG	60.206	20	160	46	205	CGGACCGGATCTTCTTCTTC	61.095	20	GTAGCGACTAGCGAGCAAGG	60.313	20	231	45	275
T01.PB3723	1	p1	(A)33	33	976	1008	AAGATGAGTGAGGAAGGCCA	59.803	20	ggcgagAGACAAGAAATGGA	60.34	20	228	804	1031	GTGTGTTGTTTGCAGGAGGA	59.726	20	ggcgagAGACAAGAAATGGA	60.34	20	265	767	1031	TGTGTTGTTTGCAGGAGGAA	60.278	20	ggcgagAGACAAGAAATGGA	60.34	20	264	768	1031
T01.PB3726	1	p1	(T)13	13	1021	1033	AATTGGAAGCCTTGTGCAAC	60.118	20	AAAACTGTAAAAATCGTAAATGTTTTG	58.329	27	259	806	1064	TGAAGGAATTGGAAGCCTTG	60.184	20	AAAACTGTAAAAATCGTAAATGTTTTG	58.329	27	265	800	1064	CCCAAGATCGAAGAAGTGGA	60.187	20	AAAACTGTAAAAATCGTAAATGTTTTG	58.329	27	131	934	1064
T01.PB3727	1	p1	(C)12	12	1085	1096	TAACTTGCATGATGGAGCGA	60.366	20	ACTGCTGGAAATCCATCGTC	60.081	20	197	1056	1252	TATCTTCCTCAGGCTGCCAT	59.797	20	TTTTGGCATTTTCAATGCTG	59.679	20	278	919	1196	TAACTTGCATGATGGAGCGA	60.366	20	TTTTGGCATTTTCAATGCTG	59.679	20	141	1056	1196
T01.PB3729	1	p1	(T)11	11	1464	1474	CTCAGGGTCTCCCTACTCCC	60.066	20	AGGCATGACTAGAAGTCTGCAA	59.149	22	209	1384	1592	TCAGGGTCTCCCTACTCCCT	60.066	20	AGGCATGACTAGAAGTCTGCAA	59.149	22	208	1385	1592	CTCAGGGTCTCCCTACTCCC	60.066	20	GGCATGACTAGAAGTCTGCAA	58.118	21	208	1384	1591
T01.PB3730	1	p1	(A)11	11	390	400	ATCGGGACGAAGAGGAAGAT	60.037	20	TGTGTTGACCGGATCTTTGA	60.088	20	263	260	522	GAACGAGAAGAACTGGGCTG	59.989	20	TGTCGTTCCTGACAAAACCA	60.128	20	266	231	496	ATCGGGACGAAGAGGAAGAT	60.037	20	TGTCGTTCCTGACAAAACCA	60.128	20	237	260	496
T01.PB3739	1	p3	(GGC)7	21	67	87	TCCCACTTCAACCAACCAAT	60.21	20	ATATGTCTGCCTGACGGAGG	60.096	20	194	5	198	TCCCACTTCAACCAACCAAT	60.21	20	ACTGGAAAACCGAAGAAGCA	59.853	20	250	5	254	TCCCACTTCAACCAACCAAT	60.21	20	CCACCCGATATATGTCTGCC	60.177	20	203	5	207
T01.PB3749	1	p2	(AG)6	12	35	46	ACAGGGAAGACGGTAAGGAA	58.644	20	GGGGAGAGGAAGAGGTTACG	60.067	20	237	0	236	CAGGGAAGACGGTAAGGAAC	58.644	20	GGGGAGAGGAAGAGGTTACG	60.067	20	236	1	236	CAGGGAAGACGGTAAGGAACT	59.624	21	GGGGAGAGGAAGAGGTTACG	60.067	20	236	1	236
T01.PB3754	1	p1	(A)10	10	742	751	TGCACTGATTTGTGGAGGAG	59.831	20	TGGTCCGATGTTGTGTTTGT	59.855	20	253	524	776	TGCACTGATTTGTGGAGGAG	59.831	20	GTGGTCCGATGTTGTGTTTG	59.855	20	254	524	777	TGCACTGATTTGTGGAGGAG	59.831	20	TGTGGTCCGATGTTGTGTTT	59.855	20	255	524	778
T01.PB3757	1	p6	(CAACAC)5	30	1071	1100	GACGACCGAAGAGGAAGATG	59.803	20	CCAATTTTGGTTCTGGCATT	59.801	20	134	1039	1172	CGACCGAAGAGGAAGATGTC	59.803	20	CCAATTTTGGTTCTGGCATT	59.801	20	132	1041	1172	GACGACCGAAGAGGAAGATG	59.803	20	TCCAATTTTGGTTCTGGCAT	60.309	20	135	1039	1173
T01.PB3759	1	p1	(A)10	10	1184	1193	--
T01.PB3761	1	p1	(T)21	21	963	983	ACTGCAATGGACTGGTTGGT	60.431	20	CTGCATGCTTAACAAAAGGTG	58.502	21	277	755	1031	TGCAATGGACTGGTTGGTAG	59.566	20	CTGCATGCTTAACAAAAGGTG	58.502	21	275	757	1031	CTGCAATGGACTGGTTGGTA	59.566	20	CTGCATGCTTAACAAAAGGTG	58.502	21	276	756	1031
T01.PB3762	1	p1	(C)12	12	25	36	ATCCGTACCCTCGCTCTTTC	60.599	20	AATTGGGATGGTGGAAAACA	60.029	20	194	2	195	ATCCGTACCCTCGCTCTTTC	60.599	20	AGAGCGTAATTGGGATGGTG	59.955	20	201	2	202	ATCCGTACCCTCGCTCTTTC	60.599	20	CTTCGATTTGAGAGGTTGGG	59.665	20	246	2	247
T01.PB3765	1	p3	(TCT)6	18	121	138	CATTACTCCACGCAATCACG	60.134	20	ACCATTCATTCCATACCCGA	60.014	20	209	19	227	CATTACTCCACGCAATCACG	60.134	20	GATCTGACGATCTTGACGCA	59.95	20	184	19	202	CATTACTCCACGCAATCACG	60.134	20	CGTCTCTCCTTCCAACCAAA	60.224	20	254	19	272
T01.PB3765	2	p3	(GAG)5	15	445	459	AGGAGATGGTTCCGAGAGGT	60.073	20	AAACAGCCTAAAGAACGGCA	59.883	20	208	302	509	AGGAGATGGTTCCGAGAGGT	60.073	20	GCAAACAGCCTAAAGAACGG	59.883	20	210	302	511	AGGAGATGGTTCCGAGAGGT	60.073	20	CAAACAGCCTAAAGAACGGC	59.883	20	209	302	510
T01.PB3766	1	c	(TA)6tctcctatatatctcc(TA)7	42	914	955	TTGAATTTAGGGGTGGATGC	59.762	20	TGTCTTCGCCAACAATACCA	60.111	20	272	757	1028	GCTTCGCATGAAAACGATCT	60.361	20	TGTCTTCGCCAACAATACCA	60.111	20	146	883	1028	TAAGTGTTGCAGCTTCGCAT	59.638	20	TGTCTTCGCCAACAATACCA	60.111	20	157	872	1028
T01.PB3767	1	p1	(T)18	18	420	437	GACCAACCCACCAACTGTTT	59.721	20	CGCTTTTTGTTGAATGGGTT	59.975	20	220	356	575	ATCGTGTTCTTCCGATGAGG	60.073	20	ATTTCGACTTGCCGTTGAAG	60.249	20	249	242	490	ATCGTGTTCTTCCGATGAGG	60.073	20	CGACTTGCCGTTGAAGAAAT	60.249	20	245	242	486
T01.PB3767	2	p3	(CAG)6	18	826	843	GATGGCCTAGAAGAGCATCG	59.939	20	CCACAGAGAAAGACCTCGGA	60.377	20	270	602	871	CATCTGCCGAATTCCGTTAT	59.923	20	CCACAGAGAAAGACCTCGGA	60.377	20	202	670	871	AGAGCATCGTGTGGGTCTCT	59.866	20	CCACAGAGAAAGACCTCGGA	60.377	20	259	613	871
T01.PB3770	1	p1	(T)13	13	27	39	CATTTTTCAGTCAATGGGACA	58.462	21	GTTCCCAACCTAGTGCGGTA	59.993	20	274	0	273	CATTTTTCAGTCAATGGGACA	58.462	21	CCCAACCTAGTGCGGTAAGA	60.125	20	271	0	270	CATTTTTCAGTCAATGGGACA	58.462	21	TCCCAACCTAGTGCGGTAAG	60.125	20	272	0	271
T01.PB3771	1	p1	(A)11	11	37	47	CCATTTCATCCTACCACTGACA	59.853	22	GTTGATGCTACCCTCACCGT	59.997	20	163	10	172	CCATTTCATCCTACCACTGACA	59.853	22	AATCCGGGTAGTGTTGATGC	59.82	20	175	10	184	CCATTTCATCCTACCACTGACA	59.853	22	TCTCAGAAAATCCCGTTTCG	60.184	20	266	10	275
T01.PB3771	2	p3	(CTT)6	18	1507	1524	AATTGCTGGAGTTGCCATGT	60.526	20	GGAAAGGGATGTCGTGAGTC	59.511	20	278	1337	1614	AATTGCTGGAGTTGCCATGT	60.526	20	TGGAAAGGGATGTCGTGAGT	60.51	20	279	1337	1615	TGCTGGAGTTGCCATGTACT	59.318	20	GGAAAGGGATGTCGTGAGTC	59.511	20	275	1340	1614
T01.PB3773	1	p4	(AGGC)5	20	139	158	GAGGGACTTCTTCCTGGGTC	60.05	20	CCACTTGTCCCTGTCCTTGT	60.002	20	228	32	259	AAATGCGAAGTAGACGGTGG	60.132	20	CCACTTGTCCCTGTCCTTGT	60.002	20	146	114	259	AAATGCGAAGTAGACGGTGG	60.132	20	AACAGCGTGCCTGTTCTTTT	59.92	20	236	114	349
T01.PB3779	1	p4	(AAAT)5	20	1534	1553	GATTATCTGCAGCTTTCGGG	59.807	20	CAGAAACCAACCAATCATATTTCA	60.108	24	188	1446	1633	ACCGTCACAACAACAACACG	60.523	20	CAGAAACCAACCAATCATATTTCA	60.108	24	277	1357	1633	ACCACCGTCACAACAACAAC	59.336	20	CAGAAACCAACCAATCATATTTCA	60.108	24	280	1354	1633
T01.PB3785	1	p1	(T)10	10	1002	1011	TACAGAGGGAGTCCAATGCC	60.073	20	CAAAATGTTTTTCTTTTTCTTTTTCAG	59.974	27	248	802	1049	TTACAAAGGGGGTTTGGTGA	60.198	20	CAAAATGTTTTTCTTTTTCTTTTTCAG	59.974	27	160	890	1049	TTTACAAAGGGGGTTTGGTG	59.696	20	CAAAATGTTTTTCTTTTTCTTTTTCAG	59.974	27	161	889	1049
T01.PB3787	1	p1	(C)10	10	1327	1336	CCCTTTGTTTTGTTTCCCAA	59.811	20	GAAAATTGAGAGTCGGGGCT	60.578	20	270	1174	1443	CCCTTTGTTTTGTTTCCCAA	59.811	20	AGAAAATTGAGAGTCGGGGC	60.578	20	271	1174	1444	TTTGTTTCCCAATTTCAGGG	59.772	20	GAAAATTGAGAGTCGGGGCT	60.578	20	262	1182	1443
T01.PB3795	1	p1	(C)10	10	111	120	GGGTATGTGAGTGAGGGAGC	59.535	20	TACTGTTCATCACCGTCGGA	60.112	20	142	48	189	GGTATGTGAGTGAGGGAGCC	59.535	20	TACTGTTCATCACCGTCGGA	60.112	20	141	49	189	GGTATGTGAGTGAGGGAGCC	59.535	20	CCGATCGTGAACGTCCTACT	60.134	20	157	49	205
T01.PB3795	2	c	(TC)6(TA)8	28	1230	1257	CGGTGTCTGTCACTGGAATG	60.154	20	TGGTCAAGATTAAGATTGGGA	57.142	21	278	1009	1286	TCTGTCACTGGAATGCTTGG	59.831	20	TGGTCAAGATTAAGATTGGGA	57.142	21	273	1014	1286	AGCCAAGAAACGCAACAAAT	59.752	20	TGGTCAAGATTAAGATTGGGA	57.142	21	214	1073	1286
T01.PB3806	1	p2	(TG)6	12	525	536	CCTTGGTGGGTGCTACTGTT	60.028	20	GCCAATTCTTGCTTCCTTTG	59.823	20	192	461	652	CCTTGGTGGGTGCTACTGTT	60.028	20	ATCTGCCGAAGCTGATCATT	59.803	20	219	461	679	GGGTGCTACTGTTGGGGTAA	59.853	20	GCCAATTCTTGCTTCCTTTG	59.823	20	185	468	652
T01.PB3807	1	p2	(GA)7	14	1	14	--
T01.PB3823	1	c	(AAT)13tgatttttgtttgtttgtttg(T)24	84	535	618	CCGGTAATTCCCATACATGC	60.038	20	GAAGATGAAGCCAGAGCCAC	59.957	20	217	482	698	CCGGTAATTCCCATACATGC	60.038	20	GTGAAGATGAAGCCAGAGCC	59.957	20	219	482	700	CCGGTAATTCCCATACATGC	60.038	20	GTTAGTTCCCAAGGCGTGAA	60.11	20	234	482	715
T01.PB3826	1	c	(A)18caaaaaat(A)11	37	1428	1464	--
T01.PB3828	1	p1	(A)10	10	280	289	TTCCTAGCCATCCATTTTGC	60.038	20	GGGAAATCAAGTCCCCATTT	59.996	20	171	145	315	ATCTGGCATAATCGCTGACC	60.066	20	GGGAAATCAAGTCCCCATTT	59.996	20	241	75	315	ACCGTCGATCTGGCATAATC	59.923	20	GGGAAATCAAGTCCCCATTT	59.996	20	248	68	315
T01.PB3828	2	p1	(T)10	10	683	692	TGGGATTTCTTTTGGAGTGTG	59.956	21	CCACCCTCCTGTCCATAGAA	59.92	20	218	577	794	TGGGATTTCTTTTGGAGTGTG	59.956	21	TTCTTCTACTCCGACGCCAC	60.397	20	234	577	810	TGTGGGATTTCTTTTGGAGTG	59.956	21	TTCTTCTACTCCGACGCCAC	60.397	20	236	575	810
T01.PB3828	3	p1	(T)10	10	1380	1389	TTGGGAAGAGAAGGGTAGCA	59.807	20	CCAGAATTTCAGCGATGATG	59.226	20	279	1140	1418	TCCTCCTGCACCTCATTTTC	60.195	20	CCAGAATTTCAGCGATGATG	59.226	20	140	1279	1418	GACGAACCACAAAGTAGGGC	59.598	20	CCAGAATTTCAGCGATGATG	59.226	20	187	1232	1418
T01.PB3832	1	p1	(T)26	26	1	26	--
T01.PB3842	1	p1	(T)10	10	1043	1052	TACAATCCTGGGTGCCAAAT	60.192	20	GCACATTTAGATTTTAGCATCTCC	58.43	24	242	852	1093	ATACAATCCTGGGTGCCAAA	60.192	20	GCACATTTAGATTTTAGCATCTCCT	59.283	25	243	851	1093	TACAATCCTGGGTGCCAAAT	60.192	20	GCACATTTAGATTTTAGCATCTCCT	59.283	25	242	852	1093
T01.PB3845	1	p1	(A)11	11	890	900	AAAATTTTTAGCAGCAACTGATGA	59.375	24	TTTTGGAATGAATCACGGAA	58.94	20	231	863	1093	AAAATTTTTAGCAGCAACTGATGA	59.375	24	TTTTTGGAATGAATCACGGA	58.94	20	232	863	1094	AAATTTTTAGCAGCAACTGATGA	58.152	23	TTTTGGAATGAATCACGGAA	58.94	20	230	864	1093
T01.PB3850	1	p5	(TTGAG)9	45	282	326	ATCAGGCCGTTAGCATTTTG	60.096	20	AAACACGGGATGATGGAGAC	59.786	20	247	156	402	ATTGGCTCAGAGAATGCGAT	59.803	20	AAACACGGGATGATGGAGAC	59.786	20	265	138	402	ATCAGGCCGTTAGCATTTTG	60.096	20	AAAACACGGGATGATGGAGA	60.317	20	248	156	403
T01.PB3855	1	p1	(A)11	11	1310	1320	AATGGCATGACCACTTGACA	59.967	20	GCACATTGCCATGAAAACAT	59.405	20	250	1136	1385	ATGGCATGACCACTTGACAG	59.551	20	GCACATTGCCATGAAAACAT	59.405	20	249	1137	1385	AATGGCATGACCACTTGACA	59.967	20	GCAAATGCTAATTGAGCTGC	58.68	20	225	1136	1360
T01.PB3858	1	p1	(T)10	10	1030	1039	TTACAAAGGGGGTTTGGTGA	60.198	20	CAAAATGTTTTTCTTTTTCTTTTTCAG	59.974	27	160	918	1077	TTTACAAAGGGGGTTTGGTG	59.696	20	CAAAATGTTTTTCTTTTTCTTTTTCAG	59.974	27	161	917	1077	TACAAAGGGGGTTTGGTGAC	59.688	20	CAAAATGTTTTTCTTTTTCTTTTTCAG	59.974	27	159	919	1077
T01.PB3859	1	p3	(TAG)5	15	906	920	CAGATCGGCGATTCTAGCTC	60.081	20	TTTGCTGTTGTTGGAATGGA	60.088	20	270	777	1046	CAGATCGGCGATTCTAGCTC	60.081	20	TTGCTGTTGTTGGAATGGAA	60.088	20	269	777	1045	CAGATCGGCGATTCTAGCTC	60.081	20	GGCTTTGCTGTTGTTGGAAT	60.118	20	273	777	1049
T01.PB3864	1	p3	(CTC)6	18	87	104	TCTACCATCGATCGGTCCTC	60.034	20	GCGTCCTAATCCGAGACAAA	60.214	20	223	44	266	TACCATCGATCGGTCCTCTC	60.034	20	GCGTCCTAATCCGAGACAAA	60.214	20	221	46	266	TCTACCATCGATCGGTCCTC	60.034	20	TCCTAATCCGAGACAAACGC	60.214	20	220	44	263
T01.PB3864	2	p1	(A)23	23	1444	1466	CAGCAGAATCATCTGTGGGA	59.787	20	TTCCGGAGTAAAATTTAGGGC	59.47	21	190	1333	1522	AAATTGGGGTTCAAGCCTTC	60.299	20	TTCCGGAGTAAAATTTAGGGC	59.47	21	151	1372	1522	CGACGGTGTGAAGTGTCTTG	60.348	20	TTCCGGAGTAAAATTTAGGGC	59.47	21	260	1263	1522
T01.PB3868	1	p1	(A)10	10	1769	1778	GTAGACCGTGATCCGATGGT	59.81	20	CACGTGGTCACGTTGATGTA	59.002	20	137	1692	1828	GTAGACCGTGATCCGATGGT	59.81	20	TCACGTGGTCACGTTGATGT	61.083	20	138	1692	1829	GTAGACCGTGATCCGATGGT	59.81	20	TCACGTGGTCACGTTGATG	60.149	19	138	1692	1829
T01.PB3869	1	p4	(TGCC)6	24	882	905	GACGGCAGTCATGAGGACAT	61.116	20	CCCACTCTAGGCATAGGCAG	59.853	20	242	716	957	AGTTGAATGACGACGGCAG	59.846	19	CCCACTCTAGGCATAGGCAG	59.853	20	253	705	957	CAGTCATGAGGACATGCTTGA	59.846	21	CCCACTCTAGGCATAGGCAG	59.853	20	237	721	957
T01.PB3874	1	p1	(T)10	10	1477	1486	CCCAGAATGAAGGCAAGTTC	59.67	20	TCTCTTTTGTTCCTCTTTTCTGTG	59.107	24	150	1364	1513	GGAAGGGGAGGAGGAGTAGA	59.63	20	TCTCTTTTGTTCCTCTTTTCTGTG	59.107	24	112	1402	1513	GAGGAAGGGGAGGAGGAGTA	59.63	20	TCTCTTTTGTTCCTCTTTTCTGTG	59.107	24	114	1400	1513
T01.PB3875	1	p3	(CCA)5	15	486	500	GCCCTCTCCCTGTTCTCTCT	59.952	20	CTCTCCCTCTCCGTCTCCTT	59.945	20	230	348	577	GCCCTCTCCCTGTTCTCTCT	59.952	20	GATGGAGTCACAGAGGGCAT	60.08	20	279	348	626	GCCCTCTCCCTGTTCTCTCT	59.952	20	CTTCGTGATCATGATGGTGG	59.918	20	181	348	528
T01.PB3881	1	p2	(TC)6	12	361	372	TTGGAATGTTATCCCATCAAGA	59.273	22	TCCACCTTCCTCTTTCATCG	60.187	20	230	315	544	TTGGAATGTTATCCCATCAAGA	59.273	22	CACAACCCATGTCTGCAACT	59.597	20	272	315	586	TGTATTCGTTGAGATGTGTGGA	59.05	22	TCCACCTTCCTCTTTCATCG	60.187	20	262	283	544
T01.PB3884	1	p3	(CTT)8	24	487	510	TCCGGCAACTTCTCTCTGTT	59.989	20	TCATGCATCGAACCATTTCT	59.079	20	195	396	590	TCCGGCAACTTCTCTCTGTT	59.989	20	CTCATGCATCGAACCATTTC	59.079	20	196	396	591	TCCGGCAACTTCTCTCTGTT	59.989	20	TCTCATGCATCGAACCATTT	59.079	20	197	396	592
T01.PB3884	2	p1	(A)39	39	1202	1240	TCAGGCATATCTGGCTTATGG	60.067	21	CTTTTGGGCGATGTAGTGGT	59.993	20	217	1140	1356	CAGGCATATCTGGCTTATGGA	60.067	21	CTTTTGGGCGATGTAGTGGT	59.993	20	216	1141	1356	CAGGCATATCTGGCTTATGGA	60.067	21	ATAAGTGCTTTTGGGCGATG	60.096	20	223	1141	1363
T01.PB3885	1	c	(TC)14(TA)8	44	1368	1411	ATCATGGTTTCTTTGGCTGC	60.081	20	GGCCTTCTTCAAATCCCTCT	59.651	20	166	1293	1458	TCTACATGTGCGGGTTGAAA	60.111	20	GGCCTTCTTCAAATCCCTCT	59.651	20	210	1249	1458	ATCATGGTTTCTTTGGCTGC	60.081	20	GCATGGTTCATGCACGTAAA	60.532	20	258	1293	1550
T01.PB3888	1	p2	(AC)6	12	535	546	CAGCCAAGGGTCTTGCTTAC	59.875	20	GTGTTCACCCAAATGTTCCC	60.073	20	267	318	584	GTCACCCTCGAATCATCCAT	59.744	20	GTGTTCACCCAAATGTTCCC	60.073	20	234	351	584	ACGGCCAACATTCTATTGGA	60.331	20	GTGTTCACCCAAATGTTCCC	60.073	20	202	383	584
T01.PB3890	1	p1	(A)10	10	1707	1716	TCAGGCGTTCAATGTAGCTG	60.011	20	ACGCTTGCCATTGTATCAAA	59.186	20	135	1614	1748	TCAGGCGTTCAATGTAGCTG	60.011	20	AAACGCTTGCCATTGTATCA	59.186	20	137	1614	1750	CCGGCCTTTCAGATTCATAA	60.031	20	AAACGCTTGCCATTGTATCA	59.186	20	101	1650	1750
T01.PB3892	1	p1	(T)11	11	672	682	AGTGGCCAAATCTCCAAGTG	60.111	20	TGGAAAAAGAGGGTTTGCAC	60.088	20	275	500	774	AGTGGCCAAATCTCCAAGTG	60.111	20	AAGAGGGTTTGCACATGAGG	60.111	20	269	500	768	GAAGTGGCCAAATCTCCAAG	59.67	20	TGGAAAAAGAGGGTTTGCAC	60.088	20	277	498	774
T01.PB3893	1	c	(TC)6cca(C)10	25	1014	1038	TACTCCAGCTGGGGAGTTGT	59.721	20	GCCAACCATCCGGTATTTTA	59.66	20	235	953	1187	TACTCCAGCTGGGGAGTTGT	59.721	20	AGCCAACCATCCGGTATTTT	60.562	20	236	953	1188	TACTCCAGCTGGGGAGTTGT	59.721	20	CGTAGTTGGCACCTAAGCCT	59.401	20	257	953	1209
T01.PB3900	1	p1	(T)10	10	312	321	GAAATCTCCGTTCCTCCTCC	60.015	20	AAAACACGAAGCAACAACCC	60.015	20	214	158	371	GAAATCTCCGTTCCTCCTCC	60.015	20	TGGAAAAACACGAAGCAACA	60.271	20	218	158	375	AACAAATCCCGCAATCAAAA	60.302	20	GATGGATGGATGGGTAGGTG	60.011	20	225	227	451
T01.PB3900	2	p2	(CT)19	38	581	618	CACCTACCCATCCATCCATC	60.011	20	GAGAAGCCCCCTCCTCTATG	60.169	20	273	432	704	ACCTACCCATCCATCCATCA	60.011	20	GAGAAGCCCCCTCCTCTATG	60.169	20	272	433	704	CACCTACCCATCCATCCATC	60.011	20	TGAGAAGCCCCCTCCTCTAT	60.169	20	274	432	705
T01.PB3905	1	p2	(AT)6	12	819	830	AACACTCGATCGTCCTCAGC	60.418	20	AATTTCTGCCTCCTTCGGTT	60.074	20	195	711	905	AAGGGGAGAAAAATTGCAGC	60.562	20	AATTTCTGCCTCCTTCGGTT	60.074	20	121	785	905	CAACACTCGATCGTCCTCAG	59.415	20	AATTTCTGCCTCCTTCGGTT	60.074	20	196	710	905
T01.PB3906	1	p1	(T)10	10	1481	1490	GAGGTTTTGGAACAGCTGGA	60.232	20	CGACTATTGTTTGTCTGGTTGG	59.534	22	213	1332	1544	GAGGTTTTGGAACAGCTGGA	60.232	20	TTGTTTGTCTGGTTGGACATTT	59.378	22	207	1332	1538	TTCAGGTGCCTACAAGCTGA	59.591	20	CGACTATTGTTTGTCTGGTTGG	59.534	22	258	1287	1544
T01.PB3908	1	p3	(GCT)9	27	44	70	TCGCCTACCTACAATGGGTT	59.452	20	TCAAAGACCCATCTTCCCTG	60.042	20	156	13	168	TCGCCTACCTACAATGGGTT	59.452	20	TCCCTGGTAAAGATTGCACC	59.933	20	142	13	154	TCGCCTACCTACAATGGGTT	59.452	20	AAAGACCCATCTTCCCTGGT	59.795	20	154	13	166
T01.PB3908	2	p5	(GGATT)16	80	1108	1187	GCCTTCCAGACACATGGAAT	59.934	20	TTTTGCTGATGAAAACATCCA	59.147	21	191	1047	1237	TCCAGACACATGGAATCAGC	59.637	20	TTTTGCTGATGAAAACATCCA	59.147	21	187	1051	1237	GCCTTCCAGACACATGGAAT	59.934	20	TGAAAACATCCATAGCTTGCTG	60.264	22	182	1047	1228
T01.PB3909	1	p1	(A)10	10	17	26	--
T01.PB3911	1	p3	(GAA)7	21	928	948	ATGATCCATTCGATGGGGTA	59.975	20	TCTCCACTTGGACCCACTTC	60.088	20	235	824	1058	ATGATCCATTCGATGGGGTA	59.975	20	TTGGACCCACTTCATTCTCC	59.903	20	228	824	1051	ATGATCCATTCGATGGGGTA	59.975	20	AGCCACAACTGCCTCATCTT	59.874	20	194	824	1017
T01.PB3917	1	c	(AAG)5atgagtttggtggtgtgattctttagatcgatcggctctaaacaatatgaggaagatcggaggaagatcaataa(AAG)6	107	22	128	--
T01.PB3920	1	p4	(GTTG)5	20	1	20	--
T01.PB3921	1	p6	(CACCAG)5	30	1058	1087	TGAGAGATGAAGTGCAACGG	59.984	20	AGAATCCACTGGTGCCTGTC	60.12	20	176	950	1125	AGAGATGAAGTGCAACGGCT	60.02	20	AGAATCCACTGGTGCCTGTC	60.12	20	174	952	1125	TAATGGTGTCCAGCACCAAA	59.964	20	AGAATCCACTGGTGCCTGTC	60.12	20	115	1011	1125
T01.PB3923	1	p1	(T)14	14	1092	1105	TCTAAACCCTGCAACTGCCT	59.875	20	TTGGTGATCGCACTTTGATG	60.665	20	215	959	1173	CTCTAAACCCTGCAACTGCC	59.875	20	TTGGTGATCGCACTTTGATG	60.665	20	216	958	1173	TCTAAACCCTGCAACTGCCT	59.875	20	ATTTGGTGATCGCACTTTGA	59.127	20	217	959	1175
T01.PB3929	1	p1	(A)12	12	1553	1564	--
T01.PB3934	1	p1	(T)10	10	1171	1180	TGTCACCGGAAGGTTTTACC	59.83	20	TTTCAAAATTCCATGAAACCA	57.978	21	116	1127	1242	CACTCTCAGAGCCTCCTTGC	60.284	20	TTTCAAAATTCCATGAAACCA	57.978	21	257	986	1242	TGTCACCGGAAGGTTTTACC	59.83	20	TTTCAAAATTCCATGAAACCAC	58.831	22	116	1127	1242
T01.PB3935	1	p1	(T)12	12	1363	1374	TGCATTCTTTGGAAATGTGC	59.67	20	AAATATTCTCCTCCATTGGCA	58.521	21	189	1212	1400	CATGGGTCAGGGAAGAAGAG	59.649	20	AAATATTCTCCTCCATTGGCA	58.521	21	215	1186	1400	GACATGGGTCAGGGAAGAAG	59.505	20	AAATATTCTCCTCCATTGGCA	58.521	21	217	1184	1400
T01.PB3936	1	p3	(CAC)5	15	1033	1047	CATCCTAGGCCCCCTTCTAC	59.919	20	AGAATCCAGCCAACATCGAC	60.081	20	272	855	1126	CCTAGGCCCCCTTCTACTTG	60.082	20	AGAATCCAGCCAACATCGAC	60.081	20	269	858	1126	CATCCTAGGCCCCCTTCTAC	59.919	20	ACATCGACACACCCATCAAA	59.812	20	260	855	1114
T01.PB3937	1	p2	(GA)9	18	1	18	--
T01.PB3937	2	p1	(T)11	11	1406	1416	AAGATTTTGTTGGGCAAACG	59.975	20	AACAAACAGGTCAATGGCTT	57.173	20	266	1175	1440	TGGCCTGCATGAAAATCATA	60.035	20	AACAAACAGGTCAATGGCTT	57.173	20	227	1214	1440	GATGTTTTTAAACCCCCGGT	59.924	20	AACAAACAGGTCAATGGCTT	57.173	20	168	1273	1440
T01.PB3943	1	p1	(T)11	11	1318	1328	--
T01.PB3947	1	p3	(CGT)5	15	370	384	GATGTCGGTGGTGTTGTCAG	60.005	20	TATCGTTCTTCTTGGGCAGC	60.352	20	227	239	465	TCTTTCGGGTGCTATTGGAG	60.206	20	TATCGTTCTTCTTGGGCAGC	60.352	20	162	304	465	TCTTTCGGGTGCTATTGGAG	60.206	20	CTCTTGCGACGAGGATTGTT	60.397	20	259	304	562
T01.PB3950	1	p1	(T)15	15	153	167	CTGTGGAAACACGTCACTTAGG	59.696	22	TTCCATGACAGACGCCAGTA	60.263	20	278	85	362	TGTGGAAACACGTCACTTAGG	58.687	21	TTCCATGACAGACGCCAGTA	60.263	20	277	86	362	GGAAACACGTCACTTAGGTATGG	59.812	23	TTCCATGACAGACGCCAGTA	60.263	20	274	89	362
T01.PB3963	1	p1	(T)10	10	1804	1813	GGAAAAAGAACAGGGCACAA	60.088	20	CAACATCAAGAACTGGACGG	59.135	20	142	1724	1865	GAATGCCTTCTGACAGGGAA	60.195	20	CAACATCAAGAACTGGACGG	59.135	20	261	1605	1865	CCAAACTTGAGCCAGGAAAA	60.22	20	CAACATCAAGAACTGGACGG	59.135	20	156	1710	1865
T01.PB3965	1	p2	(CT)7	14	22	35	--
T01.PB3966	1	p3	(CGG)5	15	80	94	GCACTACCACCACACCACAC	59.922	20	GTTCTCTGTTACGCTTCGGC	60.022	20	132	13	144	GCACTACCACCACACCACAC	59.922	20	GGAGGAGGAGGAGGATAACG	60.03	20	248	13	260	GCACTACCACCACACCACAC	59.922	20	GGTTCTCTGTTACGCTTCGG	59.875	20	133	13	145
T01.PB3966	2	p3	(TCC)5	15	247	261	GCCGAAGCGTAACAGAGAAC	60.022	20	CAGCTACATCGCCTTGTTCA	60.011	20	227	125	351	GCCGAAGCGTAACAGAGAAC	60.022	20	TCCTTCAGCTACATCGCCTT	59.978	20	232	125	356	TTTCAAATGGAACCCTCTGC	60.051	20	CAGCTACATCGCCTTGTTCA	60.011	20	200	152	351
T01.PB3969	1	p3	(CGC)5	15	419	433	TCCACGTTGCTCCTTCTTCT	59.989	20	CCCTCGTACACATCTCCGTT	59.989	20	239	328	566	TCCACGTTGCTCCTTCTTCT	59.989	20	TCTCCGTTGCTGTACACCTG	59.897	20	227	328	554	CTATCCTTCCACCTCCTCCC	59.89	20	CCCTCGTACACATCTCCGTT	59.989	20	215	352	566
T01.PB3972	1	p1	(A)11	11	24	34	CCGTTCGCTTCTCCTATTTT	58.467	20	TCGTTGAATCGAGTGACGAG	59.984	20	203	0	202	CCGTTCGCTTCTCCTATTTT	58.467	20	CGTTGAATCGAGTGACGAGA	59.984	20	202	0	201	CCGTTCGCTTCTCCTATTTT	58.467	20	AAGCGATTGATTATGGTCCG	59.923	20	269	0	268
T01.PB3977	1	c	(AT)7agaaatta(TG)10	42	779	820	AGGAGGGTAACCGACCACTT	59.856	20	AAGGCGCTAATGACATCCAC	60.103	20	242	663	904	AGGAGGGTAACCGACCACTT	59.856	20	ACAAGGCGCTAATGACATCC	60.103	20	244	663	906	AACCGACCACTTCCACTGAG	60.151	20	AAGGCGCTAATGACATCCAC	60.103	20	234	671	904
T01.PB3981	1	p1	(T)10	10	139	148	AGATATGAGCTGGTGGTGGG	59.95	20	CAACCATCGGAGAGTCCATT	59.927	20	109	82	190	AGATATGAGCTGGTGGTGGG	59.95	20	AACCATCGGAGAGTCCATTG	59.927	20	108	82	189	AGATATGAGCTGGTGGTGGG	59.95	20	CCATCGGAGAGTCCATTGAT	59.886	20	106	82	187
T01.PB3983	1	p1	(T)10	10	999	1008	CTCAGGGTCTCCCTACTCCC	60.066	20	AGGCATGACTAGAAGTCTGCAA	59.149	22	208	919	1126	TCAGGGTCTCCCTACTCCCT	60.066	20	AGGCATGACTAGAAGTCTGCAA	59.149	22	207	920	1126	CTCAGGGTCTCCCTACTCCC	60.066	20	GGCATGACTAGAAGTCTGCAA	58.118	21	207	919	1125
T01.PB3988	1	p1	(A)10	10	1170	1179	AGCAATGGAAGCGATGAAAC	60.221	20	ACAGGATTTGGGTGGTGAAA	60.21	20	265	1035	1299	AGCAATGGAAGCGATGAAAC	60.221	20	GGCATAGCAAAAATGAAGCC	59.688	20	228	1035	1262	GGAAGCGATGAAACGAAATC	59.651	20	ACAGGATTTGGGTGGTGAAA	60.21	20	259	1041	1299
T01.PB3998	1	c	(T)10atgtattcctccgattcctaaaacc(T)16	51	1336	1386	--
T01.PB3999	1	p1	(T)10	10	86	95	AGCGGAGCTGCAGAGAGTAG	60.058	20	CTTCTCCCTCTCATCCATCG	59.755	20	214	51	264	GTAGCGGAGCTGCAGAGAGT	59.921	20	CTTCTCCCTCTCATCCATCG	59.755	20	216	49	264	AGCGGAGCTGCAGAGAGTAG	60.058	20	TCTATGCCACGACAAACAGG	59.716	20	124	51	174
T01.PB4003	1	p1	(A)46	46	1307	1352	--
T01.PB4009	1	p2	(AG)6	12	33	44	AGGGAAGACGGTAAGGAACTT	58.275	21	GGGGAGAGGAAGAGGTTACG	60.067	20	221	0	220	GGGAAGACGGTAAGGAACTT	57.257	20	GGGGAGAGGAAGAGGTTACG	60.067	20	220	1	220	AGGGAAGACGGTAAGGAACTT	58.275	21	CTCAAAACTGCGGAAGAAGC	60.132	20	252	0	251
T01.PB4015	1	p3	(ATG)5	15	780	794	CGGAGAAGCTCCAGAACAAC	59.989	20	GTTTCCGAAGATGGGGGTAT	60.017	20	209	693	901	ACGGAGAAGCTCCAGAACAA	59.989	20	GTTTCCGAAGATGGGGGTAT	60.017	20	210	692	901	AGGTGGACACTGCTCTTGCT	60.057	20	GTTTCCGAAGATGGGGGTAT	60.017	20	158	744	901
T01.PB4016	1	p2	(TC)12	24	27	50	--
T01.PB4018	1	p2	(CT)24	48	30	77	CACGTTCTCCCTCCCTCTCT	60.78	20	CCGAATGAAACGATCAGAGG	60.594	20	219	7	225	CACGTTCTCCCTCCCTCTCT	60.78	20	ATCTCCCCGAATGAAACGAT	60.662	20	225	7	231	CACGTTCTCCCTCCCTCTCT	60.78	20	CGAATGAAACGATCAGAGGC	60.744	20	218	7	224
T01.PB4021	1	p1	(T)10	10	775	784	TTGTTGGAACAACGGTTTGA	59.981	20	CCAGCTTAAGGGCAACACAT	60.132	20	275	624	898	TTGTTGGAACAACGGTTTGA	59.981	20	AGGGCAACACATCCTACTGC	60.142	20	267	624	890	TTGTTGGAACAACGGTTTGA	59.981	20	GGCAACACATCCTACTGCAA	59.722	20	265	624	888
T01.PB4035	1	p1	(A)10	10	1503	1512	GTACTTGAGCTCAGCCGCTC	60.307	20	TTTCTTGATGGATTCGGTGG	60.832	20	247	1303	1549	TACTTGAGCTCAGCCGCTCT	60.44	20	TTTCTTGATGGATTCGGTGG	60.832	20	246	1304	1549	GTACTTGAGCTCAGCCGCTC	60.307	20	TCTTTCTTGATGGATTCGGTG	60.059	21	249	1303	1551
T01.PB4039	1	p2	(CT)8	16	1153	1168	CAACATGGTGTCTGGAGGTG	59.997	20	AAATGAACGGGAAAGGGAAG	60.291	20	270	926	1195	CTGGAGTGAATGACTGCGAA	59.984	20	AAATGAACGGGAAAGGGAAG	60.291	20	126	1070	1195	GGAGTTGAGGAGGACATGGA	60.048	20	AAATGAACGGGAAAGGGAAG	60.291	20	194	1002	1195
T01.PB4040	1	p1	(T)11	11	1641	1651	GAGTGGTGGCCAAGATGAGT	60.12	20	CCAGAGTCAGATGGATTCCG	60.612	20	279	1467	1745	TCAGGTGCACATTCTGGAAA	60.24	20	CCAGAGTCAGATGGATTCCG	60.612	20	190	1556	1745	TCTGGAAATGCACAGTGGAA	60.24	20	CCAGAGTCAGATGGATTCCG	60.612	20	178	1568	1745
T01.PB4048	1	p1	(A)10	10	1252	1261	CGATTATTCCGGCGATCTTA	60.019	20	CATCAATTAATTCCCTTCGAAAT	58.454	23	121	1185	1305	CGCTTTTGGAAGATTTCTCG	59.953	20	CATCAATTAATTCCCTTCGAAAT	58.454	23	139	1167	1305	TCAGTCGGTTTTGGGATAGG	59.926	20	CATCAATTAATTCCCTTCGAAAT	58.454	23	253	1053	1305
T01.PB4049	1	p1	(A)11	11	45	55	CCGTCGTTTCCAAAATTTCA	60.836	20	ACGGGTGAACTGGTTCAAAG	60.005	20	277	15	291	CCGTCGTTTCCAAAATTTCA	60.836	20	ACAACCTGAGGCCATTTGAC	59.973	20	204	15	218	CCGTCGTTTCCAAAATTTCA	60.836	20	ACTGGTTCAAAGCAGGAGGA	59.844	20	269	15	283
T01.PB4052	1	p3	(TGA)5	15	162	176	CAGCTTCTTCTCCGCAAATC	60.096	20	TTTCTTCTCTTCCCCCTGCT	60.319	20	238	19	256	CAGCTTCTTCTCCGCAAATC	60.096	20	CTTTCTTCTCTTCCCCCTGC	60.319	20	239	19	257	CAGCTTCTTCTCCGCAAATC	60.096	20	GCTTTCTTCTCTTCCCCCTG	60.319	20	240	19	258
T01.PB4055	1	p4	(TATC)5	20	1401	1420	TGATTCCATGGTCTCTTCGG	61.004	20	AACAACATGACGCCACTTGA	60.16	20	271	1278	1548	TTCCATGGTCTCTTCGGTTG	61.034	20	AACAACATGACGCCACTTGA	60.16	20	268	1281	1548	GATTCCATGGTCTCTTCGGT	58.943	20	AACAACATGACGCCACTTGA	60.16	20	270	1279	1548
T01.PB4057	1	p1	(T)11	11	34	44	--
T01.PB4057	2	p3	(GCA)5	15	199	213	CCCTTCTTGTTGGTTGGAAA	59.942	20	ATCAAAGCCTGTTGCTGCTT	60.022	20	166	77	242	TTCATTCCCCTTCTTGTTGG	59.903	20	ATCAAAGCCTGTTGCTGCTT	60.022	20	173	70	242	CGGAGGTGGTGCTGATAAAT	59.955	20	ACACTGCGACATGAACTTGG	59.751	20	205	176	380
T01.PB4058	1	p5	(TGATT)6	30	70	99	CGATTAATATTTCTGCCGACTC	57.932	22	TCGATGATTCTCAACCCCTC	60.011	20	129	25	153	CGATTAATATTTCTGCCGACTCT	58.853	23	TCGATGATTCTCAACCCCTC	60.011	20	129	25	153	CGATTAATATTTCTGCCGACTCT	58.853	23	AGCTGGACTTGGAGGAGTCA	59.986	20	188	25	212
T01.PB4062	1	p1	(C)16	16	63	78	AGGTGGGATGCAATCCTAGA	59.508	20	GAATGTGGGGGTTTGTATGC	60.059	20	103	19	121	AGGTGGGATGCAATCCTAGA	59.508	20	CAGAGAATGTGGGGGTTTGT	59.82	20	107	19	125	AGGTGGGATGCAATCCTAGA	59.508	20	ACAGAGAATGTGGGGGTTTG	59.82	20	108	19	126
T01.PB4069	1	p3	(GGT)5	15	367	381	TCTCAAGGAAGGAATGGGTG	60.042	20	AACATGTCATTGAGGCACCA	59.967	20	266	284	549	TCTCAAGGAAGGAATGGGTG	60.042	20	CCAAAGATGCTTTTAGGGCA	60.202	20	161	284	444	AGGCGATCCTGAGAAGTTCA	59.95	20	CCAAAGATGCTTTTAGGGCA	60.202	20	257	188	444
T01.PB4072	1	p3	(TTC)7	21	1078	1098	GACTTTGGTGGCTGGTGATT	59.973	20	GCTTGGAAGCACACATTCATT	60.133	21	119	1023	1141	GGTCCTTACAGGCAATTCCA	59.933	20	GCTTGGAAGCACACATTCATT	60.133	21	278	864	1141	TCCCTCGTAGACTTTGGTGG	60.103	20	GCTTGGAAGCACACATTCATT	60.133	21	128	1014	1141
T01.PB4075	1	p1	(T)13	13	1078	1090	CAGCCAAGCATCACACAGTT	59.905	20	CCTTCGTCTGCAACAATCAA	59.84	20	249	936	1184	GCATCACACAGTTTCATCCG	60.12	20	CCTTCGTCTGCAACAATCAA	59.84	20	242	943	1184	TTTCATCCGGTAGGCACTCT	59.694	20	CCTTCGTCTGCAACAATCAA	59.84	20	231	954	1184
T01.PB4078	1	p3	(AAG)9	27	915	941	GCAGCCACAGTCATAGGGTC	60.688	20	AAACCGCCTTCTCCAATTTT	59.945	20	221	842	1062	GCAGCCACAGTCATAGGGTC	60.688	20	AAAACCGCCTTCTCCAATTT	59.945	20	222	842	1063	GCAGCCACAGTCATAGGGTC	60.688	20	CTCCAATTTTGCAATGGCTT	60.074	20	211	842	1052
T01.PB4082	1	p3	(TTC)5	15	32	46	CAAAACCAGTTCCGTCCACT	60.005	20	AGTTCCTCGTCTGTTGGGTG	60.151	20	214	3	216	CAAAACCAGTTCCGTCCACT	60.005	20	ACGAGTTCCTCGTCTGTTGG	60.298	20	217	3	219	CCAGTTCCGTCCACTTCTTC	59.697	20	TGGACGTCAGGTATGATCCA	59.918	20	278	8	285
T01.PB4083	1	p2	(GA)9	18	36	53	AATTCGGGAGAGAGAGAGGG	59.772	20	CAGAGGAAGCAGCCATTAGG	59.971	20	109	0	108	ATTCGGGAGAGAGAGAGGGA	60.292	20	CAGAGGAAGCAGCCATTAGG	59.971	20	108	1	108	AATTCGGGAGAGAGAGAGGG	59.772	20	GCAGAGGAAGCAGCCATTAG	60.118	20	110	0	109
T01.PB4086	1	p2	(AT)8	16	112	127	CCTCCTCTCTCCTCCGATCT	59.906	20	CTTCTGCCTGCAGATTGTCA	60.136	20	270	16	285	CCTCCTCTCTCCTCCGATCT	59.906	20	CGATCGGAAAATCTTAAGCG	59.81	20	209	16	224	TCCGGTCTACCGGTGTGTAT	60.255	20	CTTCTGCCTGCAGATTGTCA	60.136	20	251	35	285
T01.PB4095	1	p1	(T)11	11	27	37	AAGTCCCCATCGTACAGTCG	59.989	20	ACTCCCAGATCGTGAACACC	59.969	20	239	0	238	AAGTCCCCATCGTACAGTCG	59.989	20	ATCTTCTCTGCTCCCGCATA	59.939	20	167	0	166	AAGTCCCCATCGTACAGTCG	59.989	20	CTCCCAGATCGTGAACACCT	60.112	20	238	0	237
T01.PB4095	2	p5	(CTTTT)5	25	1422	1446	ACCCATATTGGCACATTGCT	60.221	20	TGAAACAATCCGATCCAAAA	58.94	20	210	1321	1530	ACCCATATTGGCACATTGCT	60.221	20	TTGAAACAATCCGATCCAAA	58.94	20	211	1321	1531	ACCCATATTGGCACATTGCT	60.221	20	GAATTGAAACAATCCGATCCA	59.754	21	214	1321	1534
T01.PB4098	1	p1	(T)10	10	1199	1208	GTCTGGATGGTGACGTTCAG	59.101	20	gAACAACCCTATACTTTGATTATCG	57.412	25	175	1082	1256	CTGGATGGTGACGTTCAGATT	59.981	21	gAACAACCCTATACTTTGATTATCG	57.412	25	173	1084	1256	AATCAAGTCTGGATGGTGACG	59.981	21	gAACAACCCTATACTTTGATTATCG	57.412	25	181	1076	1256
T01.PB4104	1	p1	(T)10	10	184	193	TCTGATCGTCGGAGGCTAGT	59.973	20	AGGAACTGAAAAGGCAGCAA	59.993	20	258	85	342	TCTGATCGTCGGAGGCTAGT	59.973	20	AAGGAACTGAAAAGGCAGCA	59.993	20	259	85	343	TCTGATCGTCGGAGGCTAGT	59.973	20	TCCATCAGTCGTGAATCCAA	60.048	20	211	85	295
T01.PB4110	1	p2	(AT)6	12	848	859	CACATTGACAACCGGAGCTA	59.716	20	CGTATCAAAACAGCAATGTTCAA	60.048	23	248	699	946	CAACCGGAGCTAATGAAAGG	59.702	20	CGTATCAAAACAGCAATGTTCAA	60.048	23	240	707	946	CACATTGACAACCGGAGCTA	59.716	20	TCTCACATGTGTTCTTATTGCG	58.847	22	277	699	975
T01.PB4115	1	p3	(CTT)5	15	121	135	GAGGCCAGTGATTCTTAGCG	59.978	20	GTTCCATCTCCTTGGCGTAA	60.074	20	268	68	335	CCAGTGATTCTTAGCGGGAA	60.206	20	GTTCCATCTCCTTGGCGTAA	60.074	20	264	72	335	GAGGCCAGTGATTCTTAGCG	59.978	20	GGCGTAATTGGCAGAAGAAC	59.713	20	255	68	322
T01.PB4115	2	p1	(A)51	51	1055	1105	CTTAGAAGGTCGGATTCCCC	59.897	20	CATTGCAGAAATGCACTCGT	59.871	20	272	953	1224	TTAGAAGGTCGGATTCCCCT	59.897	20	CATTGCAGAAATGCACTCGT	59.871	20	271	954	1224	CTCCAGAACCAGAACAAGCC	59.844	20	CATTGCAGAAATGCACTCGT	59.871	20	253	972	1224
T01.PB4116	1	p3	(CTT)6	18	287	304	TCTGGTTCTGGATGGAAAGC	60.195	20	GCCCAATCTGAATGAAAGGA	60.014	20	213	173	385	TCTGGTTCTGGATGGAAAGC	60.195	20	AATTCATTCTTTGGCATCGG	59.901	20	259	173	431	CCCCGTCTTGCAAATTACAC	60.365	20	GCCCAATCTGAATGAAAGGA	60.014	20	183	203	385
T01.PB4116	2	p2	(CT)9	18	542	559	GAATTGGTTGGCATTCCAGT	59.797	20	CAGCATGCAAAGATGGAGAA	59.948	20	236	427	662	CTAGGACAGCTTGGCCACAT	60.277	20	CAGCATGCAAAGATGGAGAA	59.948	20	172	491	662	TGGCCACATTGCCCTACTAT	60.352	20	CAGCATGCAAAGATGGAGAA	59.948	20	161	502	662
T01.PB4116	3	p3	(TCT)6	18	739	756	TTCTCCATCTTTGCATGCTG	59.948	20	TGAACCACAATGACCCTGAA	59.935	20	197	643	839	TTCTCCATCTTTGCATGCTG	59.948	20	AAAAGCCCAACATGAACCAC	59.836	20	209	643	851	TTCTCCATCTTTGCATGCTG	59.948	20	CATGAACCACAATGACCCTG	59.806	20	199	643	841
T01.PB4118	1	p3	(ATA)5	15	1304	1318	--
T01.PB4124	1	p1	(T)10	10	841	850	CAGTACTTCCGGTCATCAAGG	59.601	21	TGGGCAAGTTCCAGAAAGAC	60.232	20	253	758	1010	CCAGTACTTCCGGTCATCAAG	59.601	21	TGGGCAAGTTCCAGAAAGAC	60.232	20	254	757	1010	CCAGTACTTCCGGTCATCAA	58.569	20	TGGGCAAGTTCCAGAAAGAC	60.232	20	254	757	1010
T01.PB4127	1	p1	(T)10	10	1410	1419	AAGCCTTTTCATTGGCTTGA	59.823	20	TTTGCCTCTTGGCTATTTGG	60.202	20	273	1191	1463	TGTGAGGGTGAAAAGAAGGC	60.232	20	TTTGCCTCTTGGCTATTTGG	60.202	20	247	1217	1463	AAGCCTTTTCATTGGCTTGA	59.823	20	TTGCCTCTTGGCTATTTGGT	59.708	20	272	1191	1462
T01.PB4132	1	p1	(A)10	10	1099	1108	AGCAATGGAAGCGATGAAAC	60.221	20	ACAGGATTTGGGTGGTGAAA	60.21	20	265	964	1228	AGCAATGGAAGCGATGAAAC	60.221	20	GGCATAGCAAAAATGAAGCC	59.688	20	228	964	1191	GGAAGCGATGAAACGAAATC	59.651	20	ACAGGATTTGGGTGGTGAAA	60.21	20	259	970	1228
T01.PB4133	1	p1	(T)31	31	1	31	--
T01.PB4133	2	p1	(A)12	12	491	502	GGAGATGCTGATTGGCTCAT	60.189	20	TGTTATCGGACTTGCTGCTG	60.011	20	258	450	707	GGAGATGCTGATTGGCTCAT	60.189	20	ACTTGCTGCTGCTGTTCTTG	59.39	20	249	450	698	TCAGGAGATGCTGATTGGCT	60.914	20	TGTTATCGGACTTGCTGCTG	60.011	20	261	447	707
T01.PB4133	3	p3	(AGA)7	21	1250	1270	AGCTATGGCAATCGATCCAC	60.066	20	GAGGAGAAGGGTCGGAGAAT	59.636	20	253	1154	1406	AGCTATGGCAATCGATCCAC	60.066	20	AGGGTCGGAGAATTTTGACA	59.526	20	246	1154	1399	AGCTATGGCAATCGATCCAC	60.066	20	GGAGAAGGGTCGGAGAATTT	59.513	20	251	1154	1404
T01.PB4136	1	p1	(A)24	24	1490	1513	TTTTTGCTCCGCTTCTGAAT	59.96	20	GAATAGTGGCTATCGCCGAA	60.196	20	253	1284	1536	TGGAGAAGCTTCCGAAGAAA	60.066	20	GAATAGTGGCTATCGCCGAA	60.196	20	119	1418	1536	TTGGAGAAGCTTCCGAAGAA	60.066	20	GAATAGTGGCTATCGCCGAA	60.196	20	120	1417	1536
T01.PB4141	1	c	(T)13ccaactgaaaactaaacttcatgcggacttcatcctatctagtcatattagtgtctcaaatcgtgtttaagtggttgatctgtttgatatcgagtttc(T)10	121	1293	1413	TTCTTGGCACAGAGGGAATC	60.195	20	TCATGAAGTTTTTAGCTTTCGG	58.566	22	269	1170	1438	TTCTTGGCACAGAGGGAATC	60.195	20	CTCATGAAGTTTTTAGCTTTCGG	59.461	23	270	1170	1439	TTCTTGGCACAGAGGGAATC	60.195	20	CCTCATGAAGTTTTTAGCTTTCG	59.461	23	271	1170	1440
T01.PB4143	1	p3	(CTC)5	15	141	155	CGTATCGTCTCGCCTTCTTC	59.978	20	ACCAAAACAACAACCTTCGC	60.015	20	169	19	187	TCGTATCGTCTCGCCTTCTT	59.978	20	ACCAAAACAACAACCTTCGC	60.015	20	170	18	187	CGTATCGTCTCGCCTTCTTC	59.978	20	GCTTCCCATCAAGACCAAAA	60.051	20	182	19	200
T01.PB4143	2	p1	(T)13	13	576	588	TCAAAATGTGGGAAGGTTTTC	58.914	21	TGATAGCTGTTTTGCATCGC	59.983	20	182	551	732	TCAAAATGTGGGAAGGTTTTCT	59.85	22	TGATAGCTGTTTTGCATCGC	59.983	20	182	551	732	TGATCGAAATAACCCATGTTCA	60.188	22	TGATAGCTGTTTTGCATCGC	59.983	20	237	496	732
T01.PB4146	1	p6	(ATTTTT)5	30	1064	1093	GACAGTGGCTATGGTGCAAA	59.722	20	TGTTTGAAGCAATAAACAAGCAA	59.817	23	255	885	1139	GACAGTGGCTATGGTGCAAA	59.722	20	TTGTTTGAAGCAATAAACAAGCA	59.817	23	256	885	1140	GGTGCAAAGGCACAAGAAGT	60.299	20	TGTTTGAAGCAATAAACAAGCAA	59.817	23	243	897	1139
T01.PB4150	1	p1	(A)12	12	1135	1146	ATAAGCAAGCCACCAGCAAC	60.278	20	TTAAGGGCATGGTTTTCCAA	60.294	20	118	1079	1196	CCACCAGCAACATTGAACAC	60.008	20	CATTAAGGGCATGGTTTTCC	59.273	20	111	1088	1198	CCACCAGCAACATTGAACAC	60.008	20	AGGGCATGGTTTTCCAATTA	59.273	20	106	1088	1193
T01.PB4151	1	c	(T)12c(CT)6	25	662	686	AATATGCACGTCCAAGGGAG	59.955	20	AACTTGTGGTGTTCCTTCGG	60.005	20	270	480	749	AGAATATGCACGTCCAAGGG	59.955	20	AACTTGTGGTGTTCCTTCGG	60.005	20	272	478	749	TACTTTCCACTCCTACGGCG	60.262	20	AACTTGTGGTGTTCCTTCGG	60.005	20	169	581	749
T01.PB4158	1	p6	(AGGGAG)6	36	1421	1456	ATCATCACTACCCACACGCA	59.992	20	ATATCACGGAGAAGGCGATG	60.059	20	171	1320	1490	CATCATCACTACCCACACGC	59.992	20	ATATCACGGAGAAGGCGATG	60.059	20	172	1319	1490	CCACAGAAAATCAGCAAGCA	59.988	20	ATATCACGGAGAAGGCGATG	60.059	20	233	1258	1490
T01.PB4160	1	p1	(T)12	12	19	30	--
T01.PB4163	1	p5	(TCCTC)9	45	42	86	AACAGAGAGATCAAACAAAGCTCTC	59.621	25	TGTTCTTCCTCCCTAATCGG	59.122	20	220	13	232	AACAGAGAGATCAAACAAAGCTCTC	59.621	25	AGAACACCAGATTCATGCCA	59.09	20	116	13	128	AACAGAGAGATCAAACAAAGCTCTC	59.621	25	CGACACTGGTTGGTTGGTAG	59.056	20	276	13	288
T01.PB4168	1	p3	(CCT)5	15	474	488	AAAATAGCGCCGGGAATAGT	59.956	20	CGGTGGGTAGTGACCTGAAT	59.844	20	146	423	568	TAGCGCCGGGAATAGTTATG	60.075	20	CGGTGGGTAGTGACCTGAAT	59.844	20	142	427	568	TAGTTATGTGTTCGCAGCCG	59.895	20	GTGGGTGCTACAGAAGGCAT	60.142	20	273	439	711
T01.PB4168	2	p4	(AATG)6	24	1495	1518	ACGACAAGCCAGAAGAGCAT	60.02	20	TACATGTTTCAAGGGCAGCA	60.257	20	108	1467	1574	ACGACAAGCCAGAAGAGCAT	60.02	20	ATGTTTCAAGGGCAGCACTC	60.263	20	105	1467	1571	TTAACAGCCACGACGACAAG	59.904	20	GCAGCACTCAGCAGTTGGTA	60.207	20	106	1455	1560
T01.PB4170	1	p3	(ATT)5	15	53	67	CCATTCCTTATCAATTCCGGT	60.027	21	CCAAGAAATTGCCCACAAGT	59.971	20	190	25	214	CCATTCCTTATCAATTCCGGT	60.027	21	TAGATGCCTTTGTCTTGGGG	60.066	20	169	25	193	CCATTCCTTATCAATTCCGGT	60.027	21	CAGGATTCCCATCCAAGAAA	59.864	20	202	25	226
T01.PB4174	1	p3	(CAG)5	15	174	188	GGCTTGTGATTCTCCACCAT	59.934	20	CGTTGCCTGTACCATTTCCT	59.993	20	229	38	266	GGCTTGTGATTCTCCACCAT	59.934	20	CTTGTTGCCTTTGATGCTGA	59.988	20	205	38	242	GGCTTGTGATTCTCCACCAT	59.934	20	TGCCTTTGATGCTGATTCTG	59.948	20	200	38	237
T01.PB4176	1	p2	(CT)15	30	155	184	TTCCCACCTCCTACCAACTG	59.959	20	GCAAACTGCCAACCTGTTTT	60.154	20	219	97	315	CCCACCTCCTACCAACTGTG	60.413	20	GCAAACTGCCAACCTGTTTT	60.154	20	217	99	315	TTCCCACCTCCTACCAACTG	59.959	20	ATTGCAAACTGCCAACCTGT	60.559	20	222	97	318
T01.PB4182	1	p4	(GCCT)8	32	80	111	TGGAGTGACAGTTTTGGCTG	59.873	20	CTTGAATCAACGGAAGGGAA	60.044	20	249	38	286	TTTGGCTGCTAAATTCGTCC	60.209	20	CTTGAATCAACGGAAGGGAA	60.044	20	237	50	286	TGTGGAGTGACAGTTTTGGC	59.726	20	CTTGAATCAACGGAAGGGAA	60.044	20	251	36	286
T01.PB4183	1	p1	(C)13	13	555	567	CCGTCATCCCAACATAATCC	60.014	20	CGCCTGAAAGAAGAAGAACG	60.125	20	201	394	594	ACGCCGACTCATCTAGCAAT	59.866	20	TTCTCCAGTTTCAAATCCCG	60.044	20	244	434	677	CCGCTTCAAAGAGGTTGTTC	59.853	20	TTCTCCAGTTTCAAATCCCG	60.044	20	266	412	677
T01.PB4186	1	c	(TC)16t(TC)6	45	57	101	TCCTTGCCTTACCATTGACC	59.933	20	CCGATCGATGGATGAACTCT	60.034	20	181	31	211	TCCTTGCCTTACCATTGACC	59.933	20	ACCGATCGATGGATGAACTC	59.893	20	182	31	212	TCCTTGCCTTACCATTGACC	59.933	20	TCCCAACTAAAGCAGCAGGT	59.875	20	152	31	182
T01.PB4186	2	p6	(GGAAAG)5	30	334	363	ATCGATCGGTTGATCAGAGG	60.034	20	CTCAAAAACGCGCACAATAA	59.88	20	204	203	406	ATCGATCGGTTGATCAGAGG	60.034	20	ATCGCTTCGTGGAAAAGAAA	59.823	20	263	203	465	ACCTGCTGCTTTAGTTGGGA	59.875	20	CTCAAAAACGCGCACAATAA	59.88	20	244	163	406
T01.PB4186	3	p1	(A)18	18	1687	1704	ATAATACCGGCACCATCAGC	59.813	20	CAAGCAGCACCCAAAATCAT	61.032	20	280	1508	1787	ATATTCACAGCGGCCAAGAG	60.235	20	CAAGCAGCACCCAAAATCAT	61.032	20	226	1562	1787	AGATATTCACAGCGGCCAAG	60.235	20	CAAGCAGCACCCAAAATCAT	61.032	20	228	1560	1787
T01.PB4189	1	p1	(A)10	10	11	20	--
T01.PB4189	2	p2	(TG)7	14	1575	1588	ACAGTTGGTTCGCCGATAAC	60	20	AACTCGACCAATCAGCCATC	60.081	20	239	1427	1665	ACAGTTGGTTCGCCGATAAC	60	20	GAACTCGACCAATCAGCCAT	60.081	20	240	1427	1666	TAGAAGAGGCGGAGGAGACA	60.088	20	AACTCGACCAATCAGCCATC	60.081	20	256	1410	1665
T01.PB4195	1	p1	(A)10	10	752	761	CCACCGGAAGGGTAAAGATT	60.18	20	TGAAATCTAACCGGAGTGGG	59.926	20	261	676	936	CCACCGGAAGGGTAAAGATT	60.18	20	TCTAACCGGAGTGGGACTTG	60.103	20	256	676	931	CCACCGGAAGGGTAAAGATT	60.18	20	GGTATCTTCTCCCCATGCAA	59.894	20	190	676	865
T01.PB4196	1	p2	(TG)7	14	1010	1023	AGCTGGTCAGTCAATGCCTC	60.418	20	CAAACGATCGATATTTTCAGATTTT	59.783	25	252	812	1063	CGTCCGATGACATCAAATCA	60.481	20	CAAACGATCGATATTTTCAGATTTT	59.783	25	141	923	1063	AGCTGGTCAGTCAATGCCTC	60.418	20	CAAACGATCGATATTTTCAGATTT	58.634	24	252	812	1063
T01.PB4201	1	p2	(TC)11	22	108	129	CAAAAGCCGATAAATCCCAA	59.901	20	GGGAATGGGAAGACGAATTT	60.131	20	173	55	227	CAAAAGCCGATAAATCCCAA	59.901	20	ACGGAAGAACGAGTGGAAGA	59.844	20	153	55	207	AGCCGATAAATCCCAAAACC	60.15	20	GGGAATGGGAAGACGAATTT	60.131	20	169	59	227
T01.PB4203	1	p1	(A)10	10	1010	1019	TTGCTACCCTAAATACGCCG	60.109	20	AACAGCCACACAGAGTCACG	59.94	20	173	913	1085	TCTTCAGCGATGAAAATCCC	60.155	20	AACAGCCACACAGAGTCACG	59.94	20	120	966	1085	CAACGCCTGCAGTGTAATGT	59.788	20	AACAGCCACACAGAGTCACG	59.94	20	101	985	1085
T01.PB4205	1	p3	(GAA)5	15	11	25	--
T01.PB4208	1	p1	(T)19	19	1396	1414	--
T01.PB4218	1	p1	(T)22	22	960	981	GGCCAAGAAGGCATCTGATA	60.177	20	GTGGATACGATTGCAGCCTT	60.103	20	272	892	1163	GGCCAAGAAGGCATCTGATA	60.177	20	GCTAACCAGACAGCCCAGAC	59.874	20	193	892	1084	GGCAGGATATGTGGATGAGG	60.303	20	GCTAACCAGACAGCCCAGAC	59.874	20	266	819	1084
T01.PB4222	1	p1	(T)10	10	1028	1037	CTGCACCAACAACAAGAGGA	59.873	20	CCAAAAGCAATAATTCAGCCA	60.082	21	219	877	1095	TGCACCAACAACAAGAGGAC	59.726	20	CCAAAAGCAATAATTCAGCCA	60.082	21	218	878	1095	ACACCCCCGTTGATTAAGTG	59.711	20	CCAAAAGCAATAATTCAGCCA	60.082	21	120	976	1095
T01.PB4223	1	p1	(T)10	10	1203	1212	CAGCAGTGTTGCTTGTGGTT	59.946	20	CCCAGAACAATAGAGAGCTGGA	60.753	22	110	1129	1238	CTGGCTCTCCCTTGCAGTTA	60.529	20	CCCAGAACAATAGAGAGCTGGA	60.753	22	256	983	1238	CAGCAGTGTTGCTTGTGGTT	59.946	20	CCAGAACAATAGAGAGCTGGAA	58.602	22	109	1129	1237
T01.PB4224	1	p3	(GAA)5	15	1200	1214	ATCCACCGAGAATGTGCTTC	60.081	20	TAGACCACCCCAATTTCCTG	59.784	20	165	1075	1239	GAAGGAATCGTATCCACCGA	59.894	20	TAGACCACCCCAATTTCCTG	59.784	20	176	1064	1239	GGAATCGTATCCACCGAGAA	59.894	20	TAGACCACCCCAATTTCCTG	59.784	20	173	1067	1239
T01.PB4225	1	p3	(TCA)5	15	1409	1423	TTGCTGGTATGCCCATTTTT	60.323	20	TCAAACACATTCAAGCCACTG	59.749	21	126	1352	1477	TTTGCTGGTATGCCCATTTT	60.323	20	TCAAACACATTCAAGCCACTG	59.749	21	127	1351	1477	ATTTGCTGGTATGCCCATTT	59.301	20	TCAAACACATTCAAGCCACTG	59.749	21	128	1350	1477
T01.PB4226	1	p1	(T)14	14	1256	1269	GTGGAATGGTTCCTCCCTTT	60.169	20	CCAGAGTCAGATGGATTCCG	60.612	20	167	1197	1363	AGTGGAATGGTTCCTCCCTT	59.795	20	CCAGAGTCAGATGGATTCCG	60.612	20	168	1196	1363	TCAGGTGCACATTCTGGAAA	60.24	20	CCAGAGTCAGATGGATTCCG	60.612	20	193	1171	1363
T01.PB4227	1	p2	(TA)7	14	1122	1135	CCCATTGGAATTGGAGAGAA	59.864	20	ACTACGCCAACAACCAGGTC	60.035	20	259	909	1167	CCCATTGGAATTGGAGAGAA	59.864	20	CTACGCCAACAACCAGGTCT	60.171	20	258	909	1166	CAATTGCAAACTCACAGGGA	59.691	20	ACTACGCCAACAACCAGGTC	60.035	20	183	985	1167
T01.PB4228	1	p1	(T)12	12	965	976	AGGATCATTGCTTGGACCAG	60.073	20	GCTGGAAAAGCAACCAATAAA	59.244	21	252	875	1126	CATTGCTTGGACCAGACAGA	59.831	20	GCTGGAAAAGCAACCAATAAA	59.244	21	247	880	1126	TCATTGCTTGGACCAGACAG	59.831	20	GCTGGAAAAGCAACCAATAAA	59.244	21	248	879	1126
T01.PB4239	1	p2	(AT)7	14	1250	1263	--
T01.PB4242	1	c	(TCTT)6tctctttctttctttatttattatc(TCTT)5cgttcctgcagaac(A)29	112	45	156	GGCATGCTGCAACTTGTTTA	59.879	20	TTGCCCTTTGTTGGTTTCTC	60.088	20	174	17	190	GGCATGCTGCAACTTGTTTA	59.879	20	CTGGAACATGACCCTTGCTT	60.111	20	192	17	208	GGCATGCTGCAACTTGTTTA	59.879	20	ACTGAGACCCTGGTTCTGGA	59.682	20	207	17	223
T01.PB4242	2	p3	(CTG)5	15	271	285	GTTCCAGAACCAGGGTCTCA	60.088	20	CGGTGCTAAGGAGCTGTAGG	60.03	20	217	202	418	GTTCCAGAACCAGGGTCTCA	60.088	20	CCGGTGCTAAGGAGCTGTAG	60.03	20	218	202	419	GAGAAACCAACAAAGGGCAA	60.088	20	CGGTGCTAAGGAGCTGTAGG	60.03	20	248	171	418
T01.PB4245	1	p2	(GA)13	26	25	50	CTATGTCCATTTTGTTGTGCG	59.097	21	GTAGACGAAGTTCTCGCGCT	59.786	20	141	0	140	CTATGTCCATTTTGTTGTGCG	59.097	21	TCCAGCATCTCATCGTATCG	59.781	20	188	0	187	CTATGTCCATTTTGTTGTGCG	59.097	21	TCAACCTTGCCACCTTCTTC	60.232	20	214	0	213
T01.PB4247	1	p1	(A)20	20	963	982	CTTTGTCCACCCTGCATTTT	59.971	20	TGATGAAGACCAAGGTGTGTG	59.581	21	161	905	1065	CTTCTTTGTCCACCCTGCAT	60.111	20	TGATGAAGACCAAGGTGTGTG	59.581	21	164	902	1065	AAATCTGTGCCTCTTCACGG	60.255	20	TGATGAAGACCAAGGTGTGTG	59.581	21	186	880	1065
T01.PB4253	1	p3	(GGT)5	15	572	586	TAATGGACAGTTTCCTCCCG	59.926	20	CCTGATCCCTGCAAATTCAT	59.894	20	225	549	773	TGGAATTGGTTCTGGTGGTT	60.21	20	CCTGATCCCTGCAAATTCAT	59.894	20	261	513	773	TAATGGACAGTTTCCTCCCG	59.926	20	GGATGCCAACAGACTTTGCT	60.263	20	182	549	730
T01.PB4254	1	p3	(GAG)7	21	1168	1188	GAAACAACGTTGGGGCTCTA	60.11	20	GAGAAGAGAGGGCCGAGAAT	59.919	20	219	1132	1350	TGATCGGGATTGTCAACAGA	60.048	20	AGGGCCGAGAATTCTGAGAT	60.176	20	277	1066	1342	TGATCGGGATTGTCAACAGA	60.048	20	TTCCCAGGCTTGATCACTTC	60.195	20	147	1066	1212
T01.PB4255	1	p2	(GT)6	12	1017	1028	TTGGTTCACCCTTCAAAACC	59.807	20	GCAACAATTACCACACACGC	60.042	20	161	904	1064	GGTTCACCCTTCAAAACCCT	60.204	20	GCAACAATTACCACACACGC	60.042	20	159	906	1064	GGATTGGTTCACCCTTCAAA	59.767	20	GCAACAATTACCACACACGC	60.042	20	164	901	1064
T01.PB4256	1	c	(C)10(T)12	22	1307	1328	TATGCGCGTTGTGATTTTTG	60.645	20	TTTAACAGAAAGCTGTCCCCA	59.733	21	214	1224	1437	TATGCGCGTTGTGATTTTTG	60.645	20	AACAGAAAGCTGTCCCCATT	58.646	20	211	1224	1434	TTATGCGCGTTGTGATTTTT	59.217	20	TTTAACAGAAAGCTGTCCCCA	59.733	21	215	1223	1437
T01.PB4258	1	p1	(A)11	11	1171	1181	GCTGCTGCAGTTTTGGTTCT	60.581	20	TCAGCAGAAATTTCAATTTGATT	57.945	23	186	1047	1232	CCACAATGGATTGTTGGAGA	59.343	20	TCAGCAGAAATTTCAATTTGATT	57.945	23	278	955	1232	ATACTAGACTGCCGTTGGGC	59.222	20	TCAGCAGAAATTTCAATTTGATT	57.945	23	100	1133	1232
T01.PB4259	1	p1	(A)31	31	1287	1317	CATTTACCGTCAGTCGACCA	59.566	20	ATGCACGAGTTGTTGAGCAG	60.056	20	280	1075	1354	CTTGGCAAGCAGCAGTTAAA	59.25	20	ATGCACGAGTTGTTGAGCAG	60.056	20	251	1104	1354	ACTTGGCAAGCAGCAGTTAAA	60.068	21	ATGCACGAGTTGTTGAGCAG	60.056	20	252	1103	1354
T01.PB4261	1	c	(GTC)5gctctcgtcctcgccggtattttt(GA)9	57	19	75	--
T01.PB4263	1	p1	(A)17	17	1264	1280	--
T01.PB4265	1	p1	(A)10	10	1167	1176	--
T01.PB4266	1	p1	(T)10	10	573	582	GCTTTCATTGGCGGTAACAT	59.967	20	GATCTCGAACACCAATCCGT	59.934	20	247	409	655	GCTTTCATTGGCGGTAACAT	59.967	20	ACGATCTCGAACACCAATCC	59.934	20	249	409	657	TTTCATTGGCGGTAACATCA	59.93	20	ACGATCTCGAACACCAATCC	59.934	20	247	411	657
T01.PB4272	1	p3	(TTC)10	30	114	143	AAAAGCAAAAAGGGGGAAAT	58.972	20	ACTGTTCTGAAAACCCACGG	60.005	20	272	5	276	AATGGAGAAGAGCAGCGGT	59.965	19	ACTGTTCTGAAAACCCACGG	60.005	20	211	66	276	ATGGAGAAGAGCAGCGGTT	59.965	19	ACTGTTCTGAAAACCCACGG	60.005	20	210	67	276
T01.PB4276	1	p3	(CAC)9	27	799	825	TACTCCTAGCAATCCGCAGC	60.511	20	GCCCAGAAAATCGATGAAAG	59.645	20	271	644	914	CCCGAAATCCCCATTATTTT	59.854	20	GGGTCGAAGTGGCTACTGTT	59.212	20	279	599	877	TACTCCTAGCAATCCGCAGC	60.511	20	TGTTCCTACGCCCAGAAAAT	59.569	20	280	644	923
T01.PB4277	1	p1	(T)10	10	1408	1417	--
T01.PB4280	1	p1	(T)10	10	1023	1032	TGCTGATTTGTCTGTTTCGC	59.995	20	TGGCACTGCAAAATTAAGGA	59.301	20	170	886	1055	TCTGTTTCGCGAGGTTCTTT	59.993	20	TGGCACTGCAAAATTAAGGA	59.301	20	160	896	1055	GGCATCTGATGGTATTTGGG	60.155	20	TGGCACTGCAAAATTAAGGA	59.301	20	272	784	1055
T01.PB4281	1	p4	(TATC)12	48	1355	1402	CCTCTATTGCCTGCCTATCC	58.765	20	AACAACATGACGCCACTTGA	60.16	20	212	1319	1530	CCTCTATTGCCTGCCTATCCT	59.717	21	AACAACATGACGCCACTTGA	60.16	20	212	1319	1530	CTCTCCTCTATTGCCTGCCT	58.646	20	AACAACATGACGCCACTTGA	60.16	20	216	1315	1530
T01.PB4283	1	p1	(T)17	17	1128	1144	GCTCTTCGTCTGGCACTTCT	59.751	20	CACTTCACCGACAGCTTCAA	60.025	20	221	986	1206	CGTCTGGCACTTCTATTCCC	59.694	20	CACTTCACCGACAGCTTCAA	60.025	20	215	992	1206	GCACTTCTATTCCCAGTCCG	59.694	20	CACTTCACCGACAGCTTCAA	60.025	20	209	998	1206
T01.PB4284	1	c	(T)22gaacgctgctcatgactccggagcggag(A)17	67	537	603	GATGTGCGACCGGAGATTAT	59.923	20	ACACCAGACGTAAATTGCCC	59.859	20	207	423	629	GATGTGCGACCGGAGATTAT	59.923	20	AGTTATGTGCGATGCGTTTG	59.759	20	255	423	677	GATGTGCGACCGGAGATTAT	59.923	20	ATCCACAAGCTCGTCTGTCC	60.269	20	231	423	653
T01.PB4289	1	p2	(AG)12	24	50	73	AGCTTGTGTTGGAGATTTGAGA	58.983	22	ACAGACGGTTACGCAGTGTG	59.819	20	193	0	192	AGCTTGTGTTGGAGATTTGAGA	58.983	22	ACACAGACGGTTACGCAGTG	59.819	20	195	0	194	AGCTTGTGTTGGAGATTTGAGA	58.983	22	CACAGACGGTTACGCAGTGT	59.819	20	194	0	193
T01.PB4289	2	p1	(T)10	10	997	1006	--
T01.PB4292	1	p2	(TG)10	20	451	470	AAGCCCTTCTCCAAATTTCC	59.532	20	GCCGTCGTCATACTCACTCA	59.862	20	271	381	651	TTCTCCAAATTTCCGACGAT	59.505	20	GCCGTCGTCATACTCACTCA	59.862	20	265	387	651	AAGCCCTTCTCCAAATTTCC	59.532	20	GCATAAGCAGATCGGAGGAC	59.803	20	210	381	590
T01.PB4299	1	p3	(GAT)5	15	333	347	GCCACTTGCCACCTACAAAT	60	20	CGTGCTTGCCCTACTTTCTC	60.015	20	234	227	460	GCCACTTGCCACCTACAAAT	60	20	TCGTGCTTGCCCTACTTTCT	60.015	20	235	227	461	GCCACTTGCCACCTACAAAT	60	20	GATAGGAGGACAAACCGCAA	60.074	20	181	227	407
T01.PB4303	1	p3	(ATT)5	15	700	714	CTGGCTCTTCGAACACTTCC	59.989	20	AGACCTGTCCGACAACCATC	59.969	20	277	576	852	CTGGCTCTTCGAACACTTCC	59.989	20	GAGACCTGTCCGACAACCAT	59.969	20	278	576	853	CCTGGCTCTTCGAACACTTC	59.989	20	AGACCTGTCCGACAACCATC	59.969	20	278	575	852
T01.PB4304	1	p1	(A)10	10	1091	1100	GATGTTTGTCCCGGAGTGTT	59.827	20	TGACGGTTTCCGGTTAAGTT	59.471	20	225	906	1130	GGTCCCTGTCATGTTCGATT	59.786	20	TGACGGTTTCCGGTTAAGTT	59.471	20	106	1025	1130	AAGTGGGTGATGTTTGTCCC	59.679	20	TGACGGTTTCCGGTTAAGTT	59.471	20	233	898	1130
T01.PB4308	1	p1	(T)10	10	1028	1037	CGGAGCTTCTTTCCATCAAG	59.948	20	CTTATTGTTCTTCTGGGGCG	59.702	20	133	929	1061	GACCCAAGCTACACCTGGAA	60.111	20	CTTATTGTTCTTCTGGGGCG	59.702	20	242	820	1061	GAATTCCCGGAGCTTCTTTC	60.152	20	CTTATTGTTCTTCTGGGGCG	59.702	20	140	922	1061
T01.PB4310	1	c	(CT)11(AT)10	42	1057	1098	CCACCAACATCATCAACTGC	59.967	20	ACTGTCACCCCAATTCAAGG	59.82	20	152	1014	1165	CCACCAACATCATCAACTGC	59.967	20	CTGTCACCCCAATTCAAGGT	59.82	20	151	1014	1164	CCACCAACATCATCAACTGC	59.967	20	TGTCACCCCAATTCAAGGTT	60.21	20	150	1014	1163
T01.PB4312	1	p6	(ATTTTT)6	36	1692	1727	ATTTACCATTTGCCCCAACA	60.053	20	GGCGTGTAGCCATTTATTCG	60.476	20	219	1543	1761	TTACCATTTGCCCCAACAAT	60.053	20	GGCGTGTAGCCATTTATTCG	60.476	20	217	1545	1761	CAACAATCATCAGGGCTTCA	59.648	20	GGCGTGTAGCCATTTATTCG	60.476	20	204	1558	1761
T01.PB4317	1	p2	(AT)11	22	1078	1099	--
T01.PB4319	1	p3	(AAG)8	24	38	61	TTGTTTCATGTTTGAGTCGGA	59.159	21	AGCATCATAGACGGACCCAC	59.957	20	247	3	249	TTGTTTCATGTTTGAGTCGGA	59.159	21	TGACATGCTCAACTTACCGC	59.871	20	211	3	213	TTGTTTCATGTTTGAGTCGGA	59.159	21	CTTGGTTGGATGCACAACTG	60.152	20	272	3	274
T01.PB4321	1	c	(AG)18aaaactcggaggagagatccaaataaaaa(CT)7	79	66	144	CTTTTTCCGCAAAACTCCAA	60.215	20	CCGGGATCGATTATCTCCTT	60.245	20	226	2	227	CTTTTTCCGCAAAACTCCAA	60.215	20	GCACCCTCCAACTTCATCTC	59.661	20	184	2	185	TTTCCGCAAAACTCCAAAAT	59.564	20	CCGGGATCGATTATCTCCTT	60.245	20	223	5	227
T01.PB4327	1	p4	(TACG)7	28	660	687	ATCCCTGCGCTCTAACTCAA	59.978	20	TTTTGCAATCTCCCGTTTTC	60.053	20	258	627	884	TCCCTGCGCTCTAACTCAAT	59.978	20	TTTTGCAATCTCCCGTTTTC	60.053	20	257	628	884	ATCCCTGCGCTCTAACTCAA	59.978	20	TGCAATCTCCCGTTTTCTTC	60.192	20	255	627	881
T01.PB4327	2	p3	(GGA)8	24	923	946	GAAAACGGGAGATTGCAAAA	60.053	20	GTTGCATGATGGACACAAGG	59.967	20	155	865	1019	GAAAACGGGAGATTGCAAAA	60.053	20	TTGCATGATGGACACAAGGT	59.967	20	154	865	1018	GAAAACGGGAGATTGCAAAA	60.053	20	ATGAGGGATGATGGGCAATA	60.118	20	252	865	1116
T01.PB4329	1	p1	(T)17	17	5	21	--
T01.PB4330	1	p3	(GAT)5	15	965	979	ATGAGACGAGAAGGCTTGGA	59.95	20	CAGTGCCCACATCTCACAAC	60.162	20	208	803	1010	GAGGAAGAAAGGAATGTGCG	59.813	20	CAGTGCCCACATCTCACAAC	60.162	20	130	881	1010	GTTTTGAATGCGATGGGAGT	59.939	20	CCCCGAATTTCTTTGGAAGT	60.291	20	175	929	1103
T01.PB4332	1	p3	(AGA)7	21	74	94	CAGAGGAGACGAAACCCTAGAA	59.879	22	TCCAGTCTCTGTCCCATTCC	60.048	20	278	40	317	AACAGAGGAGACGAAACCCT	57.83	20	TCCAGTCTCTGTCCCATTCC	60.048	20	280	38	317	CATAACAGAGGAGACGAAACCC	59.998	22	TCTGCGGCATTAGTAGGACC	60.235	20	192	35	226
T01.PB4336	1	c	(T)28agtgtagttctgagtcttttattttaagagcttaaacctctgtcaaatcaggttggtccatgagttgactatcatgcgcgcatcgccgagaacag(GAA)5	138	1	138	--
T01.PB4338	1	p3	(TAT)9	27	1499	1525	TCGTATTTTCCCATCTTGCC	59.901	20	TCACATAGTGCACCACAGCA	59.894	20	271	1390	1660	CCTGATGCTTGGAACGAACT	60.255	20	AGTAATGACCGGTGGCAAAG	59.993	20	252	1371	1622	GAGTCCCTGATGCTTGGAAC	59.661	20	AGTAATGACCGGTGGCAAAG	59.993	20	257	1366	1622
T01.PB4343	1	p1	(C)12	12	81	92	ATTTTCTCTCGCACTTCCCC	60.578	20	GAGAGAAATGGAGAGGCGTG	59.95	20	101	31	131	ATTTTCTCTCGCACTTCCCC	60.578	20	ATTTTGACCCATTGGAGCAG	59.933	20	239	31	269	ATTTTCTCTCGCACTTCCCC	60.578	20	CCGAGGCTGAAGATATGGAG	59.79	20	118	31	148
T01.PB4347	1	p2	(AG)7	14	264	277	AGTGGATCAAACAAGCAGCC	60.263	20	GCCAATGGCGAAGTATGAAT	59.929	20	182	208	389	CATCATCGTCGTCAACTTGC	60.272	20	TGAATTTGTGATGGCAGCAT	60.08	20	267	187	453	TTGCCAGTGGATCAAACAAG	59.691	20	GCCAATGGCGAAGTATGAAT	59.929	20	187	203	389
T01.PB4351	1	c	(TCC)7tt(CTC)5	38	1125	1162	CGTATCACGCCTGTTCTCAA	59.864	20	CCCATCATTGCTTCTCGATT	60.036	20	187	1019	1205	TATCACGCCTGTTCTCAACG	59.864	20	CCCATCATTGCTTCTCGATT	60.036	20	185	1021	1205	CGTGGGTCTTCCAAGTCAGT	60.151	20	CCCATCATTGCTTCTCGATT	60.036	20	148	1058	1205
T01.PB4354	1	p1	(A)12	12	1335	1346	ACGCAATGGATAAAACTCGG	59.96	20	GGCATTGAAGCTTCCTGATT	59.273	20	251	1124	1374	TTACACGGGAGATGGGCTAC	59.955	20	GGCATTGAAGCTTCCTGATT	59.273	20	205	1170	1374	TGGGCTACTTGAGGGATTTG	60.066	20	GGCATTGAAGCTTCCTGATT	59.273	20	193	1182	1374
T01.PB4356	1	p2	(TA)6	12	840	851	CAGAGCAACGCATACCTCAA	60.011	20	AAACTTCCTCCATTCCGTCC	60.306	20	280	646	925	GCAGAACCTACGAAGGTGGA	60.255	20	AAACTTCCTCCATTCCGTCC	60.306	20	174	752	925	GGAGTTTGGCAGAACCTACG	59.734	20	AAACTTCCTCCATTCCGTCC	60.306	20	182	744	925
T01.PB4367	1	p1	(T)12	12	271	282	GGATCTGGATTTCATCGGAA	59.831	20	GGTGGCGAATAAAGATATCCC	59.656	21	208	141	348	ATGAACGCTTTTGTGCCTTT	59.752	20	GGTGGCGAATAAAGATATCCC	59.656	21	117	232	348	TTTCGTTCGGATCTGGATTT	59.505	20	GGTGGCGAATAAAGATATCCC	59.656	21	216	133	348
T01.PB4369	1	p4	(TTAA)5	20	740	759	GATTGGCCGGACACAGTAGT	59.997	20	GCATGCATATGCGTTCAGAT	59.682	20	268	707	974	GATTGGCCGGACACAGTAGT	59.997	20	ACGGGTACTTCCTTCCTTCG	60.488	20	141	707	847	TTCCGGTTAAAAGGTGTTCG	59.968	20	ACGGGTACTTCCTTCCTTCG	60.488	20	273	575	847
T01.PB4373	1	p1	(T)10	10	940	949	AGCAAAGTGATGATGGAGGG	60.073	20	AAAACGGCACACTAATTCGC	60.138	20	146	832	977	AGCAAAGTGATGATGGAGGG	60.073	20	CGCCATTGCTTGAGTGATTA	59.833	20	181	832	1012	AGTGATGATGGAGGGACCAC	59.774	20	AAAACGGCACACTAATTCGC	60.138	20	141	837	977
T01.PB4384	1	p1	(A)11	11	214	224	CAGGCTCCAGGGCCTATTAT	60.431	20	AGACGGCGGAACAAGACTAA	59.875	20	250	24	273	CAGGCTCCAGGGCCTATTAT	60.431	20	AAGACGGCGGAACAAGACTA	59.875	20	251	24	274	ATGACTACCACCAGGCTCCA	60.533	20	AGACGGCGGAACAAGACTAA	59.875	20	261	13	273
T01.PB4384	2	c	(A)12ttcttcagaaatcaggaagcttcaatgcctctatggtaaaaaat(A)21	77	943	1019	--
T01.PB4394	1	p1	(T)11	11	41	51	CGCGGAGTTATTTTTCTAATTTTC	59.593	24	AGATGCGGATGAAGATCGAC	60.189	20	181	2	182	GACGCGGAGTTATTTTTCTAATTT	59.179	24	GCCGCAAGAAAGAAAGATTG	59.96	20	227	0	226	CGCGGAGTTATTTTTCTAATTTTC	59.593	24	AGAATTCGCCATTGAATCGT	59.533	20	138	2	139
T01.PB4395	1	p2	(CT)14	28	13	40	--
T01.PB4395	2	p2	(AT)8	16	949	964	GTTGGAGCAGAATAGAGGCG	59.978	20	CTCTAGTGCCATCTCCCCAG	59.82	20	170	857	1026	GTTGGAGCAGAATAGAGGCG	59.978	20	AAGAACCCATTCACAACCCA	60.21	20	259	857	1115	GGAGCAGAATAGAGGCGATG	59.939	20	CTCTAGTGCCATCTCCCCAG	59.82	20	167	860	1026
T01.PB4398	1	p1	(T)34	34	1	34	--
T01.PB4398	2	p6	(ACACAA)6	36	760	795	GTCGATCATAGACGACCCGT	59.957	20	TATCCTTCGAAGCGACTCGT	59.978	20	279	627	905	GTCGATCATAGACGACCCGT	59.957	20	GGAAACACCAACACTTTGGC	60.397	20	240	627	866	GTCGATCATAGACGACCCGT	59.957	20	ACCGGAAACACCAACACTTT	59.353	20	243	627	869
T01.PB4399	1	c	(TGA)7(TGG)5agattatagaagcatgatccggaaaatgttcaaatacaaccctaataaattcc(ATG)6	107	1387	1493	AGCCTAGGCAACCTGGTTCT	60.268	20	TCATCAAAATTGGCCTCCAT	60.274	20	250	1268	1517	AGCCTAGGCAACCTGGTTCT	60.268	20	ATCATCAAAATTGGCCTCCA	60.274	20	251	1268	1518	AAGTACAGCGACAAGGCTCC	59.501	20	TCATCAAAATTGGCCTCCAT	60.274	20	193	1325	1517
T01.PB4401	1	p2	(TC)6	12	341	352	GCACGGGGAGTTTTTGAATA	59.938	20	TGTGGGAAGGGCTTGTAAAC	59.971	20	213	311	523	GCACGGGGAGTTTTTGAATA	59.938	20	TTAGATGTGGGAAGGGCTTG	60.066	20	218	311	528	GCACGGGGAGTTTTTGAATA	59.938	20	GATGTGGGAAGGGCTTGTAA	59.933	20	215	311	525
T01.PB4415	1	p1	(T)11	11	1872	1882	--
T01.PB4416	1	p1	(A)14	14	1373	1386	--
T01.PB4420	1	p3	(AGA)5	15	992	1006	CCATCAAGAGTGCAAGACCA	59.831	20	TGAAAACGCACCGATTTGTA	60.111	20	152	953	1104	GCAGCAGGACGAGATAGAGC	60.271	20	TGAAAACGCACCGATTTGTA	60.111	20	177	928	1104	CCATCAAGAGTGCAAGACCA	59.831	20	ATGAAAACGCACCGATTTGT	60.374	20	153	953	1105
T01.PB4422	1	p1	(C)11	11	48	58	CCAGCAATTTCAAAATCCGT	59.938	20	TTCGGAGTAATCGTCGATCC	60.036	20	239	5	243	CCAGCAATTTCAAAATCCGT	59.938	20	CTGGACCTTTTCTTCTCCCC	60.045	20	188	5	192	CCAGCAATTTCAAAATCCGT	59.938	20	TCTCTCATCCGGGTATGCTC	60.181	20	263	5	267
T01.PB4422	2	p6	(GCTGGT)5	30	600	629	CAGAGCTCAGAACACCGTGA	60.178	20	TGTGGAACGAACCAGTGTGT	60.047	20	170	565	734	CAGAGCTCAGAACACCGTGA	60.178	20	CGGACTATCTTCAAACCCCA	59.926	20	232	565	796	CAGAGCTCAGAACACCGTGA	60.178	20	CCTGGATCGATCTCCACAAT	59.886	20	255	565	819
T01.PB4424	1	p2	(TA)8	16	1641	1656	TTCGCCTTCTCGATTGTCTT	59.955	20	CGCATGGACTACAAGTGTTATTG	59.588	23	252	1537	1788	GCAAGAATCCGTCTCCGTAA	60.214	20	CGCATGGACTACAAGTGTTATTG	59.588	23	216	1573	1788	GAATGCAAGAATCCGTCTCC	59.635	20	CGCATGGACTACAAGTGTTATTG	59.588	23	220	1569	1788
T01.PB4434	1	p1	(A)143	143	1564	1706	--
T01.PB4441	1	p3	(TTC)7	21	907	927	CTCGAAATGGGGATAGACGA	60.029	20	AGCACCAAGTCTTTGGCAGT	59.914	20	196	860	1055	TGCTCGAAATGGGGATAGAC	60.036	20	AGCACCAAGTCTTTGGCAGT	59.914	20	198	858	1055	CTCGAAATGGGGATAGACGA	60.029	20	ATCATATGTGCGAAGCACCA	60.104	20	209	860	1068
T01.PB4443	1	p1	(T)11	11	1535	1545	ATAGCCGTCTTGATGATGCC	60.066	20	AGACAAGGAAGTGTGATGGCT	58.808	21	216	1385	1600	TGAACATCAGCCAACCGATA	60.073	20	AGACAAGGAAGTGTGATGGCT	58.808	21	268	1333	1600	ATAGCCGTCTTGATGATGCC	60.066	20	GACAAGGAAGTGTGATGGCT	57.708	20	215	1385	1599
T01.PB4445	1	p3	(AGA)6	18	1229	1246	--
T01.PB4447	1	c*	(AT)6(T)14*	25	1371	1395	GAGAAAGAGGCGAGGGAGAT	59.919	20	GCTTGCAAATCCAGAATCG	59.365	19	267	1154	1420	GAGAAAGAGGCGAGGGAGAT	59.919	20	CGCTTGCAAATCCAGAATC	59.365	19	268	1154	1421	CGGTGGAGATGGAGAAAGAG	59.797	20	GCTTGCAAATCCAGAATCG	59.365	19	278	1143	1420
T01.PB4449	1	p3	(AAG)7	21	57	77	GAGTGGTGTGTTGGAGAGCA	59.872	20	CACCAGACGAGACGAGATCA	59.98	20	212	12	223	TGAGTGGTGTGTTGGAGAGC	59.872	20	CACCAGACGAGACGAGATCA	59.98	20	213	11	223	GTGTTGGAGAGCAGGAAAGG	59.844	20	CACCAGACGAGACGAGATCA	59.98	20	205	19	223
T01.PB4450	1	p1	(T)15	15	23	37	--
T01.PB4450	2	c	(CAG)6catactgtgatgggtgtagccgccacagtaccttacggcacagccaatgctccgtaccaagcctaccagcaaatctatcagcagcagcaa(CAG)6	126	388	513	TTTAATCGCCTCGATTTTGC	60.172	20	GGGGAGACTGTGGTTTTTGA	59.943	20	247	338	584	CGTTAGTGGCATCGTTCTCA	59.864	20	GGTTTGCTCAATCTCACGGT	60.119	20	276	282	557	TTTAATCGCCTCGATTTTGC	60.172	20	GGTTTGCTCAATCTCACGGT	60.119	20	220	338	557
T01.PB4451	1	p1	(T)28	28	1	28	--
T01.PB4451	2	p3	(CTG)6	18	1182	1199	TTTTTCTCCATCTGGGCAAC	60.051	20	GATGGTTGTGGTGGCATGTA	60.249	20	270	1053	1322	CCATCTGGGCAACAAAATCT	59.933	20	GATGGTTGTGGTGGCATGTA	60.249	20	263	1060	1322	CTCCATCTGGGCAACAAAAT	59.933	20	GATGGTTGTGGTGGCATGTA	60.249	20	265	1058	1322
T01.PB4462	1	p1	(T)12	12	543	554	CGAAATCCGCAGGATAAAAA	60.033	20	TCAAATACAAAGGGTTCCGC	59.938	20	198	514	711	CACACGCATTCGTCAAGTTC	60.31	20	TCAAATACAAAGGGTTCCGC	59.938	20	226	486	711	TCTCTGCTTCTTTGCACACG	60.324	20	TCAAATACAAAGGGTTCCGC	59.938	20	240	472	711
T01.PB4468	1	p1	(A)28	28	1224	1251	--
T01.PB4471	1	p1	(A)11	11	1420	1430	GCCGACAGGTTCTGCTTTAC	59.882	20	GGCAACATCCTCGATTTCAT	59.9	20	185	1274	1458	TTAAATTATGCATGCCGACG	59.562	20	GGCAACATCCTCGATTTCAT	59.9	20	205	1254	1458	GCCGACAGGTTCTGCTTTAC	59.882	20	AGGCAACATCCTCGATTTCA	60.603	20	186	1274	1459
T01.PB4477	1	p6	(CTTCCT)5	30	153	182	ATCATTCGTGGCCAAGTTTC	59.939	20	TGCGAACCATGAACAAAGAG	59.84	20	190	25	214	ATCATTCGTGGCCAAGTTTC	59.939	20	TTGCGAACCATGAACAAAGA	60.234	20	191	25	215	ATCATTCGTGGCCAAGTTTC	59.939	20	GACAAGATTGCGAACCATGA	59.654	20	198	25	222
T01.PB4477	2	p1	(A)10	10	756	765	CCAATCAAACTCAAAAACCCA	59.825	21	GTCCCCCGTTGACACTAAAA	59.83	20	277	638	914	CCAATCAAACTCAAAAACCCA	59.825	21	TCCCCCGTTGACACTAAAAA	60.336	20	276	638	913	CCAATCAAACTCAAAAACCCA	59.825	21	GTTGTCCCCCGTTGACACTA	60.812	20	280	638	917
T01.PB4478	1	p3	(AGA)6	18	86	103	GCAAGAACTTCGACGAGGAG	60.134	20	TCCTGCCACGAAAGAGACTT	59.989	20	177	55	231	CAAGAACTTCGACGAGGAGC	60.134	20	TCCTGCCACGAAAGAGACTT	59.989	20	176	56	231	GCAAGAACTTCGACGAGGAG	60.134	20	TTGGATTTTCTATCCGGCTG	60.031	20	150	55	204
T01.PB4479	1	p1	(A)11	11	1603	1613	--
T01.PB4487	1	p2	(TC)12	24	847	870	GTTCGTTGGCTACTTTGCGT	60.313	20	TCATTGCATTTCAGTTTAAGCA	58.495	22	166	817	982	TGGCTACTTTGCGTTCTTCA	59.609	20	TCATTGCATTTCAGTTTAAGCA	58.495	22	160	823	982	CGTTGGCTACTTTGCGTTCT	60.44	20	TCATTGCATTTCAGTTTAAGCA	58.495	22	163	820	982
T01.PB4489	1	p1	(A)10	10	1063	1072	GGAACGTTTCCAACTGGTGT	59.867	20	CAACTTTCGGGAAAAATCCA	59.91	20	137	1028	1164	GATTTTCAAGCGATGCAACA	59.816	20	CAACTTTCGGGAAAAATCCA	59.91	20	174	991	1164	GATTTTCAAGCGATGCAACA	59.816	20	GGGCTCTTGCAAAGCAATAC	59.851	20	123	991	1113
T01.PB4492	1	p2	(CT)6	12	20	31	--
T01.PB4494	1	p3	(GTG)9	27	423	449	TACCACGGGGATTGCATAAT	60.038	20	CAATATGTGCAAGCACACCC	59.995	20	271	328	598	TACCACGGGGATTGCATAAT	60.038	20	AAGCTTCGACTATTTCGGCA	59.982	20	238	328	565	TTGCATAATTCCGTGGTTGA	59.93	20	CAATATGTGCAAGCACACCC	59.995	20	260	339	598
T01.PB4499	1	p3	(ACC)5	15	99	113	TTGAAAAGGGGCAGAACTTG	60.22	20	CACTTGCCTTGAGAAGGAGG	59.982	20	136	19	154	TTGAAAAGGGGCAGAACTTG	60.22	20	TGCCTTGAGAAGGAGGAAGA	60.065	20	132	19	150	AAAGGGGCAGAACTTGAACA	59.711	20	CACTTGCCTTGAGAAGGAGG	59.982	20	132	23	154
T01.PB4503	1	c	(T)18aaatattgatagttaaaaatataagacataaacac(T)20	73	707	779	ACATCTTTTCGGCTTGTTGG	60.11	20	AACTCATTGCGACCATTTCC	59.939	20	179	678	856	ACATCTTTTCGGCTTGTTGG	60.11	20	CTCATTGCGACCATTTCCTT	60.074	20	177	678	854	ATCTTTTCGGCTTGTTGGAA	59.685	20	CTCATTGCGACCATTTCCTT	60.074	20	175	680	854
T01.PB4503	2	c	(CA)7(TA)6tgtatatc(AT)7	48	1224	1271	TTCAAGTTGCAGTGGCAGAC	60.032	20	GACGGAGTCAGGGTGGATTA	59.927	20	237	1145	1381	TTCAAGTTGCAGTGGCAGAC	60.032	20	CCCATGAAATTGATTGAGCC	60.274	20	176	1145	1320	CACTAGATCCAAACGCACCA	59.716	20	GACGGAGTCAGGGTGGATTA	59.927	20	201	1181	1381
T01.PB4505	1	p2	(AT)9	18	1836	1853	AACTTGGTTCCAAATGCGAC	59.978	20	AAGCCCTTAATTAATTTCGAACAC	59.064	24	215	1690	1904	AACTTGGTTCCAAATGCGAC	59.978	20	AGCCCTTAATTAATTTCGAACAC	57.894	23	214	1690	1903	TAACTTGGTTCCAAATGCGA	59.157	20	AAGCCCTTAATTAATTTCGAACAC	59.064	24	216	1689	1904
T01.PB4506	1	p2	(AG)6	12	81	92	GACGGTGAGTGGGTGATTTT	59.827	20	TTCCATGTAGAACAAGCCCC	59.933	20	261	53	313	GACGGTGAGTGGGTGATTTT	59.827	20	CCCCAATTCAGCAATTTTGT	59.801	20	245	53	297	GTGAGTGGGTGATTTTTCGG	60.353	20	TTCCATGTAGAACAAGCCCC	59.933	20	257	57	313
T01.PB4510	1	p2	(TA)10	20	528	547	CCCACCACCTATTATCACCG	60.066	20	TCTCACAAGTTCGCATAAGAATG	59.415	23	166	422	587	CTGTGAAGCTTGTGCCCATA	59.864	20	TCTCACAAGTTCGCATAAGAATG	59.415	23	124	464	587	CCCACCACCTATTATCACCG	60.066	20	GAAGTTCTCACAAGTTCGCAT	57.061	21	171	422	592
T01.PB4513	1	p3	(ACG)5	15	121	135	GACGTTCAAGTTCGAGGAGG	59.844	20	TATGAAAGGGCCGAGACATC	60.036	20	158	67	224	GACGTTCAAGTTCGAGGAGG	59.844	20	TAATTGCCACAAGCCAACAA	60.111	20	248	67	314	GACGTTCAAGTTCGAGGAGG	59.844	20	GCCACAAGCCAACAATTTCT	60.118	20	243	67	309
T01.PB4520	1	p1	(A)11	11	41	51	AAAAACTGGACAGATTAAGAACAAAAA	59.886	27	CGAGGCTTCGATTTGAAAAG	59.953	20	138	4	141	AAAAACTGGACAGATTAAGAACAAAAA	59.886	27	GAAGATGAAGAGCTCCCGTG	59.95	20	183	4	186	AAAAACTGGACAGATTAAGAACAAAAA	59.886	27	TGAAGATGAAGAGCTCCCGT	59.95	20	184	4	187
T01.PB4523	1	p2	(TC)7	14	35	48	CTCATTTCTGGCTCGTCTGG	60.934	20	CAGTCGAAGGGAGATGAAGC	59.95	20	265	8	272	CTCATTTCTGGCTCGTCTGG	60.934	20	TCCTTTCCACTCCCACAGTC	60.088	20	147	8	154	CCTCATTTCTGGCTCGTCTG	60.934	20	TCCTTTCCACTCCCACAGTC	60.088	20	148	7	154
T01.PB4537	1	p1	(A)10	10	836	845	CCTTGAGCCCACGTAAAGAA	60.241	20	GGACCAAGTGCTTCTCCAAG	59.844	20	212	706	917	CCTTGAGCCCACGTAAAGAA	60.241	20	TTTATTTGGGGACCAAGTGC	59.801	20	221	706	926	CCTTGAGCCCACGTAAAGAA	60.241	20	TTATTTGGGGACCAAGTGCT	59.429	20	220	706	925
T01.PB4538	1	p3	(TCT)5	15	222	236	ATCCGAACTAGGGACGGACT	59.957	20	GCTCACCAATACCGACACCT	59.997	20	144	167	310	ATCCGAACTAGGGACGGACT	59.957	20	CAATACCGACACCTCCTCGT	59.989	20	138	167	304	ATCCGAACTAGGGACGGACT	59.957	20	ACCGGTCCATCTCAAAACAG	59.966	20	190	167	356
T01.PB4545	1	c	(AGAT)6ggatg(GATA)6	53	12	64	--
T01.PB4546	1	p3	(CGT)8	24	220	243	GTGGAGGCTTACAAAGCAGC	60.022	20	CAATCCGATCTCCACCAGTT	59.927	20	249	140	388	GTGGAGGCTTACAAAGCAGC	60.022	20	AATCCGATCTCCACCAGTTG	59.927	20	248	140	387	CGGACCTCTCTCCCTTCTCT	59.945	20	GCCTGACCACCCAGATAAAA	59.933	20	245	187	431
T01.PB4550	1	p2	(CT)16	32	41	72	TCGATTGCCTGCTCTCTTCT	60.24	20	ACCCACTTATCCCGAAATCC	60.017	20	118	11	128	CTCGATTGCCTGCTCTCTTC	60.24	20	ACCCACTTATCCCGAAATCC	60.017	20	119	10	128	TCTCGATTGCCTGCTCTCTT	60.24	20	ACCCACTTATCCCGAAATCC	60.017	20	120	9	128
T01.PB4551	1	c	(T)16gttaggtttcaacataacaaaaaagaag(A)10	54	7	60	--
T01.PB4552	1	c	(GAG)5gt(AGA)7	38	344	381	GATCTCGTCTGCGACAAACA	59.992	20	ATTGCTGCCGTGAACTCTTT	59.882	20	234	232	465	GATCTCGTCTGCGACAAACA	59.992	20	AATTGCTGCCGTGAACTCTT	59.882	20	235	232	466	GATCTCGTCTGCGACAAACA	59.992	20	ATTCGCTCGATGTCGTCTTT	59.843	20	272	232	503
T01.PB4560	1	c*	(AT)9(T)13*	30	70	99	TGTATCGTTGTATCACTCTTCACTG	58.4	25	GCTCGGGAGATCTGTGAGTC	59.952	20	174	35	208	TGTATCGTTGTATCACTCTTCACTG	58.4	25	ATGAACCGAGGTGAATGGAG	59.927	20	213	35	247	TGTATCGTTGTATCACTCTTCACTGT	59.198	26	GCTCGGGAGATCTGTGAGTC	59.952	20	174	35	208
T01.PB4562	1	p4	(GAAT)5	20	1419	1438	--
T01.PB4566	1	c	(GAT)5gaagttaataataagaaaaggaaaaaggataaaaagaagaatatcgaaatagacaaacaaaaggaggaggaa(GAT)7	108	55	162	CGAAGTAAGCAAACCAAAGGA	59.388	21	ACTCTTATCAACCGGAGCCA	59.694	20	268	29	296	CGAAGTAAGCAAACCAAAGGA	59.388	21	CTCTTATCAACCGGAGCCAC	59.694	20	267	29	295	CGAAGTAAGCAAACCAAAGGA	59.388	21	TCTTATCAACCGGAGCCACT	59.694	20	266	29	294
T01.PB4570	1	c	(CAG)6aaatggcacagaacaacatgggcatggtgaagttgtttggaaggaacataaaagctgttgcagaagaagaatataagtgcatatgtcttcttttttc(T)11	126	43	168	CAGAGACAGTCGGGGAAAAA	60.224	20	CCATCTGGGCAACAAAATCT	59.933	20	250	20	269	CAGAGACAGTCGGGGAAAAA	60.224	20	CTCCATCTGGGCAACAAAAT	59.933	20	252	20	271	GATTTCAGAGACAGTCGGGG	59.655	20	TTTTTCTCCATCTGGGCAAC	60.051	20	262	15	276
T01.PB4572	1	p2	(GA)10	20	21	40	--
T01.PB4575	1	p2	(TC)6	12	53	64	TATTTTCCTTCCCTCTCCCC	59.352	20	ATTATTGTAGTCCGCGGCAG	60.117	20	205	21	225	GGGGAAAAAGTCCTTGGTTT	59.303	20	ATTATTGTAGTCCGCGGCAG	60.117	20	224	2	225	AGGGGAAAAAGTCCTTGGTT	58.941	20	ATTATTGTAGTCCGCGGCAG	60.117	20	225	1	225
T01.PB4581	1	p1	(T)11	11	78	88	TCATTTTTCAGTCAATGGGACA	60.344	22	GTTCCCAACCTAGTGCGGTA	59.993	20	274	50	323	TCTCATTTTTCAGTCAATGGGA	59.546	22	GTTCCCAACCTAGTGCGGTA	59.993	20	276	48	323	TCATTTTTCAGTCAATGGGACA	60.344	22	CCCAACCTAGTGCGGTAAGA	60.125	20	271	50	320
T01.PB4585	1	p1	(T)31	31	1	31	--
T01.PB4586	1	p4	(TTTA)5	20	1385	1404	--
T01.PB4592	1	p1	(A)11	11	16	26	--
T01.PB4592	2	p3	(GGA)6	18	241	258	AACGGACACAACTCTCGGAC	60.159	20	GACCCACCTCCTTCAGTCAA	60.088	20	144	156	299	AACGGACACAACTCTCGGAC	60.159	20	TTGACCCACCTCCTTCAGTC	60.088	20	146	156	301	CACAATTTGACGATTTCCCC	60.17	20	TTGACCCACCTCCTTCAGTC	60.088	20	238	64	301
T01.PB4595	1	p1	(T)13	13	1322	1334	TGTGGGATTTGTTGGAATCA	59.75	20	ATGCATGATGGACTTTAGCC	57.637	20	231	1129	1359	GCTGTGAAGCGTGATATTGC	59.454	20	ATGCATGATGGACTTTAGCC	57.637	20	178	1182	1359	ATTGCAAAACCAACAACGAA	59.062	20	ATGCATGATGGACTTTAGCC	57.637	20	163	1197	1359
T01.PB4596	1	p1	(T)22	22	15	36	--
T01.PB4596	2	p1	(T)10	10	1078	1087	--
T01.PB4598	1	p1	(A)10	10	1197	1206	CTTGTGGCCTATGGTCGTTT	59.993	20	AAGGCATCTCAATCCGTCAG	60.218	20	231	1050	1280	GTGGCCTATGGTCGTTTGTT	59.859	20	AAGGCATCTCAATCCGTCAG	60.218	20	228	1053	1280	CTTGTGGCCTATGGTCGTTT	59.993	20	CTTGGACACCCAAGATTTCG	60.486	20	263	1050	1312
T01.PB4608	1	p3	(AGC)5	15	338	352	TCTCTCCTCGTCTTCCCGTA	59.943	20	GAAATGATCTGGTCGGAGGA	60.011	20	198	302	499	GTGAAATCACAGCCCAAGGT	59.973	20	AGGATCTGAGTTCCGAGGGT	60.073	20	278	171	448	TCTCTCCTCGTCTTCCCGTA	59.943	20	AGGATCTGAGTTCCGAGGGT	60.073	20	147	302	448
T01.PB4609	1	p1	(T)11	11	1219	1229	GCACACTGTAGCACTGCGAT	60.088	20	TCAATGCCATTTCAGCAAGA	60.343	20	260	1064	1323	GCACACTGTAGCACTGCGAT	60.088	20	GACGAAGTTGATCAATGCCA	59.654	20	271	1064	1334	GTGATTGGGGATCTGCATCT	59.893	20	TCAATGCCATTTCAGCAAGA	60.343	20	280	1044	1323
T01.PB4613	1	p3	(TCT)5	15	156	170	GAGTACATGGGGATTCCACG	60.195	20	ATAATGATCCACGGCGGTAA	60.175	20	171	50	220	CACCTTCCCTCCTCTGTGAC	59.682	20	ATAATGATCCACGGCGGTAA	60.175	20	219	2	220	GAGTACATGGGGATTCCACG	60.195	20	TGTTTGGTCCATTGATGACG	60.367	20	191	50	240
T01.PB4617	1	p1	(A)21	21	11	31	--
T01.PB4617	2	p1	(A)10	10	814	823	AATGGACACTGGCAATGTGA	59.967	20	TTCCTTGAAATCCAACAGCA	59.247	20	253	740	992	AATGGACACTGGCAATGTGA	59.967	20	TCCAACAGCAGTCATTCCTCT	59.859	21	243	740	982	AATGGACACTGGCAATGTGA	59.967	20	TCCTTGAAATCCAACAGCAG	58.847	20	252	740	991
T01.PB4620	1	p1	(T)12	12	1626	1637	AGGTTTCCAGGAAGCGAAAT	60.074	20	TCAATCTTCAGCTGATAAGTTTCTT	57.9	25	146	1550	1695	GAAGCGAAATGATGGGGATA	59.862	20	TCAATCTTCAGCTGATAAGTTTCTT	57.9	25	136	1560	1695	GTTTCCAGGAAGCGAAATGA	60.192	20	TCAATCTTCAGCTGATAAGTTTCTT	57.9	25	144	1552	1695
T01.PB4621	1	p3	(GGA)5	15	52	66	CTTCAAAAAGGAAGGAGGGG	60.04	20	GGAGAGGGAGAGAGGAAGGA	59.883	20	112	5	116	CTTCAAAAAGGAAGGAGGGG	60.04	20	TGGAGAGATGGAGAGGGAGA	59.871	20	121	5	125	CTTCAAAAAGGAAGGAGGGG	60.04	20	GTCGGTCTTCTTGGAACTGC	59.851	20	207	5	211
T01.PB4622	1	p3	(AGA)5	15	248	262	ACGTAACCATGGCGAAAGAG	60.132	20	CCGAAAATCCTTTCTCCTCC	60.011	20	126	187	312	GCCAGTGCTTATTCTCGACC	59.843	20	CCGAAAATCCTTTCTCCTCC	60.011	20	182	131	312	TGTTAAGGAGAGGGGTGCAG	60.246	20	CCGAAAATCCTTTCTCCTCC	60.011	20	160	153	312
T01.PB4626	1	p1	(T)12	12	560	571	AGTTTTGGACATGGAGGTGC	59.973	20	CGATCATTGACTGCTCGGT	59.803	19	192	457	648	ATCGTTGGAACGGTGAAAAG	59.971	20	CGATCATTGACTGCTCGGT	59.803	19	224	425	648	AGTTTTGGACATGGAGGTGC	59.973	20	CGATCATTGACTGCTCGGTT	61.208	20	192	457	648
T01.PB4627	1	p1	(A)10	10	1672	1681	--
T01.PB4632	1	p3	(AGA)14	42	65	106	GCAAATTGAAAGAGGAAGCG	59.96	20	GCGATCACCTTCTCCATCAT	60.042	20	237	18	254	CGCAAATTGAAAGAGGAAGC	59.96	20	GCGATCACCTTCTCCATCAT	60.042	20	238	17	254	CGCAAATTGAAAGAGGAAGC	59.96	20	TTTCCGCTTCACACACACTC	59.88	20	134	17	150
T01.PB4634	1	p1	(T)11	11	956	966	CAACCAAGCAGTTCCAGGAT	60.111	20	CAGAGATATCATATTGAAAGTTGTTGA	57.964	27	143	855	997	TAACGTGGCTCCAAAGGACT	59.734	20	CAGAGATATCATATTGAAAGTTGTTGA	57.964	27	187	811	997	AACCAAGCAGTTCCAGGATG	60.111	20	GTTGAAATGTCATATTGAATAACAAAA	57.728	27	188	856	1043
T01.PB4635	1	p3	(AAC)5	15	920	934	TGGAGGGACCTGCATATGAT	60.303	20	CGCGCAGACCTCTGTAAAAT	60.407	20	269	754	1022	TCGGTCACAGACAGTAGGGA	59.257	20	GCATGAATGCTCTTGTTCCA	59.805	20	221	827	1047	TCGGTCACAGACAGTAGGGA	59.257	20	TGAATGCTCTTGTTCCATGC	59.805	20	218	827	1044
T01.PB4638	1	p1	(T)11	11	1499	1509	--
T01.PB4655	1	p1	(T)21	21	930	950	CGCAGTGTTTATTCCGTGTG	60.172	20	GATGAAACGTTTAGGGCGTG	60.502	20	112	893	1004	GACACCACACCATTCATCCA	60.23	20	CGTGCCTGTTCATCCAATAA	59.542	20	185	804	988	TGACACCACACCATTCATCC	60.23	20	CGTGCCTGTTCATCCAATAA	59.542	20	186	803	988
T01.PB4657	1	p1	(A)34	34	1001	1034	--
T01.PB4664	1	p1	(T)15	15	1165	1179	AGTGGGAAAAAGGAGCTCAA	58.909	20	TGACTCTAGCTTTATTTCCTAAACCTC	59.074	27	259	1001	1259	GTTGAGTGGGAAAAAGGAGC	58.766	20	TGACTCTAGCTTTATTTCCTAAACCTC	59.074	27	263	997	1259	GGGAAAAAGGAGCTCAAGTG	58.909	20	TCTAGCTTTATTTCCTAAACCTCTTTC	58.399	27	252	1004	1255
T01.PB4675	1	p1	(A)10	10	1427	1436	CAAAGTTCCCGCCAATACTC	59.569	20	ATGTGGGGATTTCAGCCATA	60.155	20	243	1257	1499	AAAGTTCCCGCCAATACTCA	59.569	20	ATGTGGGGATTTCAGCCATA	60.155	20	242	1258	1499	TCAAAGTTCCCGCCAATACT	59.569	20	ATGTGGGGATTTCAGCCATA	60.155	20	244	1256	1499
T01.PB4676	1	p1	(T)10	10	990	999	CGAAGGAGTCATTGCCATTT	60.074	20	TATTCGGTCGACATTGGTCA	59.924	20	198	879	1076	AAGGAGTCATTGCCATTTGC	60.081	20	TATTCGGTCGACATTGGTCA	59.924	20	196	881	1076	TATCACCGGAGTGGAGGAAG	60.065	20	GCATGGACCAGAATTATGCC	60.304	20	279	768	1046
T01.PB4678	1	p1	(T)15	15	26	40	--
T01.PB4678	2	p3	(ACC)5	15	1209	1223	ATGCAATCTTCCACCACCAT	60.203	20	TGAACAAGAACCAGCAACCA	60.278	20	138	1160	1297	TATGCGACAAACGTGGCTAA	60.273	20	TGAACAAGAACCAGCAACCA	60.278	20	221	1077	1297	GGATCATGCAATCTTCCACC	60.289	20	TGAACAAGAACCAGCAACCA	60.278	20	143	1155	1297
T01.PB4681	1	p1	(T)11	11	1316	1326	CAATCTTTAGGACCAGGGCA	60.066	20	CGTGCCTGTTCATCCAATAA	59.542	20	279	1086	1364	TCTTTAGGACCAGGGCACAC	60.111	20	CGTGCCTGTTCATCCAATAA	59.542	20	276	1089	1364	CGCAGTGTTTATTCCGTGTG	60.172	20	GATGAAACGTTTAGGGCGTG	60.502	20	102	1279	1380
T01.PB4684	1	p2	(AT)7	14	1720	1733	--
T01.PB4689	1	p4	(ATCC)5	20	1143	1162	GGAGCCATTAGTTCCTGCAA	60.214	20	GGCTCCGGCTCTTAAACAAT	60.582	20	198	1098	1295	CTCGTCGGAGAAGCTCAAGT	59.745	20	GGCTCCGGCTCTTAAACAAT	60.582	20	262	1034	1295	CGTCGGAGAAGCTCAAGTCT	59.745	20	GGCTCCGGCTCTTAAACAAT	60.582	20	260	1036	1295
T01.PB4694	1	p1	(T)11	11	1297	1307	CTAACGGATCATACGCCCAT	59.807	20	CATTGGTAGAAAGAAAGAAAGAAGA	57.488	25	145	1218	1362	TACGCCCATCATACATTCCA	59.769	20	CATTGGTAGAAAGAAAGAAAGAAGA	57.488	25	134	1229	1362	ACTAACGGATCATACGCCCA	60.352	20	CATTGGTAGAAAGAAAGAAAGAAGA	57.488	25	146	1217	1362
T01.PB4699	1	p1	(T)10	10	914	923	GACAACGATGACGAAGACGA	59.837	20	TCCCGGGAGAACTTCAAAAT	60.797	20	142	859	1000	TCGATTCGAGTGAATGTTGC	59.805	20	TCCCGGGAGAACTTCAAAAT	60.797	20	191	810	1000	CAACGATGACGAAGACGATG	60.263	20	TCCCGGGAGAACTTCAAAAT	60.797	20	140	861	1000
T01.PB4703	1	p3	(TCT)5	15	175	189	CAGACCCTAAAACTCCACCG	59.587	20	GCTTAGATCAACGGGGATGA	60.036	20	104	111	214	TAAAACTCCACCGATCGTCC	59.933	20	CCAAGCACTGCCACATGATA	60.687	20	233	118	350	CCCATTTCGTCTTGATTCCA	60.832	20	GCTTAGATCAACGGGGATGA	60.036	20	175	40	214
T01.PB4704	1	p3	(GAA)5	15	765	779	GAGGAATTACTCCCGCCTTC	60.039	20	GCTCTTTTCCTGATTGCTGG	59.955	20	165	711	875	GAGGAATTACTCCCGCCTTC	60.039	20	TTTCCTGATTGCTGGAAACC	60.051	20	160	711	870	ATCAAGGGTGGTTTAAGGGG	60.046	20	GCTCTTTTCCTGATTGCTGG	59.955	20	210	666	875
T01.PB4714	1	p1	(A)23	23	1039	1061	TCAACCTCTGTTGCCCTTTT	59.711	20	CATGAGGCTTGTATCTATCTATCCAT	59.036	26	276	829	1104	CTTTCTGACATTTTGCCGCT	60.386	20	CATGAGGCTTGTATCTATCTATCCAT	59.036	26	209	896	1104	TCAACCTCTGTTGCCCTTTT	59.711	20	TCATGAGGCTTGTATCTATCTATCC	57.931	25	277	829	1105
T01.PB4719	1	c	(GCA)7accgatgttatctac(GCA)7	57	734	790	CCTTGGCATCCGTCTACAAT	59.955	20	AACGACTTGATGGTATCCGC	59.962	20	248	698	945	GGCATCCGTCTACAATGGTT	59.82	20	AACGACTTGATGGTATCCGC	59.962	20	244	702	945	GGCTTCCATAGATGAGCTGG	59.797	20	AACGACTTGATGGTATCCGC	59.962	20	279	667	945
T01.PB4719	2	p3	(TCC)6	18	1119	1136	ATTCTCCTCCACCACCACAG	59.962	20	ATAACCTCCTCCTCCGTCGT	59.957	20	177	1046	1222	CAAGACCCAATTCTCCTCCA	60.042	20	ATAACCTCCTCCTCCGTCGT	59.957	20	186	1037	1222	ATTCTCCTCCACCACCACAG	59.962	20	TCCTCCTCCGTCGTCTTCTA	59.943	20	171	1046	1216
T01.PB4721	1	p2	(GA)6	12	96	107	AAAAGCTCAACACAGGGTCC	59.187	20	TTCTCCTCCATCTTCTGCGT	59.95	20	105	54	158	AAAAGCTCAACACAGGGTCC	59.187	20	CTCCATCTTCTGCGTTCCTC	59.95	20	100	54	153	AAAAGCTCAACACAGGGTCC	59.187	20	CTCCTCCATCTTCTGCGTTC	59.95	20	103	54	156
T01.PB4724	1	p3	(GTG)8	24	865	888	TACCACGGGGATTGCATAAT	60.038	20	CAATATGTGCAAGCACACCC	59.995	20	268	770	1037	TACCACGGGGATTGCATAAT	60.038	20	AAGCTTCGACTATTTCGGCA	59.982	20	235	770	1004	TTGCATAATTCCGTGGTTGA	59.93	20	CAATATGTGCAAGCACACCC	59.995	20	257	781	1037
T01.PB4724	2	p1	(T)11	11	1380	1390	ACCGACAGAAGGGGCTTTAT	59.962	20	GACAGATTGACATAGCCTCCG	59.708	21	178	1244	1421	ACCGACAGAAGGGGCTTTAT	59.962	20	AGATTGACATAGCCTCCGGG	61.364	20	175	1244	1418	ACCGACAGAAGGGGCTTTAT	59.962	20	GATTGACATAGCCTCCGGG	60.432	19	174	1244	1417
T01.PB4733	1	p1	(A)16	16	296	311	TGCTGATCACAACGGGTTTA	60.111	20	TCCACCACAGAAGATGGTCA	60.088	20	266	176	441	GTGCTGATCACAACGGGTTT	60.966	20	TCCACCACAGAAGATGGTCA	60.088	20	267	175	441	ATTGGCGTTTGATGCTTTTG	60.999	20	TCCACCACAGAAGATGGTCA	60.088	20	172	270	441
T01.PB4734	1	p3	(AAG)5	15	316	330	TCGACGTCTTCTTTTCACCC	60.232	20	CGACCTCCTTCTCAGTTTGC	59.989	20	275	134	408	TTCACCCCCATCTCCTGTAA	60.309	20	CGACCTCCTTCTCAGTTTGC	59.989	20	262	147	408	TTTCACCCCCATCTCCTGTA	60.309	20	CGACCTCCTTCTCAGTTTGC	59.989	20	263	146	408
T01.PB4737	1	p1	(T)12	12	28	39	GGTATCAAGAACCTAGAAAGGGC	59.539	23	CTTAACAAGCGTGGGATGGT	59.993	20	133	2	134	GGTATCAAGAACCTAGAAAGGGC	59.539	23	GCCACAGAGATGTGCGAGTA	60.016	20	214	2	215	GGTATCAAGAACCTAGAAAGGGC	59.539	23	GGATGGTTGTAGCCGAAAGA	60.074	20	120	2	121
T01.PB4740	1	c	(CCT)5acaaccaccaccacccacaacacccttggcttgggtagtagtaagacaaaacaaaaccactgcatc(CATG)5	101	1429	1529	TGGATCCAATTCCAAACACC	60.56	20	CTTTGGGGAAGTCATTCCAA	59.903	20	270	1404	1673	TGGATCCAATTCCAAACACC	60.56	20	GGGGAAGTCATTCCAACAAA	59.767	20	266	1404	1669	TGGATCCAATTCCAAACACC	60.56	20	TTTGGGGAAGTCATTCCAAC	59.767	20	269	1404	1672
T01.PB4740	2	c	(T)12gttggaatgacttccccaaagggaattgaattgagcaactgttcatcagaaag(TA)6	77	1642	1718	--
T01.PB4741	1	p3	(AAG)6	18	134	151	CAGTTAATGGGCGTTTGTCA	59.585	20	AGAACACTCCGTCTTCCCCT	60.111	20	238	81	318	CAGTTAATGGGCGTTTGTCA	59.585	20	GAAACCAGCTTTGTTGCTCC	59.859	20	152	81	232	CAGTTAATGGGCGTTTGTCA	59.585	20	AGGATTGCAGCGTCTTGATT	59.843	20	203	81	283
T01.PB4746	1	p3	(GAG)5	15	395	409	CTACCGGTCTCATTCGGAAA	60.066	20	TACGGCGTCGTCTTCTTCTT	60.015	20	140	314	453	CCCTCACCCAATATGACCAG	60.187	20	TACGGCGTCGTCTTCTTCTT	60.015	20	171	283	453	CCTCACCCAATATGACCAGG	60.187	20	TACGGCGTCGTCTTCTTCTT	60.015	20	170	284	453
T01.PB4748	1	p4	(TTAT)5	20	1126	1145	TCCTCGTCTTGACGTGTCTG	60.022	20	GGCTCTCAATTCCTTCCTCC	60.154	20	217	1011	1227	TCCTCGTCTTGACGTGTCTG	60.022	20	GGGCTCTCAATTCCTTCCTC	60.154	20	218	1011	1228	GAGGGCTGCTTTAGTGAACG	60.015	20	TTCCTTCCTCCTCCACTTCA	59.773	20	279	940	1218
T01.PB4754	1	p3	(CAG)5	15	247	261	AGAGGAATGGAACCGGAAGT	59.935	20	TTGGATTCTTCAAAGCCACC	60.051	20	262	145	406	GGATGATGTCGATCTTCGGT	59.893	20	TTGGATTCTTCAAAGCCACC	60.051	20	208	199	406	AGAGGAATGGAACCGGAAGT	59.935	20	ACCTCCTCATCGTTGACCTG	60.112	20	181	145	325
T01.PB4757	1	p1	(T)10	10	1591	1600	CAGCAGTCCATGGAAAATCA	59.648	20	CACTTGTACCATTCATTATTCAACA	58.069	25	188	1446	1633	AAAATGGTGGGCGACTCTTA	59.569	20	CACTTGTACCATTCATTATTCAACA	58.069	25	221	1413	1633	CAGCAGTCCATGGAAAATCA	59.648	20	ACACTTGTACCATTCATTATTCAACA	58.845	26	189	1446	1634
T01.PB4760	1	p2	(TC)6	12	29	40	AAATACACACGAATCCATCCTTC	59.259	23	TCCTCTAACGGAGACCGAGA	59.943	20	119	1	119	GAAATACACACGAATCCATCCTT	59.259	23	TCCTCTAACGGAGACCGAGA	59.943	20	120	0	119	TACACACGAATCCATCCTTCT	57.126	21	TCCTCTAACGGAGACCGAGA	59.943	20	116	4	119
T01.PB4763	1	p1	(T)22	22	2	23	--
T01.PB4765	1	p1	(T)14	14	477	490	TGTCTAGGAGAGTCCTTGCAAAA	60.41	23	ATGAACCTGAACCCCCTTTC	60.169	20	251	308	558	TGTCTAGGAGAGTCCTTGCAAAA	60.41	23	ACCTGAACCCCCTTTCTTTG	60.332	20	247	308	554	GGAGAGTCCTTGCAAAATAACA	58.378	22	ATGAACCTGAACCCCCTTTC	60.169	20	245	314	558
T01.PB4766	1	p2	(CA)6	12	50	61	CGCTTTGGATTTTCACCATT	59.938	20	TCAGTGTCCACCGTTTCTCA	60.285	20	162	5	166	CGCTTTGGATTTTCACCATT	59.938	20	AATTTTCCCCTTCCAAGAGC	59.532	20	202	5	206	CGCTTTGGATTTTCACCATT	59.938	20	CAGTGTCCACCGTTTCTCAG	59.305	20	161	5	165
T01.PB4767	1	p3	(GAT)5	15	760	774	TGATTCAGCCAAGACAGTGAA	59.43	21	TGCAGAATTATCTTTGGAAGGAA	60.082	23	238	623	860	TTGATTCAGCCAAGACAGTGA	59.43	21	TGCAGAATTATCTTTGGAAGGAA	60.082	23	239	622	860	TGATTCAGCCAAGACAGTGA	57.883	20	TGCAGAATTATCTTTGGAAGGAA	60.082	23	238	623	860
T01.PB4767	2	p3	(GAT)5	15	946	960	TCTGCAGTGAAGAAGAAAACTCC	60.047	23	CCGGACTAACCATAACAGGTG	59.364	21	218	855	1072	CACCAAGAAACCTAAGTCCACTG	60.075	23	CCGGACTAACCATAACAGGTG	59.364	21	159	914	1072	AAGATGACTGTCACCAAGAAACC	59.538	23	CCGGACTAACCATAACAGGTG	59.364	21	170	903	1072
T01.PB4775	1	c	(TC)15t(TC)6	43	76	118	TCCTTGCCTTACCATTGACC	59.933	20	CCGATCGATGGATGAACTCT	60.034	20	179	50	228	TCCTTGCCTTACCATTGACC	59.933	20	ACCGATCGATGGATGAACTC	59.893	20	180	50	229	TCCTTGCCTTACCATTGACC	59.933	20	TCCCAACTAAAGCAGCAGGT	59.875	20	150	50	199
T01.PB4775	2	p6	(GGGAAA)5	30	351	380	ATCGATCGGTTGATCAGAGG	60.034	20	CTCAAAAACGCGCACAATAA	59.88	20	205	220	424	ATCGATCGGTTGATCAGAGG	60.034	20	ATCGCTTCGTGGAAAAGAAA	59.823	20	264	220	483	ACCTGCTGCTTTAGTTGGGA	59.875	20	CTCAAAAACGCGCACAATAA	59.88	20	245	180	424
T01.PB4779	1	p1	(T)11	11	1476	1486	--
T01.PB4782	1	p1	(G)17	17	1188	1204	TGATGCTTGTGGATTTGGAA	60.049	20	TCAACCCAAGATCATGCAAA	60.049	20	200	1165	1364	GCTGTTAAGGGTGCTGGTGT	60.179	20	TCAACCCAAGATCATGCAAA	60.049	20	261	1104	1364	GCTGTTAAGGGTGCTGGTGT	60.179	20	TTCAACCCAAGATCATGCAA	60.049	20	262	1104	1365
T01.PB4789	1	c	(TA)6(AT)12	36	927	962	TCGACACCTTGGGTCTTTTC	60.088	20	TGTTGGTTTGAAATGCTTGG	59.561	20	219	853	1071	CACACCACCATCTTCGACAC	60.005	20	TGGGAGTGGAGGACAGACAT	60.527	20	160	840	999	CTAGCCGCTCTCAGGTGTTC	60.156	20	TGTTGGTTTGAAATGCTTGG	59.561	20	173	899	1071
T01.PB4793	1	p1	(A)65	65	1671	1735	--
T01.PB4797	1	p1	(A)24	24	971	994	CTTGAATCAAACCATGGCAA	59.518	20	TCATGCATCAAACAATGACG	59.074	20	196	855	1050	CTTGAATCAAACCATGGCAA	59.518	20	CTCATGCATCAAACAATGACG	60.127	21	197	855	1051	TGGGAATTCTCTGCATTCAA	59.2	20	TCATGCATCAAACAATGACG	59.074	20	270	781	1050
T01.PB4798	1	p3	(AAT)10	30	969	998	CAACTCCAGCCTACAGCTCC	60.012	20	GAGAGCATGGTGAATGCTGA	59.95	20	197	927	1123	AACTCCAGCCTACAGCTCCA	60.012	20	GAGAGCATGGTGAATGCTGA	59.95	20	196	928	1123	CTCCAGCCTACAGCTCCATC	59.973	20	GAGAGCATGGTGAATGCTGA	59.95	20	194	930	1123
T01.PB4799	1	p1	(A)11	11	63	73	AGGAGGAAGGAACTGGACTTG	59.725	21	GTCGTAGGGAGACGGAACAA	60.111	20	134	15	148	GGAGGAAGGAACTGGACTTG	58.715	20	GTCGTAGGGAGACGGAACAA	60.111	20	133	16	148	GAAAAGGAGGAAGGAACTGGA	59.677	21	GTCGTAGGGAGACGGAACAA	60.111	20	138	11	148
T01.PB4810	1	p2	(AG)7	14	30	43	CGGGGAAAAGAAGAGAGAGA	58.592	20	CAACACACCGATGTTGGAAG	60.001	20	228	2	229	CGGGGAAAAGAAGAGAGAGA	58.592	20	GTCCGATCGTGAACATTCCT	59.934	20	190	2	191	CGGGGAAAAGAAGAGAGAGA	58.592	20	AGTCCGATCGTGAACATTCC	59.934	20	191	2	192
T01.PB4817	1	p2	(CT)8	16	946	961	TCAGGGTATCGTAACCGGAG	59.948	20	TGACACAAGATTCCCACGAA	60.088	20	176	835	1010	TCGCCATATTGGGCTACTTC	60.06	20	TGACACAAGATTCCCACGAA	60.088	20	198	813	1010	TTGGGCTACTTCATTCAGGG	60.066	20	TGACACAAGATTCCCACGAA	60.088	20	190	821	1010
T01.PB4822	1	p1	(T)10	10	2	11	--
T01.PB4828	1	p2	(TA)12	24	1795	1818	CCCAAAAATGCTTCAGGAAA	60.046	20	TGCCAACAACTGGTCGATAA	60.111	20	275	1643	1917	CCCAAAAATGCTTCAGGAAA	60.046	20	TTGCCAACAACTGGTCGATA	60.111	20	276	1643	1918	CCCAAAAATGCTTCAGGAAA	60.046	20	ATTGCCAACAACTGGTCGAT	60.384	20	277	1643	1919
T01.PB4828	2	p1	(T)11	11	1924	1934	--
T01.PB4829	1	p1	(A)10	10	1364	1373	TGCTTGGCCTAACTAATGGG	60.089	20	CGATTACTTGAGTTTGATTTATGATTT	58.314	27	231	1182	1412	TGCTTGGCCTAACTAATGGG	60.089	20	CAAATACGATTACTTGAGTTTGATTT	57.206	26	237	1182	1418	TCCACTGTCCTCTTCCTTGG	60.229	20	CGATTACTTGAGTTTGATTTATGATTT	58.314	27	139	1274	1412
T01.PB4831	1	p3	(TGA)5	15	372	386	TCCGAGGGATCAAGTGAAAG	60.187	20	GTAGTGCTGCTGCAAATGGA	60.019	20	272	270	541	CTTCCGAGGGATCAAGTGAA	60.187	20	GTAGTGCTGCTGCAAATGGA	60.019	20	274	268	541	TCCGAGGGATCAAGTGAAAG	60.187	20	TGGATGAACTGCTGATCTCG	59.942	20	256	270	525
T01.PB4834	1	p2	(TC)7	14	1097	1110	TATGTGCAACAGAAACCCCA	59.964	20	CAAATGTGAAGAATGGGGAA	58.395	20	272	877	1148	GTTGAGGCCATGCAGAAAAT	60.081	20	CAAATGTGAAGAATGGGGAA	58.395	20	226	923	1148	TATGTGCAACAGAAACCCCA	59.964	20	ACAAATGTGAAGAATGGGGAA	59.278	21	273	877	1149
T01.PB4864	1	p1	(C)10	10	66	75	TAGATCGTGTCGTCCCGTTT	60.517	20	TGCAGAGAGTCGCAGATCAT	59.688	20	128	13	140	ATTAGATCGTGTCGTCCCGT	59.434	20	TGCAGAGAGTCGCAGATCAT	59.688	20	130	11	140	TAGATCGTGTCGTCCCGTTT	60.517	20	CTGCAGAGAGTCGCAGATCA	60.45	20	129	13	141
T01.PB4864	2	p1	(A)16	16	1004	1019	AATATGAGGGAAACCCCGAG	60.145	20	AATCTCTCCTTCCGCCTCTC	59.919	20	215	900	1114	AAACCCCGAGGTTCTTGTTT	59.842	20	AATCTCTCCTTCCGCCTCTC	59.919	20	205	910	1114	CCCTCAGTTTTCCAAAAGCA	60.22	20	AATCTCTCCTTCCGCCTCTC	59.919	20	258	857	1114
T01.PB4867	1	p3	(GAA)6	18	30	47	GAGTTCATCCATGAAGAAACGA	59.174	22	GTTCGACGTTGAATGGCTTT	60.118	20	248	4	251	GAGTTCATCCATGAAGAAACGA	59.174	22	CCTCCTCACCCTCTTCTTCC	60.186	20	125	4	128	GAGTTCATCCATGAAGAAACGA	59.174	22	AGTTCGACGTTGAATGGCTT	59.74	20	249	4	252
T01.PB4871	1	p3	(CTC)7	21	96	116	CTCCAGACTTGTACCGACCG	60.701	20	TTCTCCACCCTCATCAAACC	59.903	20	224	0	223	CTCCAGACTTGTACCGACCG	60.701	20	GCTTTCTCCACCCTCATCAA	60.195	20	227	0	226	CTCCAGACTTGTACCGACCG	60.701	20	CCTGGATTAAAGCTGACGGA	60.206	20	143	0	142
T01.PB4872	1	p1	(T)11	11	1494	1504	CAGCAGTCCATGGAAAATCA	59.648	20	CACTTGTACCATTCATTATTCAACA	58.069	25	189	1349	1537	AAAATGGTGGGCGACTCTTA	59.569	20	CACTTGTACCATTCATTATTCAACA	58.069	25	222	1316	1537	CAGCAGTCCATGGAAAATCA	59.648	20	ACACTTGTACCATTCATTATTCAACA	58.845	26	190	1349	1538
T01.PB4879	1	p2	(AG)23	46	63	108	ATCGTGTTCGTATTCCCCAC	59.676	20	AACAGAAGGCGGTTCGTAGA	59.875	20	234	15	248	ATCGTGTTCGTATTCCCCAC	59.676	20	TCTCGTTACCCCGTCTTCTG	60.246	20	121	15	135	ATCGTGTTCGTATTCCCCAC	59.676	20	CTCGTTACCCCGTCTTCTGA	60.246	20	120	15	134
T01.PB4879	2	p1	(T)10	10	1259	1268	TGGATTCGAGCCATGTTATG	59.499	20	TGCCATCATCTCCAATTTTT	58.01	20	243	1117	1359	TGGATTCGAGCCATGTTATG	59.499	20	GATGCCATCATCTCCAATTTT	58.848	21	245	1117	1361	TGGATTCGAGCCATGTTATG	59.499	20	GATGCCATCATCTCCAATTTTT	60.157	22	245	1117	1361
T01.PB4882	1	p2	(AT)7	14	972	985	CAGGTGTTTTCGTCGGATTT	59.971	20	CAGCAAGCCAGCAACAATAA	60.014	20	177	877	1053	TCAGGTGTTTTCGTCGGATT	60.495	20	CAGCAAGCCAGCAACAATAA	60.014	20	178	876	1053	TTCAGGTGTTTTCGTCGGAT	60.495	20	CAGCAAGCCAGCAACAATAA	60.014	20	179	875	1053
T01.PB4883	1	p3	(GAA)5	15	44	58	CGTTTCCGGATTTCATTTTC	59.388	20	AGATGATCCTGCACTTTGGG	60.073	20	184	12	195	GTTTCCGGATTTCATTTTCG	59.388	20	AGATGATCCTGCACTTTGGG	60.073	20	183	13	195	GCGTTTCCGGATTTCATTT	59.893	19	AGATGATCCTGCACTTTGGG	60.073	20	185	11	195
T01.PB4885	1	p1	(T)11	11	979	989	CAATCACACAGCAAGGCAAC	60.31	20	CGTGAAAGGTTTGAGTGGGT	60.005	20	257	906	1162	ACAATCACACAGCAAGGCAA	60.31	20	CGTGAAAGGTTTGAGTGGGT	60.005	20	258	905	1162	CAAGTGCATCATCACCATCC	59.925	20	TGGTGACAAAAGAGGCAATG	59.691	20	267	780	1046
T01.PB4886	1	p1	(T)10	10	1541	1550	AATGGTGCTTGATTTCCCAA	60.309	20	CTCATCAACGTGCCTTTTCA	59.84	20	235	1384	1618	ATGGTGCTTGATTTCCCAAA	60.309	20	CTCATCAACGTGCCTTTTCA	59.84	20	234	1385	1618	TTGCAATGGTGCTTGATTTC	59.67	20	CTCATCAACGTGCCTTTTCA	59.84	20	239	1380	1618
T01.PB4893	1	p3	(GGA)6	18	782	799	GAAAACGGGAGATTGCAAAA	60.053	20	GTTGCATGATGGACACAAGG	59.967	20	156	724	879	GAAAACGGGAGATTGCAAAA	60.053	20	TTGCATGATGGACACAAGGT	59.967	20	155	724	878	GAAAACGGGAGATTGCAAAA	60.053	20	ATGAGGGATGATGGGCAATA	60.118	20	253	724	976
T01.PB4900	1	c	(A)11ggaagagaaagaaagattcgc(CT)9	50	9	58	--
T01.PB4900	2	p1	(T)10	10	1834	1843	AGCATCCATTGGCAACTTGT	60.526	20	GAGCAAAAACTCATGCCTCA	59.002	20	219	1737	1955	AGCATCCATTGGCAACTTGT	60.526	20	GCAAAAACTCATGCCTCAAA	58.895	20	217	1737	1953	AGCATCCATTGGCAACTTGT	60.526	20	AGCAAAAACTCATGCCTCAAA	59.875	21	218	1737	1954
T01.PB4902	1	p1	(C)11	11	7	17	--
T01.PB4902	2	p3	(GGT)5	15	677	691	TAATGGACAGTTTCCTCCCG	59.926	20	CCTGATCCCTGCAAATTCAT	59.894	20	225	654	878	TGGAATTGGTTCTGGTGGTT	60.21	20	CCTGATCCCTGCAAATTCAT	59.894	20	261	618	878	TAATGGACAGTTTCCTCCCG	59.926	20	GGATGCCAACAGACTTTGCT	60.263	20	182	654	835
T01.PB4909	1	p1	(T)15	15	1225	1239	TCCAGATCCCTTTCCCTTCT	60.008	20	CTGTCAGCATGACAAGCAAA	58.571	20	243	1098	1340	TCCAGATCCCTTTCCCTTCT	60.008	20	AACTGTCAGCATGACAAGCAA	59.505	21	245	1098	1342	TCCAGATCCCTTTCCCTTCT	60.008	20	AAACTGTCAGCATGACAAGCA	59.505	21	246	1098	1343
T01.PB4911	1	p3	(TTC)7	21	1167	1187	ATGATTGGAAGGTTTTTGCG	59.938	20	TTGGAATGTTTTAAAAATGGGG	59.929	22	211	1003	1213	GAGTGGCTTCATTATGCGGT	60.103	20	TTGGAATGTTTTAAAAATGGGG	59.929	22	143	1071	1213	TCCGACAAAAACGTGACAAA	60.127	20	TTGGAATGTTTTAAAAATGGGG	59.929	22	176	1038	1213
T01.PB4913	1	p5	(GTTTG)6	30	258	287	CACCTCTGCCTCTTGCTTTC	60.134	20	GTTTCCCCAGAGGCCATTAT	60.152	20	257	82	338	TCACCTCTGCCTCTTGCTTT	60.134	20	GTTTCCCCAGAGGCCATTAT	60.152	20	258	81	338	TCACCTCTGCCTCTTGCTTT	60.134	20	GTCCAACCTCCAACGTGAAT	59.827	20	230	81	310
T01.PB4913	2	p3	(GGA)5	15	1007	1021	GCCAATGCAGAAGAGTGTCA	59.992	20	GTGCCCTTCGCAGCTTATAG	60.003	20	140	960	1099	GCCAATGCAGAAGAGTGTCA	59.992	20	AACTCGTTCCCACTGTGGTC	60.009	20	197	960	1156	CGGAACTGGCCGATATTAAA	59.922	20	GTGCCCTTCGCAGCTTATAG	60.003	20	225	875	1099
T01.PB4920	1	p2	(AT)8	16	1422	1437	--
T01.PB4925	1	p2	(AT)7	14	635	648	AATCGACGATCCCTTCCTTT	59.903	20	ACCGTCCACACAACTCCTTC	60.009	20	278	530	807	AAATCGACGATCCCTTCCTT	59.903	20	ACCGTCCACACAACTCCTTC	60.009	20	279	529	807	AATCGACGATCCCTTCCTTT	59.903	20	GACCGTCCACACAACTCCTT	60.009	20	279	530	808
T01.PB4925	2	c	(ATCACC)8atgatggtcgcccccgcccggatgagacagagctgggttcaagaaatccaacgaagatgataaatttacgtcccatcg(AT)6	138	983	1120	ACCTGAAGCCACAGGTTCAC	60.159	20	CAACCATGATAGGTCTCGTAAAGA	59.561	24	274	931	1204	CAGGTTCACCATCACCATCA	60.378	20	CAACCATGATAGGTCTCGTAAAGA	59.561	24	263	942	1204	GAAGCCACAGGTTCACCATC	60.52	20	CAACCATGATAGGTCTCGTAAAGA	59.561	24	270	935	1204
T01.PB4926	1	p3	(GCA)7	21	948	968	GAAATCATACCCGACGCAGT	59.962	20	GATGACCTGTCTCCCACCAC	60.383	20	174	820	993	AGAAATCATACCCGACGCAG	60.096	20	GATGACCTGTCTCCCACCAC	60.383	20	175	819	993	CGTATCACTTGCCAAAAGCA	59.872	20	GATGACCTGTCTCCCACCAC	60.383	20	100	894	993
T01.PB4927	1	p3	(TTG)5	15	1100	1114	AACAACGGTGGTGAAAGTCC	59.867	20	AAGCAGCATCAAATTTTGGG	60.074	20	260	977	1236	GAGCAGATTTGGGAGTTTGC	59.82	20	AAGCAGCATCAAATTTTGGG	60.074	20	198	1039	1236	AACAACGGTGGTGAAAGTCC	59.867	20	TCGAATCCAAACACCCAAAT	60.17	20	180	977	1156
T01.PB4930	1	p2	(TG)7	14	209	222	ACGGAAGTCGCTGTGAAGAT	59.874	20	CCAAACTGAGCAGGGAAGAG	59.982	20	170	162	331	ACGGAAGTCGCTGTGAAGAT	59.874	20	TGAGCCCTCTGGAAAAGAGA	60.065	20	109	162	270	CGCTTGATCTTCATGTTGGA	59.799	20	CCAAACTGAGCAGGGAAGAG	59.982	20	259	73	331
T01.PB4949	1	p4	(AAGA)5	20	964	983	AAGGCTCTATTGCTTCACGG	59.476	20	CAAAAACACAAAGGATTCCG	58.121	20	235	907	1141	GGCTCTATTGCTTCACGGTT	59.34	20	CAAAAACACAAAGGATTCCG	58.121	20	233	909	1141	AGGCTCTATTGCTTCACGGT	58.961	20	CAAAAACACAAAGGATTCCG	58.121	20	234	908	1141
T01.PB4950	1	p6	(TTTTTG)5	30	267	296	AAAAATTCACCCAAAAGGGG	60.027	20	AACAGCTGTGGCCGAAATAG	60.27	20	240	98	337	TGGGTTTTTGCTCTGGATCT	59.67	20	ACCCAACTGTTGAGAATGCC	59.973	20	180	226	405	CTACCTGCTCCTGCTTCCTG	60.149	20	AACAGCTGTGGCCGAAATAG	60.27	20	277	61	337
T01.PB4951	1	c	(GA)8acgtctgcaggagatttttgggcga(T)11	52	11	62	--
T01.PB4956	1	p1	(A)11	11	1158	1168	TTGCTACCCTAAATACGCCG	60.109	20	AACAGCCACACAGAGTCACG	59.94	20	174	1061	1234	TCTTCAGCGATGAAAATCCC	60.155	20	AACAGCCACACAGAGTCACG	59.94	20	121	1114	1234	CAACGCCTGCAGTGTAATGT	59.788	20	AACAGCCACACAGAGTCACG	59.94	20	102	1133	1234
T01.PB4959	1	p2	(CT)9	18	196	213	TTCTTTCCCCCTCCCTCTTA	60.004	20	AGTATCTCCTGCCTCGTCCA	59.827	20	265	34	298	TTCTTTCCCCCTCCCTCTTA	60.004	20	CAGTATCTCCTGCCTCGTCC	59.827	20	266	34	299	TTCTTTCCCCCTCCCTCTTA	60.004	20	CCAGTATCTCCTGCCTCGTC	59.827	20	267	34	300
T01.PB4961	1	p1	(A)15	15	1041	1055	TGCAAGTGCCCTCTAGAACA	59.591	20	CAATAATAATAGAGATTGCAAATCCG	59.39	26	195	891	1085	TCTATCTGTCGAGGCGAAGG	60.495	20	CAATAATAATAGAGATTGCAAATCCG	59.39	26	272	814	1085	CTATCTGTCGAGGCGAAGGA	60.495	20	CAATAATAATAGAGATTGCAAATCCG	59.39	26	271	815	1085
T01.PB4968	1	p3	(AAG)5	15	314	328	TCGACGTCTTCTTTTCACCC	60.232	20	CGACCTCCTTCTCAGTTTGC	59.989	20	275	132	406	TTCACCCCCATCTCCTGTAA	60.309	20	CGACCTCCTTCTCAGTTTGC	59.989	20	262	145	406	TTTCACCCCCATCTCCTGTA	60.309	20	CGACCTCCTTCTCAGTTTGC	59.989	20	263	144	406
T01.PB4969	1	p1	(T)12	12	1538	1549	TGGTGCAGATTCTTGGTTGA	60.24	20	TTTGGTTTGTCTTCTTGGGG	59.942	20	278	1411	1688	GGATGGTGCAGATTCTTGGT	59.934	20	CTTCTCCGGCCATCATTTAG	59.662	20	171	1408	1578	GGATGGTGCAGATTCTTGGT	59.934	20	TTGGTTTGTCTTCTTGGGGA	60.465	20	280	1408	1687
T01.PB4973	1	c	(T)10aacctacatgttcttatttttgtttgacttgactgtccttgtttgcgactctagttcaaaacttcttttatctgtca(T)10	97	977	1073	--
T01.PB4987	1	p2	(GA)12	24	2	25	--
T01.PB4987	2	p3	(CTC)19	57	178	234	AGAGGAGGACGGAGGAAAAA	60.183	20	CGTCGCCTACACAGTTGAGA	60.049	20	242	22	263	AGAGAGGAGGACGGAGGAAA	60.328	20	CGTCGCCTACACAGTTGAGA	60.049	20	244	20	263	AGAGAGAGGAGGACGGAGGA	60.482	20	CGTCGCCTACACAGTTGAGA	60.049	20	246	18	263
T01.PB4991	1	p2	(GT)10	20	1149	1168	CTGCCAACCACTCCGTTACT	60.171	20	GCAATTTCCTTCTAGCGACG	59.982	20	270	1043	1312	TTCCGTGTGTCGACAGTGAT	60.162	20	ATGCCATTGATTAAGCACCC	59.791	20	278	929	1206	ATTCCGTGTGTCGACAGTGA	60.162	20	ATGCCATTGATTAAGCACCC	59.791	20	279	928	1206
T01.PB4993	1	p1	(A)10	10	120	129	TTAGACCAAGGGAGTGCGTC	60.255	20	ACCACAGTACTCAGCAGCGA	59.648	20	109	57	165	AGCCTTTAACGATCTGACGC	59.481	20	ACCACAGTACTCAGCAGCGA	59.648	20	158	8	165	TTAGACCAAGGGAGTGCGTC	60.255	20	CACCACAGTACTCAGCAGCG	60.674	20	110	57	166
T01.PB4994	1	p1	(T)23	23	998	1020	CAAATCACTGTTTGCCGATG	60.111	20	TTTGGGATTTTGACAACCAA	58.841	20	252	792	1043	TGCAACCTCACCAAGATTGA	60.24	20	TTTGGGATTTTGACAACCAA	58.841	20	175	869	1043	CAAATCACTGTTTGCCGATG	60.111	20	GTTTGGGATTTTGACAACCAA	59.693	21	253	792	1044
T01.PB4995	1	p3	(CTC)5	15	315	329	CGCCGTTATCATCCTCATTT	59.923	20	GTTGAGGATTTCCGAACGAA	60.051	20	144	263	406	TATTCCTCACCGCCGTTATC	59.923	20	GTTGAGGATTTCCGAACGAA	60.051	20	154	253	406	TTCTTCACCGTCGACTACCC	60.111	20	GTTGAGGATTTCCGAACGAA	60.051	20	125	282	406
T01.PB5004	1	p1	(A)14	14	1243	1256	--
T01.PB5009	1	p1	(T)11	11	1006	1016	--
T01.PB5011	1	p1	(A)15	15	749	763	AGCCACAATCCACAAGGAAG	60.111	20	GTAATGGCAATCGGCAATCT	59.929	20	246	581	826	GACCGTCAAGATCGACGAAT	60.081	20	AATCCCATTTCCCATTGGTT	60.245	20	245	644	888	GACCGTCAAGATCGACGAAT	60.081	20	ATCGATCGGTAATGGCAATC	59.751	20	191	644	834
T01.PB5012	1	p3	(AGA)8	24	115	138	CTTCTCACCACCGTCTTTCC	59.697	20	CGCCCAGTCATAAACCTCAT	59.955	20	170	33	202	ATCAGGCAATTACCGCAAAA	60.456	20	CGCCCAGTCATAAACCTCAT	59.955	20	202	1	202	AATCAGGCAATTACCGCAAA	60.456	20	CGCCCAGTCATAAACCTCAT	59.955	20	203	0	202
T01.PB5015	1	p1	(A)10	10	1253	1262	--
T01.PB5017	1	p1	(A)10	10	583	592	TTGGCTATATTCGTGAGGGC	60.06	20	TTGAACAAGCTCCTTTTGGG	60.22	20	224	499	722	GTGGACAGCCCATTGAAGAT	59.934	20	TTGAACAAGCTCCTTTTGGG	60.22	20	263	460	722	GCCCATTGAAGATGATGGAT	59.715	20	TTGAACAAGCTCCTTTTGGG	60.22	20	256	467	722
T01.PB5025	1	p1	(A)10	10	1115	1124	GTCTTAAGAAGGAGGCCGGA	60.703	20	CATTCATTGTGGTTTCTGGCT	59.985	21	275	961	1235	TTAAGAAGGAGGCCGGAGAG	60.826	20	CATTCATTGTGGTTTCTGGCT	59.985	21	272	964	1235	CTTAAGAAGGAGGCCGGAGA	60.826	20	CATTCATTGTGGTTTCTGGCT	59.985	21	273	963	1235
T01.PB5026	1	p4	(TTAA)5	20	1221	1240	GCTACACGCCTACACCCATT	60.022	20	CAAAAGGAAAAGGTGCCACT	59.215	20	149	1162	1310	TATCATCGTCAGCAGGTTCG	59.823	20	CAAAAGGAAAAGGTGCCACT	59.215	20	248	1063	1310	GCTACACGCCTACACCCATT	60.022	20	ACAAAAGGAAAAGGTGCCACT	60.026	21	150	1162	1311
T01.PB5027	1	p1	(T)11	11	1308	1318	GGTCCAGAGCCTATGGTTGA	60.073	20	TCCACGGGAAAATTGCATTA	61.188	20	156	1188	1343	GGTCCAGAGCCTATGGTTGA	60.073	20	agaaaatTGGTCCTCCCACG	61.238	20	178	1188	1365	CTGCCCGTCTAGAACTGACC	59.867	20	TCCACGGGAAAATTGCATTA	61.188	20	196	1148	1343
T01.PB5032	1	c	(CT)7(CA)7	28	1	28	--
T01.PB5033	1	c	(T)13atttac(A)16	35	1056	1090	TAGCAAGAGACACCTTGGGG	60.246	20	CTGATGAAGGTGGTTGACAAT	57.498	21	194	953	1146	TAGCAAGAGACACCTTGGGG	60.246	20	ACTGATGAAGGTGGTTGACAAT	58.43	22	195	953	1147	CCAATGGAGTGAAAATCCCA	60.692	20	CTGATGAAGGTGGTTGACAAT	57.498	21	272	875	1146
T01.PB5037	1	p3	(TCC)12	36	52	87	AAGATGGAATGATGGATGGC	59.715	20	GAGGGAGGTCTCTTGCTCCT	59.952	20	116	1	116	AAGATGGAATGATGGATGGC	59.715	20	ATCGAAGCTCCTGCTCCATA	59.939	20	223	1	223	AAGATGGAATGATGGATGGC	59.715	20	GGTTTGCCATTTCGTTAGGA	59.938	20	147	1	147
T01.PB5038	1	p2	(TA)6	12	1509	1520	--
T01.PB5040	1	p3	(ATC)5	15	1569	1583	--
T01.PB5042	1	p2	(AT)11	22	1355	1376	--
T01.PB5044	1	p1	(T)19	19	1021	1039	--
T01.PB5047	1	p1	(C)10	10	44	53	TCTAATCTGACCTCGACCCG	60.21	20	CCTTGAGAATGTTCCCCTGA	60.042	20	244	7	250	CTAATCTGACCTCGACCCGA	60.21	20	CCTTGAGAATGTTCCCCTGA	60.042	20	243	8	250	CTAATCTGACCTCGACCCGA	60.21	20	TCCTTGAGAATGTTCCCCTG	60.042	20	244	8	251
T01.PB5050	1	p6	(TGGAAG)5	30	611	640	AAGGTTTCCGGAACTCTGGT	59.972	20	GGGTAGCGGGTAAGTGTGAA	59.993	20	251	533	783	AAGGTTTCCGGAACTCTGGT	59.972	20	GATGAAAAGAGCAGCCCAAG	59.955	20	222	533	754	TAAGATGCCAAGCGAAGGTT	59.845	20	GGGTAGCGGGTAAGTGTGAA	59.993	20	265	519	783
T01.PB5052	1	p3	(CAG)5	15	358	372	TCCAGTTTTGGCATTGATGA	60.049	20	GTAGAGGGGGAGGAGGATTG	59.89	20	263	236	498	TTCCAACAACATCCTCCTCC	59.903	20	CGAAGACTAGCAGCTTTGGG	60.147	20	218	327	544	TCCAGTTTTGGCATTGATGA	60.049	20	GAGGATGGCTGTGGTAGAGG	59.679	20	276	236	511
T01.PB5060	1	p2	(CT)18	36	47	82	GGTTCACTTTCCTTCCCACA	59.943	20	CCTTCATCTTCCATGGCTGT	60.073	20	175	15	189	TTTCCTTCCCACACATCCTC	59.903	20	CCTTCATCTTCCATGGCTGT	60.073	20	168	22	189	GGTTCACTTTCCTTCCCACA	59.943	20	GTGGAGTTGAGTACCGGAGC	59.727	20	279	15	293
T01.PB5061	1	p3	(CAG)5	15	970	984	ACCTTTCCTTCTCTTCCCCA	60.045	20	TGCAATGATTGGATGTCAGG	60.481	20	188	912	1099	CTTTCCTTCTCTTCCCCACC	60.045	20	TGCAATGATTGGATGTCAGG	60.481	20	186	914	1099	CCTTTCCTTCTCTTCCCCAC	60.045	20	TGCAATGATTGGATGTCAGG	60.481	20	187	913	1099
T01.PB5066	1	p1	(T)10	10	1123	1132	--
T01.PB5070	1	p2	(TA)9	18	1945	1962	--
T01.PB5071	1	p1	(T)16	16	978	993	TGTAAAAGAACTGTCCCGCC	60.11	20	ATGCAGTGCAGCATAGCAAG	60.188	20	280	802	1081	GAAGAACGAAGGCGCAAATA	60.343	20	TCTGAGACTCGGATGCAGTG	60.138	20	268	826	1093	GAAGAACGAAGGCGCAAATA	60.343	20	ATGCAGTGCAGCATAGCAAG	60.188	20	256	826	1081
T01.PB5074	1	c	(A)29g(A)10	40	43	82	CCATCGCGTCCATGAGTT	60.652	18	CAGTTTCATCTCACGGCTCA	59.984	20	123	8	130	CCATCGCGTCCATGAGTT	60.652	18	CCATCTGTCGCAGAACTTGA	59.984	20	240	8	247	CCATCGCGTCCATGAGTT	60.652	18	TCCATCTGTCGCAGAACTTG	59.984	20	241	8	248
T01.PB5081	1	p3	(GAC)5	15	109	123	ACGGTGGTTGGAAAAGACTG	60.005	20	GTTCTTGGTTGACTGCGGTT	60.156	20	168	8	175	ACGGTGGTTGGAAAAGACTG	60.005	20	GATGGGTTGGTTCTTGGTTG	60.21	20	177	8	184	ACGGTGGTTGGAAAAGACTG	60.005	20	ATGGGTTGGTTCTTGGTTGA	60.21	20	176	8	183
T01.PB5081	2	p2	(CT)19	38	496	533	GAAATCTCCGTTCCTCCTCC	60.015	20	GAGAAGCCCCCTCCTCTATG	60.169	20	200	420	619	GAAATCTCCGTTCCTCCTCC	60.015	20	TGAGAAGCCCCCTCCTCTAT	60.169	20	201	420	620	TGGGTTTCGTTTCGTTTCTC	60.088	20	GAGAAGCCCCCTCCTCTATG	60.169	20	252	368	619
T01.PB5083	1	p1	(A)12	12	1293	1304	AGCTAAGTGATGGGTGGTGG	59.989	20	TGTGGTGACCAAATGATACGA	59.832	21	166	1229	1394	AGCTAAGTGATGGGTGGTGG	59.989	20	TGAAGGCCTTGAACCTGTG	59.815	19	181	1229	1409	ATGGTGGTGCAGGTGTTGTA	59.88	20	TGTGGTGACCAAATGATACGA	59.832	21	191	1204	1394
T01.PB5089	1	p1	(A)19	19	10	28	--
T01.PB5091	1	p1	(A)10	10	1130	1139	TGTGAAACCTTGGTTGCTTG	59.734	20	CAACCAAATGACAATGGCAG	59.964	20	249	922	1170	TGTGAAACCTTGGTTGCTTG	59.734	20	CACAACCAAATGACAATGGC	59.823	20	251	922	1172	TGAAACCTTGGTTGCTTGAA	59.293	20	CAACCAAATGACAATGGCAG	59.964	20	247	924	1170
T01.PB5098	1	p2	(TA)6	12	574	585	TTTTGGGCAAAACATGTCAA	59.946	20	TTGATATGTCTCCCCGTTCC	59.75	20	243	396	638	ACATCTTCAGCCATTTTGGG	59.933	20	TTGATATGTCTCCCCGTTCC	59.75	20	256	383	638	TTTTGGGCAAAACATGTCAA	59.946	20	GTCTCCCCGTTCCATTTCTT	60.306	20	236	396	631
T01.PB5100	1	p1	(A)23	23	1544	1566	--
T01.PB5101	1	p6	(CATGAA)9	54	537	590	CACGACCTCAACTTGGGTTT	60.005	20	GAAAGACCAGCATTGGCATT	60.081	20	215	468	682	ATTCCACGACCTCAACTTGG	59.966	20	GAAAGACCAGCATTGGCATT	60.081	20	219	464	682	CCCTAAATTCCACGACCTCA	59.926	20	GAAAGACCAGCATTGGCATT	60.081	20	225	458	682
T01.PB5101	2	p3	(GTA)6	18	1020	1037	GTTTTGGAATGGAGCAATGG	60.309	20	AATTAAGTATTGGCAAACGCA	57.444	21	114	980	1093	TTGAGGCAGGTTTCTTCGAC	60.375	20	AATTAAGTATTGGCAAACGCA	57.444	21	197	897	1093	GAGGCAGGTTTCTTCGACAA	60.375	20	AATTAAGTATTGGCAAACGCA	57.444	21	195	899	1093
T01.PB5105	1	p1	(T)11	11	1787	1797	--
T01.PB5108	1	p2	(GA)7	14	12	25	--
T01.PB5112	1	p2	(TA)7	14	978	991	TTCGCCTTCTCGATTGTCTT	59.955	20	TGTAGACATCCCTTTTGAATGA	57.217	22	157	874	1030	TTCGCCTTCTCGATTGTCTT	59.955	20	TGTAGACATCCCTTTTGAATGAC	58.111	23	157	874	1030	TTCGCCTTCTCGATTGTCTT	59.955	20	TGTAGACATCCCTTTTGAATGACT	59.069	24	157	874	1030
T01.PB5117	1	p2	(CT)20	40	10	49	--
T01.PB5119	1	p1	(A)10	10	682	691	TGCACTGATTTGTGGAGGAG	59.831	20	TGGTCCGATGTTGTGTTTGT	59.855	20	253	464	716	TGCACTGATTTGTGGAGGAG	59.831	20	GTGGTCCGATGTTGTGTTTG	59.855	20	254	464	717	TGCACTGATTTGTGGAGGAG	59.831	20	TGTGGTCCGATGTTGTGTTT	59.855	20	255	464	718
T01.PB5121	1	p1	(A)10	10	1158	1167	ATAAGCATGGGAATTGTGCC	59.791	20	GAGTAAATTGCATTTTTGTCCCT	58.622	23	278	981	1258	TAAGCATGGGAATTGTGCCT	60.469	20	GAGTAAATTGCATTTTTGTCCCT	58.622	23	277	982	1258	AGCATGGGAATTGTGCCTAA	60.469	20	GAGTAAATTGCATTTTTGTCCCT	58.622	23	275	984	1258
T01.PB5123	1	p1	(T)12	12	1548	1559	AAGCTGTGACGGTTGAGGAT	59.727	20	CAGTTACAGGCTTACAGTCTTACAA	57.053	25	270	1347	1616	CTGTGACGGTTGAGGATGAA	59.676	20	CAGTTACAGGCTTACAGTCTTACAA	57.053	25	267	1350	1616	AAGCTGTGACGGTTGAGGAT	59.727	20	CAGTTACAGGCTTACAGTCTTACAATC	58.984	27	270	1347	1616
T01.PB5124	1	c	(T)16gcgaacataataaggatggtttttttaataattatcaatgtcgatacaagtacaacatatacaaatctttggatac(A)11	103	1005	1107	TCCTCCAAAAGTGGTCAAAAG	59.201	21	CACCACCTGAACATCAGGAA	59.52	20	271	924	1194	TCCTCCAAAAGTGGTCAAAA	58.173	20	CACCACCTGAACATCAGGAA	59.52	20	271	924	1194	GAATCCTCCAAAAGTGGTCAA	59.017	21	CACCACCTGAACATCAGGAA	59.52	20	274	921	1194
T01.PB5129	1	p3	(AGG)5	15	71	85	GGAGGGGGAAGAGAAGAAGA	59.749	20	ACATCAAGAAGAGGGCGAGA	59.95	20	111	38	148	GGAGGGGGAAGAGAAGAAGA	59.749	20	GACATCAAGAAGAGGGCGAG	59.95	20	112	38	149	GAGGAGGGGGAAGAGAAGAA	59.749	20	ACATCAAGAAGAGGGCGAGA	59.95	20	113	36	148
T01.PB5130	1	p3	(AGA)5	15	516	530	CACTCCACAGCAGCTCAAAA	60.175	20	AATTGGCACTTGATTCCCAG	59.933	20	278	323	600	CCTTGATGAGCTCAAAGGGA	60.331	20	AATTGGCACTTGATTCCCAG	59.933	20	162	439	600	CCTTGATGAGCTCAAAGGGA	60.331	20	TATCAGCCAACTCCTCCCAC	60.073	20	201	439	639
T01.PB5132	1	c	(ATC)5tctg(TCA)5	34	1322	1355	GGAGATGGGCAGCTTCACTA	60.362	20	GACAATATGCAAAAATGCAAACA	59.895	23	268	1227	1494	CGTCTGAGCTTGGTCTTGTG	59.616	20	GACAATATGCAAAAATGCAAACA	59.895	23	210	1285	1494	CCGTCTGAGCTTGGTCTTGT	60.444	20	GACAATATGCAAAAATGCAAACA	59.895	23	211	1284	1494
T01.PB5134	1	p1	(T)10	10	1812	1821	--
T01.PB5136	1	p3	(GGA)5	15	282	296	AGGTCGACAACTCTCGCAGT	60.057	20	GTTTCTGGTCGCGGATTTTA	60.074	20	164	198	361	AGGTCGACAACTCTCGCAGT	60.057	20	ACATACCCAAATCCCCCTTC	59.881	20	208	198	405	TTCCGCTAAGGTCGACAACT	59.875	20	GTTTCTGGTCGCGGATTTTA	60.074	20	172	190	361
T01.PB5137	1	p2	(AT)8	16	370	385	CTCGAGTAGACCTTCGCCAC	60.012	20	GCTGACCTTGACTGGTGTGA	59.872	20	227	303	529	CTCGAGTAGACCTTCGCCAC	60.012	20	GTCACTTACGAGGGCTACGG	59.757	20	272	303	574	CTCGAGTAGACCTTCGCCAC	60.012	20	AAGGGTGCTGACCTTGACTG	60.298	20	233	303	535
T01.PB5141	1	p1	(A)12	12	1137	1148	GGTCCCCATAGACGGAAGTT	60.19	20	CCACAAGAGCACAACTCCAA	59.873	20	257	938	1194	GGTCCCCATAGACGGAAGTT	60.19	20	CAAGAGCACAACTCCAACCA	59.873	20	254	938	1191	GGTCCCCATAGACGGAAGTT	60.19	20	GAGCACAACTCCAACCAACA	59.726	20	251	938	1188
T01.PB5143	1	p3	(TTC)12	36	877	912	GGGATAATTCACCGGGATCT	59.981	20	GCCAGTTTCAGCTGTCATCA	59.992	20	261	766	1026	GGGATAATTCACCGGGATCT	59.981	20	TGCCAGTTTCAGCTGTCATC	59.992	20	262	766	1027	GGGATAATTCACCGGGATCT	59.981	20	TCAACGTCTCTTCCCTTGCT	59.989	20	235	766	1000
T01.PB5146	1	p3	(TGA)6	18	1232	1249	TTGCGATTCTGCCTTCTTTT	59.96	20	CAGCAAGCAATGCTGTCAAT	60.019	20	234	1177	1410	TGGTGATCCACTTATTGCGA	60.073	20	CAGCAAGCAATGCTGTCAAT	60.019	20	248	1163	1410	GACGGAGAGCCAGTTGGTTA	60.255	20	CAGCAAGCAATGCTGTCAAT	60.019	20	268	1143	1410
T01.PB5147	1	p5	(AGAAG)15	75	1434	1508	CCGAGATTTGAAACCTGCAC	60.636	20	CACCCACCCTCGAAGAATTA	59.926	20	260	1323	1582	CCGAGATTTGAAACCTGCAC	60.636	20	AACCACCAAGTACCACCCAC	59.598	20	273	1323	1595	CCGAGATTTGAAACCTGCAC	60.636	20	ACAACCACCAAGTACCACCC	59.598	20	275	1323	1597
T01.PB5149	1	p3	(CCG)5	15	315	329	GAGGGGAACAACAACTGGAA	59.943	20	AGAATGGACTGGAGGTGGTG	59.962	20	246	125	370	TAGGCTGAGGAGCAAAAGGA	60.088	20	AGAATGGACTGGAGGTGGTG	59.962	20	208	163	370	TGCTAATACCCCGTAGGCTG	60.11	20	AGAATGGACTGGAGGTGGTG	59.962	20	221	150	370
T01.PB5151	1	p2	(CT)6	12	22	33	--
T01.PB5153	1	p2	(GA)10	20	1331	1350	GCTCACAAGAAGGCAGAACC	59.997	20	TTGGAAGCAGGAAACAATCC	60.051	20	212	1279	1490	GGCTTTTGCTCACAAGAAGG	59.993	20	TTGGAAGCAGGAAACAATCC	60.051	20	219	1272	1490	TGGAGGATTTGAAGGTGGAG	60.042	20	TTGGAAGCAGGAAACAATCC	60.051	20	265	1226	1490
T01.PB5155	1	p1	(T)10	10	868	877	CACTCGTCACCCCAGATTTT	59.966	20	CACCCACACAGAGGATTTGA	59.52	20	104	828	931	CACTCGTCACCCCAGATTTT	59.966	20	TCACCCACACAGAGGATTTG	59.52	20	105	828	932	CCACTGCAACAAACGAAAGA	59.881	20	CACCCACACAGAGGATTTGA	59.52	20	278	654	931
T01.PB5155	2	p6	(ATCGAA)10	60	1005	1064	TCCATGGTTCTTCTTCCACC	59.903	20	TGACCCATTTCTCATGTTGG	59.343	20	130	982	1111	CACCCCAGATTTTTCGTCAT	59.79	20	TGACCCATTTCTCATGTTGG	59.343	20	277	835	1111	TCAAATCCTCTGTGTGGGTG	59.52	20	TGACCCATTTCTCATGTTGG	59.343	20	200	912	1111
T01.PB5156	1	c	(A)10tttaaacattttaaattcttgatttc(T)10	46	786	831	TTGCAGAATACGCCCTCTCT	59.978	20	TGGAGACAACTGCAGGAATG	59.831	20	212	738	949	TTGCAGAATACGCCCTCTCT	59.978	20	ACAACTGCAGGAATGCAATG	59.722	20	207	738	944	TTCTTTGCAGAATACGCCCT	59.845	20	TGGAGACAACTGCAGGAATG	59.831	20	216	734	949
T01.PB5168	1	p1	(A)10	10	692	701	CCGAACCATTTGAGTTTGGT	59.83	20	GTTCCCTGTTGATGCTTGGT	59.973	20	246	547	792	CCGAACCATTTGAGTTTGGT	59.83	20	GGTTGTTCCCTGTTGATGCT	59.973	20	250	547	796	CCGAACCATTTGAGTTTGGT	59.83	20	ACAAGGGTTGTTCCCTGTTG	59.861	20	255	547	801
T01.PB5168	2	p1	(T)10	10	947	956	GAAAGTTGAAGACTTGCCGC	60	20	TGGGGTACTTTTCTCATTCAAAA	59.865	23	233	818	1050	AGCATCAACAGGGAACAACC	59.973	20	TGGGGTACTTTTCTCATTCAAAA	59.865	23	274	777	1050	ACCAAGCATCAACAGGGAAC	59.973	20	TGGGGTACTTTTCTCATTCAAAA	59.865	23	278	773	1050
T01.PB5171	1	p3	(CTC)13	39	126	164	GATGGTTTTGGGATCCAATG	59.991	20	TCACCAGAGGTTTTCTTGCC	60.232	20	182	23	204	CACGCTGTGAGTTCCATGAC	60.319	20	GGTAACGCTCCGTTTCAGAG	59.875	20	263	55	317	ACACGCTGTGAGTTCCATGA	60.319	20	GGTAACGCTCCGTTTCAGAG	59.875	20	264	54	317
T01.PB5171	2	c	(C)16a(C)12	29	691	719	CCCAAGTGGTTGCTTGTTCT	60.149	20	GGATCCGTGCTTGTCGTTAT	59.962	20	235	604	838	CCCAAGTGGTTGCTTGTTCT	60.149	20	TCAGGCAGCTTTTTCTCCAT	59.955	20	269	604	872	GCAGTTGCTGATCAAATGGA	59.805	20	GGAGGAAGAAGGAGAATGGG	60.008	20	262	637	898
T01.PB5172	1	p1	(A)47	47	1100	1146	--
T01.PB5173	1	c	(T)10gatctcttta(T)11	31	1515	1545	TGATGCACTATCTGACCCCA	60.072	20	ATTGGGTTTCACACTGAGGC	59.973	20	178	1426	1603	CAGGTCCTGGGATCCTGATA	59.879	20	ATTGGGTTTCACACTGAGGC	59.973	20	226	1378	1603	AACTTCAAGCAGCCAGGAGA	60.134	20	ATTGGGTTTCACACTGAGGC	59.973	20	252	1352	1603
T01.PB5176	1	c	(TAC)5ta(ACT)6	35	93	127	GTACCCGCGCTGTCTGTTAC	60.72	20	TTCCAATCCCGTTTCTTCTG	60.044	20	234	69	302	GTACCCGCGCTGTCTGTTAC	60.72	20	AGACGATGAGGACGCACTTT	59.874	20	139	69	207	GTACCCGCGCTGTCTGTTAC	60.72	20	AAGACGATGAGGACGCACTT	59.874	20	140	69	208
T01.PB5178	1	c	(T)13a(T)11	25	1439	1463	AATACAATCGCCGCTTTGTC	60.103	20	TGCAATTATCAAAATGGGGC	60.65	20	239	1292	1530	CGTTCGAACAAGAACCAACA	59.734	20	CAATTATCAAAATGGGGCGA	60.641	20	135	1394	1528	CGTTCGAACAAGAACCAACA	59.734	20	TGCAATTATCAAAATGGGGC	60.65	20	137	1394	1530
T01.PB5183	1	c	(A)10g(A)11	22	1090	1111	CATGTTGTTTGAATGCCGAC	59.972	20	TTGGACAAACACAATCTCCAA	59.01	21	241	904	1144	TACGCCCGTCCATAGAAGAC	60.096	20	TTGGACAAACACAATCTCCAA	59.01	21	266	879	1144	CATGTTGTTTGAATGCCGAC	59.972	20	TTGGACAAACACAATCTCCAAC	59.875	22	241	904	1144
T01.PB5184	1	p1	(A)11	11	1136	1146	TCTGCTGCTCTGTGGAAGAA	59.855	20	AAAATTAAAGAGTCAGCAGCCG	59.919	22	264	910	1173	TTCTGCTGCTCTGTGGAAGA	59.855	20	AAAATTAAAGAGTCAGCAGCCG	59.919	22	265	909	1173	GGACGAAGAAGTCAACGGAG	59.844	20	AAAATTAAAGAGTCAGCAGCCG	59.919	22	219	955	1173
T01.PB5190	1	p3	(AAG)5	15	190	204	AAGGTCGAAATGGCATCATC	59.9	20	TGAGGTACGCAGGGACTTCT	59.867	20	280	42	321	TGAGATTCTCGGTAGCCCAC	60.218	20	CCGAAAGGATCGTAACCGTA	59.953	20	270	92	361	AGTCAGGCGTCTCTTCTTCG	59.745	20	ATGGAGCAGCTCAAATGCTT	59.985	20	269	148	416
T01.PB5190	2	p6	(TCAAAA)5	30	1028	1057	TCCTTTCGGAAACAATCTGC	60.192	20	CGGATCAATTTAGGATTCCG	59.365	20	236	845	1080	ACCGTCTTAGGGTCTGGTGA	59.574	20	CGGATCAATTTAGGATTCCG	59.365	20	214	867	1080	TGTCGAGCCACTTGAGTGAT	59.42	20	CGGATCAATTTAGGATTCCG	59.365	20	255	826	1080
T01.PB5190	3	p1	(T)11	11	1395	1405	--
T01.PB5192	1	p3	(TCG)5	15	601	615	GCCAGACGAGAAATCGTAGC	59.985	20	AATCGTAGCCATAGATGCCG	60.081	20	174	501	674	TTCCTCCTCTCACCACCAAC	60.088	20	AATCGTAGCCATAGATGCCG	60.081	20	121	554	674	GGCCAGACGAGAAATCGTAG	59.836	20	AATCGTAGCCATAGATGCCG	60.081	20	175	500	674
T01.PB5198	1	p3	(TGG)5	15	489	503	GGAGGGGGTCTCTACCAGTC	59.929	20	CCCCATCATGATCATCTTCC	60.096	20	229	309	537	GGAGGGGGTCTCTACCAGTC	59.929	20	GCTGTCTACTGCCCCATCAT	60.104	20	240	309	548	TGATGCACCTTCCAAGTCAG	59.831	20	CCCCATCATGATCATCTTCC	60.096	20	168	370	537
T01.PB5201	1	p1	(C)10	10	1545	1554	TGCGGTTTAGGGATTACGAC	59.96	20	CGTACGGTCCAGATTGATGA	59.522	20	115	1497	1611	TATTGGGCCTGAGTTTGGTC	59.933	20	CGTACGGTCCAGATTGATGA	59.522	20	181	1431	1611	GCGATGGTGGAGTTGAAGAT	60.081	20	CGTACGGTCCAGATTGATGA	59.522	20	279	1333	1611
T01.PB5205	1	p3	(TAT)8	24	1564	1587	TCGTATTTTCCCATCTTGCC	59.901	20	TCACATAGTGCACCACAGCA	59.894	20	272	1454	1725	TCGTATTTTCCCATCTTGCC	59.901	20	CGGCTAAGGGTCATTGACTT	59.195	20	165	1454	1618	CGCCCAAAACTAACAACCTT	59.131	20	TCACATAGTGCACCACAGCA	59.894	20	253	1473	1725
T01.PB5207	1	c	(GAC)8(GAA)5	39	1019	1057	AGGTGGAGTTGTGGACGAAG	60.151	20	CATCCTCACATCGAAACCCT	59.927	20	238	867	1104	AGGTGGAGTTGTGGACGAAG	60.151	20	TGCCAATGACATCCTCACAT	59.925	20	247	867	1113	AGGTGGAGTTGTGGACGAAG	60.151	20	CCAATGACATCCTCACATCG	59.918	20	245	867	1111
T01.PB5210	1	p4	(TTTC)15	60	32	91	GGAAAATCTGGCAAAACAAAA	59.088	21	CCATGAACAGGAGGACGACT	60.112	20	195	1	195	AGGAAAATCTGGCAAAACAAAA	59.984	22	CCATGAACAGGAGGACGACT	60.112	20	196	0	195	GGAAAATCTGGCAAAACAAAA	59.088	21	ATGAACAGGAGGACGACTGC	60.269	20	193	1	193
T01.PB5213	1	p5	(TTGAG)7	35	348	382	ATCAGGCCGTTAGCATTTTG	60.096	20	ACGGATTCAACCCAAATCAA	60.17	20	185	222	406	ATCAGGCCGTTAGCATTTTG	60.096	20	AAACACGGGATGATGGAGAC	59.786	20	242	222	463	ATTGGCTCAGAGAATGCGAT	59.803	20	ACGGATTCAACCCAAATCAA	60.17	20	203	204	406
T01.PB5221	1	p1	(A)10	10	1029	1038	GACGTGAAACCCTGAGGAAA	60.088	20	GAAAGCTGGAAAAGTGCCTG	59.993	20	182	955	1136	GACGTGAAACCCTGAGGAAA	60.088	20	AAAGCTGGAAAAGTGCCTGA	59.993	20	181	955	1135	TCTTCCTCTGCTGGCAAGAT	60.096	20	AAAGCTGGAAAAGTGCCTGA	59.993	20	212	924	1135
T01.PB5222	1	p1	(T)11	11	1517	1527	--
T01.PB5223	1	p3	(CTT)5	15	204	218	CTGCGAGATATAAGCCGAGG	59.96	20	AATTTCTCGGACAAGCATGG	60.074	20	128	146	273	CCTGCGAGATATAAGCCGAG	59.96	20	AATTTCTCGGACAAGCATGG	60.074	20	129	145	273	CTGCGAGATATAAGCCGAGG	59.96	20	TTTCCGGCCATTCTGTTATC	59.901	20	151	146	296
T01.PB5229	1	p3	(GTA)5	15	274	288	GAATCCGGCGAAGATCAATA	60.001	20	CGATCAAGAATCGATCCACC	60.426	20	225	88	312	GAATCCGGCGAAGATCAATA	60.001	20	GATCAAGAATCGATCCACCG	60.426	20	224	88	311	GAATCCGGCGAAGATCAATA	60.001	20	AGGAATAAGTCGGCTTGTCG	59.336	20	278	88	365
T01.PB5230	1	c*	(AG)7(AGA)9*	39	64	102	TTAAGAAAAGGAGGGTGGGG	60.284	20	CGTCATATGCTTCGGGACTT	60.096	20	224	29	252	TTAAGAAAAGGAGGGTGGGG	60.284	20	TCTCCAAGGTTGTCTCCGTC	60.238	20	154	29	182	TTAAGAAAAGGAGGGTGGGG	60.284	20	AAGGTTGTCTCCGTCGGTAA	59.592	20	149	29	177
T01.PB5232	1	p1	(T)23	23	555	577	TGAAGATGATAATGCGGCAC	59.652	20	TAAACGTTTCCTCCGCTGAC	60.249	20	228	415	642	TGAAGATGATAATGCGGCAC	59.652	20	CATCTAAACGTTTCCTCCGC	59.708	20	232	415	646	TGAAGATGATAATGCGGCAC	59.652	20	TCTAAACGTTTCCTCCGCTG	60.378	20	230	415	644
T01.PB5234	1	p1	(G)11	11	13	23	--
T01.PB5237	1	p2	(GA)15	30	1	30	--
T01.PB5238	1	p1	(A)12	12	37	48	CCATTTCATCCTACCACTGACA	59.853	22	GTTGATGCTACCCTCACCGT	59.997	20	164	10	173	CCATTTCATCCTACCACTGACA	59.853	22	AATCCGGGTAGTGTTGATGC	59.82	20	176	10	185	CCATTTCATCCTACCACTGACA	59.853	22	TCTCAGAAAATCCCGTTTCG	60.184	20	267	10	276
T01.PB5238	2	p3	(CTT)6	18	1358	1375	AATTGCTGGAGTTGCCATGT	60.526	20	GGAAAGGGATGTCGTGAGTC	59.511	20	278	1188	1465	AATTGCTGGAGTTGCCATGT	60.526	20	TGGAAAGGGATGTCGTGAGT	60.51	20	279	1188	1466	TGCTGGAGTTGCCATGTACT	59.318	20	GGAAAGGGATGTCGTGAGTC	59.511	20	275	1191	1465
T01.PB5247	1	p2	(GA)14	28	26	53	GGGGAGGAAGAGGAAACAAG	60.045	20	CTGTATCGGGTTTCGGAAGA	60.066	20	140	2	141	GGGGAGGAAGAGGAAACAAG	60.045	20	TCTGTATCGGGTTTCGGAAG	60.066	20	141	2	142	GGGGAGGAAGAGGAAACAAG	60.045	20	TTTTCTGTATCGGGTTTCGG	59.931	20	144	2	145
T01.PB5247	2	p1	(T)23	23	1024	1046	CGTTGTCGGTCTGCCTAAGT	60.312	20	AGCAATGCTGTTGCTGATTG	60.019	20	259	879	1137	CGTTGTCGGTCTGCCTAAGT	60.312	20	AATGCTGTTGCTGATTGACG	59.871	20	256	879	1134	TAAAGCTGAGTGGAAAGCCG	60.514	20	AGCAATGCTGTTGCTGATTG	60.019	20	227	911	1137
T01.PB5248	1	p4	(CTAG)5	20	197	216	TCGCTCCTCTCTTAGCCAAA	60.227	20	CACACCCAAAATCACAGACG	60.001	20	198	68	265	TCGCTCCTCTCTTAGCCAAA	60.227	20	CCTTTCTGCACACCCAAAAT	59.971	20	206	68	273	TCGCTCCTCTCTTAGCCAAA	60.227	20	AACTCCGTGTCAAATCCCTG	59.966	20	259	68	326
T01.PB5248	2	p2	(AT)7	14	433	446	CGTCTGTGATTTTGGGTGTG	60.001	20	GATCTGGTATGCCTTTGGTGA	59.947	21	271	246	516	ATTTTGGGTGTGCAGAAAGG	59.971	20	GATCTGGTATGCCTTTGGTGA	59.947	21	263	254	516	AAGTCAGGGATTTGACACGG	59.966	20	GATCTGGTATGCCTTTGGTGA	59.947	21	214	303	516
T01.PB5248	3	p2	(TA)8	16	1127	1142	CAGGACGAAGACATCAATGC	59.245	20	ACTGCGGGTATCCACTCATC	59.957	20	137	1057	1193	CAGGACGAAGACATCAATGC	59.245	20	GACTGCGGGTATCCACTCAT	59.957	20	138	1057	1194	GGAGCTCACACAGATTATGGC	59.714	21	GACTGCGGGTATCCACTCAT	59.957	20	177	1018	1194
T01.PB5250	1	p1	(T)10	10	232	241	GAAATCTCCGTTCCTCCTCC	60.015	20	AAAACACGAAGCAACAACCC	60.015	20	214	78	291	GAAATCTCCGTTCCTCCTCC	60.015	20	TGGAAAAACACGAAGCAACA	60.271	20	218	78	295	AACAAATCCCGCAATCAAAA	60.302	20	GATGGATGGATGGGTAGGTG	60.011	20	225	147	371
T01.PB5250	2	p2	(CT)18	36	501	536	CACCTACCCATCCATCCATC	60.011	20	GAGAAGCCCCCTCCTCTATG	60.169	20	271	352	622	ACCTACCCATCCATCCATCA	60.011	20	GAGAAGCCCCCTCCTCTATG	60.169	20	270	353	622	CACCTACCCATCCATCCATC	60.011	20	TGAGAAGCCCCCTCCTCTAT	60.169	20	272	352	623
T01.PB5250	3	p1	(T)10	10	1845	1854	--
T01.PB5254	1	p3	(GAT)5	15	1616	1630	GCAGTGATGCAGATGGAGAA	59.95	20	GAACTCAGGTGGCAAATCGT	60.119	20	191	1478	1668	GCAGTGATGCAGATGGAGAA	59.95	20	AACTCAGGTGGCAAATCGTC	60.119	20	190	1478	1667	CTTGTCTCAGTCCCACGGTT	60.151	20	AACTCAGGTGGCAAATCGTC	60.119	20	233	1435	1667
T01.PB5258	1	p3	(CTT)7	21	487	507	TCCGGCAACTTCTCTCTGTT	59.989	20	TCATGCATCGAACCATTTCT	59.079	20	192	396	587	TCCGGCAACTTCTCTCTGTT	59.989	20	CTCATGCATCGAACCATTTC	59.079	20	193	396	588	TCCGGCAACTTCTCTCTGTT	59.989	20	TCTCATGCATCGAACCATTT	59.079	20	194	396	589
T01.PB5258	2	p1	(T)64	64	980	1043	ATCATCGACTGGCTTTCTGG	60.218	20	CTTTTGGGCGATGTAGTGGT	59.993	20	271	930	1200	ATCATCGACTGGCTTTCTGG	60.218	20	ACTTTTGGGCGATGTAGTGG	59.993	20	272	930	1201	CATCGACTGGCTTTCTGGAT	60.218	20	CTTTTGGGCGATGTAGTGGT	59.993	20	269	932	1200
T01.PB5261	1	c	(T)11(A)10	21	1733	1753	--
T01.PB5266	1	p2	(GT)7	14	961	974	GAATCTATCGTGTGCCCGTT	59.962	20	CAAACACATGCCACTTTCTTCT	59.286	22	120	887	1006	GAATCTATCGTGTGCCCGTT	59.962	20	CAAACACATGCCACTTTCTTC	58.269	21	120	887	1006	CGGAATAACTCCGACCAAAA	59.931	20	CAAACACATGCCACTTTCTTCT	59.286	22	224	783	1006
T01.PB5274	1	p1	(T)24	24	2	25	--
T01.PB5274	2	p2	(TA)6	12	1575	1586	--
T01.PB5278	1	p3	(ATC)5	15	176	190	CACCATGATCAACAGCAACC	59.967	20	GCCTCTACTGCCTGACTTGC	60.164	20	197	116	312	ACCATGATCAACAGCAACCA	59.967	20	GCCTCTACTGCCTGACTTGC	60.164	20	196	117	312	TTAACCTTCTGGTTGCCAGG	60.103	20	CTTGCTGATTGTTGTGGTGG	60.152	20	278	20	297
T01.PB5282	1	p1	(A)10	10	1406	1415	ATACCACTTTGTGTTCGCCC	59.859	20	CCTAAAGGGCTTTTTATCAGCA	59.763	22	188	1284	1471	ATACCACTTTGTGTTCGCCC	59.859	20	AAAGGGCTTTTTATCAGCAAA	58.079	21	185	1284	1468	ATACCACTTTGTGTTCGCCC	59.859	20	TCCTAAAGGGCTTTTTATCAGC	58.945	22	189	1284	1472
T01.PB5283	1	p1	(T)11	11	1506	1516	TACAAAATCGCACCACCTGA	60.111	20	TGTCGATACAAGTACAACATATACAAA	57.048	27	147	1407	1553	AAATCGCACCACCTGAACAT	60.384	20	TGTCGATACAAGTACAACATATACAAA	57.048	27	143	1411	1553	CACCACCTGAACATCAGGAA	59.52	20	TGTCGATACAAGTACAACATATACAAA	57.048	27	137	1417	1553
T01.PB5285	1	p2	(CT)16	32	541	572	CTTTTCGATCTTCCACCCAA	60.044	20	AAATTGGACAGCCATTCGAG	60.074	20	128	489	616	ACCAACAACAACACCAGCAA	60.049	20	AAATTGGACAGCCATTCGAG	60.074	20	236	381	616	CAACAACAACACCAGCAACC	60.049	20	AAATTGGACAGCCATTCGAG	60.074	20	234	383	616
T01.PB5288	1	p1	(T)10	10	520	529	TGTTGGTAGCTTAGTGCCCC	60.132	20	TGAGGAGGTTTTCGCTTCTT	59.052	20	152	468	619	TGTTGGTAGCTTAGTGCCCC	60.132	20	CTGAGGAGGTTTTCGCTTCTT	60.005	21	153	468	620	TGTTGGTAGCTTAGTGCCCC	60.132	20	TCGGAAATAGATCAGGCAGAA	59.793	21	191	468	658
T01.PB5290	1	p1	(T)17	17	910	926	TATGTGGGGCTGTTGGTTTT	60.227	20	GGCACTGTTTTAATCTCTGGC	58.85	21	258	703	960	TTATGTGGGGCTGTTGGTTT	60.227	20	GGCACTGTTTTAATCTCTGGC	58.85	21	259	702	960	TTTATGTGGGGCTGTTGGTT	60.227	20	GGCACTGTTTTAATCTCTGGC	58.85	21	260	701	960
T01.PB5291	1	p1	(T)17	17	8	24	--
T01.PB5291	2	p3	(ACC)5	15	1297	1311	ATGCAATCTTCCACCACCAT	60.203	20	TGAACAAGAACCAGCAACCA	60.278	20	138	1248	1385	TATGCGACAAACGTGGCTAA	60.273	20	TGAACAAGAACCAGCAACCA	60.278	20	221	1165	1385	GGATCATGCAATCTTCCACC	60.289	20	TGAACAAGAACCAGCAACCA	60.278	20	143	1243	1385
T01.PB5294	1	p1	(A)11	11	1244	1254	CGGCGACTCCACTTCTACTC	60.012	20	GGAAATTGTAAGAAACGGTTTTG	58.995	23	241	1041	1281	TACCCCGTAGAAAGCAATGG	59.953	20	GGAAATTGTAAGAAACGGTTTTG	58.995	23	264	1018	1281	AGCGAAGGACTGGTACGAAA	59.875	20	GGAAATTGTAAGAAACGGTTTTG	58.995	23	136	1146	1281
T01.PB5295	1	p1	(T)16	16	83	98	GAAGGAAGGTGGACTTGCTG	59.844	20	CGCTTAGAACGGCTGGATAG	59.996	20	109	37	145	GAAGGAAGGTGGACTTGCTG	59.844	20	AGAACGGCTGGATAGCTTGA	59.978	20	104	37	140	TTCCAAATCTTGGCTCGTTC	60.192	20	CGCTTAGAACGGCTGGATAG	59.996	20	139	7	145
T01.PB5295	2	c	(T)15(G)15	30	379	408	CATCGTTGGTGGGATTCTCT	59.927	20	AACTTCCACAACGGAGTTGG	60.005	20	192	352	543	CATCGTTGGTGGGATTCTCT	59.927	20	ACAACGGAGTTGGACTCACC	60.009	20	185	352	536	ATATTCGAAACTTGGCGTCG	60.096	20	AACTTCCACAACGGAGTTGG	60.005	20	255	289	543
T01.PB5296	1	p3	(CTC)7	21	101	121	TCGATGAAGAAGAAAGGCGT	59.955	20	CTGTTTCTGTTCGCCGTGTA	59.904	20	177	36	212	TCGATGAAGAAGAAAGGCGT	59.955	20	AATTGGAGGAGGAGAACGCT	60.212	20	240	36	275	TCGATGAAGAAGAAAGGCGT	59.955	20	GTTTCCTGTTTCTGTTCGCC	59.717	20	182	36	217
T01.PB5298	1	p3	(TGG)6	18	2	19	--
T01.PB5298	2	p3	(TTC)7	21	283	303	TCAAAGCTGCAGAAAGCAGA	60.011	20	CCCTCATTCACAGACACCAA	59.52	20	234	124	357	AGCAGCAAAGGAGGAATGAA	59.955	20	CCCTCATTCACAGACACCAA	59.52	20	142	216	357	CTGCAGAAAGCAGACAGCAC	59.929	20	CCCTCATTCACAGACACCAA	59.52	20	228	130	357
T01.PB5309	1	p1	(A)15	15	29	43	--
T01.PB5309	2	c	(T)10cgctaactaatggaataccatcacttctccccagagttttgaggttttctaaatgaatatggatgatacatagtgaatttaagtaccatctt(A)10	112	1337	1448	--
T01.PB5314	1	p2	(AT)10	20	393	412	TCGGAAGACATGGTGAAAGA	59.215	20	TAATCTGCTCTCGGCCTCTC	59.676	20	269	178	446	TCGGAAGACATGGTGAAAGA	59.215	20	TCTAATCTGCTCTCGGCCTC	59.676	20	271	178	448	TCGGAAGACATGGTGAAAGA	59.215	20	AATCTGCTCTCGGCCTCTCT	60.638	20	268	178	445
T01.PB5314	2	p1	(C)15	15	549	563	GGCCGAGAGCAGATTAGATG	59.939	20	GAGATTGGAGTCCGGTTGAA	60.05	20	222	431	652	GGCCGAGAGCAGATTAGATG	59.939	20	AACGAATCGAATGTTCCTGC	60.081	20	175	431	605	GGCCGAGAGCAGATTAGATG	59.939	20	CTGCATGCGCAAGTAAGAAA	60.155	20	159	431	589
T01.PB5326	1	p1	(T)15	15	1311	1325	CCACGCATTTTCAAGAGGAT	60.074	20	AATTCCCCGTAAATTTCCCA	60.361	20	171	1283	1453	CCACGCATTTTCAAGAGGAT	60.074	20	TGCCTGCTCCTAAAGGTTTG	60.378	20	116	1283	1398	GGTTGAGAAATTGCGGGATA	59.901	20	TGCCTGCTCCTAAAGGTTTG	60.378	20	270	1129	1398
T01.PB5332	1	p3	(ACC)6	18	43	60	CCCCGCCAATATTTTTATCC	60.341	20	TCGATGAGAAGATGACCACG	59.787	20	152	1	152	CCCCGCCAATATTTTTATCC	60.341	20	TCAGACGAAGAAGTGGGAGC	60.533	20	277	1	277	CCCCGCCAATATTTTTATCC	60.341	20	CGGAGGAAGAAGAAGCATGT	59.43	20	222	1	222
T01.PB5332	2	p6	(CTCCGT)5	30	219	248	ATCGGATCTAATGGCTGCAC	60.066	20	CAGGAAAGGATGGGAAGTCA	60.042	20	179	152	330	ATCGGATCTAATGGCTGCAC	60.066	20	GGTCTTCAGCACAGGAAAGG	59.844	20	190	152	341	ATCGGATCTAATGGCTGCAC	60.066	20	GGATGGGAAGTCATGGAGTG	60.326	20	172	152	323
T01.PB5340	1	p1	(T)14	14	97	110	TTGGTGTGTATGTGCGTGTG	60.071	20	AGATCCCCAAAGCTTCCATT	59.903	20	250	45	294	TTGGTGTGTATGTGCGTGTG	60.071	20	AAGATCCCCAAAGCTTCCAT	59.903	20	251	45	295	TTGGTGTGTATGTGCGTGTG	60.071	20	ATCCCCAAAGCTTCCATTTT	59.777	20	248	45	292
T01.PB5340	2	p3	(TTC)5	15	1082	1096	ACCAGAAGAGAGGCCAGTGA	59.986	20	AATTTCCGCTGAACATCAGG	60.074	20	239	964	1202	CAAACCAGAAGAGAGGCCAG	59.982	20	AATTTCCGCTGAACATCAGG	60.074	20	242	961	1202	GGATTTGGCAAACCAGAAGA	60.051	20	AATTTCCGCTGAACATCAGG	60.074	20	250	953	1202
T01.PB5340	3	p3	(TAA)9	27	1264	1290	CAGCAATGACCTGTCCTGTC	59.261	20	CCAATTGCATCAAATATTTTACAAC	58.827	25	234	1124	1357	GTCTTGGCCTGATGTTCAGC	60.812	20	CCAATTGCATCAAATATTTTACAAC	58.827	25	182	1176	1357	CAGCAATGACCTGTCCTGTC	59.261	20	TGCATCAAATATTTTACAACAAATCA	59.708	26	229	1124	1352
T01.PB5343	1	p1	(A)10	10	1157	1166	GATTACAGGTCGTGTGCCCT	59.997	20	TAAAACTCATGCCCTCCTGG	60.066	20	245	1029	1273	AGGGGATTACAGGTCGTGTG	59.844	20	TAAAACTCATGCCCTCCTGG	60.066	20	249	1025	1273	GATTACAGGTCGTGTGCCCT	59.997	20	CCTCCTGGCAAGAAAACAAT	59.17	20	233	1029	1261
T01.PB5346	1	p1	(T)10	10	1695	1704	--
T01.PB5347	1	p1	(T)10	10	9	18	--
T01.PB5347	2	p2	(AC)6	12	176	187	AGGGCGTTGTTGATTGACAT	60.384	20	AAGGCGATAATGGGTGACTG	59.955	20	221	25	245	ACTGAAGGGCGTTGTTGATT	59.598	20	AAGGCGATAATGGGTGACTG	59.955	20	226	20	245	TCAGGAGTTAGGAGCTTCGG	59.569	20	AAGGCGATAATGGGTGACTG	59.955	20	201	45	245
T01.PB5349	1	p1	(T)11	11	196	206	GCGGAGCTCCACTTATCAAA	60.352	20	ATTCAAGCAAGCAAAGGACG	60.386	20	236	45	280	GTCGCCTTCTGTCGGATCTA	60.362	20	ATTCAAGCAAGCAAAGGACG	60.386	20	256	25	280	TTCTGTCGGATCTAGCGGAG	60.495	20	ATTCAAGCAAGCAAAGGACG	60.386	20	250	31	280
T01.PB5350	1	p1	(T)11	11	1140	1150	ATCCGTGCTGGATTTGTAGC	60.103	20	CCCCCATTAATATGACACGA	58.16	20	142	1075	1216	TTTATGGGTCGGAGATCCTG	59.887	20	CCCCCATTAATATGACACGA	58.16	20	184	1033	1216	GTCGGAGATCCTGCTGATGT	60.231	20	CCCCCATTAATATGACACGA	58.16	20	177	1040	1216
T01.PB5353	1	p1	(A)10	10	988	997	ATCACCGTCACTCCTCCAAC	59.969	20	GGGGAAGAAAAATAAGCAAGTT	57.921	22	164	892	1055	TGTAGCACTCTGCGAGGATG	60.16	20	GGGGAAGAAAAATAAGCAAGTT	57.921	22	252	804	1055	AGGAAACACGTCGAGAGAGC	59.604	20	GGGGAAGAAAAATAAGCAAGTT	57.921	22	225	831	1055
T01.PB5361	1	p3	(GAA)5	15	26	40	GAGTTCATCCATGAAGAAACGA	59.174	22	GTTCGACGTTGAATGGCTTT	60.118	20	245	0	244	GAGTTCATCCATGAAGAAACGA	59.174	22	CCTCCTCACCCTCTTCTTCC	60.186	20	122	0	121	GAGTTCATCCATGAAGAAACGA	59.174	22	AGTTCGACGTTGAATGGCTT	59.74	20	246	0	245
T01.PB5362	1	p4	(TTTC)5	20	1110	1129	CCAATCATCCGTCATCTGAA	59.451	20	CAATTCAGTAGTTCCGCACG	59.342	20	245	1083	1327	CCAATCATCCGTCATCTGAA	59.451	20	GCACGAAACGTGGAAATAAAA	59.992	21	230	1083	1312	TGACCAATCATCCGTCATCT	58.881	20	CAATTCAGTAGTTCCGCACG	59.342	20	248	1080	1327
T01.PB5366	1	p2	(TA)6	12	1610	1621	GAAGAATGGAGCGAAGATGC	59.923	20	CCATATACCACTTTGGATTTAATTG	57.959	25	258	1395	1652	GGAAAATGGAAAGTCACCGA	59.91	20	CCATATACCACTTTGGATTTAATTG	57.959	25	152	1501	1652	CCGACTAAGTTGAAGGTCGC	59.875	20	CCATATACCACTTTGGATTTAATTG	57.959	25	136	1517	1652
T01.PB5368	1	p1	(A)10	10	774	783	ATGTGATGCCAAATGATCCA	59.738	20	AAAAAGAGCGTGCTCAATCC	59.457	20	116	696	811	GTGATGCCAAATGATCCACA	60.339	20	AAAAAGAGCGTGCTCAATCC	59.457	20	114	698	811	TGTGATGCCAAATGATCCAC	60.339	20	AAAAAGAGCGTGCTCAATCC	59.457	20	115	697	811
T01.PB5368	2	p2	(TA)10	20	935	954	GGATTGAGCACGCTCTTTTT	59.457	20	TTCAACACCAAGCAAGCAAC	59.888	20	262	792	1053	GGATTGAGCACGCTCTTTTT	59.457	20	CACCATCAAAGATTGAGGCA	59.648	20	220	792	1011	GGATTGAGCACGCTCTTTTT	59.457	20	CAACACCAAGCAAGCAACTG	60.485	20	260	792	1051
T01.PB5369	1	p1	(A)10	10	1598	1607	TTGAAACCCCTCAAAATTCG	59.91	20	AAATGGCAATGTCGGTCTTC	59.939	20	250	1451	1700	TTGAAACCCCTCAAAATTCG	59.91	20	GGCAATGTCGGTCTTCAGAT	60.081	20	246	1451	1696	TTGAAACCCCTCAAAATTCG	59.91	20	TCGGTCTTCAGATTGCATCA	60.353	20	239	1451	1689
T01.PB5369	2	p1	(A)11	11	1719	1729	--
T01.PB5374	1	c*	(TGTT)5(T)14*	32	168	199	CTGCCTGCACTCTTTTCCTT	59.615	20	GGAGAGAACAAAATTGCGGA	60.192	20	261	57	317	TTCTGCCTGCACTCTTTTCC	60.517	20	GGAGAGAACAAAATTGCGGA	60.192	20	263	55	317	CCCTATTCTGCCTGCACTCT	59.454	20	GGAGAGAACAAAATTGCGGA	60.192	20	268	50	317
T01.PB5376	1	p1	(T)11	11	340	350	CCTGTTCTCACGACGTTCAA	59.873	20	ACATCTTCTGGGAACATCGC	60.081	20	182	304	485	GGGAAACAAGATCTCTCGCA	60.34	20	ACATCTTCTGGGAACATCGC	60.081	20	214	272	485	ACAGGTGGAAGAGGGGAAAC	60.349	20	ACATCTTCTGGGAACATCGC	60.081	20	227	259	485
T01.PB5381	1	p2	(CT)8	16	196	211	TTCTTTCCCCCTCCCTCTTA	60.004	20	AGTATCTCCTGCCTCGTCCA	59.827	20	263	34	296	TTCTTTCCCCCTCCCTCTTA	60.004	20	CAGTATCTCCTGCCTCGTCC	59.827	20	264	34	297	TTCTTTCCCCCTCCCTCTTA	60.004	20	CCAGTATCTCCTGCCTCGTC	59.827	20	265	34	298
T01.PB5384	1	p1	(T)15	15	164	178	TGGAGGACTAAGCAGGAGGA	59.943	20	AGGAAGTGGTGGTGGTTTTG	59.861	20	225	52	276	CGGTGCTTTTGATTTGGATT	59.938	20	AGGAAGTGGTGGTGGTTTTG	59.861	20	154	123	276	TTTATTTTCTGGGTCGGTGC	59.938	20	AGGAAGTGGTGGTGGTTTTG	59.861	20	168	109	276
T01.PB5391	1	p4	(GTTA)7	28	943	970	GCCACAGTCCCTTGGTACAT	59.851	20	CATGGCCACTGACAAACATC	59.967	20	275	747	1021	CTTGCCACAGTCCCTTGGTA	61.084	20	CATGGCCACTGACAAACATC	59.967	20	278	744	1021	TTGCCACAGTCCCTTGGTA	60.096	19	CATGGCCACTGACAAACATC	59.967	20	277	745	1021
T01.PB5398	1	p1	(A)10	10	899	908	ATGCGGTTCTTTCATCAACA	59.127	20	GGCCGAAGCATCTCATCTTA	60.318	20	214	771	984	TGAGGGCTTTTGATTTGAAGA	59.809	21	TAGACGTTACAAACGCGACG	59.934	20	275	866	1140	CTTAATCTGTGCCATGTGGG	58.999	20	GGCCGAAGCATCTCATCTTA	60.318	20	234	751	984
T01.PB5403	1	p1	(T)10	10	139	148	TTTAAATATGCCCCCACGTC	59.66	20	ACCAAGCCAATCGATCAAAC	59.939	20	175	20	194	TTTAAATATGCCCCCACGTC	59.66	20	CATCCCGTGCAGATCCTAGT	60.096	20	268	20	287	TTTAAATATGCCCCCACGTC	59.66	20	GTTCTCCATCGATCGCATCT	60.189	20	213	20	232
T01.PB5405	1	p3	(CAC)5	15	222	236	TGCAGCTATCAATGCCACTC	59.979	20	GTTTGGTTCGGGACTTCTCA	60.088	20	188	92	279	CTACCCCTCCTCGGTTCTTC	60.067	20	ATCGTCATTATCACCGGCTC	59.923	20	245	160	404	TCTACCCCTCCTCGGTTCTT	60.067	20	ATCGTCATTATCACCGGCTC	59.923	20	246	159	404
T01.PB5409	1	p1	(T)10	10	1161	1170	--
T01.PB5410	1	p6	(TCCTAC)7	42	527	568	GCCTCAACAACATTCCCAGT	59.973	20	GATTTGCGTTGGGTTCAGAT	59.939	20	169	469	637	TGCATCCTTCTCCTGCTTTT	59.955	20	GATTTGCGTTGGGTTCAGAT	59.939	20	209	429	637	GCCTCAACAACATTCCCAGT	59.973	20	GGAGTTGGGTCTGGATTTGA	59.903	20	191	469	659
T01.PB5413	1	p2	(CT)7	14	1404	1417	ATCGGCTTTTCAAGCATTTG	60.209	20	TTGTTCATTTGTTCGTCGGA	60.088	20	210	1267	1476	ATCGGCTTTTCAAGCATTTG	60.209	20	TGTTCATTTGTTCGTCGGAA	60.088	20	209	1267	1475	TATGCCTTACAAGCTTCGGG	60.223	20	TTGTTCATTTGTTCGTCGGA	60.088	20	187	1290	1476
T01.PB5416	1	c	(AT)7taatgtgtgtg(TA)6	37	1109	1145	ATTCACCTCGATGGCTCGTA	60.624	20	TGTGTTTCCTACCTTGGCCT	59.592	20	186	1007	1192	ATTCACCTCGATGGCTCGTA	60.624	20	TAATATCGGCGTTCCTTCCA	60.415	20	238	1007	1244	CCTCGATGGCTCGTAAGATT	59.292	20	TGTGTTTCCTACCTTGGCCT	59.592	20	181	1012	1192
T01.PB5421	1	p1	(A)15	15	905	919	TTCGAGAATGTTGGCTAAGGA	59.831	21	TTCCAAACAAAACCATAATATCATCT	59.16	26	218	768	985	TTCGAGAATGTTGGCTAAGGA	59.831	21	TCCAAACAAAACCATAATATCATCT	57.996	25	217	768	984	TCGAGAATGTTGGCTAAGGA	58.449	20	TTCCAAACAAAACCATAATATCATCT	59.16	26	217	769	985
T01.PB5426	1	p1	(A)10	10	1195	1204	GCTGCTGCAGTTTTGGTTCT	60.581	20	CAGAAATTTCAATTTGATTTGATACA	58.598	26	181	1071	1251	CCACAATGGATTGTTGGAGA	59.343	20	CAGAAATTTCAATTTGATTTGATACA	58.598	26	273	979	1251	GTGCTGCTGCAGTTTTGGT	60.048	19	CAGAAATTTCAATTTGATTTGATACA	58.598	26	183	1069	1251
T01.PB5429	1	c	(TC)21ttctctcttctctctctctttctctcttccccccccctctct(C)10	94	19	112	--
T01.PB5430	1	p1	(T)10	10	30	39	CTTATCGCGGTCAGCCAC	60.376	18	TTCTTATGGCAAACATGGCA	60.073	20	265	3	267	CTTATCGCGGTCAGCCAC	60.376	18	TGGCAAACATGGCACTTAAA	60.111	20	259	3	261	CTTATCGCGGTCAGCCAC	60.376	18	CCAGCTGTGGAGAGCTTCTT	59.745	20	280	3	282
T01.PB5430	2	p3	(GAA)5	15	146	160	CTTATCGCGGTCAGCCAC	60.376	18	TTCTTATGGCAAACATGGCA	60.073	20	265	3	267	CTTATCGCGGTCAGCCAC	60.376	18	TGGCAAACATGGCACTTAAA	60.111	20	259	3	261	CTTATCGCGGTCAGCCAC	60.376	18	CCAGCTGTGGAGAGCTTCTT	59.745	20	280	3	282
T01.PB5430	3	p2	(AT)6	12	1204	1215	ACAAACCTGCCTGATTTTGG	59.971	20	AGCAAGCCTGCCTTCAGATA	60.118	20	204	1161	1364	ACAAACCTGCCTGATTTTGG	59.971	20	TAGCCGCATCAACAGAACAC	59.871	20	172	1161	1332	GCACAAACCTGCCTGATTTT	60.118	20	AGCAAGCCTGCCTTCAGATA	60.118	20	206	1159	1364
T01.PB5431	1	p3	(ACT)6	18	15	32	--
T01.PB5431	2	p1	(A)24	24	1371	1394	--
T01.PB5432	1	p1	(T)10	10	208	217	ATGCAGCACACTCAACTTGC	60.064	20	TTCCAATCAACAAAGGAGGG	59.903	20	190	129	318	CAGCACACTCAACTTGCCAT	59.905	20	TTCCAATCAACAAAGGAGGG	59.903	20	187	132	318	ATAGGGCAATTCCATCATGC	59.751	20	TTCCAATCAACAAAGGAGGG	59.903	20	206	113	318
T01.PB5432	2	p2	(TA)6	12	674	685	TACCTGGACTTGGCAGTGTG	59.745	20	TCAGCTTGCCTCCTTTCTGT	60.134	20	179	620	798	TACCTGGACTTGGCAGTGTG	59.745	20	CAGCTTGCCTCCTTTCTGTC	60.134	20	178	620	797	TACCTGGACTTGGCAGTGTG	59.745	20	AGCTTGCCTCCTTTCTGTCA	60.134	20	177	620	796
T01.PB5433	1	p1	(A)12	12	119	130	AGAGATCCGGCAGTGAGAGA	60.096	20	ACCCGATTGCCCTATTACCT	59.688	20	160	19	178	AGAGATCCGGCAGTGAGAGA	60.096	20	CATTCAGGCTTGTACCCACC	60.375	20	177	19	195	GAAGTCAGGCAGTCAGCACA	60.187	20	ACCCGATTGCCCTATTACCT	59.688	20	179	0	178
T01.PB5433	2	p3	(GCA)5	15	1198	1212	AATTCTTGTCCGGTGTGTCG	60.954	20	CGAGAGGTTCAAGGAATGCT	59.43	20	210	1142	1351	GCTCAATGCTCTGTTTGCCT	60.547	20	CCTTGGCTGAGACACTCGAC	61.009	20	264	1031	1294	GCTCAATGCTCTGTTTGCCT	60.547	20	CACTCGACTGCTGCTTTCTCT	59.945	21	252	1031	1282
T01.PB5435	1	p1	(A)10	10	45	54	CAGAGAGGTGGTGACAGCAA	60.022	20	ATTTGGAGGCCAGAAGAGGT	60.074	20	205	3	207	CAGAGAGGTGGTGACAGCAA	60.022	20	CTCCAACATTCCATCCCATC	60.135	20	159	3	161	CAGAGAGGTGGTGACAGCAA	60.022	20	ATCTCCAACATTCCATCCCA	60.135	20	161	3	163
T01.PB5435	2	p3	(TGA)5	15	1501	1515	GGCAGAGATCTCACCGAAAC	59.81	20	AACCAACCCAAAACCACTCA	60.246	20	209	1444	1652	TAAGGACTGCCTGGAGATGG	60.21	20	AACCAACCCAAAACCACTCA	60.246	20	227	1426	1652	GGCAGAGATCTCACCGAAAC	59.81	20	ACCAACCCAAAACCACTCAC	59.721	20	208	1444	1651
T01.PB5441	1	p1	(T)20	20	1694	1713	--
T01.PB5447	1	p1	(A)11	11	1350	1360	TCCCCCTTTGTATCAACGAC	59.79	20	TGCACCACAGATGGAGATAAA	59.138	21	275	1111	1385	TCCCCCTTTGTATCAACGAC	59.79	20	ACTGCACCACAGATGGAGAT	58.082	20	277	1111	1387	TGCTACAAACTGGTCATCCG	59.716	20	TGCACCACAGATGGAGATAAA	59.138	21	151	1235	1385
T01.PB5455	1	p1	(T)19	19	960	978	ATGAAGGGTCTCAAAGTGCG	60.255	20	TGACTGACTTGACTGTGACTCATC	59.425	24	155	858	1012	ATCTCTTCGCCGACATGAAG	60.362	20	TGACTGACTTGACTGTGACTCATC	59.425	24	169	844	1012	CTTGGGCCGATATCAATCAG	60.427	20	TGACTGACTTGACTGTGACTCATC	59.425	24	277	736	1012
T01.PB5456	1	p1	(T)15	15	632	646	TGTCACTTTGCAAATCCCTG	59.691	20	TGCATGAGCATCTGAACACA	59.986	20	247	432	678	TCACTTTGCAAATCCCTGAA	59.247	20	TGCATGAGCATCTGAACACA	59.986	20	245	434	678	TGTCACTTTGCAAATCCCTG	59.691	20	TGTGATTGCATGAGCATCTG	59.36	20	253	432	684
T01.PB5456	2	p3	(CAG)6	18	960	977	TGCAATTTAGAAGGCAGCAA	59.585	20	GATAGCCGCCATTTGTTGTT	59.967	20	128	882	1009	ACAGCAGCAGCAACATCAAC	60.064	20	TGTTTGGTTTGTTGCAATGG	60.393	20	100	931	1030	TGGAAAACGACAGATCCCTT	59.526	20	GATAGCCGCCATTTGTTGTT	59.967	20	218	792	1009
T01.PB5456	3	p3	(CAA)5	15	1086	1100	AACAACAAATGGCGGCTATC	59.967	20	TGGAAACCCTCAACCTTCAC	59.943	20	247	990	1236	AACAACAAATGGCGGCTATC	59.967	20	CTGGAAACCCTCAACCTTCA	60.081	20	248	990	1237	AACAACAAATGGCGGCTATC	59.967	20	CAACTCCTGGAAACCCTCAA	60.081	20	254	990	1243
T01.PB5457	1	p2	(AT)9	18	1007	1024	--
T01.PB5458	1	p3	(GAA)11	33	945	977	GAATGTACTGGGCGAAGGAA	60.074	20	TGTTGGACTGGAGAATGCAG	59.831	20	257	868	1124	GAATGTACTGGGCGAAGGAA	60.074	20	TTCTTCTTCGTCGGACCATC	60.195	20	170	868	1037	GAATGTACTGGGCGAAGGAA	60.074	20	TTCTTCGTCGGACCATCTTC	60.195	20	167	868	1034
T01.PB5462	1	c*	(A)11gtgatt(TC)8(CTC)17*(CTT)9	108	518	625	CTGTCTGCTTCTTTCGCCTT	59.757	20	GGCTCACCAGAAACCAGGTA	60.111	20	280	396	675	TCTTTCGCCTTCGTCTCTTC	59.694	20	GGCTCACCAGAAACCAGGTA	60.111	20	271	405	675	CAATTCGATACCTGCGTGAA	59.688	20	GGCTCACCAGAAACCAGGTA	60.111	20	196	480	675
T01.PB5465	1	p1	(T)14	14	1468	1481	ACCGCCGAATTATCTGAATG	59.923	20	ATGGACCTTCACTGACCTGC	60.12	20	244	1369	1612	CATGCATTTTCATCAATCGG	59.891	20	ATGGACCTTCACTGACCTGC	60.12	20	174	1439	1612	ATGATGATAAAACCGCCGAA	60.289	20	ATGGACCTTCACTGACCTGC	60.12	20	255	1358	1612
T01.PB5466	1	p1	(T)10	10	1072	1081	GACGCTCTACTGTTCCCTGC	60.02	20	CGGTATAAATGCCTGTTTTCG	59.502	21	259	889	1147	ATGATTGCGTGCATCGTTTA	60.103	20	CGGTATAAATGCCTGTTTTCG	59.502	21	178	970	1147	GCGTGCATCGTTTACTTGAG	59.493	20	CGGTATAAATGCCTGTTTTCG	59.502	21	172	976	1147
T01.PB5468	1	p1	(T)10	10	451	460	TTAGGAATTGGTCGTTTGGG	59.795	20	ATCAGGCAAAGGATGTTTGG	59.933	20	197	406	602	TTAGGAATTGGTCGTTTGGG	59.795	20	CAAAGGATGTTTGGGGAGAA	59.903	20	191	406	596	CTCATCGATGTGAGACTGGC	59.372	20	ATCAGGCAAAGGATGTTTGG	59.933	20	258	345	602
T01.PB5473	1	p1	(T)10	10	93	102	TCCGTTCTTCCTCGTGTTCT	59.844	20	ATCCGCCATTCTTGAACAAC	59.939	20	128	70	197	TCCGTTCTTCCTCGTGTTCT	59.844	20	TGTACAGTGCTTCGTCCAGG	59.897	20	104	70	173	TTCCGTTCTTCCTCGTGTTC	60.232	20	TGTACAGTGCTTCGTCCAGG	59.897	20	105	69	173
T01.PB5474	1	p1	(T)11	11	1590	1600	TACGGAAGCCTCATGGAGTT	59.694	20	TTGGCAAATTTGTTCCATAAT	57.076	21	234	1415	1648	TACGGAAGCCTCATGGAGTT	59.694	20	ATTGGCAAATTTGTTCCATAA	57.076	21	235	1415	1649	TTGTTGGAATTTCGGATCGT	60.309	20	ATTGGCAAATTTGTTCCATAA	57.076	21	258	1392	1649
T01.PB5477	1	p1	(T)10	10	72	81	CACTCTCATCCTCCCGTTTC	59.655	20	AGGGTTAACCTGCGTGACTG	60.171	20	236	44	279	TCACTCTCATCCTCCCGTTT	59.655	20	AGGGTTAACCTGCGTGACTG	60.171	20	237	43	279	TTCACTCTCATCCTCCCGTT	59.655	20	AGGGTTAACCTGCGTGACTG	60.171	20	238	42	279
T01.PB5478	1	p3	(TCC)5	15	190	204	TCCTCACAATCACCCTCCTC	60.048	20	GGTTGTTGGGATGGTACGTC	60.096	20	210	122	331	TGTTGGATCGCTCCTCTCTT	59.95	20	GGTTGTTGGGATGGTACGTC	60.096	20	247	85	331	GACCATATGAGAAAGCCGGA	60.036	20	GGATGAGTAGGATGCGGAGA	60.181	20	227	1	227
T01.PB5481	1	p3	(TAC)6	18	1280	1297	GACCATCATGCAACAACAGC	60.128	20	ATTGGCCTGATTCTGATTGG	59.894	20	191	1134	1324	GACCATCATGCAACAACAGC	60.128	20	CCATTGGCCTGATTCTGATT	59.894	20	193	1134	1326	AGGTCCGACGATGAGAGAGA	59.945	20	GCCTGATTCTGATTGGCAGT	60.226	20	278	1043	1320
T01.PB5482	1	p3	(AGG)5	15	627	641	GCTCATGGTGACAGGGAACT	60.12	20	AGTTTGGCACCTGTTGCTCT	59.914	20	280	544	823	TAACATGGGTTCGGCTCTTC	60.074	20	GATCAAAAGGTTGCTGCCTC	59.82	20	277	396	672	TAACATGGGTTCGGCTCTTC	60.074	20	GAGGATCAAAAGGTTGCTGC	59.82	20	280	396	675
T01.PB5485	1	p3	(CGG)5	15	43	57	TTGGTCATTACCACCACACC	59.112	20	GTTCTCTGTTACGCTTCGGC	60.022	20	106	2	107	TTGGTCATTACCACCACACC	59.112	20	GGAGGAGGAGGAGGATAACG	60.03	20	222	2	223	TTGGTCATTACCACCACACC	59.112	20	GGAGACGACCGATGTAAGGA	60.073	20	263	2	264
T01.PB5485	2	p3	(TCC)5	15	210	224	GCCGAAGCGTAACAGAGAAC	60.022	20	CAGCTACATCGCCTTGTTCA	60.011	20	227	88	314	GCCGAAGCGTAACAGAGAAC	60.022	20	TCCTTCAGCTACATCGCCTT	59.978	20	232	88	319	TTTCAAATGGAACCCTCTGC	60.051	20	CAGCTACATCGCCTTGTTCA	60.011	20	200	115	314
T01.PB5489	1	p1	(T)19	19	1526	1544	TTCAATATGAGCGAGTTGCG	59.976	20	TCCAATTGGTTAACTTGTGATTT	57.617	23	253	1319	1571	TTTGCACAAGGATTTTTCCC	59.916	20	TCCAATTGGTTAACTTGTGATTT	57.617	23	167	1405	1571	TAGGCAAACAGAGGGACACC	60.111	20	TCCAATTGGTTAACTTGTGATTT	57.617	23	213	1359	1571
T01.PB5493	1	p3	(ACC)8	24	121	144	ATCCTTCTCGTCCTCCCTTC	59.636	20	CCTTAAATTTGCGGAGGTCA	60.067	20	244	87	330	ATCTATGGCTCCGTCGTTGT	59.579	20	ATTGAGAACGAGCTGCGACT	60.164	20	223	2	224	GTCGTTGTTCTTCAAAGGGG	59.569	20	ATTGAGAACGAGCTGCGACT	60.164	20	211	14	224
T01.PB5502	1	p1	(T)26	26	1180	1205	TCAAACAGCTTGCAATCGAC	59.995	20	TTTGATAACTGGATGGTTCAATG	58.865	23	270	982	1251	ACAGCTTGCAATCGACCTCT	60.02	20	TTTGATAACTGGATGGTTCAATG	58.865	23	266	986	1251	AAATGGCTTTGAGTGGATGC	60.081	20	TTTGATAACTGGATGGTTCAATG	58.865	23	111	1141	1251
T01.PB5504	1	p1	(T)10	10	960	969	TGCATTTGAAAGAGCATGAAA	59.434	21	TCCCCTCAAACACAACTGGT	60.399	20	186	877	1062	TTGCATTTGAAAGAGCATGAA	59.434	21	TCCCCTCAAACACAACTGGT	60.399	20	187	876	1062	TGCATTTGAAAGAGCATGAAA	59.434	21	CACACTCCCCTCAAACACAA	59.565	20	191	877	1067
T01.PB5508	1	p3	(CTC)5	15	105	119	GTCTCCACACCCACTTTTCC	59.405	20	ACGCTGGAGGTGTTATCCAC	59.997	20	174	81	254	GGTCTCCACACCCACTTTTC	59.405	20	ACGCTGGAGGTGTTATCCAC	59.997	20	175	80	254	GTCTCCACACCCACTTTTCC	59.405	20	AAATCCGTCAAAACCTGCAC	59.978	20	252	81	332
T01.PB5510	1	p3	(TTA)6	18	1205	1222	AGGCATCACTGTTGAGACCC	60.12	20	CTTCGCAAACAATGCAGAAA	59.992	20	276	1020	1295	TGACGTTGGTGAGGAAACTG	59.72	20	CTTCGCAAACAATGCAGAAA	59.992	20	207	1089	1295	TTGAGACCCCAAACGAACAT	60.353	20	CTTCGCAAACAATGCAGAAA	59.992	20	265	1031	1295
T01.PB5516	1	p1	(T)10	10	122	131	TCTCACACAATCTGGCTTGG	59.831	20	TCTGAAGACAAGCACCATCG	59.984	20	218	15	232	CAATCTGGCTTGGCTGTTTT	60.249	20	TCTGAAGACAAGCACCATCG	59.984	20	211	22	232	TCTCACACAATCTGGCTTGG	59.831	20	CGTATTCCCGAGGAAAATCA	59.894	20	200	15	214
T01.PB5524	1	p3	(AGC)5	15	285	299	CAGTCGTCGGATCCTCATTT	60.073	20	GAAATGGCGCTCAAATCAAT	60.045	20	230	184	413	AGTCGTCGGATCCTCATTTG	60.073	20	GAAATGGCGCTCAAATCAAT	60.045	20	229	185	413	TCGTTGGTCCAAAACACTCA	60.128	20	GAAATGGCGCTCAAATCAAT	60.045	20	171	243	413
T01.PB5541	1	p2	(CT)7	14	83	96	CTCTCCCTCCTTCCATCTCC	60.149	20	AGAGCATCGCCTGATCACTT	59.981	20	246	10	255	CTCTCCCTCCTTCCATCTCC	60.149	20	AAGAGCATCGCCTGATCACT	59.981	20	247	10	256	CTCTCCCTCCTTCCATCTCC	60.149	20	TCATCCGTATTCTTCCCTCG	60.029	20	275	10	284
T01.PB5542	1	p1	(T)11	11	28	38	TTGGGGAAAGATCGAAGATG	60.006	20	ATGGGAAACGACTGACCAGA	60.51	20	254	4	257	TTGGGGAAAGATCGAAGATG	60.006	20	TGGGAAACGACTGACCAGAT	60.51	20	253	4	256	TTGGGGAAAGATCGAAGATG	60.006	20	GGGAAACGACTGACCAGATT	58.992	20	252	4	255
T01.PB5542	2	p3	(CAG)8	24	595	618	TTCCAACAACATCCTCCTCC	59.903	20	CGAAGACTAGCAGCTTTGGG	60.147	20	224	564	787	GGAAAAGTCCAATCCACCAA	59.767	20	CGAAGACTAGCAGCTTTGGG	60.147	20	250	538	787	ACATCCTCCTCCCCAAAATC	60.133	20	GGAGGATGGCTGTGGTAGAG	59.679	20	184	572	755
T01.PB5542	3	p2	(TA)6	12	1737	1748	--
T01.PB5550	1	c	(AG)10atggacatggaggagtttactgaatgttgtgtccgtcgattgactctcacctgaactgtca(TCT)9	108	31	138	AAGGACTGAGACTAGCTAAGAGGC	58.948	24	ACCCGGACACATCTCCATTA	60.195	20	160	4	163	AAGGACTGAGACTAGCTAAGAGGC	58.948	24	AAAATGAACAACAACCCGGA	60.206	20	173	4	176	AAGGACTGAGACTAGCTAAGAGGC	58.948	24	ACAACAACCCGGACACATCT	60.284	20	166	4	169
T01.PB5550	2	p1	(A)27	27	1596	1622	TTCTACTATGGTGGACCGGG	59.807	20	TGAATTTCCTTCCATCTTCCA	59.49	21	164	1532	1695	CGATTGGGGAACACATTTCT	59.79	20	TGAATTTCCTTCCATCTTCCA	59.49	21	180	1516	1695	TGGAATCCATCTCCACATTG	59.296	20	TGAATTTCCTTCCATCTTCCA	59.49	21	244	1452	1695
T01.PB5552	1	p3	(AGC)5	15	962	976	TCAAAATCGAAGGCGGATAC	60.038	20	CTTGACCTTCCACGGTTGAT	59.966	20	228	894	1121	TCAAAATCGAAGGCGGATAC	60.038	20	CACCACTACCGTGTGGACTG	60.064	20	156	894	1049	TCAAAATCGAAGGCGGATAC	60.038	20	CCTTCTTCGTGGGTGTCCTA	60.103	20	107	894	1000
T01.PB5553	1	p3	(TGA)5	15	542	556	CAGCTTCTTCTCCGCAAATC	60.096	20	TTTCTTCTCTTCCCCCTGCT	60.319	20	238	399	636	CAGCTTCTTCTCCGCAAATC	60.096	20	CTTTCTTCTCTTCCCCCTGC	60.319	20	239	399	637	CAGCTTCTTCTCCGCAAATC	60.096	20	GCTTTCTTCTCTTCCCCCTG	60.319	20	240	399	638
T01.PB5554	1	p1	(T)15	15	33	47	GTACCGATCTCGGGTTTTCC	60.693	20	CAGTTGTTCTTCCCCGTGAT	59.966	20	162	6	167	GTACCGATCTCGGGTTTTCC	60.693	20	CTTCCCCGTGATTTTCTTCA	60.044	20	154	6	159	GTACCGATCTCGGGTTTTCC	60.693	20	TGTTCTTCCCCGTGATTTTC	59.91	20	158	6	163
T01.PB5554	2	p1	(T)11	11	197	207	ATCACGGGGAAGAACAACTG	59.966	20	GAAATCATCCGGAAGGGACT	60.272	20	195	148	342	TGAAGAAAATCACGGGGAAG	60.044	20	GAAATCATCCGGAAGGGACT	60.272	20	203	140	342	ATCACGGGGAAGAACAACTG	59.966	20	CGTCCTCCCCGTTCTTTAAT	60.312	20	219	148	366
T01.PB5554	3	p1	(T)11	11	427	437	CGATCATTAAAGAACGGGGA	59.894	20	ATTGAGGAGCCAGACACCAG	60.261	20	224	342	565	TCGATCATTAAAGAACGGGG	59.894	20	ATTGAGGAGCCAGACACCAG	60.261	20	225	341	565	AGTCCCTTCCGGATGATTTC	60.272	20	ATTGAGGAGCCAGACACCAG	60.261	20	243	323	565
T01.PB5555	1	p1	(A)10	10	1088	1097	CAAGTCCAAAAATTGACGGG	60.336	20	AAGCGAGCCACATAGATGCT	60.007	20	274	1065	1338	CAAGTCCAAAAATTGACGGG	60.336	20	AGCGAGCCACATAGATGCTT	60.007	20	273	1065	1337	GCAAGTCCAAAAATTGACGG	60.481	20	AGCGAGCCACATAGATGCTT	60.007	20	274	1064	1337
T01.PB5556	1	p1	(A)20	20	87	106	GTGCACGGTAGTCGGTTTTC	60.559	20	ATTCCCAAAAACCCATGTCA	60.029	20	267	8	274	GTAGTCGGTTTTCGGTGCAG	60.689	20	AAAACCCATGTCAGTCCAGC	59.973	20	253	15	267	GTAGTCGGTTTTCGGTGCAG	60.689	20	ATTCCCAAAAACCCATGTCA	60.029	20	260	15	274
T01.PB5558	1	p1	(A)12	12	43	54	ATAGAAGGCTTCCGTTCGCT	60.36	20	TCGTTGAATCGAGTGACGAG	59.984	20	213	10	222	ATAGAAGGCTTCCGTTCGCT	60.36	20	CGTTGAATCGAGTGACGAGA	59.984	20	212	10	221	ATAGAAGGCTTCCGTTCGCT	60.36	20	AAGCGATTGATTATGGTCCG	59.923	20	279	10	288
T01.PB5562	1	p3	(TCT)6	18	47	64	AGACTCAGACTTCTCCGGCA	60.135	20	GCCTGTTTCAGGTGGTTGTT	60.012	20	146	21	166	AGACTCAGACTTCTCCGGCA	60.135	20	GACGAATCTCCGAACGTCAT	60.081	20	110	21	130	AGACTCAGACTTCTCCGGCA	60.135	20	ATCTTGCCTGTTTCAGGTGG	60.111	20	151	21	171
T01.PB5569	1	p4	(GAAT)7	28	443	470	AGATTGCGGGTGGTGTAAAG	59.993	20	GCGAGCATAGCCCTAAGATG	59.967	20	201	320	520	TGTAGATTGCGGGTGGTGTA	59.988	20	GCGAGCATAGCCCTAAGATG	59.967	20	204	317	520	AGATTGCGGGTGGTGTAAAG	59.993	20	ACTTGGGATCGGAGGTTCTT	59.935	20	264	320	583
T01.PB5574	1	p2	(AT)10	20	1003	1022	TGCATGGCTTGCTATGATTC	59.799	20	GGCCTTTCTTGAATTCCTCA	59.244	20	264	897	1160	CATGGCTTGCTATGATTCCA	59.646	20	GGCCTTTCTTGAATTCCTCA	59.244	20	262	899	1160	TGCATGGCTTGCTATGATTC	59.799	20	CGGCCTTTCTTGAATTCCTC	61.061	20	265	897	1161
T01.PB5575	1	p1	(A)11	11	25	35	--
T01.PB5581	1	p2	(TA)8	16	1869	1884	--
T01.PB5588	1	p1	(A)14	14	1106	1119	CCAATGCCGGATAAGAAAAA	59.901	20	ACATTGTTGGATTGGGTGGT	59.95	20	275	899	1173	GCTCCCGAAGTACAGGTGAA	60.255	20	ACATTGTTGGATTGGGTGGT	59.95	20	242	932	1173	CCCGAAGTACAGGTGAAAGC	59.734	20	ACATTGTTGGATTGGGTGGT	59.95	20	239	935	1173
T01.PB5593	1	p1	(T)17	17	1764	1780	GTGCGAGATGTCGTAGAACG	59.47	20	caaatGGTTGACTTGATTTGAGA	59.121	23	266	1600	1865	TTGGAATCTGTGGGTGAAGA	59.059	20	caaatGGTTGACTTGATTTGAGA	59.121	23	133	1733	1865	GTGCGAGATGTCGTAGAACG	59.47	20	caaatGGTTGACTTGATTTGAGAA	60.375	24	266	1600	1865
T01.PB5597	1	p1	(A)11	11	1132	1142	--
T01.PB5603	1	p3	(GAA)7	21	845	865	AGGAGGTGTTCACGTTGGTC	60.009	20	CCGTAACCATCAGCGTTTTT	59.996	20	186	745	930	AACTCACGTGGGGAGTCATC	59.969	20	CCGTAACCATCAGCGTTTTT	59.996	20	275	656	930	AGGAGGTGTTCACGTTGGTC	60.009	20	CTTCACCGTTTTCTTCCTCG	59.846	20	161	745	905
T01.PB5605	1	p6	(ATGATT)13	78	1088	1165	TCAGAAGCAGATGGGCTCTA	58.697	20	AGGCTTGAAATCATCAACATCA	59.574	22	246	956	1201	TCAGAAGCAGATGGGCTCTA	58.697	20	GGCTTGAAATCATCAACATCA	58.561	21	245	956	1200	TTATCAGAAGCAGATGGGCTC	59.425	21	AGGCTTGAAATCATCAACATCA	59.574	22	249	953	1201
T01.PB5609	1	c	(T)10aattcgtctttaaaaaatcaatattttctcattttgatttacacttgcatcatgatatacttaagttatggatttag(T)10	97	598	694	GGACGACCTCCAAGAATCAG	59.655	20	ATGAAATTCCTCACCAACGC	59.939	20	194	527	720	TGGGACGACCTCCAAGAATA	60.452	20	ATGAAATTCCTCACCAACGC	59.939	20	238	483	720	ATGGGACGACCTCCAAGAAT	60.714	20	ATGAAATTCCTCACCAACGC	59.939	20	239	482	720
T01.PB5611	1	p3	(GAA)5	15	661	675	CTTCTCAGATCCGCCTTTTG	59.948	20	TCAAGAACAGGCAGTGCATC	59.992	20	277	442	718	GTGGAGCCCTCAAGACTGAC	59.841	20	TCAAGAACAGGCAGTGCATC	59.992	20	214	505	718	TAAACGTGGATGAAGCGACA	60.257	20	TCAAGAACAGGCAGTGCATC	59.992	20	139	580	718
T01.PB5612	1	p2	(GA)6	12	62	73	AAAAGCTCAACACAGGGTCC	59.187	20	TTCTCCTCCATCTTCTGCGT	59.95	20	105	20	124	AAAAGCTCAACACAGGGTCC	59.187	20	CTCCATCTTCTGCGTTCCTC	59.95	20	100	20	119	AAAAGCTCAACACAGGGTCC	59.187	20	CTCCTCCATCTTCTGCGTTC	59.95	20	103	20	122
T01.PB5621	1	p2	(AT)7	14	1270	1283	--
T01.PB5624	1	p1	(T)16	16	1725	1740	--
T01.PB5627	1	p1	(T)20	20	1104	1123	TTATACAACCCAGGGCAAGC	59.96	20	CACCATTGAAGCAACCACAG	60.152	20	215	987	1201	GTTCTCCTGCACGAACACAG	59.467	20	CACCATTGAAGCAACCACAG	60.152	20	156	1046	1201	TCTCCTGCACGAACACAGTT	59.467	20	CACCATTGAAGCAACCACAG	60.152	20	154	1048	1201
T01.PB5634	1	c	(ACT)6(CCT)7	39	140	178	TGGCTTTTCGGAGGCTACTA	59.975	20	TCCGTCGTTGGATTTAGGTC	59.933	20	211	7	217	TGGCTTTTCGGAGGCTACTA	59.975	20	TTGGCCCTCCTGTACTCATC	60.073	20	238	7	244	AATGACATGGCTTTTCGGAG	60.074	20	TCCGTCGTTGGATTTAGGTC	59.933	20	218	0	217
T01.PB5635	1	c	(A)23ctcaaaaaatgtcatcacattcttcattccaatttatc(T)10	71	872	942	TTCTGGCAGACCTTCTTGGT	59.844	20	TGGCTGCCCTACATAGGTTT	59.592	20	264	740	1003	GGCAGACCTTCTTGGTCAAA	60.232	20	TGGCTGCCCTACATAGGTTT	59.592	20	260	744	1003	AGGCTTGTAACATGGGCAGT	59.621	20	TGGCTGCCCTACATAGGTTT	59.592	20	159	845	1003
T01.PB5637	1	p3	(TTC)11	33	70	102	TGGATTCGATTCGATTTCGT	60.414	20	ATCGTGGGTTGAAGTTGGAG	59.966	20	178	37	214	TGGATTCGATTCGATTTCGT	60.414	20	CGTGGGTTGAAGTTGGAGAT	59.966	20	176	37	212	ATTGGATTGGATTGGATTCG	59.581	20	ATCGTGGGTTGAAGTTGGAG	59.966	20	190	25	214
T01.PB5640	1	p1	(A)41	41	1224	1264	--
T01.PB5642	1	p1	(T)10	10	367	376	TTCATGCAGGCAATTTGTTC	59.67	20	CTACTGGTTGTTCTGGCGGT	60.171	20	263	296	558	TTCATGCAGGCAATTTGTTC	59.67	20	ACTACTGGTTGTTCTGGCGG	60.171	20	264	296	559	CTCTTCTCTCCCACAGCCAC	59.986	20	TGTTGATTTTACCCATGCCC	60.564	20	273	130	402
T01.PB5647	1	p1	(C)11	11	71	81	CCCAAATCGATCCCTGTTTA	59.756	20	AAGTGGAAGAAGAAGCTGCG	59.757	20	101	29	129	CCCAAATCGATCCCTGTTTA	59.756	20	AGAGCAGCGTGGAGAAAAAC	59.621	20	171	29	199	CCCAAATCGATCCCTGTTTA	59.756	20	TTGAAACCAGCGACATCAGA	60.39	20	272	29	300
T01.PB5647	2	p1	(A)10	10	1440	1449	CCCTGGCTCCTTGTACTTCA	60.246	20	GCGTAGCCAGTCATTGTTCA	59.871	20	113	1367	1479	CTAGCTCGAACAAGGGTCCA	60.388	20	GCGTAGCCAGTCATTGTTCA	59.871	20	176	1304	1479	CCCTGGCTCCTTGTACTTCA	60.246	20	GATATGGCATCCCTTTCCAA	59.722	20	162	1367	1528
T01.PB5648	1	c	(T)13gttttttg(T)13gttttttg(T)13	55	426	480	GATTGGGTGGGTGCTGTAAA	60.755	20	ATCCTTTTTCATGGCCACAG	59.933	20	277	300	576	ATTGGGTGGGTGCTGTAAAT	59.174	20	ATCCTTTTTCATGGCCACAG	59.933	20	276	301	576	GATTGGGTGGGTGCTGTAAA	60.755	20	TCCTTTTTCATGGCCACAGT	60.495	20	276	300	575
T01.PB5651	1	p1	(T)10	10	156	165	CGCCTGAATTAGATTGGGAG	59.662	20	GAAATGGGACATGGAACCAC	60.034	20	242	40	281	CGCCTGAATTAGATTGGGAG	59.662	20	GATCGTCGAAGGTCCGATAA	60.036	20	188	40	227	CGCCTGAATTAGATTGGGAG	59.662	20	CGTCGAAGGTCCGATAAAAA	60.067	20	185	40	224
T01.PB5654	1	p1	(A)16	16	873	888	GTCCACCCCGTTATTTAGGG	60.423	20	CCTTCTTAAAGCGAAAATGATG	58.092	22	277	829	1105	GTCCACCCCGTTATTTAGGG	60.423	20	ACCTTCTTAAAGCGAAAATGATG	58.873	23	278	829	1106	GTCCACCCCGTTATTTAGGG	60.423	20	CCTTCTTAAAGCGAAAATGATGT	58.873	23	277	829	1105
T01.PB5654	2	p1	(T)17	17	1125	1141	TTTCGCTTTAAGAAGGTCTTCAG	59.233	23	TTTGTTTAAGGGACCGTTGC	59.975	20	165	1090	1254	TCGCTTTAAGAAGGTCTTCAGTC	59.209	23	TTTGTTTAAGGGACCGTTGC	59.975	20	163	1092	1254	TTTCGCTTTAAGAAGGTCTTCAG	59.233	23	TATCGAATGGACTGTGCCAA	60.073	20	270	1090	1359
T01.PB5655	1	p1	(T)11	11	1603	1613	AGGACAGCTTGCTCTGAAGC	59.898	20	AGACCAAACCTTCAAGGAGAA	57.896	21	254	1384	1637	TGAAGCAAGCAATGGAAATG	59.809	20	AGACCAAACCTTCAAGGAGAA	57.896	21	240	1398	1637	AAGCAATGGAAATGGGAATG	59.762	20	AGACCAAACCTTCAAGGAGAA	57.896	21	234	1404	1637
T01.PB5659	1	p1	(T)11	11	1234	1244	--
T01.PB5662	1	p2	(GA)6	12	815	826	GAAGGAGAGGGAAATCGAGC	60.293	20	TCCCTGTCTCTGTCCCAATC	60.048	20	246	781	1026	GAAGGAGAGGGAAATCGAGC	60.293	20	CTCTGTCCCAATCCCTACCA	59.92	20	239	781	1019	ACTGGGAAGCAACATATCGG	59.955	20	GAGTACCGCTCTCTCCCTCC	60.358	20	191	686	876
T01.PB5665	1	p1	(T)14	14	1476	1489	--
T01.PB5667	1	c	(GT)8(G)13agagagagagg(GA)7	54	181	234	TTCCGAAGAGGCAAAGAAGA	60.066	20	TCGCAGTTACACCGAAAAGA	59.464	20	232	37	268	TTCCGAAGAGGCAAAGAAGA	60.066	20	TCTCGCAGTTACACCGAAAA	59.464	20	234	37	270	CCATCCCAATCATGCTCTGT	60.893	20	CCGGTCAGCTGTTTGGTTAT	59.993	20	236	130	365
T01.PB5668	1	p3	(AGC)5	15	1012	1026	GAAGTCGACTACGCCGTCTC	60.02	20	ACCGTAACGGACTCGTCATC	59.997	20	135	977	1111	GTCGTTTGACGATGAGCAGA	59.992	20	CGGGCTGTGTAAGAGTGTGA	59.897	20	258	932	1189	GAAGTCGACTACGCCGTCTC	60.02	20	CGGGCTGTGTAAGAGTGTGA	59.897	20	213	977	1189
T01.PB5668	2	p3	(GAG)5	15	1201	1215	TCACACTCTTACACAGCCCG	59.897	20	CCAACAAACCAAACGGAACT	59.869	20	127	1170	1296	GGGCTGCCTCACACTCTTAC	59.874	20	CCAACAAACCAAACGGAACT	59.869	20	135	1162	1296	CCGTTACGGTTTCACCAGAT	59.853	20	CCAACAAACCAAACGGAACT	59.869	20	195	1102	1296
T01.PB5669	1	p1	(T)16	16	1223	1238	CTGTTTGGGCAAATCCATCT	59.933	20	CAGCACAGGAATAAACATTTGA	57.837	22	163	1140	1302	TCATAACGGTTGGATGCAGA	60.073	20	CAGCACAGGAATAAACATTTGA	57.837	22	264	1039	1302	TTTTCTGTTTGGGCAAATCC	59.916	20	CAGCACAGGAATAAACATTTGA	57.837	22	167	1136	1302
T01.PB5674	1	c	(TCT)5tcaatattccatctggatctatttaatatctgatgatgatgttaattgtaaattgactcaattgccgattgc(TA)13	113	1212	1324	--
T01.PB5675	1	p1	(T)27	27	1670	1696	TAGTGGATTCGGGGCTGTAG	60.088	20	AACCATCTCACACCACACCA	59.846	20	279	1454	1732	TAGTGGATTCGGGGCTGTAG	60.088	20	CAACCATCTCACACCACACC	59.846	20	280	1454	1733	GTGGATGGGAAAAAGGTCAA	59.767	20	AACCATCTCACACCACACCA	59.846	20	134	1599	1732
T01.PB5676	1	p1	(T)11	11	1760	1770	--
T01.PB5678	1	p1	(A)10	10	1419	1428	GCTGCCCATGACTGTAGGAT	60.104	20	TCTTCTGTACTTCTGTACATGGAAAAT	58.806	27	270	1195	1464	TGGCTAGCAAACATCCAGTG	59.864	20	TCTTCTGTACTTCTGTACATGGAAAAT	58.806	27	236	1229	1464	GGGTTGTTCGTCGTCTCAGT	60.159	20	TCTTCTGTACTTCTGTACATGGAAAAT	58.806	27	194	1271	1464
T01.PB5681	1	p1	(T)15	15	708	722	TGTCTAGGAGAGTCCTTGCAAAA	60.41	23	ATGAACCTGAACCCCCTTTC	60.169	20	252	539	790	TGTCTAGGAGAGTCCTTGCAAAA	60.41	23	ACCTGAACCCCCTTTCTTTG	60.332	20	248	539	786	GGAGAGTCCTTGCAAAATAACA	58.378	22	ATGAACCTGAACCCCCTTTC	60.169	20	246	545	790
T01.PB5686	1	p1	(T)22	22	901	922	ACTGCAATGGACTGGTTGGT	60.431	20	CTGCATGCTTAACAAAAGGTG	58.502	21	278	693	970	TGCAATGGACTGGTTGGTAG	59.566	20	CTGCATGCTTAACAAAAGGTG	58.502	21	276	695	970	CTGCAATGGACTGGTTGGTA	59.566	20	CTGCATGCTTAACAAAAGGTG	58.502	21	277	694	970
T01.PB5689	1	p1	(T)14	14	1056	1069	TCATATGCAGATGCTCTCCG	59.931	20	TTCCCTTGCAGCTGATACCT	59.836	20	249	929	1177	TCATATGCAGATGCTCTCCG	59.931	20	CTTCCCTTGCAGCTGATACC	59.836	20	250	929	1178	TCATATGCAGATGCTCTCCG	59.931	20	ATAACCACGTCGACCAGGAA	60.375	20	273	929	1201
T01.PB5691	1	p1	(T)10	10	170	179	CAACGCAGATTGAAATCGAA	59.809	20	GCCCTGCAGAACTCGATTAG	59.978	20	263	74	336	CTTTCCGATCAACGCAGATT	60.214	20	GCCCTGCAGAACTCGATTAG	59.978	20	272	65	336	TCGGATTTCTCAACTTTCCG	60.184	20	GCGGATCCATACTCGTCAAT	59.923	20	245	52	296
T01.PB5692	1	p1	(T)12	12	1866	1877	--
T01.PB5694	1	p1	(A)10	10	89	98	TGACCTGACAACGTCTGGAA	60.285	20	GCTTTAGCATAGGCGGACTG	60.003	20	268	12	279	TGACCTGACAACGTCTGGAA	60.285	20	CTGCTTTAGCATAGGCGGAC	60.003	20	270	12	281	TGACCTGACAACGTCTGGAA	60.285	20	TGCTTTAGCATAGGCGGACT	60.003	20	269	12	280
T01.PB5695	1	p1	(A)10	10	1286	1295	--
T01.PB5697	1	p4	(TTTC)7	28	362	389	GAACGCAGTGATTTTTGGGT	59.978	20	AAACAACCGATCATTTCCCA	60.17	20	125	331	455	GGCTGATGAGGGACTTCAAA	60.195	20	AAACAACCGATCATTTCCCA	60.17	20	210	246	455	GGCTGATGAGGGACTTCAAA	60.195	20	AACAACCGATCATTTCCCAA	60.17	20	209	246	454
T01.PB5697	2	p1	(T)22	22	809	830	TCATTCTTGCTTCGACTGATG	59.013	21	TAAGCAATGAAGGCAACCAA	59.301	20	266	588	853	TGCTTCGACTGATGATTTTACG	60.264	22	TAAGCAATGAAGGCAACCAA	59.301	20	259	595	853	CCTACCTACCCATTTGGTTGA	58.82	21	GCGTGATTCCTGGGTATGAA	60.864	20	189	740	928
T01.PB5704	1	p3	(CTT)5	15	1205	1219	--
T01.PB5705	1	p1	(A)11	11	1209	1219	--
T01.PB5709	1	p2	(AT)6	12	1075	1086	--
T01.PB5710	1	p3	(ATG)5	15	200	214	CATTCGCAGACTTTCAACGA	59.988	20	GGAGGAAGCAAGACAGATGC	59.957	20	183	116	298	CATTCGCAGACTTTCAACGA	59.988	20	TTCCAAAGGAGGAAGCAAGA	59.926	20	190	116	305	CATTCGCAGACTTTCAACGA	59.988	20	TGCACAATGTTTCCAAAGGA	60.088	20	200	116	315
T01.PB5716	1	p1	(T)10	10	1235	1244	TGCAGCAGAAGAGATGCTGT	59.887	20	TTTCCAGATAGCTTGCCACA	59.42	20	236	1045	1280	TGCAGCAGAAGAGATGCTGT	59.887	20	CCAGATAGCTTGCCACATCC	60.624	20	233	1045	1277	GCAGCAGAAGAGATGCTGTG	59.887	20	CCAGATAGCTTGCCACATCC	60.624	20	232	1046	1277
T01.PB5718	1	p2	(TC)24	48	28	75	CACACAAAAACACATCTTCCTCA	60.06	23	CCTACTGGTGGTCTCGGTGT	60.026	20	115	1	115	CACACAAAAACACATCTTCCTCA	60.06	23	ATTTGAGGCCTCTTTCGGAT	60.039	20	151	1	151	CACACAAAAACACATCTTCCTCA	60.06	23	GTGGTCTCGGTGTCGTTCTT	60.159	20	108	1	108
T01.PB5718	2	p3	(GCA)6	18	896	913	TCAATGGAAGAGGATGGAGG	60.003	20	GACCGAGCTTTCACAACTCC	59.851	20	253	790	1042	GTGCAGCAGAGTCAATGGAA	59.992	20	GACCGAGCTTTCACAACTCC	59.851	20	264	779	1042	GCAGACGTTGGTTGGGTATT	59.859	20	CTCAGCCTCTTGCTTCTGCT	60.035	20	124	818	941
T01.PB5719	1	p3	(TAG)7	21	382	402	CCCACAGTTGAGGAACGATT	59.966	20	TTGTAGCAGGTGAATGGCTG	59.864	20	223	220	442	AATCAATGCCCAGTCCAGAG	60.073	20	TTGTAGCAGGTGAATGGCTG	59.864	20	245	198	442	AGTGGATCAAATCAATGCCC	59.756	20	TTGTAGCAGGTGAATGGCTG	59.864	20	254	189	442
T01.PB5725	1	p2	(AT)6	12	912	923	CACATTGACAACCGGAGCTA	59.716	20	CAAAACAGCAATGTTCAATTCAT	59.046	23	243	763	1005	TACACATTGACAACCGGAGC	59.572	20	CAAAACAGCAATGTTCAATTCAT	59.046	23	245	761	1005	GAAAGGAGATGGGCAAAGGT	60.443	20	CAAAACAGCAATGTTCAATTCAT	59.046	23	221	785	1005
T01.PB5728	1	p4	(TTTC)6	24	390	413	GGGAAAGCGTTTGAAAAACA	60.089	20	GGTGTAGGTCGGTGTCCATT	59.703	20	268	244	511	GCTTCTTCGCCATATGAACC	59.674	20	GGTGTAGGTCGGTGTCCATT	59.703	20	214	298	511	GGGAAAGCGTTTGAAAAACA	60.089	20	TGATTTGGTGTAGGTCGGTG	59.415	20	274	244	517
T01.PB5729	1	c	(TCAATC)6ccaa(TCTCAC)7	82	583	664	GGCATGGGAAGATAACGAGA	60.036	20	GTTCTCCCAAGAGCAGATCG	59.95	20	246	475	720	GGCATGGGAAGATAACGAGA	60.036	20	TTCTCCCAAGAGCAGATCGT	59.95	20	245	475	719	GGCATGGGAAGATAACGAGA	60.036	20	TCTCCCAAGAGCAGATCGTT	59.95	20	244	475	718
T01.PB5729	2	p1	(A)13	13	1083	1095	AGCCACAATCCACAAGGAAG	60.111	20	GTAATGGCAATCGGCAATCT	59.929	20	244	915	1158	GACCGTCAAGATCGACGAAT	60.081	20	AATCCCATTTCCCATTGGTT	60.245	20	243	978	1220	GACCGTCAAGATCGACGAAT	60.081	20	ATCGATCGGTAATGGCAATC	59.751	20	189	978	1166
T01.PB5729	3	p1	(T)10	10	1344	1353	AGATTGCCGATTGCCATTAC	59.929	20	CAATGTAATAAACAAACCAACACCA	59.963	25	251	1139	1389	CATGTGTCATGTGTGCTCCA	60.167	20	CAATGTAATAAACAAACCAACACCA	59.963	25	128	1262	1389	AACCAATGGGAAATGGGATT	60.245	20	CAATGTAATAAACAAACCAACACCA	59.963	25	189	1201	1389
T01.PB5730	1	p3	(TGT)5	15	1360	1374	ATGGGAGCATTCACTCTTGG	60.073	20	AGCTCAGCCCATTTGTTTGT	59.74	20	209	1255	1463	GGGAGCATTCACTCTTGGAG	59.803	20	AGCTCAGCCCATTTGTTTGT	59.74	20	207	1257	1463	GCATGGGAGCATTCACTCTT	60.226	20	AGCTCAGCCCATTTGTTTGT	59.74	20	211	1253	1463
T01.PB5731	1	p2	(CT)9	18	1122	1139	AACGGTATCATCTCCCTCCC	60.154	20	TTGCATTACAAGTGGCGAAG	59.872	20	267	1093	1359	CAACATGGTGTCTGGAGGTG	59.997	20	AAATGAACGGGAAAGGGAAG	60.291	20	272	895	1166	CTGGAGTGAATGACTGCGAA	59.984	20	AAATGAACGGGAAAGGGAAG	60.291	20	128	1039	1166
T01.PB5735	1	p1	(T)11	11	945	955	AGAAGGGGTCAACGGAATCT	59.935	20	ACTCCTATGCACGTATTGCG	58.824	20	187	906	1092	AGAAGGGGTCAACGGAATCT	59.935	20	TGATGAACACTCCTATGCACG	59.731	21	195	906	1100	AAGAAGGGGTCAACGGAATC	60.306	20	ACTCCTATGCACGTATTGCG	58.824	20	188	905	1092
T01.PB5736	1	p4	(ATTT)5	20	644	663	TGCATCACCATCTTCTTTTCA	59.262	21	TGCCAATGAATCAAGAACACA	60.104	21	234	592	825	TGCATCACCATCTTCTTTTCAT	59.574	22	TGCCAATGAATCAAGAACACA	60.104	21	234	592	825	TGCATCACCATCTTCTTTTCA	59.262	21	TTTGCCAATGAATCAAGAACA	59.147	21	236	592	827
T01.PB5736	2	p1	(T)10	10	998	1007	TGTGTTCTTGATTCATTGGCA	60.104	21	AACAACCCACATCACTCTCTCA	59.622	22	273	805	1077	TGTGTTCTTGATTCATTGGCA	60.104	21	ACAACCCACATCACTCTCTCA	58.127	21	272	805	1076	TGTGTTCTTGATTCATTGGCA	60.104	21	CAACCCACATCACTCTCTCA	57.09	20	271	805	1075
T01.PB5737	1	p1	(T)10	10	1693	1702	TGGACAATCACCAACCTGAA	59.935	20	TTTCCCAGCTTGCAATAACA	59.301	20	274	1499	1772	TTGGACAATCACCAACCTGA	59.935	20	TTTCCCAGCTTGCAATAACA	59.301	20	275	1498	1772	TCCTCCAGATAACAATGGGC	59.894	20	TTTCCCAGCTTGCAATAACA	59.301	20	218	1555	1772
T01.PB5741	1	p4	(TTCT)5	20	612	631	TGAGTGGACCCTAAAGGTGG	59.959	20	CCAGATCTGATCCAAGAGCC	59.761	20	267	530	796	TAAAGGTGGCGGAGTTTTTG	60.103	20	CCAGATCTGATCCAAGAGCC	59.761	20	256	541	796	TGGCGGAGTTTTTGAGAGTT	59.853	20	CCAGATCTGATCCAAGAGCC	59.761	20	250	547	796
T01.PB5745	1	p3	(TGT)9	27	397	423	ATCTCTCGTCGGGTTAGGGT	59.957	20	TGTCTCCCATTCCACACTCA	60.088	20	220	252	471	TGCAGTTTTCGTGGAGAGTG	60.025	20	TTCGCTTGCTTTCTGTCTGA	59.864	20	240	207	446	ATCTCTCGTCGGGTTAGGGT	59.957	20	TTCGCTTGCTTTCTGTCTGA	59.864	20	195	252	446
T01.PB5746	1	p3	(GCA)5	15	1134	1148	TGAACACACCCTCACCTCAG	59.705	20	AACTGCTGCTGTGACAATGG	59.905	20	211	1090	1300	TCAACCCCACCTCTTCCATA	60.309	20	CTGCTGCTGTGACAATGGTT	59.905	20	261	1038	1298	TCAACCCCACCTCTTCCATA	60.309	20	AACTGCTGCTGTGACAATGG	59.905	20	263	1038	1300
T01.PB5746	2	p3	(GCA)5	15	1602	1616	AGTGGAAACACTGCCAATCC	59.973	20	GGTTATTGCCTTGCATGGTT	59.829	20	262	1398	1659	AGCCCATTCAGTGGAAACAC	59.973	20	GGTTATTGCCTTGCATGGTT	59.829	20	271	1389	1659	GGACATTCCCAGCGAAATTA	59.901	20	GGTTATTGCCTTGCATGGTT	59.829	20	148	1512	1659
T01.PB5747	1	p1	(T)14	14	108	121	ATTGGGGGTTCTTTTTACGC	60.184	20	GCCAGATTGGCAGGTTGTAT	59.962	20	242	8	249	ATTGGGGGTTCTTTTTACGC	60.184	20	GCGTGCGTTCCTAAAGATTC	59.851	20	144	8	151	ATTGGGGGTTCTTTTTACGC	60.184	20	TCGAATTCTTCCAGCTCCAC	60.34	20	200	8	207
T01.PB5751	1	p3	(GGC)5	15	407	421	TCATCATCATTAGACCGCCA	60.033	20	TTTCCCTCACGGAACACTTC	60.088	20	203	355	557	TCATCATCATTAGACCGCCA	60.033	20	TTTTCCCTCACGGAACACTT	59.569	20	204	355	558	TCATCATCATTAGACCGCCA	60.033	20	TTTTTCCCTCACGGAACACT	59.569	20	205	355	559
T01.PB5753	1	p1	(T)10	10	1091	1100	TGTCGAGGAAGGAGGAGAAA	59.92	20	TCTGCCACTTTGACGTTTCA	60.427	20	242	883	1124	TCTGATGTCGAGGAAGGAGG	60.34	20	TCTGCCACTTTGACGTTTCA	60.427	20	247	878	1124	TGATGTCGAGGAAGGAGGAG	60.34	20	TCTGCCACTTTGACGTTTCA	60.427	20	245	880	1124
T01.PB5759	1	p3	(AGA)5	15	148	162	GACGAAAACGATGGGAAGAA	60.051	20	AGCCTCAACGCAATTCAATC	60.221	20	280	52	331	ACCATGCTGAATACGGAACC	59.82	20	CAACTCCGTTGTTCTCCGTT	60.149	20	256	107	362	ACCATGCTGAATACGGAACC	59.82	20	AGCCTCAACGCAATTCAATC	60.221	20	225	107	331
T01.PB5760	1	p1	(A)111	111	1173	1283	--
T01.PB5762	1	p1	(A)10	10	436	445	AGGAATCGGAAAAAGAGGGA	60.011	20	GATTCGAGCTTTTCACGAGC	60.103	20	263	284	546	AGCTCCGAGGGAGAAGAGAC	60.096	20	GATTCGAGCTTTTCACGAGC	60.103	20	237	310	546	AGCTCCGAGGGAGAAGAGAC	60.096	20	TTCCAGGAATTCATTTTCCG	59.872	20	166	310	475
T01.PB5766	1	p1	(T)11	11	1116	1126	CACCAAGTGTCAAGGCTGAA	59.873	20	TGACCAAATATGGAATGGAGAA	59.273	22	242	985	1226	CACCAAGTGTCAAGGCTGAA	59.873	20	TTGACCAAATATGGAATGGAGA	59.273	22	243	985	1227	CACCAAGTGTCAAGGCTGAA	59.873	20	TGGAGAAAGAAGAAATGAAGCA	59.087	22	227	985	1211
T01.PB5771	1	p3	(ATC)5	15	1062	1076	--
T01.PB5780	1	p4	(TTTA)5	20	1575	1594	--
T01.PB5787	1	p2	(AT)11	22	1293	1314	AATTGTGCTGGCATCATCTG	59.679	20	CTTGGCTGCAGTGAAATGAA	59.988	20	213	1137	1349	AATTGTGCTGGCATCATCTG	59.679	20	CAGCCCTTTGAGCAGATTTC	59.955	20	264	1137	1400	AATTGTGCTGGCATCATCTG	59.679	20	TCAGCCCTTTGAGCAGATTT	59.955	20	265	1137	1401
T01.PB5788	1	p4	(TACA)5	20	3	22	--
T01.PB5789	1	p1	(T)10	10	1150	1159	GAAGGACGGCCAAGATTGTA	60.074	20	CCAACCTGATCAAATGACACA	59.405	21	242	989	1230	CTATAAGGGTGGGGTACGCA	59.839	20	CCAACCTGATCAAATGACACA	59.405	21	174	1057	1230	AATGCTGGAAAATGGGAATG	59.762	20	CCAACCTGATCAAATGACACA	59.405	21	121	1110	1230
T01.PB5790	1	p3	(TTC)13	39	164	202	ACGGTTTCCTTTCTCCACCT	59.972	20	GGTTGGTTGAACACGAGGAC	60.408	20	177	55	231	GATCGGATCTCATCCTCCAG	59.568	20	TTCGATTGTATCGCTTGCTG	59.976	20	243	101	343	ACGGTTTCCTTTCTCCACCT	59.972	20	AAAGTCGTCGTGTGGGTTGT	60.466	20	198	55	252
T01.PB5797	1	p1	(T)11	11	44	54	CCTTCTTTGGCTTTCGTCAG	59.986	20	CCAAAATCTCAAGAGCCAGC	59.955	20	201	2	202	CCTTCTTTGGCTTTCGTCAG	59.986	20	CAGCACCAGCAATCGAATTA	59.833	20	185	2	186	CCTTCTTTGGCTTTCGTCAG	59.986	20	CCCAAAATCTCAAGAGCCAG	59.807	20	202	2	203
[truncated: 11,834 more rows]
