# Supplementary material for: SMRT sequencing of full-length transcriptome of seagrasses Zostera japonica
Source: Sci Rep. 2019 Oct 10;9:14537. doi: 10.1038/s41598-019-51176-y (PMC6787188; doi:10.1038/s41598-019-51176-y)
Supplement: Supplementary file 5 — Data S4 [file 41598_2019_51176_MOESM5_ESM.xls]

Data S4 Long noncoding RNAs of Z. japonica
#ID
T01.PB2348
T01.PB25762
T01.PB26091
T01.PB23081
T01.PB21463
T01.PB19207
T01.PB12410
T01.PB8254
T01.PB817
T01.PB6156
T01.PB12299
T01.PB6750
T01.PB7378
T01.PB22108
T01.PB24629
T01.PB25245
T01.PB24197
T01.PB27290
T01.PB451
T01.PB9364
T01.PB6800
T01.PB27207
T01.PB47
T01.PB1721
T01.PB3643
T01.PB15927
T01.PB27105
T01.PB5021
T01.PB5140
T01.PB6375
T01.PB14881
T01.PB4718
T01.PB15401
T01.PB3421
T01.PB28285
T01.PB12667
T01.PB21604
T01.PB25238
T01.PB6804
T01.PB3600
T01.PB27674
T01.PB25929
T01.PB554
T01.PB23313
T01.PB16132
T01.PB5288
T01.PB12616
T01.PB21278
T01.PB6230
T01.PB10374
T01.PB21886
T01.PB2789
T01.PB4021
T01.PB22673
T01.PB5849
T01.PB4530
T01.PB17369
T01.PB21922
T01.PB20617
T01.PB27516
T01.PB5947
T01.PB16709
T01.PB510
T01.PB20480
T01.PB2888
T01.PB8831
T01.PB21644
T01.PB5855
T01.PB915
T01.PB9319
T01.PB9372
T01.PB8865
T01.PB22519
T01.PB6829
T01.PB22847
T01.PB1796
T01.PB17211
T01.PB13062
T01.PB12246
T01.PB25683
T01.PB23123
T01.PB5398
T01.PB12414
T01.PB10472
T01.PB18847
T01.PB21566
T01.PB19273
T01.PB13094
T01.PB26864
T01.PB22336
T01.PB24533
T01.PB7929
T01.PB26521
T01.PB25999
T01.PB9310
T01.PB20555
T01.PB10283
T01.PB22919
T01.PB24600
T01.PB693
T01.PB24394
T01.PB13953
T01.PB4462
T01.PB15936
T01.PB24899
T01.PB733
T01.PB26856
T01.PB28172
T01.PB18370
T01.PB22277
T01.PB7222
T01.PB14433
T01.PB22106
T01.PB25566
T01.PB11613
T01.PB22994
T01.PB24738
T01.PB28954
T01.PB19019
T01.PB13095
T01.PB4521
T01.PB6758
T01.PB14709
T01.PB22361
T01.PB667
T01.PB11825
T01.PB22002
T01.PB920
T01.PB6878
T01.PB21152
T01.PB19906
T01.PB7122
T01.PB3892
T01.PB12333
T01.PB15128
T01.PB27425
T01.PB21461
T01.PB22291
T01.PB21605
T01.PB24231
T01.PB9748
T01.PB3049
T01.PB2817
T01.PB22454
T01.PB19977
T01.PB13691
T01.PB21244
T01.PB4669
T01.PB19864
T01.PB4674
T01.PB21511
T01.PB22005
T01.PB4713
T01.PB5168
T01.PB8193
T01.PB8930
T01.PB5468
T01.PB3444
T01.PB9054
T01.PB2998
T01.PB502
T01.PB25525
T01.PB10689
T01.PB11764
T01.PB27018
T01.PB9042
T01.PB11685
T01.PB25529
T01.PB11846
T01.PB27016
T01.PB16304
T01.PB26599
T01.PB25555
T01.PB11162
T01.PB22627
T01.PB9420
T01.PB26312
T01.PB8765
T01.PB6232
T01.PB28140
T01.PB9786
T01.PB6609
T01.PB27311
T01.PB4084
T01.PB8118
T01.PB8700
T01.PB7512
T01.PB6746
T01.PB23163
T01.PB22254
T01.PB13614
T01.PB3792
T01.PB8266
T01.PB2795
T01.PB15754
T01.PB23032
T01.PB9294
T01.PB6574
T01.PB6358
T01.PB290
T01.PB2057
T01.PB14831
T01.PB15489
T01.PB16821
T01.PB27643
T01.PB11991
T01.PB25968
T01.PB8308
T01.PB25578
T01.PB7425
T01.PB292
T01.PB15529
T01.PB5880
T01.PB16918
T01.PB24798
T01.PB21735
T01.PB21740
T01.PB6741
T01.PB2680
T01.PB21499
T01.PB11759
T01.PB3154
T01.PB7497
T01.PB22670
T01.PB11527
T01.PB23389
T01.PB4477
T01.PB27632
T01.PB27826
T01.PB22340
T01.PB2788
T01.PB4104
T01.PB20196
T01.PB26632
T01.PB6485
T01.PB5499
T01.PB5517
T01.PB17393
T01.PB888
T01.PB24288
T01.PB4527
T01.PB22838
T01.PB14582
T01.PB14098
T01.PB28126
T01.PB653
T01.PB18562
T01.PB4585
T01.PB4459
T01.PB572
T01.PB27547
T01.PB26689
T01.PB5804
T01.PB25304
T01.PB24128
T01.PB790
T01.PB25343
T01.PB2649
