# Supplementary material for: SMRT sequencing of full-length transcriptome of seagrasses Zostera japonica
Source: Sci Rep. 2019 Oct 10;9:14537. doi: 10.1038/s41598-019-51176-y (PMC6787188; doi:10.1038/s41598-019-51176-y)
Supplement: Supplementary file 6 — Data S5 [file 41598_2019_51176_MOESM6_ESM.xls]

Data S5 Differently expressed transcripts of Z. japonica under heat stress
#ID	T01_Count	T02_Count	T03_Count	T04_Count	T05_Count	T06_Count	T01_FPKM	T02_FPKM	T03_FPKM	T04_FPKM	T05_FPKM	T06_FPKM	FDR	log2FC	regulated
T01.PB10048	393	951	510	187	92	302	18.78	25.37	12.75	4.45	1.81	8.27	0.037145614	-1.664909454	down
T01.PB10072	97	383	0	681	945	890	5.57	12.2	0	19.26	22.11	29.1	0.000599245	2.498374325	up
T01.PB10092	154	150	212	582	955	421	8.99	4.9	6.48	16.83	22.84	14.09	0.03149586	1.771280182	up
T01.PB1012	0	6	6	112	55	32	0	0.59	0.5	8.63	3.51	2.93	0.042647868	4.230599771	up
T01.PB1016	231	209	501	1719	2718	2459	43.43	21.93	49.2	160.58	209.41	265.81	1.14E-05	2.744453639	up
T01.PB1026	823	1056	785	89	336	220	87.77	62.89	43.75	4.71	14.72	13.47	0.002629716	-2.173695971	down
T01.PB10274	0	12	0	22	183	180	0	0.34	0	0.55	3.73	5.13	0.038349258	5.387668372	up
T01.PB10433	0	0	0	51	56	35	0	0	0	1.62	1.47	1.27	2.04E-06	Inf	up
T01.PB10478	0	5	0	28	42	35	0	0.2	0	0.87	1.09	1.27	0.0041123	4.779478853	up
T01.PB1055	209	334	1026	1419	2951	2198	25.79	23	66.15	86.87	149.22	155.64	0.011651426	2.016702593	up
T01.PB10573	0	4	0	321	504	560	0	0.14	0	8.83	11.48	17.82	1.72E-19	8.825338851	up
T01.PB10587	269	568	362	106	76	122	16.81	19.79	11.81	3.28	1.96	4.39	0.016131391	-2.000119632	down
T01.PB10633	6	14	28	128	162	84	0.34	0.44	0.83	3.53	3.69	2.67	0.005900762	2.94694472	up
T01.PB10643	0	0	753	3567	2225	2143	0	0	19.46	87.35	45.08	60.68	4.71E-06	3.390772255	up
T01.PB10673	160	370	135	827	1511	993	7.53	9.68	3.31	19.18	28.99	26.63	0.000689295	2.3076835	up
T01.PB10694	55	81	39	207415	208895	210989	3	2.48	1.13	5585.33	4653.86	6569.36	5.80E-10	11.70816804	up
T01.PB10712	195	387	315	586	1497	1302	11.73	12.98	9.91	17.43	36.8	44.76	0.042405165	1.875759886	up
T01.PB10727	1059	2298	1787	21652	20447	33175	48.51	58.73	42.8	491.19	383.84	870.15	4.80E-05	3.855341026	up
T01.PB10735	0	0	2	254	316	432	0	0	0.06	6.95	7.14	13.66	1.39E-17	8.961126729	up
T01.PB10737	0	0	0	255	215	120	0	0	0	6.46	4.51	3.5	1.13E-14	Inf	up
T01.PB10740	1	192	175	397	580	344	0.06	6.16	5.26	11.28	13.63	11.32	0.042405165	2.020603035	up
T01.PB10758	1170	2194	2239	22348	29101	26115	56.73	59.38	56.78	536.75	578.32	725.22	8.22E-05	3.7474535	up
T01.PB10765	5	145	156	981	1601	1330	0.28	3.98	4	23.8	32.15	37.32	6.38E-09	3.823881368	up
T01.PB10830	0	0	0	110	180	477	0	0	0	3.01	4.04	14.97	0.000381925	Inf	up
T01.PB10855	72	209	188	761	1125	622	3.24	5.19	4.37	16.76	20.5	15.84	0.000488181	2.434211447	up
T01.PB10868	453	1099	517	295	111	98	26.58	36	15.86	8.58	2.69	3.3	0.0041123	-2.033289617	down
T01.PB10922	16	28	9	4219	3029	2909	0.82	0.81	0.25	106.47	63.25	84.87	2.44E-24	7.515689477	up
T01.PB10933	119	202	122	14	15	68	6.6	6.23	3.52	0.38	0.34	2.17	0.036581223	-2.245358308	down
T01.PB10945	271	532	177	97	22	98	12.99	14.21	4.43	2.3	0.44	2.69	0.020733769	-2.204813025	down
T01.PB10962	3	24	49	474	622	289	0.17	0.67	1.27	11.5	12.47	8.11	3.28E-08	4.251737372	up
T01.PB10974	0	8	0	162	186	140	0	0.2	0	3.63	3.46	3.63	6.31E-09	6.318619057	up
T01.PB10989	32	66	0	1744	672	2432	1.58	1.79	0	41.68	13.3	67.19	0.000207221	5.602024059	up
T01.PB11045	0	2	2	30	56	29	0	0.07	0.06	0.87	1.35	0.97	0.001239481	5.013362215	up
T01.PB11072	0	0	0	151	85	102	0	0	0	4.28	2.01	3.34	1.50E-10	Inf	up
T01.PB11116	90	122	251	3798	7812	4048	4.18	3.17	6.09	87.35	148.65	107.64	7.25E-08	4.996672473	up
T01.PB11286	26	55	171	0	0	0	1.17	1.38	4.03	0	0	0	0.011624165	#NAME?	down
T01.PB11340	92	171	167	11180	8424	13610	4.63	4.79	4.41	277.8	173.19	391.01	2.28E-14	6.232912305	up
T01.PB1141	812	1246	924	389	218	404	76.89	65.83	45.71	18.29	8.47	21.95	0.047575796	-1.635664199	down
T01.PB11445	0	0	17	329	538	171	0	0	0.47	8.53	11.53	5.12	1.33E-05	5.91140846	up
T01.PB11460	405	531	903	152	143	218	21.55	15.76	25.08	4.01	3.11	6.65	0.026097593	-1.923108768	down
T01.PB11567	5	17	13	554	439	405	0.33	0.57	0.4	15.87	10.42	13.43	3.64E-12	5.366313169	up
T01.PB11577	0	29	87	148	321	434	0	0.91	2.57	4.12	7.38	13.94	0.026025373	3.041292768	up
T01.PB11642	78	77	22	331	566	336	3.46	1.91	0.52	7.21	10.21	8.46	0.000280787	2.591744434	up
T01.PB117	30	77	83	68194	63578	75936	7.11	10.2	10.27	8039.68	6174.92	10362.13	1.15E-13	10.10049221	up
T01.PB11732	132	183	346	37	37	66	6.46	4.99	8.82	0.89	0.76	1.85	0.039295395	-2.307411471	down
T01.PB11763	11	9	25	118	282	117	0.58	0.26	0.66	2.85	5.61	3.26	0.010402031	3.377432235	up
T01.PB11790	167	474	247	1426	1010	1780	8.56	13.57	6.62	36.23	21.23	52.29	0.001092073	2.278259976	up
T01.PB11845	0	6	0	10737	6044	5502	0	0.22	0	315.94	147.11	187.22	2.60E-22	12.25239105	up
T01.PB11935	0	12	11	58	80	43	0	0.33	0.29	1.36	1.54	1.17	0.030789722	3.155229228	up
T01.PB11987	307	740	1396	69820	109429	69353	16.12	21.7	38.34	1815.83	2354.63	2085.5	3.25E-07	6.65743956	up
T01.PB12026	10	12	53	153	236	167	0.59	0.4	1.65	4.5	5.75	5.68	0.002153292	2.824315754	up
T01.PB12049	147	88	0	849	1350	700	7.68	2.56	0	21.86	28.76	20.87	4.84E-07	3.273160452	up
T01.PB121	35	82	65	24692	12570	27740	7.25	9.41	6.94	2496.68	1047.92	3246.05	7.41E-17	8.481069168	up
T01.PB12109	331	777	358	52796	57143	61216	16.7	21.88	9.46	1318.46	1180.72	1767.58	6.93E-09	6.86030761	up
T01.PB12151	97	179	40	7675	10131	13234	4.06	4.17	0.89	158.53	173.18	316.03	7.28E-16	6.559781325	up
T01.PB12177	5	0	0	1289	1579	1349	0.28	0	0	34.26	34.7	41.44	1.42E-30	9.065049429	up
T01.PB12199	225	317	351	1160	2545	1161	12.64	9.92	10.32	32.25	58.51	37.31	0.030019625	2.347433215	up
T01.PB12224	0	0	0	2921	1707	1134	0	0	0	73.81	35.69	33.15	8.14E-15	Inf	up
T01.PB12257	570	608	1054	22884	40153	23220	22.97	13.66	22.19	455.92	662.05	534.87	4.25E-08	5.147439024	up
T01.PB12281	116	180	143	0	33	23	7.02	6.05	4.5	0	0.83	0.8	0.001578023	-3.062964134	down
T01.PB12300	45	72	64	0	12	3	1.83	1.61	1.36	0	0.2	0.07	0.002983816	-3.690540329	down
T01.PB12339	2	7	11	194	229	230	0.14	0.22	0.29	4.82	4.7	6.6	1.83E-08	5.060764062	up
T01.PB12340	1169	1345	1757	425	496	385	57.75	37.09	45.38	10.4	10.05	10.89	0.020816985	-1.829266546	down
T01.PB12377	8	22	61	1443	1284	628	0.4	0.61	1.55	34.28	25.25	17.26	6.47E-09	5.204553412	up
T01.PB12445	17	0	0	179	313	206	1.01	0	0	5.2	7.5	6.9	1.93E-09	4.700304214	up
T01.PB12479	6	14	7	188	181	280	0.34	0.45	0.21	5.21	4.14	8.94	1.82E-07	4.582655756	up
T01.PB12485	3	7	5	183	585	309	0.2	0.22	0.16	4.77	12.57	9.28	4.69E-05	6.145557194	up
T01.PB12503	38	88	87	82044	82918	69711	2.07	2.66	2.46	2197.26	1837.23	2158.68	5.35E-13	10.09469056	up
T01.PB12509	228	200	334	37	33	28	13.56	6.63	10.37	1.09	0.82	0.96	0.000484906	-3.11221022	down
T01.PB12512	0	4	0	36	57	40	0	0.17	0	1.11	1.47	1.45	0.000463505	5.440623508	up
T01.PB1258	385	740	618	7178	6019	7368	47.39	50.89	39.77	438.47	303.71	520.55	1.11E-06	3.523314781	up
T01.PB12612	20	46	24	178	267	162	1.16	1.49	0.73	5.12	6.35	5.39	0.00305945	2.736481673	up
T01.PB12628	0	22	0	817	808	546	0	0.69	0	22.26	18.22	17.19	1.15E-18	7.012842844	up
T01.PB12630	91	154	352	16134	24087	14965	5.22	4.95	10.57	458.98	566.84	492.23	5.35E-13	6.481948505	up
T01.PB12636	42	50	42	249	364	200	1.75	1.15	0.91	5.07	6.13	4.71	0.002842972	2.466074836	up
T01.PB12677	45	93	52	1581	2136	1314	2.08	2.41	1.28	36.2	40.45	34.77	1.71E-13	4.69110405	up
T01.PB12695	16	52	32	156	228	134	0.64	1.17	0.68	3.09	3.74	3.06	0.023582869	2.410175903	up
T01.PB12696	5	12	17	54	116	53	0.22	0.27	0.37	1.07	1.91	1.21	0.040987024	2.697214654	up
T01.PB12729	93	95	194	0	0	0	4.71	2.71	5.14	0	0	0	3.43E-10	#NAME?	down
T01.PB12798	12	0	76	228	328	157	0.74	0	2.44	6.87	8.17	5.5	0.000502502	2.894718628	up
T01.PB12816	413	800	564	1201	2727	2767	21.33	23.03	15.24	30.71	57.65	81.78	0.027972487	1.87005228	up
T01.PB12821	199	318	633	29	22	93	9.23	8.23	15.34	0.68	0.43	2.49	0.027683206	-3.037595122	down
T01.PB12911	0	284	385	866	1391	771	0	6.34	8.06	17.14	22.79	17.64	0.004135033	2.318014218	up
T01.PB12962	0	0	18	78	151	44	0	0	0.56	2.28	3.64	1.5	0.0223115	3.900139531	up
T01.PB13023	2	0	0	132	78	66	0.16	0	0	3.63	1.78	2.12	6.13E-08	6.458026242	up
T01.PB13078	15	29	22	0	0	1	0.84	0.86	0.62	0	0	0.03	0.001233626	-6.061046747	down
T01.PB13090	0	0	29	1766	2029	3688	0	0	0.8	45.93	43.66	110.92	3.55E-12	8.006761711	up
T01.PB13093	0	0	0	21	52	20	0	0	0	0.66	1.35	0.72	0.000260963	Inf	up
T01.PB13120	17	48	16	462	705	1056	0.98	1.52	0.5	12.96	16.36	34.25	8.85E-07	4.808471005	up
T01.PB13156	37	50	115	397	732	300	2.1	1.6	3.44	11.16	17.01	9.74	0.009003199	2.741781866	up
T01.PB13182	2310	3050	4008	853	1310	632	103.27	76.08	93.66	18.89	24.01	16.18	0.030246151	-1.846111749	down
T01.PB13188	0	6	0	30	25	30	0	0.23	0	0.88	0.62	1.04	0.021678523	4.217604764	up
T01.PB13204	0	0	0	21	83	55	0	0	0	0.56	1.77	1.64	5.50E-05	Inf	up
T01.PB1329	30	27	28	633	1048	725	3.33	1.65	1.63	34.32	46.93	45.42	9.75E-13	4.642552195	up
T01.PB13342	18	0	33	39671	48256	37487	0.95	0.03	0.89	1002.29	1008.74	1095.09	1.57E-19	10.99052366	up
T01.PB13477	32	85	107	4	0	18	1.62	2.37	2.78	0.1	0	0.53	0.003779654	-3.318554644	down
T01.PB13493	9	22	63	285	281	127	0.47	0.61	1.65	6.98	5.69	3.6	0.001111673	2.871977309	up
T01.PB13523	4	2	36	112	128	46	0.21	0.07	0.87	2.52	2.39	1.19	0.02414428	2.691411026	up
T01.PB13599	116	535	428	0	0	92	6.95	17.8	13.34	0	0	3.14	0.000171	-3.44938898	down
T01.PB13604	0	16	9	134	67	81	0	0.36	0.2	2.7	1.12	1.89	0.002025098	3.73442653	up
T01.PB13656	0	0	0	91	141	68	0	0	0	2.7	3.43	2.33	7.61E-10	Inf	up
T01.PB13660	170	334	48	34952	32839	34839	8.48	9.28	1.25	860.52	668.96	991.74	8.64E-13	7.492327737	up
T01.PB13669	0	4	0	214	258	225	0	0.11	0	4.81	4.79	5.83	3.35E-13	7.833760855	up
T01.PB13670	36	57	75	53927	46127	59502	2	1.78	2.17	1472.75	1042.19	1878.93	5.69E-15	9.830718461	up
T01.PB13773	6	12	0	102	48	116	0.37	0.42	0	3.01	1.18	3.96	0.000626951	3.848440589	up
T01.PB13833	0	29	0	4477	3255	1912	0	1.02	0	136.97	82.39	67.65	6.67E-15	8.767115381	up
T01.PB13874	5	26	6	6282	1975	8054	0.27	0.78	0.17	168.07	43.72	249.15	2.43E-07	8.930520923	up
T01.PB13878	0	11	0	50	33	34	0	0.35	0	1.39	0.76	1.11	0.025689759	3.804339225	up
T01.PB13880	833	2259	961	5447	5405	6759	49.58	75.01	29.9	160.54	131.79	230.33	0.013590382	2.140384198	up
T01.PB13899	179	511	444	45434	22625	26342	11.17	17.73	14.42	1396.96	575.44	936.55	2.24E-10	6.404653587	up
T01.PB13931	449	801	752	27	18	61	25.6	25.49	22.42	0.76	0.42	1.99	8.16E-11	-4.279246611	down
T01.PB13941	8	46	11	31243	27221	33655	0.46	1.34	0.32	800.99	577.4	997.63	2.92E-20	10.61751064	up
T01.PB13970	23	36	17	505	481	859	1.34	1.17	0.52	14.59	11.49	28.69	1.51E-08	4.519460222	up
T01.PB13997	16	27	38	0	3	0	0.64	0.61	0.81	0	0.05	0	0.002842972	-4.847038944	down
T01.PB14212	9	21	24	166592	152807	121802	0.5	0.63	0.69	4406.92	3344.34	3725.54	2.69E-13	12.98657872	up
T01.PB14246	1364	1777	1192	502	516	382	64.53	46.89	29.48	11.78	10.02	10.36	0.032323725	-1.749368443	down
T01.PB14248	0	53	19	46301	56388	45041	0	1.58	0.54	1216.49	1225.72	1368.27	1.06E-17	11.27384457	up
T01.PB14256	32	52	55	107790	101973	86533	1.74	1.57	1.56	2883.9	2257.2	2676.93	4.21E-13	10.99272468	up
T01.PB14310	166	382	231	44643	45016	45221	8.46	10.86	6.16	1124.76	938.39	1317.33	4.49E-11	7.425157726	up
T01.PB1446	280	701	259	8416	6870	11327	38.77	54.16	18.8	578.14	389.71	900.14	5.79E-09	4.43381404	up
T01.PB14559	0	0	0	1688	702	582	0	0	0	35.14	12.1	14.01	2.90E-08	Inf	up
T01.PB14597	82	0	120	1793	1107	2215	3.07	0	2.34	33.12	16.93	47.32	1.39E-09	4.363764887	up
T01.PB146	40	27	74	204	238	156	6.24	2.37	5.98	15.69	15.08	13.91	0.048919408	1.916584915	up
T01.PB14606	0	0	80	530	674	542	0	0	1.53	9.52	10.02	11.24	3.37E-10	4.435597274	up
T01.PB14614	9	0	0	209	343	104	0.34	0	0	3.95	5.36	2.27	1.94E-05	5.52318617	up
T01.PB14620	216	420	391	48	70	122	8.07	8.75	7.64	0.89	1.07	2.62	0.011931765	-2.130397832	down
T01.PB14693	29	79	111	435	458	293	0.92	1.38	1.83	6.76	5.9	5.27	0.002680525	2.443124507	up
T01.PB14694	0	7	0	452	613	208	0	0.15	0	7.7	8.64	4.1	5.69E-09	7.888076412	up
T01.PB14754	133	142	178	0	12	53	5.04	3	3.51	0	0.19	1.14	0.0026663	-2.921752064	down
T01.PB14787	21	24	65	170	245	198	0.66	0.42	1.04	2.56	3.05	3.45	0.010116492	2.388902713	up
T01.PB14793	338	637	666	2745	3832	2964	10.49	11.03	10.81	42.15	48.7	52.62	0.000314002	2.495343855	up
T01.PB14795	3	24	0	1471	931	767	0.09	0.36	0	19.63	10.29	11.85	1.94E-14	7.106527971	up
T01.PB14802	0	15	0	349	190	223	0	0.26	0	5.09	2.29	3.75	1.90E-10	6.061987262	up
T01.PB14817	2	1	0	172	46	124	0.07	0.02	0	2.39	0.53	1.99	8.92E-05	6.463068096	up
T01.PB14846	3	26	5	98	81	66	0.13	0.52	0.11	1.73	1.19	1.35	0.024391809	3.049900137	up
T01.PB14854	0	0	0	68	74	29	0	0	0	1.11	0.99	0.55	3.77E-07	Inf	up
T01.PB14888	49	86	47	0	11	14	1.92	1.86	0.96	0	0.17	0.32	0.026087436	-2.929732156	down
T01.PB14922	3	7	14	79	78	59	0.13	0.15	0.26	1.31	1.07	1.13	0.012242366	3.159288931	up
T01.PB14926	0	0	0	962	945	460	0	0	0	15.09	12.28	8.34	7.34E-22	Inf	up
T01.PB14959	0	0	0	61	103	48	0	0	0	1.23	1.72	1.13	4.33E-08	Inf	up
T01.PB15000	0	0	0	58	31	71	0	0	0	0.93	0.41	1.31	6.79E-07	Inf	up
T01.PB15024	0	4	34	99	230	211	0	0.08	0.65	1.77	3.38	4.33	3.04E-05	3.852179793	up
T01.PB15107	234	323	456	35	52	65	7.03	5.42	7.16	0.53	0.64	1.13	0.000309801	-2.819501088	down
T01.PB15121	0	16	7	448	271	516	0	0.34	0.14	8.53	4.28	11.36	7.73E-13	6.010581417	up
T01.PB15169	17	52	0	106	134	208	0.64	1.04	0	1.88	1.97	4.25	0.00954556	2.757413836	up
T01.PB1520	107	321	52	1980	2324	1914	14.44	24.08	3.69	132	127.93	147.59	5.61E-09	3.737605083	up
T01.PB15303	0	0	0	68	32	70	0	0	0	1.02	0.4	1.2	3.84E-07	Inf	up
T01.PB15365	8	7	2	75	84	83	0.29	0.14	0.04	1.35	1.24	1.72	0.001052752	3.601446587	up
T01.PB15427	39	44	33	191	269	177	1.32	0.83	0.59	3.2	3.71	3.42	0.010081077	2.30892142	up
T01.PB15429	31	63	49	191	303	136	0.94	1.06	0.78	2.83	3.71	2.34	0.03731785	2.099387953	up
T01.PB15473	0	0	0	259	365	271	0	0	0	4.8	5.59	5.81	2.39E-18	Inf	up
T01.PB15583	17	0	0	185	105	64	0.65	0	0	3.34	1.57	1.34	0.002272316	3.728458037	up
T01.PB15706	25	63	0	172	205	103	0.96	1.34	0	3.24	3.2	2.25	0.021026595	2.452111186	up
T01.PB15726	11	0	15	101	104	96	0.44	0	0.3	1.94	1.66	2.13	0.001343324	3.215420667	up
T01.PB15770	38	60	25	126	353	247	1.32	1.16	0.46	2.15	4.95	4.85	0.01807052	2.465709436	up
T01.PB15800	3	10	1	48	61	36	0.09	0.17	0.02	0.7	0.74	0.61	0.017762619	3.43576251	up
T01.PB15856	263	578	431	92	84	20	9.79	11.98	8.38	1.7	1.29	0.44	0.000212126	-2.723179519	down
T01.PB15966	0	0	3	80	204	175	0	0	0.06	1.24	2.61	3.12	1.37E-09	7.242325107	up
T01.PB15978	2	2	16	191	183	37	0.08	0.04	0.25	2.78	2.21	0.63	0.02249651	4.298476132	up
T01.PB16104	8	0	5	43	32	43	0.23	0	0.08	0.6	0.38	0.69	0.038462006	2.748107185	up
T01.PB16107	0	29	55	491	782	509	0	0.52	0.93	7.77	10.23	9.3	3.98E-10	4.517508218	up
T01.PB16212	39	72	51	0	0	0	1.54	1.58	1.05	0	0	0	2.15E-07	#NAME?	down
T01.PB16250	8	29	16	97	143	93	0.29	0.56	0.3	1.64	1.98	1.8	0.023896853	2.706997161	up
T01.PB16311	99	170	162	23	44	31	3.17	3.04	2.71	0.36	0.59	0.57	0.047738827	-2.200245985	down
T01.PB16368	160	598	225	1004	1472	1099	4.38	9.12	3.22	13.6	16.5	17.21	0.014331686	1.931832706	up
T01.PB16408	0	62	0	156	138	100	0	1.12	0	2.47	1.82	1.83	0.016000957	3.057220339	up
T01.PB16540	9	25	0	4147	3460	4791	0.31	0.48	0	69.22	47.8	92.46	6.07E-27	8.547425527	up
T01.PB16541	0	12	15	95	129	65	0	0.25	0.29	1.67	1.88	1.32	0.002464002	3.568063139	up
T01.PB1665	356	683	719	123	150	183	40.92	43.74	43.15	7.01	7.07	12.06	0.009022324	-1.983505136	down
T01.PB16659	12	9	4	71	59	154	0.43	0.18	0.07	1.22	0.84	3.02	0.026536579	3.263134705	up
T01.PB16687	151	270	116	501	989	606	5.44	5.41	2.18	8.88	14.52	12.43	0.011624165	1.896005597	up
T01.PB167	0	3	0	92	73	83	0	0.3	0	7.69	5.02	7.96	6.69E-07	6.762268532	up
T01.PB16721	13	11	5	48	83	75	0.54	0.25	0.12	0.94	1.34	1.69	0.034256903	2.601422739	up
T01.PB16739	14	21	9	125	181	128	0.37	0.31	0.13	1.64	1.97	1.94	0.000896212	3.199507512	up
T01.PB1684	17	34	39	82691	64550	91537	2.05	2.27	2.41	4816.27	3105.95	6166.91	6.84E-15	11.34706734	up
T01.PB16851	138	290	294	4	33	33	5.23	6.12	5.81	0.09	0.52	0.73	2.98E-05	-3.397064177	down
T01.PB16975	33	29	40	186	231	142	1.04	0.52	0.66	2.86	2.95	2.53	0.013663992	2.285632206	up
T01.PB17037	0	207	0	3534	2805	3597	0	4.42	0	66.74	43.85	78.55	3.00E-16	5.978856651	up
T01.PB17050	0	0	2	54	40	35	0	0	0.04	0.99	0.62	0.76	9.76E-05	6.002855558	up
T01.PB17052	68	64	0	244	717	347	2.55	1.34	0	4.51	10.97	7.42	0.026821002	3.057974308	up
T01.PB17176	0	0	0	183	340	68	0	0	0	2.52	3.87	1.09	3.61E-05	Inf	up
T01.PB17197	72	116	55	16	7	17	2.61	2.33	1.04	0.29	0.12	0.36	0.03081165	-2.674356055	down
T01.PB17354	8	23	13	130	100	111	0.31	0.48	0.25	2.32	1.48	2.29	0.007919715	2.982793296	up
T01.PB17426	62	117	114	318	474	302	2.47	2.58	2.35	6.2	7.65	6.83	0.042572172	1.853752935	up
T01.PB17450	61	119	113	444	449	270	2.19	2.38	2.13	7.9	6.61	5.56	0.026907297	1.949357527	up
T01.PB17526	0	0	0	80	103	19	0	0	0	1.4	1.5	0.4	0.000208936	Inf	up
T01.PB1756	0	0	0	131	102	90	0	0	0	6.37	4.1	5.06	2.82E-10	Inf	up
T01.PB17588	7	0	0	35	44	30	0.28	0	0	0.68	0.69	0.66	0.00873608	3.303864741	up
T01.PB17607	21	26	48	5	2	3	0.77	0.53	0.92	0.1	0.03	0.08	0.034357332	-3.331286339	down
T01.PB17620	129	149	169	35	44	15	4.81	3.1	3.28	0.65	0.68	0.33	0.027806011	-2.380482463	down
T01.PB1773	5	0	0	5095	5053	9432	0.56	0	0	240.92	197.49	515.77	7.34E-22	11.28772935	up
T01.PB17750	187	361	210	21	35	64	5.89	6.33	3.45	0.34	0.45	1.17	0.001248539	-2.697916757	down
T01.PB17757	0	0	0	103	104	43	0	0	0	1.9	1.6	0.92	6.99E-09	Inf	up
T01.PB17825	0	0	44	631	737	301	0	0	0.85	11.4	11.01	6.3	2.90E-08	5.229011596	up
T01.PB17833	71	31	65	0	0	0	2.54	0.63	1.21	0	0	0.02	0.000380324	#NAME?	down
T01.PB1791	406	839	1097	39958	33607	29940	27.01	31.16	38.17	1317.11	916.23	1141.17	5.89E-08	5.441448602	up
T01.PB17947	47	110	0	247	400	311	1.54	2.02	0	4	5.38	5.82	0.001829331	2.597368224	up
T01.PB18011	8	3	0	133	71	110	0.29	0.07	0	2.31	1.02	2.21	1.01E-05	4.40688483	up
T01.PB18040	292	531	251	0	81	139	9.06	9.17	4.07	0	1.04	2.47	0.003774085	-2.34340319	down
T01.PB18097	33	90	358	1141	1740	1275	1.19	1.81	6.71	20.21	25.5	26.1	9.43E-07	3.106713511	up
T01.PB18104	42	77	51	927	1038	838	1.68	1.69	1.04	17.94	16.61	18.74	5.34E-10	3.990381234	up
T01.PB18146	6	0	0	37	39	48	0.25	0	0	0.66	0.59	1	0.002421452	3.718008837	up
T01.PB18267	0	0	3	144	139	159	0	0	0.07	2.25	1.81	2.88	3.75E-10	7.194946729	up
T01.PB18309	0	1	8	139	52	160	0	0.03	0.14	2.3	0.72	3.07	0.000116765	5.326625683	up
T01.PB18321	5	6	0	208	193	109	0.2	0.13	0	3.98	3.06	2.42	1.77E-08	5.354521568	up
T01.PB18335	0	6	0	45	25	17	0	0.13	0	0.78	0.36	0.35	0.019233341	4.250423543	up
T01.PB18343	24	56	30	203	389	486	0.6	0.77	0.39	2.47	3.91	6.82	0.000262687	3.283826755	up
T01.PB18382	0	0	0	66	68	67	0	0	0	1.3	1.12	1.52	7.29E-08	Inf	up
T01.PB18400	0	0	0	32	27	81	0	0	0	0.54	0.37	1.54	0.000996921	Inf	up
T01.PB18479	28	37	23	1091	1469	1375	1.08	0.8	0.47	20.74	23.11	30.22	1.47E-16	5.364369204	up
T01.PB18520	2	11	20	72	100	47	0.07	0.2	0.32	1.07	1.25	0.82	0.040589214	2.782419956	up
T01.PB18620	37	84	49	0	0	0	1.14	1.44	0.79	0	0	0	1.44E-07	#NAME?	down
T01.PB18652	0	3	2	51	61	27	0	0.07	0.05	0.86	0.85	0.53	0.000657516	5.007470839	up
T01.PB18731	0	0	0	30	27	22	0	0	0	0.55	0.42	0.47	0.000154574	Inf	up
T01.PB18734	7	13	25	99	146	56	0.29	0.27	0.49	1.84	2.24	1.21	0.021935118	2.698082686	up
T01.PB18741	0	0	0	19	23	26	0	0	0	0.35	0.35	0.54	0.000362297	Inf	up
T01.PB18753	1311	1942	3012	236	407	159	49.38	40.81	59.31	4.4	6.28	3.43	3.61E-05	-3.045614732	down
T01.PB18820	0	2	25	51	46	87	0	0.04	0.47	0.9	0.66	1.75	0.048967624	2.791161361	up
T01.PB18933	218	425	510	106	52	110	8.25	8.97	10.08	2	0.81	2.38	0.009003199	-2.130373832	down
T01.PB1901	145	182	123	505	1785	1418	16.76	11.74	7.45	28.98	84.54	94.01	0.023705118	2.910301595	up
T01.PB19063	0	19	15	149	293	76	0	0.35	0.26	2.37	3.85	1.4	0.035047322	4.115644841	up
T01.PB19067	109	93	171	692	723	767	3.06	1.47	2.52	9.62	8.32	12.33	0.00024622	2.396867043	up
T01.PB19103	35	29	31	0	0	0	1.15	0.53	0.54	0	0.01	0	1.79E-05	#NAME?	down
T01.PB19113	66	126	44	18	7	8	2.28	2.43	0.8	0.31	0.11	0.18	0.016467432	-2.881065753	down
T01.PB19185	38	81	103	11	15	10	1.43	1.71	2.03	0.21	0.24	0.24	0.035980847	-2.650001291	down
T01.PB19206	2578	2743	3059	376	450	193	99.98	59.37	62.05	7.23	7.15	4.31	1.49E-06	-3.185178807	down
T01.PB19215	0	0	0	64	28	69	0	0	0	0.96	0.35	1.19	6.48E-07	Inf	up
T01.PB19224	34	50	22	9	0	0	1.36	1.1	0.46	0.18	0	0	0.013801916	-3.643419634	down
T01.PB19240	18	36	38	90	186	168	0.53	0.59	0.58	1.29	2.2	2.79	0.044209087	2.235437887	up
T01.PB19327	0	10	0	62	44	35	0	0.21	0	1.17	0.68	0.78	0.006324373	4.209068435	up
T01.PB1935	112	296	137	84	0	48	13.57	20	8.67	5.07	0	3.37	0.046059343	-2.013033123	down
T01.PB19351	20	0	24	163	163	106	0.65	0	0.4	2.57	2.14	1.93	0.000890041	2.954942857	up
T01.PB19399	28	68	38	223	297	284	1.02	1.38	0.74	4.01	4.41	5.9	0.00320316	2.581778232	up
T01.PB1940	134	154	465	686	1529	908	15.3	9.79	27.67	38.77	71.39	59.36	0.039511447	1.962934347	up
T01.PB1944	0	19	25	87	208	170	0	1.29	1.52	5.04	9.97	11.38	0.000464966	3.545687814	up
T01.PB19489	0	3	16	27	105	77	0	0.05	0.26	0.41	1.31	1.34	0.034256903	3.497298123	up
T01.PB19522	0	0	0	61	78	42	0	0	0	1	1.05	0.8	2.20E-07	Inf	up
T01.PB19568	0	0	0	322	195	183	0	0	0	5.36	2.7	3.53	3.56E-16	Inf	up
T01.PB19610	8	30	49	170	224	114	0.35	0.68	1.02	3.33	3.64	2.58	0.012546281	2.57643482	up
T01.PB1966	194	804	603	2784	4507	1864	28.2	65.06	45.65	200.2	267.55	155.05	0.008344347	2.575952612	up
T01.PB19666	35	96	100	31	0	0	1.31	1.97	1.92	0.56	0	0	0.015374905	-2.868195891	down
T01.PB19732	48	15	51	229	265	111	1.82	0.33	1.01	4.28	4.1	2.41	0.013590382	2.123030617	up
T01.PB1975	74	136	87	783	594	733	7.8	8	4.79	40.93	25.66	44.31	3.57E-05	2.78102422	up
T01.PB19770	0	0	0	376	119	206	0	0	0	6.76	1.78	4.3	2.54E-07	Inf	up
T01.PB19793	341	840	353	51128	56878	59207	15.77	21.67	8.53	1170.19	1077.2	1566.76	8.50E-09	6.7699153	up
T01.PB19828	158	258	310	26	12	48	6.02	5.47	6.16	0.5	0.2	1.05	0.000139158	-3.125872709	down
T01.PB19833	0	32	22	1859	1150	1240	0	0.65	0.43	33.41	17.11	25.76	4.64E-20	6.515483972	up
T01.PB19889	583	1252	1121	204	336	313	22.29	26.72	22.41	3.86	5.28	6.86	0.013577824	-1.817260826	down
T01.PB19940	14	34	4	143	136	191	0.52	0.71	0.1	2.64	2.08	4.06	0.001115606	3.179993499	up
T01.PB20008	11	0	0	98	178	30	0.41	0	0	1.79	2.7	0.65	0.03790571	4.129790283	up
T01.PB20060	59	0	0	240	134	161	2.22	0	0	4.42	2.05	3.43	0.000832453	2.532467283	up
T01.PB20122	2	17	6	53	80	56	0.1	0.39	0.14	1.02	1.28	1.24	0.032849581	3.08787636	up
T01.PB20201	85	302	82	769	1270	1169	1.98	3.92	1	8.86	12.1	15.56	2.32E-05	2.841760517	up
T01.PB20328	0	0	0	63	55	113	0	0	0	1.12	0.82	2.32	1.67E-08	Inf	up
T01.PB20355	69	67	126	249	415	355	2.65	1.45	2.54	4.72	6.53	7.8	0.036485928	1.827157086	up
T01.PB20356	0	0	0	97	74	147	0	0	0	1.55	0.98	2.7	3.38E-10	Inf	up
T01.PB20396	40	19	4	387	214	270	1.32	0.36	0.08	6.23	2.85	5.02	2.55E-06	3.424289604	up
T01.PB20413	37	55	148	378	527	345	1.15	0.94	2.36	5.73	6.6	6.05	0.003141655	2.322039929	up
T01.PB20422	105	210	180	641	1152	458	3.69	4.09	3.3	11.09	16.49	9.16	0.046459546	2.141416074	up
T01.PB20437	120	313	43	0	0	0	4.48	6.51	0.84	0	0	0	1.14E-05	#NAME?	down
T01.PB20438	4	28	25	116	191	88	0.17	0.57	0.48	2.1	2.85	1.84	0.009738264	2.894009447	up
T01.PB20497	0	29	2	93	81	40	0	0.55	0.04	1.52	1.1	0.76	0.037087351	3.145149517	up
T01.PB20588	310	579	647	87	221	153	10.36	10.78	11.29	1.44	3.03	2.93	0.034256903	-1.785288329	down
T01.PB20635	20	12	9	1235	1830	1675	0.81	0.27	0.19	23.67	29.02	37.1	1.87E-22	6.574138984	up
T01.PB20646	13	0	0	37	123	96	0.46	0	0	0.63	1.74	1.91	0.001413627	3.639022963	up
T01.PB20772	0	3	16	41	90	34	0	0.08	0.33	0.81	1.45	0.77	0.048967624	3.152701597	up
T01.PB20798	5	0	7	966	870	596	0.17	0	0.12	15.09	11.25	10.77	1.87E-22	7.348211819	up
T01.PB20807	5	176	123	549	722	531	0.17	3.04	2	8.41	9.15	9.4	0.000374562	2.75674085	up
T01.PB2089	15	138	95	0	19	4	1.07	5.36	3.46	0	0.57	0.19	0.04401373	-3.315360392	down
T01.PB20900	0	0	8	39	44	21	0	0	0.16	0.67	0.63	0.43	0.017521006	3.685298586	up
T01.PB21012	13	18	13	130	90	56	0.5	0.38	0.26	2.44	1.4	1.23	0.033412232	2.545821809	up
T01.PB21029	0	4	0	29	56	19	0	0.09	0	0.53	0.83	0.4	0.003182203	5.078809475	up
T01.PB21160	7	11	15	48	111	52	0.22	0.19	0.23	0.7	1.33	0.87	0.04934106	2.601645908	up
T01.PB21238	19	73	23	368	282	139	0.77	1.6	0.48	7.1	4.5	3.1	0.009003199	2.857340094	up
T01.PB21242	491	454	636	26	183	0	19.23	9.92	13	0.51	2.94	0	0.000707919	-3.10533279	down
T01.PB21310	0	0	0	678	885	884	0	0	0	11.32	12.24	17.08	2.07E-29	Inf	up
T01.PB21403	261	683	351	26	0	192	9.76	14.22	6.85	0.48	0	4.11	0.000471778	-2.536587021	down
T01.PB21413	54	125	24	6861	6326	8430	1.99	2.54	0.46	123.32	94.11	175.18	5.01E-18	6.727431755	up
T01.PB2143	0	0	0	56	27	17	0	0	0	3.13	1.27	1.1	0.000997999	Inf	up
T01.PB21498	99	193	46	2664	3833	3227	15.26	16.46	3.7	202.09	239.96	283.2	3.68E-13	4.796349543	up
T01.PB21510	28	69	26	258	327	286	5.18	6.93	2.52	23.05	24.08	29.57	0.000750408	2.823889113	up
T01.PB21627	148	181	196	24	50	48	16.9	11.55	11.71	1.4	2.37	3.15	0.034913026	-2.222744803	down
T01.PB2167	56	82	66	364	738	355	7.57	6.23	4.72	24.42	40.83	27.52	0.002760959	2.736976027	up
T01.PB21700	65	81	74	14	14	11	6.24	4.32	3.69	0.67	0.57	0.63	0.048417343	-2.613831079	down
T01.PB21732	145	232	147	601	2247	2230	17.49	15.62	9.27	35.98	111.11	154.4	0.028809933	3.194031926	up
T01.PB21766	14	23	31	4	0	0	1.39	1.24	1.53	0.22	0	0	0.014667902	-4.128584316	down
T01.PB21772	0	12	0	139	47	222	0	0.57	0	5.71	1.62	10.49	0.013590382	5.491850028	up
T01.PB21784	3	19	26	130	150	90	0.24	0.77	0.97	4.52	4.31	3.64	0.006534144	3.022956573	up
T01.PB21816	519	674	648	94	73	80	58.91	42.69	38.49	5.31	3.41	5.25	9.49E-06	-3.002412499	down
T01.PB21898	6	4	0	452	345	246	0.97	0.38	0	31.45	19.85	19.85	2.49E-14	6.384086996	up
T01.PB21918	0	0	0	30	39	82	0	0	0	1.69	1.79	5.27	6.41E-05	Inf	up
T01.PB21976	103	218	112	0	12	68	8.45	10.01	4.8	0	0.43	3.2	0.016847963	-2.448641893	down
T01.PB22025	197	280	312	1613	1249	1901	21.29	16.89	17.63	86.48	55.33	117.89	8.19E-05	2.512552729	up
T01.PB2204	35	19	40	0	0	8	3.42	1.06	2.03	0	0	0.46	0.035071368	-3.755324129	down
T01.PB22068	803	1570	1487	392	170	413	70.2	76.62	67.94	17.02	6.12	20.72	0.003447464	-2.011249936	down
T01.PB22074	166	168	392	18	52	54	11.04	6.24	13.59	0.6	1.44	2.07	0.049421469	-2.663842289	down
T01.PB22163	10	78	71	12	0	0	0.93	3.83	3.27	0.52	0	0	0.034946906	-3.595358401	down
T01.PB22186	0	0	0	55	52	105	0	0	0	2.49	1.96	5.48	4.23E-08	Inf	up
T01.PB22216	0	0	24	546	675	419	0	0	1.77	37.8	38.56	33.51	2.75E-15	6.080395138	up
T01.PB22263	0	0	8	121	224	113	0	0	0.34	4.4	6.72	4.77	1.65E-08	5.820698903	up
T01.PB22335	21	31	68	122	266	142	1.7	1.41	2.83	4.84	8.66	6.48	0.049227385	2.073157018	up
T01.PB22337	618	1699	1504	34173	35102	37389	89.84	137.71	114.15	2463.45	2089.07	3118.09	2.19E-06	4.818535496	up
T01.PB22428	17	53	0	1121	638	1524	1.64	2.78	0	51.34	24.13	80.66	6.41E-08	5.620166357	up
T01.PB22454	8	33	14	199	276	270	0.86	1.87	0.77	9.76	11.17	15.27	7.79E-06	3.843402403	up
T01.PB22563	93	149	196	31	0	6	6.38	5.68	7.01	1.05	0	0.26	0.000109549	-3.609717088	down
T01.PB22587	1018	1380	1277	293	248	421	64.15	48.53	42.07	9.15	6.41	15.2	0.004850465	-2.02844702	down
T01.PB22682	40	10	86	222	238	205	2.68	0.38	3.01	7.32	6.51	7.85	0.018713119	2.080495224	up
T01.PB2276	194	116	355	0	47	14	23.47	7.82	22.44	0	2.36	1.02	0.026355871	-3.646604877	down
T01.PB22772	56	82	109	11077	10295	12062	3.56	2.91	3.63	348.11	267.64	438.34	5.28E-17	7.006748082	up
T01.PB22809	13	41	0	182	146	293	1	1.68	0	6.58	4.35	12.23	7.74E-05	3.592594243	up
T01.PB22840	596	829	1062	100	198	96	50.42	39.11	46.92	4.23	6.87	4.67	2.98E-05	-2.753235588	down
T01.PB22940	92	142	130	58	0	8	6.32	5.47	4.69	1.99	0	0.32	0.021793533	-2.522775715	down
T01.PB22981	0	34	0	160	122	92	0	2.75	0	11.42	7.17	7.59	0.00089993	3.850076351	up
T01.PB230	1773	5049	3270	362	260	490	279.41	444.1	269.22	28.33	16.79	44.36	5.68E-07	-3.15222146	down
T01.PB23061	89	139	109	14	28	25	5.88	5.13	3.77	0.46	0.76	0.97	0.038859692	-2.412534294	down
T01.PB23084	9	0	0	185	153	89	0.66	0	0	6.11	4.19	3.42	7.29E-08	4.913252814	up
T01.PB23094	68	169	51	532	475	626	5.76	7.89	2.26	22.03	16.27	29.98	0.000720465	2.510513392	up
T01.PB2316	28	0	0	1107	1798	512	2.16	0	0	42.09	56.55	22.55	2.83E-06	6.266470913	up
T01.PB23259	117	216	257	656	856	520	5.44	5.6	6.23	15.06	16.25	13.8	0.031208672	1.73694859	up
T01.PB23261	721	1195	1137	233	171	182	34.65	32.04	28.58	5.56	3.38	5.02	0.000207221	-2.442050811	down
T01.PB23315	0	0	6	41	136	57	0	0	0.25	1.4	3.82	2.26	0.00678194	5.26172282	up
T01.PB23321	80	32	81	454	437	222	3.84	0.86	2.05	10.79	8.59	6.11	0.001821219	2.259952642	up
T01.PB23461	78	134	177	50197	54407	40630	4.82	4.63	5.72	1529.47	1371.26	1431.46	5.45E-13	8.490880534	up
T01.PB23472	1054	1307	1520	131	215	283	56.15	38.86	42.35	3.47	4.7	8.64	2.25E-05	-2.733228778	down
T01.PB2348	2	0	0	21	68	28	0.41	0	0	1.47	3.91	2.3	0.005472693	5.203232658	up
T01.PB23496	50	84	125	368	610	499	2.93	2.77	3.83	10.67	14.64	16.75	0.000921088	2.455449136	up
T01.PB235	430	1504	564	246	63	365	70.32	137.25	48.23	20	4.25	34.29	0.044291489	-1.811889479	down
T01.PB23528	91	210	69	1274	1085	1470	4.77	6.09	1.9	32.82	23.13	43.77	1.01E-07	3.364159459	up
T01.PB23547	38	106	68	0	16	6	2.47	3.76	2.26	0	0.42	0.23	0.005908897	-3.270502097	down
T01.PB23549	2	6	5	47	87	28	0.12	0.21	0.17	1.41	2.16	0.96	0.01434811	3.654689876	up
T01.PB23567	0	5	47	216	396	280	0	0.19	1.54	6.6	10.01	9.9	3.74E-07	4.118942572	up
T01.PB23577	0	0	14	42	84	67	0	0	0.34	0.93	1.55	1.74	0.002680525	3.770311124	up
T01.PB2363	154	489	149	64	31	91	19.22	33.92	9.68	3.99	1.62	6.51	0.042013188	-2.029846438	down
T01.PB23684	19	78	101	202	318	298	0.94	2.12	2.56	4.85	6.33	8.29	0.036257613	2.095629357	up
T01.PB23806	10	0	10	244	279	156	0.6	0	0.32	7.15	6.77	5.3	9.73E-09	4.713786077	up
T01.PB23846	0	77	11	589	740	277	0	2.43	0.33	16.49	17.15	8.97	3.83E-05	4.515950405	up
T01.PB23855	370	795	513	6080	6212	7749	23.37	27.96	16.92	189.87	160.47	279.83	8.62E-07	3.557396659	up
T01.PB23888	0	20	63	157	132	117	0	0.6	1.73	4.05	2.84	3.51	0.049668056	2.367959634	up
T01.PB23939	57	66	43	594	227	824	3.45	2.25	1.36	17.8	5.64	28.55	0.031703863	3.178413551	up
T01.PB2397	1393	3276	932	273	400	464	135.74	178.09	47.46	13.18	15.97	25.94	0.018766659	-2.307467288	down
T01.PB24010	0	0	0	220	440	152	0	0	0	6.64	10.94	5.28	1.35E-08	Inf	up
T01.PB24050	4	39	18	102	243	139	0.3	1.38	0.61	3.16	6.19	4.97	0.003692489	3.150311875	up
T01.PB24117	760	1690	1456	21606	28344	20752	35.2	43.65	35.24	495.35	537.71	550.09	6.52E-06	4.158152585	up
T01.PB24130	1392	3246	1549	28909	28905	40146	63.44	82.54	36.91	652.53	539.89	1047.7	8.63E-05	3.979201214	up
T01.PB24180	40	50	51	0	9	5	1.8	1.25	1.21	0	0.17	0.14	0.012133307	-3.460926376	down
T01.PB24213	107	136	118	23	0	39	5.07	3.59	2.92	0.56	0	1.06	0.015697054	-2.63525343	down
T01.PB24248	0	0	0	162	211	121	0	0	0	4.17	4.48	3.6	3.53E-13	Inf	up
T01.PB24331	0	11	38	260	213	122	0	0.34	1.01	6.52	4.43	3.54	5.53E-05	3.671188838	up
T01.PB24423	19	5	0	73	86	87	1.1	0.19	0	2.1	2.05	2.9	0.004497191	2.867836343	up
T01.PB24475	10	3	1	112	160	236	0.55	0.09	0.05	2.87	3.39	6.99	7.29E-08	4.741566433	up
T01.PB24505	14	5	5	82	77	33	0.67	0.13	0.14	1.88	1.46	0.89	0.024606484	2.632668754	up
T01.PB24542	0	27	0	108	81	37	0	0.81	0	2.86	1.77	1.14	0.026593264	3.453567759	up
T01.PB24639	16	7	13	2035	903	2004	0.91	0.22	0.4	56.48	20.73	64.29	8.41E-12	6.834290761	up
T01.PB24658	65	181	125	692	960	414	3	4.63	3	15.72	18.05	10.87	0.00179012	2.488565461	up
T01.PB24681	179	548	126	0	0	0	8.8	15.04	3.25	0	0	0	2.51E-09	#NAME?	down
T01.PB24741	0	49	0	2488	962	425	0	1.23	0	55.02	17.61	10.87	0.036485928	6.699275804	up
T01.PB24788	0	0	5	38	57	48	0	0	0.15	1.1	1.35	1.6	0.000526153	4.825109708	up
T01.PB24806	4	1	4	38	35	41	0.17	0.03	0.1	0.77	0.58	0.96	0.015081498	3.365100286	up
T01.PB24810	9	4	4	459	201	359	0.46	0.12	0.1	10.65	3.86	9.63	2.85E-09	5.592921977	up
T01.PB24871	75	141	40	5	21	20	4.05	4.24	1.13	0.13	0.46	0.62	0.041450518	-2.536209112	down
T01.PB24904	92	286	210	18	38	59	4.79	8.28	5.71	0.47	0.82	1.76	0.012207379	-2.318241927	down
T01.PB24917	7	36	7	366	339	392	0.36	0.94	0.17	8.37	6.42	10.34	1.10E-08	4.592896971	up
T01.PB24968	9	17	9	81	201	93	0.58	0.6	0.3	2.53	5.17	3.34	0.007943581	3.362067784	up
T01.PB24987	11	0	0	68	34	138	0.45	0	0	1.37	0.58	3.23	0.041005313	3.807094935	up
T01.PB25060	13	6	0	56	67	44	0.55	0.15	0	1.14	1.12	1.04	0.023109767	2.734853179	up
T01.PB25093	11	37	24	95	168	108	0.28	0.51	0.31	1.17	1.72	1.54	0.046772076	2.40596214	up
T01.PB2521	0	66	0	106	87	172	0	4.21	0	6.01	4.06	11.27	0.036222155	2.864450011	up
T01.PB25243	197	815	448	220	42	144	7.84	18.05	9.3	4.34	0.69	3.29	0.024501474	-1.754511939	down
T01.PB25348	0	0	0	229	123	162	0	0	0	4.97	2.21	4.07	1.60E-13	Inf	up
T01.PB25356	0	0	0	30	39	36	0	0	0	0.44	0.47	0.6	2.32E-05	Inf	up
T01.PB25358	0	0	0	183	123	147	0	0	0	3.82	2.14	3.54	1.42E-12	Inf	up
T01.PB25361	637	794	899	156	325	258	29.01	20.21	21.42	3.54	6.07	6.74	0.032103774	-1.770837665	down
T01.PB25366	0	0	36	234	269	100	0	0	0.68	4.13	3.94	2.05	0.000133666	4.049409351	up
T01.PB25375	15	0	0	104	41	67	0.58	0	0	1.94	0.64	1.44	0.002117378	3.176003988	up
T01.PB25516	5	0	0	94	298	66	0.18	0	0	1.42	3.7	1.15	0.024659	5.845566731	up
T01.PB25570	17	65	59	297	186	166	0.69	1.44	1.23	5.81	3.02	3.76	0.028595008	2.260087182	up
T01.PB25572	65	0	99	591	1148	298	2.35	0	1.86	10.5	16.88	6.14	0.039941056	3.321157605	up
T01.PB2560	63	162	180	540	880	473	6.52	9.38	9.77	27.73	37.33	28.09	0.002862996	2.221245355	up
T01.PB25697	182	293	247	39	139	0	6.01	5.4	4.26	0.64	1.88	0	0.030405629	-2.118062457	down
T01.PB25709	14	28	10	974	844	1140	0.35	0.39	0.14	11.93	8.57	16.16	2.86E-17	5.793917836	up
T01.PB25723	72	148	9	309	346	289	2.43	2.79	0.17	5.16	4.77	5.58	0.029441018	2.003350133	up
T01.PB25786	35	0	22	122	171	115	1.3	0	0.42	2.21	2.57	2.41	0.006613392	2.397459931	up
T01.PB25790	8	15	22	1335	875	750	0.35	0.34	0.46	26.58	14.41	17.27	2.52E-15	6.004413732	up
T01.PB25811	0	0	0	79	111	38	0	0	0	1.55	1.8	0.87	6.17E-08	Inf	up
T01.PB25817	30	51	68	341	443	321	0.8	0.77	0.96	4.52	4.86	4.92	0.000243701	2.834367832	up
T01.PB25877	113	178	272	27	44	45	4.02	3.54	5.07	0.48	0.65	0.93	0.01631057	-2.341752425	down
T01.PB25889	0	19	24	507	772	839	0	0.34	0.39	7.72	9.73	14.75	3.86E-15	5.775000391	up
T01.PB25913	17	8	46	341	615	252	0.47	0.12	0.64	4.5	6.71	3.84	0.000107707	3.921741515	up
T01.PB25941	0	11	0	91	56	63	0	0.2	0	1.44	0.74	1.17	0.000504145	4.649137815	up
T01.PB25971	233	422	613	100	194	0	6.94	7.01	9.55	1.48	2.37	0	0.023595183	-2.170845598	down
T01.PB25984	7	11	0	73	24	79	0.26	0.22	0	1.26	0.35	1.57	0.025946028	3.193605437	up
T01.PB25993	0	0	14	50	72	21	0	0	0.28	0.92	1.08	0.44	0.030595871	3.332497845	up
T01.PB26021	0	20	58	208	146	129	0	0.34	0.89	3.04	1.77	2.18	0.010197985	2.715001456	up
T01.PB26036	0	193	0	287	363	238	0	4.03	0	5.31	5.57	5.1	0.017464427	2.588170083	up
T01.PB26038	0	51	0	126	343	300	0	1.07	0	2.32	5.22	6.38	0.000316763	4.29941502	up
T01.PB26105	35	49	208	855	1581	1056	1.09	0.85	3.32	12.88	19.71	18.38	1.82E-08	3.525879444	up
T01.PB26108	0	0	0	49	98	30	0	0	0	0.88	1.43	0.61	4.09E-05	Inf	up
T01.PB26114	79	53	178	0	0	0	2.78	1.04	3.28	0	0	0	1.15E-05	#NAME?	down
T01.PB26166	24	51	40	352	839	262	0.88	1.03	0.77	6.33	12.49	5.45	0.042572172	3.621215438	up
T01.PB26183	0	0	3	690	559	557	0	0	0.05	9.62	6.45	8.98	4.33E-23	9.225539852	up
T01.PB26186	23	0	1	817	752	572	0.85	0	0.02	14.72	11.21	11.93	3.71E-18	5.846792126	up
T01.PB26190	7	25	25	211	108	153	0.23	0.46	0.43	3.46	1.47	2.9	0.001909973	3.100945278	up
T01.PB26206	21	100	8	195	254	176	0.79	2.04	0.17	3.52	3.78	3.67	0.023595183	2.408839864	up
T01.PB26224	0	3	0	573	537	357	0	0.06	0	10.36	8.03	7.47	1.13E-20	9.322104063	up
T01.PB26228	22	100	33	0	20	0	0.81	2.02	0.63	0	0.3	0	0.04934106	-2.888516175	down
T01.PB26230	23	25	32	117	183	127	0.77	0.47	0.55	1.9	2.47	2.4	0.02931158	2.282501605	up
T01.PB26247	19	74	7	200	100	243	0.69	1.43	0.14	3.43	1.43	4.81	0.02349127	2.549256698	up
T01.PB26293	304	121	129	694	1126	735	10.4	2.32	2.31	11.78	15.81	14.4	0.001992596	1.861575802	up
T01.PB26302	13	41	21	192	177	170	0.46	0.78	0.37	3.19	2.43	3.27	0.002940923	2.887612277	up
T01.PB26325	185	307	223	656	1076	767	7.02	6.48	4.42	12.29	16.66	16.59	0.023896853	1.731951588	up
T01.PB26329	0	5	8	51	100	33	0	0.1	0.15	0.84	1.37	0.65	0.013093186	3.942161546	up
T01.PB26330	28	0	11	80	138	68	0.91	0	0.2	1.29	1.83	1.26	0.014823748	2.367229128	up
T01.PB26433	0	0	6	573	308	311	0	0	0.12	9.8	4.36	6.15	2.22E-12	7.628624047	up
T01.PB26446	0	0	0	26	34	62	0	0	0	0.44	0.48	1.21	7.42E-06	Inf	up
T01.PB26457	0	0	0	56	95	73	0	0	0	1.07	1.51	1.63	2.40E-08	Inf	up
T01.PB26479	172	190	146	7	24	41	5.21	3.22	2.32	0.12	0.3	0.72	0.001611701	-2.963446769	down
T01.PB26545	28	0	0	51	93	68	1.07	0	0	0.95	1.43	1.47	0.024190982	2.261973652	up
T01.PB26605	35	22	132	267	371	338	1.1	0.4	2.17	4.16	4.78	6.1	0.005949082	2.251235405	up
T01.PB26609	16	89	15	231	323	384	0.48	1.47	0.23	3.35	3.88	6.43	0.000279125	3.116787571	up
T01.PB26630	0	4	0	43	58	19	0	0.08	0	0.64	0.71	0.33	0.000938812	5.288169178	up
T01.PB26641	33	19	72	0	0	0	1.23	0.39	1.4	0	0	0	0.000494727	#NAME?	down
T01.PB26710	7	13	2	239	163	162	0.24	0.24	0.04	3.66	2.07	2.88	3.25E-07	4.622398817	up
T01.PB26742	8	6	0	71	109	134	0.27	0.11	0	1.07	1.37	2.35	3.58E-05	4.19417196	up
T01.PB26754	122	96	179	622	454	989	2.97	1.3	2.28	7.49	4.53	13.77	0.011858394	2.221065173	up
T01.PB268	53	129	38	10	19	4	8.13	10.96	3.03	0.75	1.2	0.41	0.027372047	-2.751639784	down
T01.PB26803	7	13	6	91	88	28	0.2	0.22	0.09	1.25	1	0.45	0.026980808	2.934366048	up
T01.PB26820	40	62	48	289	465	173	1.33	1.13	0.82	4.67	6.22	3.24	0.013833274	2.537902104	up
T01.PB2697	239	527	341	69	75	57	26.73	32.89	19.94	3.83	3.45	3.71	0.00138654	-2.481868067	down
T01.PB27129	12	0	0	152	337	76	0.47	0	0	2.87	5.25	1.65	0.009962056	4.888410522	up
T01.PB27143	8	0	0	173	556	219	0.28	0	0	2.99	7.96	4.38	0.000307671	6.221254994	up
T01.PB27180	24	33	21	97	148	149	0.88	0.69	0.41	1.76	2.2	3.1	0.044263148	2.227151126	up
T01.PB27284	8	10	0	52	76	61	0.33	0.23	0	1	1.19	1.35	0.008797063	3.22184045	up
T01.PB27339	14	57	89	184	321	284	0.38	0.84	1.22	2.4	3.46	4.27	0.013272343	2.343378121	up
T01.PB27357	0	0	4	53	47	35	0	0	0.08	0.99	0.73	0.76	0.000405001	5.06624659	up
T01.PB27363	0	20	22	226	113	165	0	0.44	0.45	4.32	1.79	3.66	0.00013885	3.758522525	up
T01.PB2740	92	242	389	551	991	1220	7.61	11.19	16.81	22.57	33.54	57.73	0.031208672	1.937612146	up
T01.PB27413	5	7	5	85	68	32	0.19	0.15	0.11	1.5	1	0.66	0.008107162	3.340025314	up
T01.PB27427	6	6	21	388	219	339	0.22	0.11	0.37	6.17	2.89	6.22	2.81E-09	4.756343037	up
T01.PB27471	0	0	0	159	121	185	0	0	0	3.01	1.89	4.04	9.14E-13	Inf	up
T01.PB27476	34	33	210	355	456	289	1.01	0.55	3.26	5.21	5.54	4.91	0.029209672	1.918541771	up
T01.PB27506	29	42	46	152	233	213	1.07	0.86	0.88	2.76	3.5	4.46	0.018092913	2.267808972	up
T01.PB2753	20	9	50	156	270	125	1.5	0.38	1.97	5.75	8.23	5.33	0.00320316	2.626780786	up
T01.PB27568	6	5	9	79	24	62	0.23	0.11	0.17	1.35	0.35	1.23	0.032823183	2.897812874	up
T01.PB27577	34	70	119	0	7	7	1.25	1.41	2.26	0	0.11	0.15	0.001903009	-4.024744132	down
T01.PB27587	138	123	115	404	818	435	5.04	2.51	2.19	7.29	12.21	9.08	0.015153316	1.948568365	up
T01.PB27592	0	4	0	1117	508	748	0	0.08	0	17.32	6.52	13.42	5.85E-15	9.609834623	up
T01.PB27643	65	107	169	0	17	0	2.56	2.35	3.46	0	0.28	0	1.54E-05	-4.419504062	down
T01.PB27662	281	231	471	0	91	0	10.96	5.04	9.62	0	1.46	0	0.001619473	-3.624767299	down
T01.PB27663	152	340	119	588	1001	639	3.84	4.78	1.57	7.32	10.32	9.2	0.018900231	1.843239589	up
T01.PB27705	12	12	0	154	236	198	0.46	0.26	0	2.91	3.68	4.32	3.25E-07	4.387704164	up
T01.PB27740	76	411	103	1070	505	728	1.95	5.88	1.39	13.56	5.3	10.66	0.045668546	2.107801836	up
T01.PB27758	7	12	4	424	393	560	0.22	0.21	0.06	6.46	4.95	9.86	8.65E-14	5.83461884	up
T01.PB27766	104	115	21	304	495	220	3.89	2.4	0.41	5.6	7.53	4.69	0.040897218	1.894384766	up
T01.PB27784	0	0	0	35	87	58	0	0	0	0.68	1.39	1.3	2.33E-07	Inf	up
T01.PB27799	0	0	0	616	1100	131	0	0	0	9.88	14.6	2.43	5.07E-05	Inf	up
T01.PB27822	1	5	2	26	46	45	0.04	0.1	0.05	0.43	0.62	0.86	0.009089432	3.980221614	up
T01.PB2785	1	2	7	52	54	35	0.13	0.14	0.38	2.44	2.08	1.89	0.006221046	3.793881332	up
T01.PB27875	0	28	33	340	598	258	0	0.6	0.66	6.35	9.23	5.56	1.58E-05	4.443948028	up
T01.PB27889	10	35	27	141	153	89	0.36	0.71	0.5	2.5	2.24	1.83	0.037730773	2.456062695	up
T01.PB27914	77	368	302	1987	1237	1273	2.59	6.88	5.3	32.96	16.99	24.42	8.22E-05	2.674816431	up
T01.PB27932	44	102	85	20	6	12	1.5	1.92	1.51	0.34	0.1	0.24	0.035899862	-2.603632059	down
T01.PB27953	0	0	0	62	65	33	0	0	0	0.89	0.77	0.56	6.95E-07	Inf	up
T01.PB27958	82	119	0	266	407	380	2.91	2.34	0	4.64	5.86	7.64	0.004487192	2.25836239	up
T01.PB27980	11	50	28	213	90	249	0.31	0.79	0.42	3	1.05	4.06	0.026706119	2.733233775	up
T01.PB28016	56	67	62	0	0	0	2.14	1.43	1.24	0	0	0	4.33E-08	#NAME?	down
T01.PB28024	0	12	0	120	126	82	0	0.18	0	1.58	1.37	1.25	1.07E-05	5.160044063	up
T01.PB28063	7	18	5	69	104	93	0.26	0.36	0.1	1.23	1.54	1.92	0.007825094	3.1566741	up
T01.PB28163	91	201	105	582	619	501	2.98	3.65	1.8	9.38	8.26	9.33	0.007434245	2.079906017	up
T01.PB28166	130	312	373	95	28	91	5.04	6.74	7.55	1.82	0.44	2.03	0.038127819	-1.922151482	down
T01.PB28198	0	39	0	99	156	113	0	0.79	0	1.75	2.29	2.31	0.002279709	3.623804842	up
T01.PB2822	162	343	472	1098	1173	997	20.65	24.29	31.28	69.11	60.97	72.64	0.029027442	1.719399394	up
T01.PB28235	34	149	142	6	0	48	1.15	2.74	2.45	0.11	0	0.91	0.037293395	-2.49899762	down
T01.PB2824	8	33	136	5992	9256	7458	0.91	1.96	7.59	316.26	403.69	455.3	8.59E-19	7.018573185	up
T01.PB2828	36	65	26	5	6	5	3.12	3.15	1.18	0.21	0.21	0.25	0.036485928	-3.050503351	down
T01.PB28344	148	351	207	23	15	22	4.77	6.3	3.48	0.38	0.2	0.42	1.14E-05	-3.557269047	down
T01.PB28380	24	48	51	0	0	0	0.91	0.98	0.98	0	0	0	2.82E-06	#NAME?	down
T01.PB28397	64	90	43	0	0	0	1.93	1.5	0.68	0	0	0	2.31E-08	#NAME?	down
T01.PB28403	2	18	5	351	405	301	0.09	0.4	0.11	6.9	6.58	6.84	3.66E-11	5.589509391	up
T01.PB28416	15	78	63	261	279	184	0.47	1.3	0.98	3.83	3.38	3.12	0.023094973	2.301903705	up
T01.PB28528	28	117	72	11	7	15	1.02	2.37	1.38	0.2	0.12	0.31	0.031733185	-2.632529045	down
T01.PB28550	13	28	16	78	133	216	0.41	0.46	0.25	1.16	1.62	3.67	0.024190982	2.885173573	up
T01.PB28634	13	26	14	95	115	154	0.51	0.55	0.28	1.78	1.78	3.31	0.012275794	2.745025583	up
T01.PB28647	11	39	48	305	185	116	0.35	0.65	0.76	4.51	2.26	1.99	0.034783652	2.668649937	up
T01.PB28747	0	33	0	82	133	65	0	0.67	0	1.47	1.98	1.36	0.008797063	3.467155971	up
T01.PB28828	13	14	41	88	177	118	0.17	0.1	0.27	0.55	0.92	0.86	0.028834936	2.396397908	up
T01.PB28909	0	0	0	73	42	44	0	0	0	0.45	0.22	0.32	7.15E-07	Inf	up
T01.PB28918	0	5	1	169	141	163	0	0.06	0.02	1.55	1.08	1.74	2.39E-09	6.618762801	up
T01.PB28936	3	16	7	82	54	64	0.06	0.15	0.06	0.65	0.36	0.59	0.027471159	3.064486248	up
T01.PB28964	28	49	20	3349	3303	3697	0.55	0.54	0.21	32.66	26.67	41.68	6.60E-21	6.672585666	up
T01.PB2897	195	316	495	125	24	133	18.71	16.92	24.82	5.95	0.94	7.32	0.04928521	-1.876072554	down
T01.PB28990	0	0	1	26	23	33	0	0	0.01	0.24	0.18	0.37	0.000620835	6.351741762	up
T01.PB293	1	6	4	74	82	23	0.2	0.56	0.35	5.43	4.95	2.02	0.005900762	4.128648227	up
T01.PB2938	1100	1111	1313	325	535	348	93.91	52.92	58.58	13.77	18.74	17.06	0.04928521	-1.696526135	down
T01.PB295	810	1054	1823	8529	12584	8735	141.78	102.97	166.68	741.57	902.67	878.77	0.000233887	2.926496152	up
T01.PB2970	2	5	10	275	222	157	0.24	0.34	0.63	15.97	10.63	10.55	5.79E-09	5.262854723	up
T01.PB2985	1082	2235	1092	426	132	346	86.66	99.81	45.69	16.9	4.36	15.89	0.000373165	-2.306283928	down
T01.PB310	5	6	10	14796	10603	17027	0.89	0.55	0.85	1108.08	655.46	1475.21	6.32E-27	10.88587801	up
T01.PB3129	77	209	325	2508	2760	2959	6.8	10.22	14.87	108.71	98.9	148.33	6.54E-09	3.759402683	up
T01.PB3137	0	56	0	127	69	145	0	2.41	0	4.84	2.17	6.37	0.026865516	3.00502983	up
T01.PB3249	19	38	130	303	374	300	1.33	1.46	4.65	10.25	10.46	11.76	0.005572234	2.361825121	up
T01.PB3250	0	3	1	333	497	414	0	0.15	0.07	13.44	16.58	19.36	2.25E-18	8.557061022	up
T01.PB3255	0	11	76	123	128	173	0	0.76	4.89	7.55	6.47	12.24	0.046485021	2.322889243	up
T01.PB3346	4	4	1	22	24	53	0.36	0.19	0.04	0.85	0.75	2.35	0.030854793	3.264904551	up
T01.PB341	1077	1056	1919	175	235	193	190.51	104.23	177.18	15.37	17.09	19.61	0.001043649	-2.880233186	down
T01.PB3413	241	541	351	2493	1879	1379	34.07	42.63	25.89	174.58	108.67	111.72	0.000613062	2.328523927	up
T01.PB3510	2	0	25	1710	1435	1486	0.21	0	1.15	72.97	50.6	73.32	1.65E-24	7.355363882	up
T01.PB3541	12	0	50	503	953	306	0.86	0	1.76	16.78	26.29	11.82	0.000688797	4.657910762	up
T01.PB3567	61	59	4	123	264	293	7.89	4.27	0.32	7.79	13.83	21.48	0.017174977	2.227933855	up
T01.PB3614	26	39	31	208	245	116	2.38	1.94	1.47	9.11	8.88	5.88	0.008348809	2.476138394	up
T01.PB3715	134	239	229	7418	9022	11297	13.5	13.48	12.08	370.53	372.41	652.59	1.17E-12	5.476472473	up
T01.PB3726	0	0	0	34	46	30	0	0	0	2.21	2.5	2.31	1.65E-05	Inf	up
T01.PB3729	185	352	518	3514	4118	2906	14.32	15.2	20.94	134.58	130.39	128.69	6.99E-07	3.282082989	up
T01.PB3749	116	159	223	458	775	424	9.62	7.33	9.6	18.73	26.15	20.03	0.048808899	1.64179594	up
T01.PB3779	420	1259	517	185	43	175	31.89	53.31	20.51	6.99	1.36	7.63	0.000235571	-2.396063318	down
T01.PB3815	2674	3497	5511	647	1381	749	332.54	242.76	358.15	39.98	70.42	53.5	0.005734183	-2.170302515	down
T01.PB3848	326	208	429	30	54	25	33.52	11.94	23.08	1.58	2.29	1.49	0.010958559	-3.348627325	down
T01.PB3935	3	11	0	25	66	98	0.35	0.63	0	1.22	2.59	5.38	0.035429586	3.850560849	up
T01.PB3975	946	2532	1057	530	115	509	63.71	95.11	37.2	17.7	3.19	19.65	0.003774085	-1.943850087	down
T01.PB3983	57	124	63	1288	1339	1713	6.59	7.95	3.81	72.93	62.61	112.19	6.01E-11	4.133522175	up
T01.PB400	3	7	32	15871	15152	21447	0.66	0.94	3.71	1738.29	1367.73	2718.65	1.18E-23	10.28098024	up
T01.PB4039	281	426	400	1671	1298	1643	30.01	25.4	22.3	88.38	56.72	100.49	0.0041123	1.982895137	up
T01.PB4047	82	113	194	9	45	3	11.86	9.07	14.54	0.71	2.67	0.27	0.005587854	-2.875309963	down
T01.PB406	0	0	2	129	137	128	0	0	0.17	10.3	9.06	11.86	6.22E-10	7.611969419	up
T01.PB4069	954	2045	1883	34634	43065	37629	69.94	83.69	72.17	1258.38	1293.95	1581.03	1.23E-05	4.538590646	up
T01.PB4076	32	102	5	275	247	186	2.25	4	0.19	9.53	7.08	7.45	0.013368338	2.409550816	up
T01.PB4093	15	100	98	516	915	322	1.91	7.11	6.52	32.62	47.78	23.55	0.016795956	3.131220285	up
T01.PB4113	804	1133	1531	438	314	402	69.99	55.05	69.7	18.94	11.21	20.07	0.03973986	-1.665188605	down
T01.PB4164	943	1802	1511	531	392	487	69.88	74.52	58.53	19.5	11.91	20.68	0.038859692	-1.631252131	down
T01.PB4189	426	711	251	1287	2556	1509	30.32	28.21	9.34	45.36	74.47	61.47	0.012407715	1.861219114	up
T01.PB4209	9	48	13	155	164	309	1.1	3.21	0.85	9.25	8.1	21.26	0.001871931	3.303343016	up
T01.PB4252	147	597	349	4574	2489	3977	14.96	33.87	18.58	230.59	103.71	231.91	7.02E-07	3.417515765	up
T01.PB4333	80	243	190	1493	1620	1498	9.99	16.98	12.42	92.55	82.95	107.48	5.61E-07	3.197365036	up
T01.PB4379	19	59	21	602	185	400	2.29	3.95	1.36	35.65	9.04	27.4	0.012948398	3.637959579	up
T01.PB4424	487	1102	465	3205	5941	3110	31.91	40.29	15.94	103.99	159.45	116.69	0.000777801	2.553987289	up
T01.PB4449	39	51	36	0	14	0	2.99	2.22	1.47	0	0.45	0	0.023686724	-3.324615921	down
T01.PB445	5	0	8	34848	25312	43019	1.29	0	1.02	3978.06	2380.83	5684.04	2.41E-24	12.66824711	up
T01.PB446	24	12	28	10938	8338	6357	3.85	1.07	2.35	871.06	548	585.72	8.86E-24	8.415570951	up
T01.PB4466	0	0	0	1174	1524	1430	0	0	0	53.51	57.41	75.36	1.25E-34	Inf	up
T01.PB4571	51	45	95	0	0	0	5.01	2.48	4.88	0	0	0	3.87E-08	#NAME?	down
T01.PB460	10	26	76	205	584	266	1.56	2.22	5.88	14.99	35.27	22.54	0.037062894	3.222343635	up
T01.PB4601	660	533	874	2357	5879	3042	86.43	39	59.81	153.17	315.51	228.66	0.034289103	2.268122405	up
T01.PB4648	0	0	26	85	103	109	0	0	1.61	4.89	4.88	7.2	0.001578023	3.5041447	up
T01.PB4712	23	68	40	5	5	6	2.72	4.49	2.48	0.29	0.24	0.41	0.033760853	-3.001652756	down
T01.PB4713	401	616	662	142	135	223	41.19	35.24	35.47	7.24	5.71	13.15	0.027806011	-1.816547759	down
T01.PB4748	0	0	33	122	469	277	0	0	1.86	6.38	20.29	16.78	0.003726676	4.696302779	up
T01.PB4753	0	0	0	94	106	56	0	0	0	2.97	2.79	2.06	5.61E-09	Inf	up
T01.PB4794	1087	1344	1184	155	291	347	152.44	105.2	86.76	10.81	16.75	27.93	0.000776901	-2.308594873	down
T01.PB4871	2222	3618	3599	776	769	865	202.64	184.14	171.56	35.09	28.74	45.24	0.008184659	-2.033708605	down
T01.PB488	1	6	1	1779	695	942	0.2	0.52	0.13	133.08	42.92	81.53	3.23E-09	8.906025047	up
T01.PB4894	104	195	100	527	1179	700	10.86	11.34	5.45	27.13	50.11	41.65	0.002543859	2.53390758	up
T01.PB4960	0	0	3	3484	2245	4249	0	0	0.2	220.04	117.14	310.41	2.70E-30	11.69699424	up
T01.PB5097	537	824	746	3904	7470	4037	69.15	59.23	50.23	249.52	394.21	298.43	0.000158476	2.784180735	up
T01.PB5112	23	95	43	203	428	256	3.16	7.14	3.04	13.58	23.57	19.77	0.004814563	2.537319891	up
T01.PB5118	6650	7682	8717	1251	2617	1852	706.28	455.35	483.86	65.94	113.92	112.87	0.024491669	-2.13976276	down
T01.PB5177	7	31	14	3029	1141	1100	0.77	1.68	0.73	145.76	45.41	61.25	0.000327406	6.762233984	up
T01.PB5265	0	6	0	57	48	72	0	0.23	0	1.9	1.33	2.81	0.000192367	5.277467201	up
T01.PB5318	3	0	0	67	29	17	0.25	0	0	2.74	0.98	0.84	0.036292776	4.585532779	up
T01.PB5351	37	24	44	2043	3615	3001	5.01	1.83	3.14	135.68	198.27	230.63	5.46E-20	6.159496484	up
T01.PB5383	40	128	19	1592	1244	1749	3.49	6.14	0.85	67.51	43.6	85.73	5.35E-13	4.677628481	up
T01.PB5436	0	4	4	35	31	52	0	0.23	0.18	1.53	1.12	2.59	0.00873608	4.06430451	up
T01.PB5480	15	14	0	58	106	90	1.45	0.75	0	2.77	4.14	4.95	0.009003199	2.885790383	up
T01.PB5551	11	62	37	2958	2439	3988	1.25	3.94	2.22	165	112.41	257.32	6.20E-20	6.531038857	up
T01.PB5593	40	124	132	392	746	533	2.72	4.69	4.71	13.16	20.74	20.71	0.000714344	2.51870488	up
T01.PB566	393	1136	676	173	51	440	68.46	110.45	61.51	14.97	3.64	44.05	0.024473138	-1.688353737	down
T01.PB5777	28	27	54	1744	779	647	2.62	1.44	2.64	79.67	29.44	34.21	0.00192967	4.739927044	up
T01.PB5876	490	853	779	1786	3889	2941	44.65	43.36	37.11	80.66	145.13	153.55	0.009089432	1.959824259	up
T01.PB5998	1	91	0	9492	10496	10737	0.16	5.52	0	509.96	465.94	667.21	7.96E-22	8.75753577	up
T01.PB6020	384	800	1381	33880	33554	29601	34.73	40.37	65.23	1518.07	1242.81	1533.93	1.17E-07	5.218999585	up
T01.PB6054	50	69	113	310	358	238	4.3	3.3	5.02	13.05	12.47	11.61	0.042405165	1.883081606	up
T01.PB6140	0	0	44	107	145	92	0	0	1.98	4.56	5.12	4.55	0.007393937	2.952242566	up
T01.PB615	20	74	72	33926	25905	42970	4.47	9.08	8.19	3671.01	2310.35	5381.35	9.29E-17	9.329598629	up
T01.PB6248	26	86	77	0	11	13	2.39	4.29	3.58	0	0.41	0.68	0.019470629	-2.943739715	down
T01.PB6249	0	0	1	37	30	53	0	0	0.1	1.92	1.27	3.14	4.88E-05	6.903042048	up
T01.PB6265	5290	9282	7390	2245	1524	2308	502.64	492.18	366.99	105.78	59.38	125.79	0.045190326	-1.904769967	down
T01.PB628	1	9	10	11521	8561	14956	0.21	0.97	1	1072.55	657.35	1611.19	1.12E-27	10.89274541	up
T01.PB6319	14	21	40	84133	64235	108086	1.73	1.4	2.5	4926.89	3107.5	7321.3	5.74E-15	11.68295102	up
T01.PB6330	87	305	73	7946	4311	13267	8.09	15.78	3.58	364.85	163.61	704.49	6.31E-05	5.859285015	up
T01.PB646	0	7	2	707	409	794	0	0.61	0.18	53.44	25.53	69.4	9.81E-18	8.028486147	up
T01.PB6484	61	112	63	4	7	14	5.87	6.02	3.17	0.19	0.28	0.77	0.004298064	-3.286574602	down
T01.PB6624	66	300	36	833	831	686	9.69	24.31	2.73	59.97	49.41	57.17	0.000222446	2.670379636	up
T01.PB6630	46	104	29	246	269	442	3.94	4.94	1.32	10.34	9.36	21.48	0.004863582	2.407777523	up
T01.PB6656	37	75	75	1553	1129	2906	2.95	3.27	3.09	60.08	36.11	129.98	0.000192931	4.880414226	up
T01.PB6691	0	2	3	288	160	87	0	0.09	0.13	11.28	5.19	3.96	9.33E-05	6.879943579	up
T01.PB6772	32	33	63	355	663	270	3.18	1.83	3.19	17.04	26.31	15.04	0.001936848	3.202266236	up
T01.PB6788	0	0	0	4496	6146	8427	0	0	0	287.33	324.37	622.91	9.14E-37	Inf	up
T01.PB6826	0	20	20	4530	2884	6566	0	0.87	0.82	172.13	90.61	288.54	1.94E-14	8.634129537	up
T01.PB6867	1	1	0	42	24	52	0.26	0.15	0	3.05	1.44	4.39	0.000189632	5.667335128	up
T01.PB6911	0	0	6	978	484	345	0	0	0.31	47.75	19.55	19.49	6.79E-07	8.22782082	up
T01.PB6918	9	8	4	1040	477	466	0.87	0.41	0.22	45.23	17.16	23.44	1.23E-06	6.356488548	up
T01.PB6951	11	20	68	124	250	124	1.59	1.61	5.13	8.89	14.8	10.29	0.031208672	2.292059006	up
T01.PB6981	970	1001	1654	406	388	264	97.91	56.39	87.22	20.34	16.06	15.31	0.019634078	-1.904029058	down
T01.PB7021	31	71	102	527	1207	514	2.98	3.84	5.14	25.07	47.44	28.28	0.006299723	3.439085898	up
T01.PB7104	0	0	18	76	60	68	0	0	0.65	2.5	1.63	2.61	0.005198035	3.495449534	up
T01.PB7148	136	195	338	20	68	33	14.15	11.32	18.39	1.06	2.91	2.01	0.008254144	-2.55104861	down
T01.PB7159	1498	2085	2567	268	437	311	134.7	104.64	120.68	11.99	16.14	16.07	3.67E-05	-2.689438108	down
T01.PB72	63	197	221	44300	33139	56309	14.54	25.41	26.69	5078.53	3130.25	7471.55	1.42E-12	8.152776423	up
T01.PB73	23	30	35	53224	44377	64769	4.98	3.62	3.88	5547.88	3813.27	7813.4	1.16E-16	10.75411069	up
T01.PB7322	14	18	108	219	685	426	1.35	0.99	5.43	10.36	26.8	23.32	0.015513995	3.19278022	up
T01.PB733	74	90	24	395	290	389	11.82	7.97	2	31.14	18.86	35.47	0.002170598	2.364259568	up
T01.PB7336	15	16	17	539	452	244	1.11	0.67	0.64	19.16	13.3	10.05	2.16E-08	4.542531763	up
T01.PB7380	175	341	189	836	1060	1846	15.99	17.39	9.05	37.83	39.63	96.55	0.019209263	2.370875145	up
T01.PB7424	56	82	122	16	14	0	6.87	5.53	7.74	0.97	0.72	0	0.004861562	-3.197527397	down
T01.PB7450	15	37	75	175	283	120	1.63	2.2	4.09	9.06	12.1	7.22	0.036485928	2.173468098	up
T01.PB7470	0	0	0	103	145	81	0	0	0	4.56	5.27	4.12	2.27E-10	Inf	up
T01.PB7472	36	53	129	243	527	256	4.01	3.29	7.5	13.42	24.04	16.35	0.048904148	2.166632798	up
T01.PB7479	1000	1610	1824	4437	8374	5332	67.99	61.08	64.84	149.45	233.27	207.68	0.02292639	1.961158622	up
T01.PB7480	0	0	0	164	156	53	0	0	0	11.3	8.84	4.23	3.87E-08	Inf	up
T01.PB7495	10	4	15	57	77	70	1.22	0.26	0.95	3.27	3.66	4.66	0.035899862	2.588219421	up
T01.PB757	674	748	1426	7	10	11	146.99	91.05	162.38	0.76	0.89	1.38	1.40E-10	-6.775306559	down
T01.PB7590	0	26	11	455	337	434	0	1.45	0.58	22.02	13.49	24.32	9.16E-11	5.313590764	up
T01.PB7592	321	656	609	17867	15016	23324	31.58	36.04	31.31	871.46	605.33	1315.71	5.67E-09	5.122842346	up
T01.PB7605	456	355	1046	4220	8229	4408	28.99	12.6	34.73	132.73	214.04	160.3	8.36E-05	3.037361128	up
T01.PB7664	247	580	220	174	0	83	24.7	32.3	11.48	8.63	0	4.78	0.020717459	-2.015071193	down
T01.PB7837	34	50	43	256	284	427	3.19	2.58	2.09	11.66	10.69	22.5	0.000298113	2.845021213	up
T01.PB7870	65	212	136	1300	1402	2259	5.12	9.3	5.59	50.43	44.97	101.33	2.64E-07	3.633553875	up
T01.PB7931	110	99	154	12	30	0	6.91	3.5	5.06	0.38	0.78	0	0.001493668	-3.287488836	down
T01.PB8050	22	10	0	62	74	70	1.49	0.38	0	2.01	1.97	2.6	0.048430862	2.285534068	up
T01.PB8115	73	186	46	7516	6078	6565	8.08	11.52	2.66	411.99	275.28	416.22	9.46E-16	6.058093324	up
T01.PB815	1692	1797	2616	302	817	406	252.88	149.88	204.26	22.42	50.04	34.84	0.003807901	-2.139157272	down
T01.PB8284	233	442	512	58	40	122	21.19	22.36	24.3	2.64	1.5	6.39	0.001305458	-2.459806169	down
T01.PB8322	407	2314	172	8813	3746	8337	39.23	124.48	8.7	421.09	147.97	460.71	0.004791762	3.028022888	up
T01.PB8333	81	164	78	55	0	0	9.79	10.95	4.92	3.29	0	0	0.021827609	-2.572901807	down
T01.PB8392	0	31	0	3327	3148	1985	0	1.11	0	104.63	81.88	72.19	6.07E-27	8.480261209	up
T01.PB8437	13	0	0	193	179	172	0.9	0	0	6.26	4.8	6.45	1.65E-08	4.734493269	up
T01.PB8524	3	1	0	81	55	47	0.29	0.08	0	3.21	1.8	2.19	3.48E-05	5.063113483	up
T01.PB8856	5189	8752	8710	1717	2398	1884	713.64	671.83	625.95	117.21	135.17	148.82	0.035346128	-1.979704059	down
T01.PB8877	24	32	0	775	220	825	1.55	1.16	0.03	24.25	5.7	29.84	0.000994596	4.884971294	up
T01.PB8939	37	32	134	318	689	318	2.38	1.15	4.45	10.04	17.96	11.59	0.019233341	2.596308222	up
T01.PB895	21	44	116	85653	64869	101872	3.44	3.93	9.68	6771.16	4232.33	9317.51	4.38E-13	10.43186052	up
T01.PB8971	1	1	1	25	32	52	0.07	0.04	0.04	0.9	0.95	2.16	0.000809018	5.03105972	up
T01.PB8976	0	0	4	85	78	137	0	0	0.19	3.14	2.39	5.86	1.98E-07	6.224522665	up
T01.PB9077	27	47	78	154	266	392	1.73	1.69	2.63	4.89	7.01	14.43	0.028382358	2.37400524	up
T01.PB9115	36	40	80	418	663	249	4.94	3.1	5.69	28.15	36.86	19.44	0.003040645	2.977984917	up
T01.PB9144	10	21	14	78	123	80	0.67	0.78	0.48	2.48	3.21	2.92	0.033412232	2.610171813	up
T01.PB925	265	848	245	97	110	117	48	85.74	23.18	8.73	8.17	12.18	0.048808899	-2.015549813	down
T01.PB9262	75	295	140	393	570	808	4.96	10.87	4.86	12.88	15.42	30.58	0.034357332	1.873612959	up
T01.PB9269	424	937	451	171	89	165	29.74	36.69	16.54	5.94	2.58	6.66	0.003597719	-2.103054152	down
T01.PB9322	171	338	344	44	71	46	13.66	15.08	14.4	1.77	2.34	2.11	0.003597719	-2.44492942	down
T01.PB9338	19	31	45	1723	1180	668	1.27	1.15	1.59	56.58	32.03	25.39	1.59E-06	5.174796558	up
T01.PB9388	0	0	34	152	122	138	0	0.02	1	4.21	2.81	4.43	0.00032379	3.591887538	up
T01.PB9479	366	494	428	118	92	167	42.38	31.88	25.84	6.77	4.4	11.09	0.035071368	-1.869320103	down
T01.PB9522	176	274	54	1143	2208	976	14.42	12.52	2.31	46.24	73.84	45.67	0.002276717	2.991722783	up
T01.PB9541	13	19	32	232	221	224	1.23	1.04	1.62	10.88	8.56	12.16	8.29E-05	3.334433507	up
T01.PB9547	325	628	600	9145	10353	9184	39.36	42.44	37.93	548.64	513.07	637.36	4.34E-08	4.168046711	up
T01.PB9564	0	4	0	262	183	664	0	0.21	0	10.49	6.05	30.73	0.000534881	8.517072257	up
T01.PB9615	300	403	348	990	1932	1198	35.16	26.4	21.35	57.59	92.77	80.59	0.007329881	1.859494461	up
T01.PB9620	744	1515	2140	5873	9801	4447	56.13	63.75	84.36	219.45	302.85	192.16	0.011353336	2.158172031	up
T01.PB9636	319	610	716	25904	21381	23251	32.92	35.07	38.55	1323.21	902.57	1373.66	4.95E-09	5.387214452	up
T01.PB9717	3184	4595	7266	395	930	991	410.55	330.61	489.51	25.28	49.18	73.38	0.000221677	-2.775391702	down
T01.PB9768	95	0	0	280	699	288	11.53	0.04	0	16.87	34.72	20.05	0.013335188	3.07177986	up
T01.PB9814	129	323	129	3665	1588	1483	6.8	9.51	3.57	95.74	34.32	44.8	0.020598216	3.544952758	up
T01.PB9839	32	66	28	8366	4991	8675	1.74	2	0.81	225.31	111.2	270.13	1.67E-20	7.42441874	up
T01.PB9858	1702	3605	2166	36939	46158	39612	83.35	98.52	55.46	895.95	926.35	1110.88	0.00020223	4.009705275	up
T01.PB9904	202	452	383	59	131	0	11.28	14.04	11.15	1.64	3	0	0.001816786	-2.485484191	down
T01.PB9923	593	1583	971	12351	11668	17344	28.93	43.09	24.77	298.38	233.24	484.45	9.79E-06	3.733664228	up
T01.PB993	17	33	48	25667	24555	29670	2.63	2.73	3.77	1877.9	1483.11	2511.26	2.14E-19	9.640719566	up
T01.PB9948	226	443	476	26854	33518	42590	9.48	10.37	10.45	557.43	575.8	1022.16	2.75E-10	6.457746797	up
T01.PB9976	187	886	243	68	0	0	11.21	29.52	7.59	2.03	0	0	0.005572234	-4.14234478	down
T01.PB9980	0	25	3	13407	8157	9784	0	0.72	0.09	328.89	165.56	277.5	6.07E-27	10.47492383	up
