# Supplementary material for: SMRT sequencing of full-length transcriptome of seagrasses Zostera japonica
Source: Sci Rep. 2019 Oct 10;9:14537. doi: 10.1038/s41598-019-51176-y (PMC6787188; doi:10.1038/s41598-019-51176-y)
Supplement: Supplementary file 7 — Data S6 [file 41598_2019_51176_MOESM7_ESM.xls]

## Sheet: Sheet1
Data S6. Ortholog in Zostera muelleri.
Z. japonica protein_ID	Z. muelleri ortholog_protein_ID
Gene.39582::T01.PB13516::g.39582::m.39582	maker-1812_103560--0.22-mRNA-1;maker-6217_36585--0.12-mRNA-1;maker-3995_199803_44253_199803--0.29-mRNA-1;maker-78_78152_41408_78152--0.17-mRNA-1;maker-9489_27015--0.13-mRNA-1;augustus_masked-9861_14161--0.1-mRNA-1;maker-15774_9445--0.8-mRNA-1;augustus_masked-5630_25567--0.0-mRNA-1;maker-2300_67949--0.20-mRNA-1;maker-1382_42006--0.22-mRNA-1
Gene.10691::T01.PB4320::g.10691::m.10691	maker-3449_29441--0.10-mRNA-1
Gene.9095::T01.PB3733::g.9095::m.9095	maker-332_217539_25887_166699--0.31-mRNA-1;maker-11952_10315--0.7-mRNA-1;maker-10246_12678--0.11-mRNA-1;maker-5078_35114--0.14-mRNA-1;maker-12449_10638--0.5-mRNA-1
Gene.97392::T01.PB26107::g.97392::m.97392	maker-938_194593_57964_145215--0.27-mRNA-1;maker-9146_53365--0.11-mRNA-1;maker-5794_27122--0.8-mRNA-1
Gene.42444::T01.PB14252::g.42444::m.42444	maker-457_115428--0.58-mRNA-1;maker-7010_43700--0.16-mRNA-1
Gene.52339::T01.PB16197::g.52339::m.52339	maker-3088_94288--0.18-mRNA-1
Gene.2105::T01.PB1058::g.2105::m.2105	maker-4615_122670_1_59224--0.12-mRNA-1;maker-5419_66744--0.33-mRNA-1;maker-9096_43318--0.20-mRNA-1
Gene.59554::T01.PB17526::g.59554::m.59554	maker-5812_52549--0.24-mRNA-1;augustus_masked-1216_72856--0.2-mRNA-1;maker-4197_104990_1_79097--0.21-mRNA-1
Gene.89970::T01.PB24580::g.89970::m.89970	maker-2762_152579_1_134197--0.33-mRNA-1;augustus_masked-7652_21235--0.0-mRNA-1;maker-1916_43822_1_34897--0.19-mRNA-1;maker-4418_24539--0.14-mRNA-1
Gene.7909::T01.PB3282::g.7909::m.7909	maker-8925_24712--0.4-mRNA-1;maker-5194_34920--0.10-mRNA-1
Gene.58472::T01.PB17328::g.58472::m.58472	maker-3658_43983_1_40863--0.16-mRNA-1;maker-7553_21929--0.17-mRNA-1
Gene.91858::T01.PB25077::g.91858::m.91858	maker-2294_56056--0.35-mRNA-1
Gene.18250::T01.PB7226::g.18250::m.18250	maker-9042_20115--0.7-mRNA-1
Gene.10102::T01.PB4109::g.10102::m.10102	maker-9965_25106--0.10-mRNA-1;augustus_masked-15862_14300--0.0-mRNA-1
Gene.76858::T01.PB20768::g.76858::m.76858	maker-469_73202--0.27-mRNA-1;augustus_masked-1111_42066--0.2-mRNA-1
Gene.74560::T01.PB20346::g.74560::m.74560	maker-7518_18361--0.2-mRNA-1;maker-5251_25427_1_5963--0.3-mRNA-1;maker-4309_53627_19838_53627--0.17-mRNA-1;maker-1405_39010_6496_39010--0.13-mRNA-1;augustus_masked-4670_87725_1_83053--0.3-mRNA-1
Gene.88667::T01.PB24233::g.88667::m.88667	maker-7071_55472_1_28049--0.14-mRNA-1;maker-10326_28857--0.8-mRNA-1;augustus_masked-2898_159359_1_24926--0.0-mRNA-1;augustus_masked-4235_83289--0.1-mRNA-1;maker-7785_16657--0.2-mRNA-1;maker-3106_29076--0.10-mRNA-1;snap_masked-5768_32830_8470_28237--0.5-mRNA-1;maker-12384_13819--0.9-mRNA-1;maker-4581_79959--0.15-mRNA-1
Gene.9073::T01.PB3724::g.9073::m.9073	augustus_masked-5657_42958--0.2-mRNA-1
Gene.110734::T01.PB28759::g.110734::m.110734	maker-1845_38690_1_30251--0.11-mRNA-1;maker-401_89596_8299_89596--0.38-mRNA-1
Gene.91691::T01.PB25034::g.91691::m.91691	maker-1761_83768_1_60353--0.19-mRNA-1;augustus_masked-25_93536_1_45876--0.4-mRNA-1
Gene.42711::T01.PB14327::g.42711::m.42711	maker-2716_30949_1_24279--0.18-mRNA-1
Gene.14142::T01.PB5663::g.14142::m.14142	maker-2120_38688--0.9-mRNA-1;maker-2172_132767_1_126965--0.22-mRNA-1;maker-2933_29795--0.8-mRNA-1;maker-975_90716--0.37-mRNA-1;maker-1263_41314--0.15-mRNA-1;maker-698_62196--0.28-mRNA-1;augustus_masked-1658_81533--0.6-mRNA-1
Gene.19669::T01.PB7745::g.19669::m.19669	maker-97_131226_1_109058--0.27-mRNA-1;maker-11883_21642--0.6-mRNA-1
Gene.83591::T01.PB22722::g.83591::m.83591	snap_masked-6140_118129--0.10-mRNA-1;maker-7743_41629_1_28174--0.7-mRNA-1;maker-11899_21131--0.3-mRNA-1;maker-8284_54315_1_39380--0.11-mRNA-1;snap_masked-443_107958--0.10-mRNA-1;maker-1419_40521--0.11-mRNA-1;maker-7729_38103--0.11-mRNA-1;maker-8485_34813--0.13-mRNA-1;snap_masked-4026_82139_1_63522--0.9-mRNA-1;snap_masked-2345_91167_1_56833--0.24-mRNA-1;maker-7243_43013--0.14-mRNA-1;maker-271_2070…
Gene.88299::T01.PB24138::g.88299::m.88299	maker-4813_50108--0.9-mRNA-1;maker-1468_78432--0.18-mRNA-1;augustus_masked-4556_31906_21818_31906--0.0-mRNA-1;snap_masked-1877_151397--0.13-mRNA-1;augustus_masked-7692_86855--0.3-mRNA-1;maker-402_104924_1_22442--0.11-mRNA-1;maker-5363_67811--0.21-mRNA-1;maker-2093_60010--0.25-mRNA-1;maker-1168_147898_72688_147898--0.16-mRNA-1;maker-1845_38690_1_30251--0.10-mRNA-1;maker-401_89596_8299_89596--0.42-…
Gene.4371::T01.PB1943::g.4371::m.4371	maker-9968_26424_1_20447--0.3-mRNA-1;augustus_masked-1209_107589--0.5-mRNA-1;maker-4801_44523--0.10-mRNA-1
Gene.27043::T01.PB10227::g.27043::m.27043	snap_masked-8586_15224--0.1-mRNA-1;augustus_masked-1122_58783--0.2-mRNA-1;maker-3409_49207--0.17-mRNA-1;maker-3042_164362_1_64637--0.13-mRNA-1;maker-1909_129585--0.27-mRNA-1;maker-8528_81070--0.21-mRNA-1;augustus_masked-10035_12965--0.1-mRNA-1;maker-10677_30392_1_12480--0.4-mRNA-1;maker-10890_35840--0.11-mRNA-1;maker-5362_33602_15930_33602--0.13-mRNA-1;maker-5993_88670--0.15-mRNA-1
Gene.24053::T01.PB9204::g.24053::m.24053	maker-580_86984_12241_62894--0.13-mRNA-1;maker-7174_17854--0.10-mRNA-1;maker-7293_35601--0.22-mRNA-1;maker-8869_14777--0.4-mRNA-1;maker-7197_22932--0.5-mRNA-1;maker-3919_26063--0.9-mRNA-1;maker-1376_110388_32312_110388--0.30-mRNA-1;maker-4218_25117_1_12035--0.5-mRNA-1;maker-465_90016_1_64172--0.13-mRNA-1;maker-4218_25117_12046_25117--0.6-mRNA-1;maker-5961_39896--0.10-mRNA-1
Gene.29240::T01.PB10845::g.29240::m.29240	maker-15593_11343--0.9-mRNA-1
Gene.88251::T01.PB24126::g.88251::m.88251	maker-335_151437--0.50-mRNA-1
Gene.100660::T01.PB26765::g.100660::m.100660	augustus_masked-13885_7998--0.0-mRNA-1
Gene.6737::T01.PB2838::g.6737::m.6737	maker-363_185605_29369_185605--0.52-mRNA-1;maker-10031_28014--0.4-mRNA-1;snap_masked-6589_21291--0.3-mRNA-1;maker-240_82374--0.17-mRNA-1;maker-5488_36611--0.11-mRNA-1;maker-2750_44874--0.11-mRNA-1;maker-8905_15862--0.4-mRNA-1;maker-19064_11889--0.3-mRNA-1;maker-2219_56013--0.2-mRNA-1;maker-10955_28937_1_26789--0.2-mRNA-1;maker-6222_19793--0.16-mRNA-1;maker-6778_32108--0.5-mRNA-1;maker-3833_64415-…
Gene.6414::T01.PB2704::g.6414::m.6414	maker-7615_42726--0.13-mRNA-1;maker-7890_29268--0.9-mRNA-1;maker-2749_131588_1_48244--0.26-mRNA-1;maker-32_139561--0.27-mRNA-1;maker-315_69941--0.13-mRNA-1;maker-1540_95089--0.21-mRNA-1;maker-4620_32975_9037_32975--0.9-mRNA-1;maker-6119_80937_25191_75580--0.17-mRNA-1;maker-6230_69415--0.23-mRNA-1;maker-32_139561--0.29-mRNA-1;maker-6617_48654--0.5-mRNA-1;augustus_masked-10980_21111--0.1-mRNA-1;mak…
Gene.83164::T01.PB22576::g.83164::m.83164	maker-98_116150--0.40-mRNA-1;maker-5773_20835--0.14-mRNA-1;maker-8705_16089--0.6-mRNA-1
Gene.30543::T01.PB11181::g.30543::m.30543	augustus_masked-1288_96379_47878_96379--0.2-mRNA-1
Gene.103118::T01.PB27256::g.103118::m.103118	maker-532_51439--0.15-mRNA-1;maker-27_147045--0.39-mRNA-1
Gene.7546::T01.PB3144::g.7546::m.7546	maker-2804_70345--0.26-mRNA-1;maker-4269_46802--0.20-mRNA-1
Gene.39239::T01.PB13425::g.39239::m.39239	maker-1278_40196_10897_40196--0.13-mRNA-1;snap_masked-1296_69203--0.18-mRNA-1
Gene.90299::T01.PB24667::g.90299::m.90299	maker-948_67506_5719_67506--0.16-mRNA-1;snap_masked-332_217539_25887_166699--0.23-mRNA-1;augustus_masked-4276_24959--0.1-mRNA-1;maker-1490_48955_37642_48955--0.12-mRNA-1;maker-2357_53999--0.15-mRNA-1;maker-14870_6930--0.7-mRNA-1;maker-7106_34646--0.17-mRNA-1;maker-1576_152106--0.47-mRNA-1;maker-7180_17834--0.4-mRNA-1;maker-2593_62928--0.15-mRNA-1;augustus_masked-6303_55421_1_8891--0.1-mRNA-1;make…
Gene.67510::T01.PB19053::g.67510::m.67510	maker-9384_15961_1_6353--0.5-mRNA-1
Gene.25332::T01.PB9668::g.25332::m.25332	maker-3749_115439_1_111432--0.40-mRNA-1;maker-2387_81538_23468_81538--0.8-mRNA-1;maker-12500_19717--0.4-mRNA-1;maker-4221_123201_26907_61181--0.5-mRNA-1;maker-1059_42662--0.7-mRNA-1;maker-8463_15467--0.8-mRNA-1;maker-12374_10791--0.7-mRNA-1;augustus_masked-2788_48923_1_16025--0.2-mRNA-1
Gene.84779::T01.PB23142::g.84779::m.84779	maker-10890_35840--0.11-mRNA-1;maker-6311_54051--0.8-mRNA-1;maker-8803_35842--0.11-mRNA-1;maker-4416_41637--0.12-mRNA-1;augustus_masked-10035_12965--0.1-mRNA-1;augustus_masked-3734_75634_1_63857--0.0-mRNA-1;maker-416_263001_96159_263001--0.28-mRNA-1;maker-12436_9690--0.8-mRNA-1;maker-8387_25995--0.13-mRNA-1;maker-9977_42840_33374_42840--0.2-mRNA-1;augustus_masked-7001_34919--0.2-mRNA-1;augustus_m…
Gene.79428::T01.PB21283::g.79428::m.79428	maker-4237_121821_49242_111099--0.10-mRNA-1;maker-4227_25089_1_16599--0.11-mRNA-1
Gene.2252::T01.PB1123::g.2252::m.2252	maker-2169_35579--0.18-mRNA-1;maker-2730_32052--0.24-mRNA-1;maker-974_100570--0.40-mRNA-1
Gene.88328::T01.PB24145::g.88328::m.88328	maker-14071_7783--0.2-mRNA-1;snap_masked-5839_41011--0.2-mRNA-1;augustus_masked-9158_20524--0.0-mRNA-1;augustus_masked-829_117226_1_71975--0.4-mRNA-1;maker-2420_43425--0.11-mRNA-1
Gene.26212::T01.PB9985::g.26212::m.26212	maker-3807_42058_8788_15395--0.4-mRNA-1
Gene.93240::T01.PB25297::g.93240::m.93240	maker-11138_15675--0.12-mRNA-1;augustus_masked-3379_66425--0.0-mRNA-1;maker-395_77190--0.24-mRNA-1;maker-104_74335_26975_48195--0.9-mRNA-1;maker-2129_55464--0.19-mRNA-1;augustus_masked-629_62522--0.1-mRNA-1;maker-1742_40277_1_16241--0.6-mRNA-1;maker-472_67138--0.16-mRNA-1;maker-6094_25960_1_10894--0.2-mRNA-1
Gene.18631::T01.PB7374::g.18631::m.18631	maker-1713_63546--0.15-mRNA-1;maker-1488_38244--0.8-mRNA-1;maker-2022_222697_45810_124769--0.38-mRNA-1;maker-1860_48289_1_16692--0.4-mRNA-1;maker-1598_62992--0.24-mRNA-1;maker-5245_100742_47903_100742--0.17-mRNA-1
Gene.13227::T01.PB5328::g.13227::m.13227	augustus_masked-2332_94363--0.3-mRNA-1;augustus_masked-8920_42282--0.0-mRNA-1
Gene.85976::T01.PB23495::g.85976::m.85976	maker-4020_63924--0.19-mRNA-1;augustus_masked-2078_91476--0.5-mRNA-1;maker-8701_46665--0.21-mRNA-1;augustus_masked-6198_74841--0.1-mRNA-1;maker-5864_34828--0.21-mRNA-1;maker-8771_38188--0.20-mRNA-1;maker-13606_10164--0.4-mRNA-1;augustus_masked-11677_16281--0.2-mRNA-1;maker-3766_47851_9824_47851--0.11-mRNA-1;augustus_masked-3255_30398--0.0-mRNA-1;snap_masked-4690_78307--0.6-mRNA-1;maker-6806_31416…
Gene.33660::T01.PB11999::g.33660::m.33660	augustus_masked-5714_66456--0.7-mRNA-1;maker-3861_26235--0.10-mRNA-1;maker-741_174596_1_127217--0.44-mRNA-1;maker-16017_6474--0.6-mRNA-1
Gene.109437::T01.PB28504::g.109437::m.109437	maker-1734_135115--0.34-mRNA-1
Gene.41042::T01.PB13874::g.41042::m.41042	augustus_masked-221_65585--0.0-mRNA-1;maker-5324_21918_1_21014--0.6-mRNA-1;maker-13747_29403--0.9-mRNA-1;maker-9190_30489_9228_30489--0.4-mRNA-1;snap_masked-8698_45930--0.7-mRNA-1;maker-16728_10858--0.15-mRNA-1;maker-4210_72797_27433_48958--0.9-mRNA-1;maker-2958_128508_1_111063--0.27-mRNA-1;maker-15281_6477--0.4-mRNA-1;maker-562_50833--0.16-mRNA-1;augustus_masked-163_138561_15563_115813--0.1-mRNA…
Gene.2046::T01.PB1025::g.2046::m.2046	augustus_masked-6844_18519--0.0-mRNA-1;maker-9559_53439--0.9-mRNA-1;augustus_masked-1526_43475--0.2-mRNA-1;snap_masked-905_67371--0.10-mRNA-1;maker-5354_73570--0.10-mRNA-1;maker-10263_12643_2585_12643--0.4-mRNA-1;maker-5354_73570--0.11-mRNA-1;snap_masked-5034_22765--0.6-mRNA-1;augustus_masked-12093_10129--0.0-mRNA-1;augustus_masked-7491_25842_1_11710--0.0-mRNA-1;maker-1139_73019_14742_62631--0.8-…
Gene.30644::T01.PB11205::g.30644::m.30644	maker-3882_57425_1_45433--0.14-mRNA-1;maker-9877_31616--0.5-mRNA-1
Gene.60236::T01.PB17657::g.60236::m.60236	maker-8150_18031--0.9-mRNA-1
Gene.9257::T01.PB3797::g.9257::m.9257	maker-2500_73252_1_66348--0.7-mRNA-1;maker-9229_14208--0.6-mRNA-1
Gene.76934::T01.PB20782::g.76934::m.76934	maker-409_61104--0.26-mRNA-1
Gene.81414::T01.PB21935::g.81414::m.81414	maker-1003_159786--0.38-mRNA-1;maker-5593_57012_1_36180--0.6-mRNA-1;snap_masked-291_89148_1_53740--0.10-mRNA-1;maker-5664_82107--0.25-mRNA-1;augustus_masked-11179_12842--0.0-mRNA-1;maker-1270_76741_1_57334--0.16-mRNA-1;maker-2992_111838_13402_111838--0.49-mRNA-1;maker-5289_70221--0.37-mRNA-1;maker-7395_17411--0.4-mRNA-1;maker-4375_30691--0.9-mRNA-1;maker-7444_17319--0.6-mRNA-1;maker-980_43598_1_3…
Gene.48590::T01.PB15498::g.48590::m.48590	augustus_masked-2886_56842_8301_40595--0.0-mRNA-1;snap_masked-5302_35388--0.9-mRNA-1
Gene.13089::T01.PB5273::g.13089::m.13089	maker-7330_26647--0.12-mRNA-1;augustus_masked-4550_26048--0.1-mRNA-1
Gene.69219::T01.PB19355::g.69219::m.69219	maker-14490_18458--0.12-mRNA-1
Gene.78653::T01.PB21130::g.78653::m.78653	maker-175_67156--0.27-mRNA-1;maker-2935_88568--0.10-mRNA-1;snap_masked-3052_51859--0.12-mRNA-1
Gene.26088::T01.PB9950::g.26088::m.26088	augustus_masked-1088_63888--0.1-mRNA-1;maker-5758_31118--0.8-mRNA-1
Gene.26934::T01.PB10195::g.26934::m.26934	maker-1778_57795--0.20-mRNA-1;maker-6596_18995--0.5-mRNA-1
Gene.69463::T01.PB19400::g.69463::m.69463	maker-10772_22291--0.4-mRNA-1;snap_masked-5439_21644--0.2-mRNA-1;maker-15391_6363--0.4-mRNA-1
Gene.82191::T01.PB22235::g.82191::m.82191	maker-1073_93010_1_82060--0.29-mRNA-1;maker-3797_30273--0.5-mRNA-1
Gene.26397::T01.PB10042::g.26397::m.26397	augustus_masked-512_89388--0.1-mRNA-1;maker-4385_43416--0.16-mRNA-1;maker-6580_19033--0.11-mRNA-1;augustus_masked-9861_14161--0.0-mRNA-1;maker-5630_25567--0.9-mRNA-1;augustus_masked-14129_50760_40786_50760--0.9-mRNA-1;maker-3994_128556_23311_72895--0.4-mRNA-1;maker-12522_10774--0.2-mRNA-1;augustus_masked-1982_40264--0.2-mRNA-1;maker-3944_77889_1_53141--0.2-mRNA-1;maker-5204_59108--0.16-mRNA-1;mak…
Gene.381::T01.PB196::g.381::m.381	maker-6723_19504--0.7-mRNA-1;maker-6200_56478_1_42187--0.18-mRNA-1;maker-9862_61227--0.27-mRNA-1;maker-65_81452_1_11137--0.5-mRNA-1;maker-2461_52701_1_43479--0.14-mRNA-1;maker-11205_11294--0.7-mRNA-1
Gene.92875::T01.PB25240::g.92875::m.92875	augustus_masked-327_72470_25471_36176--0.1-mRNA-1
Gene.53281::T01.PB16364::g.53281::m.53281	augustus_masked-5269_66789--0.3-mRNA-1;maker-600_50423_1_38534--0.7-mRNA-1
Gene.18843::T01.PB7451::g.18843::m.18843	snap_masked-6562_50082--0.3-mRNA-1;augustus_masked-2520_41950_1_24914--0.1-mRNA-1;augustus_masked-5439_21644--0.1-mRNA-1;snap_masked-2417_40382--0.3-mRNA-1;augustus_masked-10811_40078--0.0-mRNA-1;maker-3520_73887--0.13-mRNA-1;augustus_masked-31_108959_1_32419--0.0-mRNA-1;augustus_masked-1586_37589--0.2-mRNA-1;maker-5889_30589--0.14-mRNA-1;augustus_masked-14068_12611--0.0-mRNA-1;maker-5086_28429--…
Gene.19799::T01.PB7788::g.19799::m.19799	maker-4748_51381--0.14-mRNA-1;maker-1201_100783--0.24-mRNA-1
Gene.12801::T01.PB5159::g.12801::m.12801	maker-7764_24661--0.6-mRNA-1;maker-5000_50565--0.10-mRNA-1;maker-2553_96102_44254_96102--0.16-mRNA-1;maker-2227_35641--0.9-mRNA-1;maker-3445_51177_8177_51177--0.7-mRNA-1;maker-1480_65477_1_31774--0.10-mRNA-1;maker-1144_80309_1_47089--0.17-mRNA-1;maker-3635_79579--0.36-mRNA-1;maker-386_69489_41793_69489--0.7-mRNA-1;maker-5924_74038--0.19-mRNA-1;augustus_masked-4942_117929_1_92811--0.4-mRNA-1;maker…
Gene.83902::T01.PB22835::g.83902::m.83902	maker-1746_63762_40487_63762--0.12-mRNA-1
Gene.9563::T01.PB3908::g.9563::m.9563	maker-12164_24631--0.12-mRNA-1;maker-4841_28292--0.13-mRNA-1;maker-10258_28787--0.18-mRNA-1;maker-6551_26360--0.6-mRNA-1;maker-2604_34138_1_21080--0.15-mRNA-1;maker-2716_30949_1_24279--0.25-mRNA-1;maker-9901_35941--0.13-mRNA-1;maker-4953_24493--0.11-mRNA-1;maker-66_107318_1_40881--0.18-mRNA-1;maker-14304_7542--0.3-mRNA-1;maker-3402_103814_1_27842--0.7-mRNA-1;maker-16758_7983--0.2-mRNA-1;maker-407…
Gene.43310::T01.PB14490::g.43310::m.43310	maker-5675_21069--0.7-mRNA-1;maker-3042_164362_69401_164362--0.17-mRNA-1
Gene.52907::T01.PB16300::g.52907::m.52907	maker-8929_39730--0.8-mRNA-1
Gene.93211::T01.PB25292::g.93211::m.93211	maker-8600_26622--0.9-mRNA-1;maker-10047_12947--0.3-mRNA-1;maker-4235_83289--0.31-mRNA-1;snap_masked-1614_134419--0.19-mRNA-1;augustus_masked-94_183086_1_133957--0.7-mRNA-1;maker-6379_22494--0.10-mRNA-1
Gene.89637::T01.PB24490::g.89637::m.89637	maker-3842_26338--0.14-mRNA-1;maker-7110_31260--0.11-mRNA-1
Gene.4831::T01.PB2117::g.4831::m.4831	maker-1190_66147_1_35879--0.18-mRNA-1;maker-1288_96379_1_46235--0.7-mRNA-1;maker-3429_105405_1_89508--0.28-mRNA-1;maker-8918_46995--0.25-mRNA-1;augustus_masked-7074_40374_9973_32468--0.0-mRNA-1;augustus_masked-905_67371--0.2-mRNA-1;augustus_masked-4897_83592_21735_83592--0.1-mRNA-1;maker-2357_53999--0.15-mRNA-1;maker-4493_72015--0.34-mRNA-1;maker-2363_37600_21913_37600--0.7-mRNA-1;augustus_masked…
Gene.6453::T01.PB2719::g.6453::m.6453	snap_masked-689_49272--0.6-mRNA-1;maker-3118_45540--0.16-mRNA-1
Gene.24044::T01.PB9200::g.24044::m.24044	augustus_masked-3300_58509_19482_51235--0.0-mRNA-1;augustus_masked-16255_5526--0.0-mRNA-1
Gene.25392::T01.PB9691::g.25392::m.25392	maker-4728_30184_1_14652--0.2-mRNA-1;maker-14855_8213--0.10-mRNA-1;maker-11741_14351--0.4-mRNA-1;maker-10466_59106--0.11-mRNA-1;maker-9395_29465--0.6-mRNA-1;augustus_masked-3579_32795--0.0-mRNA-1;maker-16880_8143--0.3-mRNA-1;augustus_masked-6530_118290_1_83740--0.2-mRNA-1;maker-374_81978--0.20-mRNA-1;maker-3811_63217--0.4-mRNA-1;maker-633_51627--0.9-mRNA-1;maker-4692_74795_1_31340--0.8-mRNA-1;mak…
Gene.8162::T01.PB3381::g.8162::m.8162	maker-4554_46119_1_43752--0.6-mRNA-1
Gene.93432::T01.PB25328::g.93432::m.93432	maker-3995_199803_44253_199803--0.34-mRNA-1;snap_masked-12431_18430--0.2-mRNA-1
Gene.5920::T01.PB2524::g.5920::m.5920	maker-5784_89671--0.17-mRNA-1;maker-2373_36013--0.10-mRNA-1;maker-5488_36611--0.13-mRNA-1
Gene.96866::T01.PB26010::g.96866::m.96866	augustus_masked-3970_84567--0.3-mRNA-1
Gene.101375::T01.PB26901::g.101375::m.101375	maker-6147_37553--0.4-mRNA-1;maker-97_131226_1_109058--0.31-mRNA-1
Gene.20130::T01.PB7905::g.20130::m.20130	snap_masked-6140_118129--0.10-mRNA-1;maker-1922_136839_22334_136839--0.34-mRNA-1;maker-7802_24682--0.2-mRNA-1
Gene.26803::T01.PB10160::g.26803::m.26803	maker-6240_73164--0.19-mRNA-1;maker-2630_233610--1.57-mRNA-1
Gene.88338::T01.PB24148::g.88338::m.88338	maker-14049_7813--0.4-mRNA-1
Gene.69370::T01.PB19381::g.69370::m.69370	maker-1307_102944_1_94913--0.22-mRNA-1
Gene.28446::T01.PB10623::g.28446::m.28446	augustus_masked-8632_19726--0.0-mRNA-1;snap_masked-2650_142171--0.42-mRNA-1;maker-4323_57056_19269_57056--0.19-mRNA-1;maker-1147_67955_1_57986--0.15-mRNA-1;maker-3732_57153--0.12-mRNA-1;maker-5776_45211_21596_34688--0.10-mRNA-1
Gene.47822::T01.PB15353::g.47822::m.47822	maker-7518_18361--0.2-mRNA-1;maker-5251_25427_1_5963--0.3-mRNA-1;augustus_masked-4670_87725_1_83053--0.3-mRNA-1;maker-1405_39010_6496_39010--0.13-mRNA-1;maker-513_113536--0.24-mRNA-1
Gene.79275::T01.PB21252::g.79275::m.79275	maker-9743_62295_1_54084--0.7-mRNA-1;snap_masked-11339_25266--0.1-mRNA-1;maker-5246_89484_45885_89484--0.6-mRNA-1;maker-3611_49809_1_40168--0.10-mRNA-1;maker-3641_27028--0.12-mRNA-1
Gene.95373::T01.PB25718::g.95373::m.95373	augustus_masked-5106_22583--0.2-mRNA-1;snap_masked-1675_38615--0.2-mRNA-1;maker-407_64324_26401_64324--0.12-mRNA-1;maker-3371_35200_21853_35200--0.6-mRNA-1;maker-2049_137814_90310_137814--0.10-mRNA-1;augustus_masked-12898_44828--0.2-mRNA-1;maker-1229_99470_21441_99470--0.29-mRNA-1;maker-467_159167_65140_159167--0.16-mRNA-1;augustus_masked-12001_31492--0.0-mRNA-1;maker-782_107824--0.28-mRNA-1;make…
Gene.1883::T01.PB946::g.1883::m.1883	maker-12432_22705--0.6-mRNA-1
Gene.25359::T01.PB9678::g.25359::m.25359	maker-5752_52314--0.20-mRNA-1;maker-3554_53766--0.34-mRNA-1
Gene.43964::T01.PB14637::g.43964::m.43964	maker-526_123776_90956_123776--0.4-mRNA-1;maker-7370_25509--0.15-mRNA-1;maker-2733_38653--0.18-mRNA-1
Gene.85950::T01.PB23486::g.85950::m.85950	maker-3513_55359_39905_55359--0.6-mRNA-1
Gene.25228::T01.PB9625::g.25228::m.25228	snap_masked-12421_9715--0.1-mRNA-1
Gene.12548::T01.PB5058::g.12548::m.12548	maker-12434_22833--0.9-mRNA-1;maker-177_95264_1_92263--0.21-mRNA-1
Gene.23538::T01.PB9032::g.23538::m.23538	maker-205_147440_78100_147440--0.18-mRNA-1
Gene.92056::T01.PB25111::g.92056::m.92056	maker-520_104690--0.24-mRNA-1;maker-6036_50945--0.21-mRNA-1
Gene.85907::T01.PB23474::g.85907::m.85907	maker-12061_24867--0.12-mRNA-1
Gene.2039::T01.PB1022::g.2039::m.2039	maker-9838_22879--0.4-mRNA-1
Gene.35853::T01.PB12574::g.35853::m.35853	snap_masked-2476_82634--0.15-mRNA-1;maker-2524_84961--0.13-mRNA-1;augustus_masked-9997_24869--0.1-mRNA-1;maker-6871_27096_1_8499--0.3-mRNA-1;maker-9534_56027_1_48141--0.3-mRNA-1;maker-10550_27092_1_25072--0.7-mRNA-1;maker-4309_53627_19838_53627--0.17-mRNA-1
Gene.34157::T01.PB12140::g.34157::m.34157	maker-328_90751_32825_90751--0.22-mRNA-1;maker-131_151436_1_128893--0.21-mRNA-1;maker-13422_31752--0.6-mRNA-1;maker-5517_24780--0.4-mRNA-1;maker-3711_56269--0.14-mRNA-1;maker-519_143527--0.20-mRNA-1;maker-7000_23378--0.9-mRNA-1;maker-10366_17872--0.12-mRNA-1;maker-10198_13413--0.4-mRNA-1
Gene.16665::T01.PB6621::g.16665::m.16665	maker-12384_13819--0.9-mRNA-1;maker-7071_55472_1_28049--0.14-mRNA-1
Gene.24520::T01.PB9360::g.24520::m.24520	maker-848_149113_71376_131410--0.24-mRNA-1;maker-7135_69536--0.14-mRNA-1;maker-6795_33062--0.5-mRNA-1;maker-6795_33062--0.6-mRNA-1;maker-257_195290_1_44990--0.11-mRNA-1;maker-122_233858_200983_233858--0.19-mRNA-1;augustus_masked-14376_13726--0.1-mRNA-1;maker-2856_70221_23472_70221--0.18-mRNA-1;maker-4547_65078--0.24-mRNA-1;maker-3682_47097_5259_47097--0.13-mRNA-1;maker-651_103079_1_16097--0.11-mR…
Gene.28596::T01.PB10663::g.28596::m.28596	augustus_masked-449_150093_75286_150093--0.8-mRNA-1
Gene.23315::T01.PB8966::g.23315::m.23315	snap_masked-11208_28024--0.7-mRNA-1
Gene.91573::T01.PB25004::g.91573::m.91573	maker-10001_50208--0.7-mRNA-1;maker-157_82001--0.29-mRNA-1
Gene.17228::T01.PB6843::g.17228::m.17228	maker-792_142693_1_67801--0.16-mRNA-1
Gene.86594::T01.PB23673::g.86594::m.86594	maker-1671_162286_70489_162286--0.36-mRNA-1;maker-192_87519--0.18-mRNA-1;maker-4913_65179--0.6-mRNA-1;maker-4741_88200_1_74616--0.30-mRNA-1;maker-5018_126940_1_43117--0.20-mRNA-1;maker-11131_58707--0.14-mRNA-1;maker-614_62423_40256_62423--0.14-mRNA-1;maker-744_144269_1_46339--0.10-mRNA-1;maker-608_71622--0.30-mRNA-1;maker-314_104679--0.38-mRNA-1;maker-18416_6205--0.4-mRNA-1
Gene.93458::T01.PB25333::g.93458::m.93458	augustus_masked-12063_48974--0.7-mRNA-1;augustus_masked-553_54071_41041_54071--0.0-mRNA-1
Gene.41671::T01.PB14037::g.41671::m.41671	augustus_masked-15151_10862--0.0-mRNA-1;augustus_masked-5166_106207--0.2-mRNA-1;augustus_masked-1412_82403--0.0-mRNA-1
Gene.49327::T01.PB15634::g.49327::m.49327	maker-6324_80549_1_52772--0.4-mRNA-1;maker-3080_80871_1_50954--0.22-mRNA-1
Gene.12959::T01.PB5224::g.12959::m.12959	maker-8081_16142--0.7-mRNA-1;maker-414_111635_33362_111635--0.17-mRNA-1;maker-2635_93527--0.33-mRNA-1
Gene.89735::T01.PB24515::g.89735::m.89735	augustus_masked-16585_6076--0.1-mRNA-1;maker-3930_66466_25548_66466--0.17-mRNA-1;snap_masked-1709_48072_3955_48072--0.11-mRNA-1;maker-9055_51033_18495_51033--0.17-mRNA-1;maker-1640_53276--0.10-mRNA-1;maker-500_52247_3964_29592--0.7-mRNA-1;maker-9612_26835--0.10-mRNA-1
Gene.39494::T01.PB13490::g.39494::m.39494	maker-4348_52655--0.4-mRNA-1;maker-4487_30318_19435_30318--0.3-mRNA-1;maker-11041_14008--0.7-mRNA-1
Gene.34562::T01.PB12247::g.34562::m.34562	maker-1234_112384--0.26-mRNA-1;maker-4683_28273_1_22443--0.8-mRNA-1;snap_masked-1132_152700_7597_152700--0.38-mRNA-1
Gene.104520::T01.PB27529::g.104520::m.104520	maker-4464_36170--0.9-mRNA-1
Gene.8185::T01.PB3391::g.8185::m.8185	maker-8133_30723--0.7-mRNA-1;maker-1746_63762_40487_63762--0.10-mRNA-1
Gene.78823::T01.PB21162::g.78823::m.78823	maker-5679_33930--0.16-mRNA-1
Gene.91718::T01.PB25041::g.91718::m.91718	augustus_masked-2383_43986--0.1-mRNA-1
Gene.95446::T01.PB25732::g.95446::m.95446	maker-67_81294--0.29-mRNA-1;maker-5930_20478--0.9-mRNA-1
Gene.22764::T01.PB8785::g.22764::m.22764	maker-5074_55074--0.6-mRNA-1;maker-2100_234542_71531_92482--0.6-mRNA-1;maker-3200_60844_1_33484--0.7-mRNA-1;maker-2553_96102_44254_96102--0.27-mRNA-1;maker-2553_96102_44254_96102--0.28-mRNA-1;maker-7922_19337--0.12-mRNA-1
Gene.3315::T01.PB1548::g.3315::m.3315	maker-1922_136839_22334_136839--0.28-mRNA-1;maker-4443_86292_51253_86292--0.6-mRNA-1
Gene.11855::T01.PB4774::g.11855::m.11855	maker-3080_80871_1_50954--0.23-mRNA-1;maker-11770_30287--0.7-mRNA-1
Gene.36367::T01.PB12697::g.36367::m.36367	maker-4585_89849--0.26-mRNA-1;augustus_masked-9044_46087--0.2-mRNA-1;augustus_masked-785_111705--0.5-mRNA-1;maker-13375_11791--0.7-mRNA-1;maker-1686_90900_1_88449--0.31-mRNA-1;maker-636_159591--0.48-mRNA-1;maker-3788_57204--0.6-mRNA-1;maker-9264_22943_1_13174--0.7-mRNA-1
Gene.42977::T01.PB14404::g.42977::m.42977	maker-414_111635_33362_111635--0.25-mRNA-1;maker-311_182347--0.83-mRNA-1
Gene.3862::T01.PB1753::g.3862::m.3862	maker-9397_25966--0.9-mRNA-1
Gene.106313::T01.PB27875::g.106313::m.106313	maker-16159_14276--0.2-mRNA-1
Gene.13859::T01.PB5560::g.13859::m.13859	maker-7113_17979--0.5-mRNA-1;maker-4812_44386_1_23272--0.8-mRNA-1;augustus_masked-11836_21983--0.0-mRNA-1
Gene.107836::T01.PB28185::g.107836::m.107836	maker-8601_27416--0.13-mRNA-1;maker-2156_54214_47054_54214--0.3-mRNA-1;maker-2472_90466--0.25-mRNA-1;maker-4797_99373_1_68324--0.36-mRNA-1;maker-10215_18341--0.8-mRNA-1;augustus_masked-1204_69317--0.4-mRNA-1;maker-8995_14569--0.4-mRNA-1;augustus_masked-14873_16402--0.0-mRNA-1;maker-5291_37828_27422_37828--0.6-mRNA-1;augustus_masked-10573_21980_15364_21980--0.0-mRNA-1
Gene.86969::T01.PB23779::g.86969::m.86969	snap_masked-17016_14022--0.2-mRNA-1;maker-1277_51131--0.20-mRNA-1;maker-1003_159786--0.39-mRNA-1;maker-7922_19337--0.15-mRNA-1
Gene.1416::T01.PB715::g.1416::m.1416	snap_masked-13345_11755--0.2-mRNA-1
Gene.33328::T01.PB11912::g.33328::m.33328	maker-1258_120744_45831_82594--0.21-mRNA-1;maker-4844_49178--0.33-mRNA-1;maker-4277_148429--0.45-mRNA-1;augustus_masked-1464_85916_1_65131--0.1-mRNA-1
Gene.60799::T01.PB17758::g.60799::m.60799	maker-1092_64630_16655_38503--0.14-mRNA-1
Gene.8503::T01.PB3513::g.8503::m.8503	maker-1190_66147_1_35879--0.18-mRNA-1;maker-1288_96379_1_46235--0.7-mRNA-1;augustus_masked-905_67371--0.2-mRNA-1;augustus_masked-4897_83592_21735_83592--0.1-mRNA-1;maker-6997_61138_20544_61138--0.9-mRNA-1;augustus_masked-7480_17261--0.1-mRNA-1;augustus_masked-18281_5931--0.0-mRNA-1
Gene.80674::T01.PB21654::g.80674::m.80674	maker-4729_146523--0.42-mRNA-1
Gene.41304::T01.PB13938::g.41304::m.41304	maker-301_101604_46295_78842--0.8-mRNA-1;maker-301_101604_1_46284--0.18-mRNA-1
Gene.12086::T01.PB4871::g.12086::m.12086	maker-914_112341_1_64024--0.28-mRNA-1;maker-5427_37043--0.4-mRNA-1;maker-1909_129585--0.23-mRNA-1;maker-5703_66688--0.18-mRNA-1;maker-10139_22522--0.11-mRNA-1;augustus_masked-2655_53964--0.0-mRNA-1;maker-3347_56403_1_9486--0.3-mRNA-1;maker-125_171985_128925_171985--0.13-mRNA-1;augustus_masked-6114_48709--0.1-mRNA-1
Gene.13948::T01.PB5592::g.13948::m.13948	maker-3569_54800_8891_42041--0.3-mRNA-1;maker-4730_57818--0.12-mRNA-1
Gene.15308::T01.PB6100::g.15308::m.15308	maker-9019_23678--0.7-mRNA-1;maker-8713_48240--0.12-mRNA-1
Gene.63085::T01.PB18223::g.63085::m.63085	maker-4022_37376--0.3-mRNA-1
Gene.70311::T01.PB19553::g.70311::m.70311	maker-3812_85206--0.10-mRNA-1;maker-2302_70504_1_67286--0.18-mRNA-1;maker-14810_6990--0.4-mRNA-1;augustus_masked-11049_28781--0.1-mRNA-1;snap_masked-11054_31728--0.3-mRNA-1;maker-8650_19615--0.7-mRNA-1;augustus_masked-464_78415--0.5-mRNA-1;maker-94_183086_1_133957--0.40-mRNA-1
Gene.108469::T01.PB28313::g.108469::m.108469	maker-3462_60233_6407_60233--0.14-mRNA-1
Gene.41253::T01.PB13923::g.41253::m.41253	maker-4496_62737--0.41-mRNA-1;maker-7574_35102--0.6-mRNA-1;maker-4931_31662--0.5-mRNA-1
Gene.81159::T01.PB21832::g.81159::m.81159	maker-6988_18239--0.6-mRNA-1;snap_masked-3226_48034--0.9-mRNA-1;maker-3777_53536--0.13-mRNA-1
Gene.89356::T01.PB24420::g.89356::m.89356	maker-16603_14648--0.22-mRNA-1
Gene.40583::T01.PB13757::g.40583::m.40583	augustus_masked-117_92563_53556_92563--0.2-mRNA-1;maker-7054_37445--0.15-mRNA-1;augustus_masked-10130_14009--0.3-mRNA-1
Gene.20642::T01.PB8071::g.20642::m.20642	maker-1507_213155_81290_130496--0.20-mRNA-1;maker-3639_76543--0.26-mRNA-1
Gene.53325::T01.PB16372::g.53325::m.53325	maker-11188_50678--0.26-mRNA-1;maker-4415_41457_1_20495--0.6-mRNA-1
Gene.82272::T01.PB22263::g.82272::m.82272	maker-2755_127807--0.55-mRNA-1;maker-7658_58562--0.23-mRNA-1
Gene.24865::T01.PB9481::g.24865::m.24865	maker-13743_15781--0.4-mRNA-1;maker-9280_14109--0.7-mRNA-1;maker-4729_146523--0.54-mRNA-1
Gene.82463::T01.PB22332::g.82463::m.82463	augustus_masked-3763_34550_1_8416--0.2-mRNA-1
Gene.80427::T01.PB21544::g.80427::m.80427	augustus_masked-1665_104370--0.0-mRNA-1;augustus_masked-2293_132778_53478_132778--0.0-mRNA-1
Gene.21794::T01.PB8455::g.21794::m.21794	augustus_masked-1229_99470_21441_99470--0.2-mRNA-1
Gene.62646::T01.PB18130::g.62646::m.62646	maker-428_104934--0.18-mRNA-1;maker-1087_149629_103800_149629--0.8-mRNA-1;maker-7927_35330--0.7-mRNA-1;maker-11237_25326--0.9-mRNA-1;maker-7995_27151--0.13-mRNA-1;maker-199_92031--0.23-mRNA-1;maker-781_86813_10789_16426--0.4-mRNA-1;maker-2580_39438--0.8-mRNA-1;maker-12950_9036--0.6-mRNA-1
Gene.51359::T01.PB16016::g.51359::m.51359	maker-1565_50265--0.9-mRNA-1
Gene.49358::T01.PB15640::g.49358::m.49358	maker-4476_25533--0.7-mRNA-1
Gene.27423::T01.PB10335::g.27423::m.27423	maker-173_183200_67944_172047--0.22-mRNA-1;maker-13961_52413--0.22-mRNA-1;maker-7153_125061_1_73028--0.25-mRNA-1
Gene.19882::T01.PB7820::g.19882::m.19882	maker-6353_19507_1_6604--0.3-mRNA-1;snap_masked-50_119172--0.8-mRNA-1
Gene.9002::T01.PB3699::g.9002::m.9002	maker-6367_77997_31915_77997--0.7-mRNA-1;snap_masked-941_92167--0.12-mRNA-1;maker-2870_66129--0.23-mRNA-1;maker-4896_29024--0.7-mRNA-1;maker-941_92167--0.32-mRNA-1;maker-5927_20480--0.3-mRNA-1;maker-3723_68580_27210_42702--0.3-mRNA-1;maker-2252_105564--0.16-mRNA-1;maker-1576_152106--0.48-mRNA-1;maker-6811_18581--0.8-mRNA-1;maker-8476_15436--0.4-mRNA-1;maker-8486_33309_1_26141--0.7-mRNA-1;augustus…
Gene.72549::T01.PB19963::g.72549::m.72549	maker-6848_44432--0.19-mRNA-1;snap_masked-158_104160--0.21-mRNA-1;snap_masked-12036_20948--0.2-mRNA-1;maker-2469_35827--0.17-mRNA-1
Gene.41247::T01.PB13922::g.41247::m.41247	maker-4166_86677_62762_86677--0.9-mRNA-1
Gene.89425::T01.PB24436::g.89425::m.89425	maker-1080_84118_1_75340--0.18-mRNA-1
Gene.43507::T01.PB14536::g.43507::m.43507	maker-385_97504--0.49-mRNA-1;augustus_masked-1589_83801--0.12-mRNA-1
Gene.9120::T01.PB3741::g.9120::m.9120	augustus_masked-620_150809--0.4-mRNA-1
Gene.71645::T01.PB19796::g.71645::m.71645	maker-9917_42352_1_22778--0.7-mRNA-1;maker-7310_33374_1_25365--0.6-mRNA-1;maker-6107_35225_2332_35225--0.6-mRNA-1;maker-4053_75807--0.26-mRNA-1;snap_masked-6625_30840--0.3-mRNA-1;maker-5404_57015--0.18-mRNA-1;maker-120_88868_70456_88868--0.4-mRNA-1;maker-2789_118146_1_16865--0.3-mRNA-1;augustus_masked-2774_220584--0.8-mRNA-1
Gene.2961::T01.PB1398::g.2961::m.2961	maker-9335_14031--0.3-mRNA-1
Gene.97070::T01.PB26049::g.97070::m.97070	maker-6019_64987--0.29-mRNA-1;maker-212_199545_48774_199545--0.25-mRNA-1
Gene.113665::T01.PB29016::g.113665::m.113665	maker-6748_18703--0.2-mRNA-1
Gene.31597::T01.PB11458::g.31597::m.31597	augustus_masked-14589_13597_1_12345--0.0-mRNA-1;snap_masked-13116_34376--0.3-mRNA-1
Gene.86271::T01.PB23580::g.86271::m.86271	maker-2339_68393--0.26-mRNA-1
Gene.44107::T01.PB14671::g.44107::m.44107	maker-8553_15292--0.4-mRNA-1
Gene.98996::T01.PB26423::g.98996::m.98996	maker-12934_19856--0.7-mRNA-1
Gene.33881::T01.PB12059::g.33881::m.33881	augustus_masked-1180_73690_38720_61901--0.3-mRNA-1;snap_masked-674_63247--0.12-mRNA-1
Gene.51473::T01.PB16035::g.51473::m.51473	augustus_masked-7646_24559--0.1-mRNA-1;augustus_masked-5197_36955--0.3-mRNA-1;maker-5683_73460_46547_73460--0.3-mRNA-1;maker-6_140895_23857_140895--0.38-mRNA-1;maker-2286_59906_1_21958--0.7-mRNA-1
Gene.79387::T01.PB21276::g.79387::m.79387	snap_masked-727_113138_1_57292--0.15-mRNA-1;maker-8474_38973--0.20-mRNA-1
Gene.18195::T01.PB7205::g.18195::m.18195	maker-5045_43762_1_9150--0.4-mRNA-1;maker-2077_38672--0.8-mRNA-1;maker-1357_99018--0.21-mRNA-1
Gene.86524::T01.PB23655::g.86524::m.86524	snap_masked-14665_10971--0.1-mRNA-1;maker-2756_90788_34399_90788--0.20-mRNA-1
Gene.3588::T01.PB1655::g.3588::m.3588	maker-3471_62168_1_44782--0.9-mRNA-1;snap_masked-306_89181_1_71861--0.11-mRNA-1;maker-5715_59319--0.9-mRNA-1
Gene.6721::T01.PB2832::g.6721::m.6721	maker-9658_33377--0.13-mRNA-1;maker-2502_101327_29913_101327--0.13-mRNA-1;maker-354_62513_26754_62513--0.7-mRNA-1
Gene.25505::T01.PB9741::g.25505::m.25505	maker-5874_39189--0.12-mRNA-1
Gene.17205::T01.PB6834::g.17205::m.17205	maker-12468_11710--0.2-mRNA-1
Gene.30548::T01.PB11183::g.30548::m.30548	maker-12754_17763--0.3-mRNA-1;snap_masked-2590_113111_22171_104066--0.3-mRNA-1
Gene.2989::T01.PB1412::g.2989::m.2989	maker-5202_68450_26040_68450--0.15-mRNA-1
Gene.109236::T01.PB28465::g.109236::m.109236	maker-6123_25165--0.10-mRNA-1;maker-7429_24588_1_22470--0.7-mRNA-1;maker-2585_92101_1_81646--0.17-mRNA-1;maker-9204_43090--0.5-mRNA-1
Gene.28326::T01.PB10589::g.28326::m.28326	maker-1363_85309--0.26-mRNA-1;maker-2980_127287--0.27-mRNA-1
Gene.86379::T01.PB23610::g.86379::m.86379	maker-3649_81758--0.3-mRNA-1
Gene.62651::T01.PB18131::g.62651::m.62651	maker-812_75780--0.11-mRNA-1;augustus_masked-436_68833_1_10367--0.1-mRNA-1;maker-1208_153502_2902_103747--0.19-mRNA-1
Gene.23956::T01.PB9171::g.23956::m.23956	snap_masked-10846_11817--0.0-mRNA-1
Gene.19167::T01.PB7576::g.19167::m.19167	snap_masked-4493_72015--0.11-mRNA-1;maker-7633_27777--0.11-mRNA-1;maker-14151_7709--0.7-mRNA-1;maker-7363_34179--0.10-mRNA-1
Gene.107150::T01.PB28045::g.107150::m.107150	augustus_masked-2078_91476--0.5-mRNA-1;maker-6806_31416--0.10-mRNA-1;maker-8701_46665--0.21-mRNA-1;augustus_masked-3255_30398--0.0-mRNA-1;snap_masked-4690_78307--0.6-mRNA-1;maker-267_114822_1_95280--0.22-mRNA-1;augustus_masked-6198_74841--0.1-mRNA-1;augustus_masked-2429_47476--0.7-mRNA-1;maker-2853_35591--0.12-mRNA-1;maker-4720_46195--0.15-mRNA-1;augustus_masked-11677_16281--0.2-mRNA-1;maker-5348…
Gene.6078::T01.PB2580::g.6078::m.6078	maker-3372_86429--0.30-mRNA-1;maker-122_233858_1_49825--0.25-mRNA-1;augustus_masked-12063_48974--0.6-mRNA-1;maker-14299_22334_1_21017--0.8-mRNA-1
Gene.65428::T01.PB18663::g.65428::m.65428	maker-4774_30403--0.13-mRNA-1;maker-510_51948--0.10-mRNA-1;maker-2209_33390--0.9-mRNA-1;maker-546_153645_31917_93223--0.15-mRNA-1;maker-236_161086_73869_161086--0.13-mRNA-1
Gene.16764::T01.PB6665::g.16764::m.16764	snap_masked-4525_38839_1_30163--0.2-mRNA-1;augustus_masked-2530_62270--0.2-mRNA-1;maker-203_96023_22525_96023--0.24-mRNA-1;maker-338_116374_1_19172--0.11-mRNA-1;maker-11935_11390--0.5-mRNA-1;maker-228_84174_71185_84174--0.6-mRNA-1;maker-1358_74233--0.17-mRNA-1;maker-2757_44709--0.31-mRNA-1;maker-2062_42763--0.12-mRNA-1;maker-10156_34610--0.12-mRNA-1;maker-1253_111909--0.31-mRNA-1;maker-2780_68198…
Gene.1990::T01.PB999::g.1990::m.1990	maker-2974_46891_15568_46891--0.13-mRNA-1
Gene.77845::T01.PB20977::g.77845::m.77845	maker-11050_29925_5234_29925--0.5-mRNA-1;maker-9928_26679--0.20-mRNA-1;maker-1959_74633_61606_74633--0.10-mRNA-1;maker-3658_43983_1_40863--0.16-mRNA-1;maker-7180_17834--0.4-mRNA-1;maker-2593_62928--0.15-mRNA-1
Gene.53850::T01.PB16467::g.53850::m.53850	maker-2630_233610--1.53-mRNA-1
Gene.29332::T01.PB10867::g.29332::m.29332	augustus_masked-958_58341--0.2-mRNA-1;maker-13032_8947--0.3-mRNA-1;maker-8313_39312--0.8-mRNA-1;maker-3357_66361--0.24-mRNA-1;maker-2350_99331--0.17-mRNA-1;maker-10046_12949--0.7-mRNA-1;maker-7009_28752--0.11-mRNA-1;maker-2558_63520--0.24-mRNA-1;maker-5003_33002--0.10-mRNA-1;maker-2394_98944--0.17-mRNA-1
Gene.20646::T01.PB8073::g.20646::m.20646	maker-414_111635_33362_111635--0.17-mRNA-1;maker-311_182347--0.65-mRNA-1
Gene.84902::T01.PB23185::g.84902::m.84902	maker-1750_47637--0.30-mRNA-1;snap_masked-8175_55419--0.11-mRNA-1;augustus_masked-410_106042--0.4-mRNA-1;maker-874_93897--0.36-mRNA-1
Gene.99325::T01.PB26490::g.99325::m.99325	maker-2728_64311--0.16-mRNA-1;maker-4020_63924--0.21-mRNA-1
Gene.55191::T01.PB16716::g.55191::m.55191	maker-1612_76838_1095_58137--0.14-mRNA-1;snap_masked-828_76013--0.15-mRNA-1;maker-5593_57012_1_36180--0.9-mRNA-1;maker-705_49098_17056_49098--0.15-mRNA-1;snap_masked-9287_14102--0.1-mRNA-1
Gene.8207::T01.PB3399::g.8207::m.8207	maker-470_121550--0.27-mRNA-1;maker-11264_33419--0.17-mRNA-1
Gene.49287::T01.PB15626::g.49287::m.49287	maker-910_71014_22250_71014--0.18-mRNA-1;maker-3045_63237--0.25-mRNA-1
Gene.10662::T01.PB4309::g.10662::m.10662	snap_masked-6455_61057_1_34903--0.3-mRNA-1;maker-12906_21110_13444_21110--0.4-mRNA-1;maker-5900_59627--0.35-mRNA-1;maker-7373_41668_35035_41668--0.3-mRNA-1
Gene.50000::T01.PB15761::g.50000::m.50000	maker-15375_8492--0.3-mRNA-1
Gene.22479::T01.PB8696::g.22479::m.22479	maker-5460_69770--0.9-mRNA-1;augustus_masked-5889_30589--0.3-mRNA-1;maker-1822_132028_1_52495--0.9-mRNA-1;maker-6287_21133--0.16-mRNA-1
Gene.101330::T01.PB26893::g.101330::m.101330	augustus_masked-3526_46835--0.3-mRNA-1;maker-2504_42814_1_27854--0.12-mRNA-1;augustus_masked-6848_44432--0.5-mRNA-1;maker-371_180646_11591_141538--0.20-mRNA-1;snap_masked-12200_10002--0.3-mRNA-1;augustus_masked-2942_29757--0.0-mRNA-1;augustus_masked-11799_14294--0.1-mRNA-1;augustus_masked-358_97091--0.8-mRNA-1;augustus_masked-9_228178_1_142240--0.3-mRNA-1;augustus_masked-2895_72447--0.0-mRNA-1;sn…
Gene.19637::T01.PB7735::g.19637::m.19637	maker-1056_152860--0.60-mRNA-1;maker-6442_39104--0.12-mRNA-1
Gene.94042::T01.PB25446::g.94042::m.94042	maker-5785_58424--0.7-mRNA-1;maker-1461_45484_1_42796--0.9-mRNA-1
Gene.28002::T01.PB10499::g.28002::m.28002	maker-3106_29076--0.10-mRNA-1;maker-7785_16657--0.2-mRNA-1
Gene.81027::T01.PB21783::g.81027::m.81027	maker-4546_26415--0.9-mRNA-1;maker-8638_26857--0.13-mRNA-1
Gene.72579::T01.PB19970::g.72579::m.72579	maker-940_44099--0.10-mRNA-1
Gene.79947::T01.PB21410::g.79947::m.79947	maker-1067_81225--0.32-mRNA-1;maker-1135_160381_1_119030--0.12-mRNA-1;maker-5855_69448_1_24094--0.9-mRNA-1;maker-1680_42128--0.14-mRNA-1;maker-12330_16845--0.5-mRNA-1;maker-797_56391_1_29370--0.5-mRNA-1
Gene.91882::T01.PB25082::g.91882::m.91882	maker-2974_46891_15568_46891--0.10-mRNA-1;augustus_masked-2194_52877--0.3-mRNA-1;maker-8795_44911--0.7-mRNA-1;maker-314_104679--0.32-mRNA-1
Gene.69796::T01.PB19460::g.69796::m.69796	maker-521_51714--0.18-mRNA-1;maker-4238_38364--0.6-mRNA-1;augustus_masked-1848_48608--0.0-mRNA-1
Gene.51147::T01.PB15977::g.51147::m.51147	augustus_masked-13240_14519--0.0-mRNA-1;maker-12951_9035--0.2-mRNA-1;maker-6135_62339--0.4-mRNA-1;maker-1863_207941_1_19175--0.3-mRNA-1;maker-1375_65040_37041_65040--0.3-mRNA-1;maker-8503_21150--0.5-mRNA-1;maker-4376_62568--0.22-mRNA-1;maker-10550_27092_1_25072--0.7-mRNA-1;maker-5295_70083_1_48585--0.12-mRNA-1;maker-9574_15550--0.5-mRNA-1;maker-2042_72377--0.37-mRNA-1;maker-2986_93999--0.24-mRNA-…
Gene.39717::T01.PB13549::g.39717::m.39717	maker-2921_48306--0.13-mRNA-1
Gene.71112::T01.PB19701::g.71112::m.71112	maker-502_52216--0.12-mRNA-1;maker-774_88493_40607_88493--0.16-mRNA-1
Gene.100758::T01.PB26787::g.100758::m.100758	maker-2495_44306--0.6-mRNA-1;augustus_masked-3700_41462--0.1-mRNA-1;maker-5058_59740--0.19-mRNA-1;maker-7192_81550--0.20-mRNA-1;maker-949_65033--0.19-mRNA-1;maker-7732_33366--0.3-mRNA-1
Gene.111190::T01.PB28811::g.111190::m.111190	snap_masked-8908_32257_1_21953--0.7-mRNA-1
Gene.35784::T01.PB12556::g.35784::m.35784	augustus_masked-7456_17308_1_12049--0.1-mRNA-1;maker-8893_14747_4745_14747--0.2-mRNA-1;maker-4073_25566--0.10-mRNA-1;maker-522_51695--0.17-mRNA-1;maker-14971_11834--0.5-mRNA-1;maker-9822_22048--0.5-mRNA-1;maker-643_81115--0.20-mRNA-1;maker-9454_13828--0.5-mRNA-1;maker-1486_48536--0.9-mRNA-1;maker-9910_38600--0.11-mRNA-1;maker-1486_48536--0.8-mRNA-1;maker-1635_60832_1_21116--0.7-mRNA-1;maker-5095_…
Gene.17148::T01.PB6812::g.17148::m.17148	maker-8635_54935--0.10-mRNA-1;snap_masked-6099_86289_17922_86289--0.5-mRNA-1
Gene.21696::T01.PB8425::g.21696::m.21696	maker-2282_48107_24593_48107--0.7-mRNA-1;maker-3376_66131_1_29610--0.10-mRNA-1;maker-4602_42892_15988_42892--0.5-mRNA-1;maker-8118_116443--0.42-mRNA-1;maker-4108_25459--0.12-mRNA-1;maker-12383_9758--0.4-mRNA-1;maker-12820_11911--0.8-mRNA-1;maker-1187_52532_20724_52532--0.5-mRNA-1;maker-1418_134540--0.41-mRNA-1;maker-1981_65821--0.15-mRNA-1;maker-10783_18923--0.11-mRNA-1
Gene.81794::T01.PB22078::g.81794::m.81794	maker-15511_9773--0.2-mRNA-1;maker-4279_36365_1_33027--0.8-mRNA-1;maker-4344_45112_1_31735--0.24-mRNA-1;maker-4726_44145_1_8686--0.4-mRNA-1;maker-9792_88019_24166_66560--0.12-mRNA-1;maker-3539_63588_1_38787--0.20-mRNA-1;maker-2374_34706--0.7-mRNA-1;maker-411_144960--0.51-mRNA-1;maker-7434_42895--0.22-mRNA-1;maker-2460_34943--0.12-mRNA-1;maker-12267_21596--0.4-mRNA-1;augustus_masked-2169_35579--0.…
Gene.7172::T01.PB3000::g.7172::m.7172	maker-2193_69497--0.29-mRNA-1;maker-5536_24958--0.21-mRNA-1
Gene.16006::T01.PB6364::g.16006::m.16006	maker-8915_42003--0.17-mRNA-1;maker-5081_67447--0.24-mRNA-1;maker-3204_29897--0.11-mRNA-1;maker-1383_57550--0.13-mRNA-1
Gene.26640::T01.PB10108::g.26640::m.26640	maker-8437_15512--0.5-mRNA-1;maker-1493_49904--0.15-mRNA-1;augustus_masked-5089_42273_23793_34692--0.0-mRNA-1;maker-212_199545_13170_47751--0.5-mRNA-1;maker-7504_31027--0.3-mRNA-1;maker-2352_87892--0.26-mRNA-1;maker-15260_13598--0.4-mRNA-1;maker-1456_38584--0.20-mRNA-1;maker-9_228178_1_142240--0.27-mRNA-1;maker-2021_129569--0.27-mRNA-1;maker-5429_21665--0.7-mRNA-1;augustus_masked-1127_49483--0.3-…
Gene.25126::T01.PB9583::g.25126::m.25126	augustus_masked-2316_32832_25636_32832--0.0-mRNA-1
Gene.987::T01.PB504::g.987::m.987	augustus_masked-12166_34666--0.1-mRNA-1;augustus_masked-2623_67452_1_48678--0.2-mRNA-1;augustus_masked-9523_33256--0.2-mRNA-1;maker-418_54442--0.21-mRNA-1;augustus_masked-10305_15805--0.1-mRNA-1;augustus_masked-11107_25796--0.3-mRNA-1;maker-1564_57195--0.17-mRNA-1
Gene.12781::T01.PB5150::g.12781::m.12781	snap_masked-10663_55092--0.10-mRNA-1;maker-12396_21622_12552_21622--0.4-mRNA-1
Gene.43512::T01.PB14538::g.43512::m.43512	maker-4867_37116--0.3-mRNA-1
Gene.129::T01.PB64::g.129::m.129	augustus_masked-17535_10596_1858_10596--0.0-mRNA-1
Gene.6884::T01.PB2891::g.6884::m.6884	maker-7497_91856--0.21-mRNA-1;snap_masked-209_111827--0.22-mRNA-1
Gene.12515::T01.PB5043::g.12515::m.12515	maker-696_48016--0.21-mRNA-1;maker-3016_49607--0.15-mRNA-1
Gene.22151::T01.PB8584::g.22151::m.22151	maker-1014_44289--0.13-mRNA-1;maker-4353_45038--0.19-mRNA-1;maker-6491_19206--0.13-mRNA-1;augustus_masked-2455_70442--0.2-mRNA-1;maker-5891_26691--0.7-mRNA-1;maker-806_246320--0.26-mRNA-1;maker-13152_13401--0.6-mRNA-1;maker-9039_25553--0.4-mRNA-1;maker-255_85387--0.31-mRNA-1;snap_masked-3820_48329--0.9-mRNA-1
Gene.5042::T01.PB2194::g.5042::m.5042	augustus_masked-584_70426--0.1-mRNA-1
Gene.62142::T01.PB18013::g.62142::m.62142	maker-11091_12719--0.3-mRNA-1
Gene.7201::T01.PB3012::g.7201::m.7201	augustus_masked-2643_77901_31284_77901--0.1-mRNA-1
Gene.2246::T01.PB1122::g.2246::m.2246	maker-3170_94954--0.34-mRNA-1;maker-3343_28920--0.14-mRNA-1
Gene.39071::T01.PB13385::g.39071::m.39071	augustus_masked-3633_34243--0.2-mRNA-1;maker-831_62402--0.15-mRNA-1
Gene.40143::T01.PB13647::g.40143::m.40143	maker-1733_114812_44167_114812--0.19-mRNA-1;maker-431_73549_1_24216--0.8-mRNA-1;maker-6745_46301_12883_46301--0.15-mRNA-1;maker-1682_161869--0.60-mRNA-1;maker-177_95264_1_92263--0.35-mRNA-1;maker-12434_22833--0.7-mRNA-1;maker-3095_41860--0.15-mRNA-1
Gene.39042::T01.PB13376::g.39042::m.39042	maker-15918_9434--0.3-mRNA-1;maker-3073_49750--0.12-mRNA-1;maker-402_104924_22453_104924--0.31-mRNA-1;maker-99_79279_60251_79279--0.17-mRNA-1;augustus_masked-2789_118146_18381_93024--0.0-mRNA-1
Gene.95823::T01.PB25807::g.95823::m.95823	maker-10550_27092_1_25072--0.7-mRNA-1;maker-2524_84961--0.13-mRNA-1;maker-6871_27096_1_8499--0.3-mRNA-1;augustus_masked-9997_24869--0.1-mRNA-1;maker-5251_25427_1_5963--0.3-mRNA-1;maker-9534_56027_1_48141--0.3-mRNA-1
Gene.24826::T01.PB9463::g.24826::m.24826	augustus_masked-3168_117725_80709_93846--0.1-mRNA-1
Gene.1294::T01.PB654::g.1294::m.1294	maker-10317_12551--0.3-mRNA-1
Gene.20950::T01.PB8176::g.20950::m.20950	maker-92_103908_78311_103908--0.8-mRNA-1;maker-527_166602_42296_160688--0.57-mRNA-1;snap_masked-8728_35663--0.3-mRNA-1;maker-2625_106879--0.14-mRNA-1
Gene.19108::T01.PB7553::g.19108::m.19108	maker-821_55410--0.11-mRNA-1;maker-8136_85311--0.36-mRNA-1;maker-172_125982--0.47-mRNA-1
Gene.74869::T01.PB20403::g.74869::m.74869	snap_masked-8604_23040--0.3-mRNA-1
Gene.17253::T01.PB6856::g.17253::m.17253	maker-8393_41145--0.11-mRNA-1;maker-6533_72095--0.24-mRNA-1
Gene.77381::T01.PB20868::g.77381::m.77381	snap_masked-14205_19045--0.3-mRNA-1
Gene.33410::T01.PB11931::g.33410::m.33410	maker-2188_89484--0.25-mRNA-1;maker-5211_49718_10109_49718--0.13-mRNA-1;maker-1447_44123--0.11-mRNA-1;maker-11030_11559--0.8-mRNA-1;maker-2836_43182_5167_43182--0.2-mRNA-1
Gene.19878::T01.PB7818::g.19878::m.19878	maker-14253_19213--0.34-mRNA-1
Gene.17500::T01.PB6944::g.17500::m.17500	maker-577_115908--0.18-mRNA-1;maker-4590_28250_9783_20624--0.4-mRNA-1;maker-282_91042_38315_91042--0.14-mRNA-1;augustus_masked-1162_52994--0.1-mRNA-1;maker-3397_27857--0.5-mRNA-1
Gene.8838::T01.PB3640::g.8838::m.8838	maker-1006_46073--0.13-mRNA-1;maker-721_55421--0.17-mRNA-1;maker-2210_136953_87670_136953--0.18-mRNA-1;maker-4603_45262_1_36931--0.12-mRNA-1
Gene.93692::T01.PB25374::g.93692::m.93692	maker-2263_74756_54528_74756--0.9-mRNA-1
Gene.110472::T01.PB28706::g.110472::m.110472	maker-6767_48184--0.11-mRNA-1
Gene.39046::T01.PB13377::g.39046::m.39046	maker-1099_53260--0.13-mRNA-1
Gene.44506::T01.PB14754::g.44506::m.44506	maker-11997_11723--0.3-mRNA-1;maker-516_120289--0.17-mRNA-1
Gene.87579::T01.PB23944::g.87579::m.87579	maker-10830_31878--0.12-mRNA-1;augustus_masked-1113_57135--0.5-mRNA-1;snap_masked-240_82374--0.9-mRNA-1;snap_masked-2851_53224_13058_53224--0.1-mRNA-1
Gene.87740::T01.PB23989::g.87740::m.87740	maker-1210_109775--0.30-mRNA-1
Gene.2281::T01.PB1133::g.2281::m.2281	maker-1721_75470--0.22-mRNA-1;maker-12_138113_26322_87232--0.17-mRNA-1;augustus_masked-547_138982--0.1-mRNA-1;maker-5214_30679--0.10-mRNA-1;maker-3838_42095--0.29-mRNA-1
Gene.38523::T01.PB13242::g.38523::m.38523	maker-7809_18112--0.11-mRNA-1
Gene.47930::T01.PB15375::g.47930::m.47930	maker-2825_63051_1_60828--0.7-mRNA-1;maker-6768_41456--0.16-mRNA-1;maker-1120_92913--0.26-mRNA-1;maker-11751_27155--0.10-mRNA-1;augustus_masked-8888_48219--0.1-mRNA-1;maker-14158_13217--0.2-mRNA-1;maker-918_110715_7588_110715--0.33-mRNA-1;maker-686_48153--0.20-mRNA-1
Gene.109511::T01.PB28520::g.109511::m.109511	maker-4537_59162_14827_59162--0.11-mRNA-1;maker-8298_49206--0.9-mRNA-1
Gene.21475::T01.PB8350::g.21475::m.21475	augustus_masked-1456_38584--0.5-mRNA-1;maker-3181_86406--0.13-mRNA-1;maker-1975_37138--0.8-mRNA-1;maker-1825_91902--0.19-mRNA-1;maker-6_140895_23857_140895--0.39-mRNA-1;augustus_masked-3810_50053_13358_50053--0.4-mRNA-1;maker-1214_41020--0.13-mRNA-1;maker-3462_60233_6407_60233--0.14-mRNA-1;maker-9653_13547--0.4-mRNA-1;maker-9843_34622--0.3-mRNA-1;maker-4685_61244_2348_52593--0.7-mRNA-1
Gene.33786::T01.PB12033::g.33786::m.33786	maker-4500_24313--0.10-mRNA-1
Gene.42951::T01.PB14397::g.42951::m.42951	maker-3520_73887--0.16-mRNA-1;maker-6586_69203_1_18244--0.3-mRNA-1
Gene.87560::T01.PB23937::g.87560::m.87560	maker-448_82228--0.26-mRNA-1;snap_masked-7781_16659--0.3-mRNA-1;maker-10701_31774--0.11-mRNA-1;augustus_masked-14068_12611--0.0-mRNA-1;maker-5086_28429--0.7-mRNA-1;augustus_masked-10811_40078--0.0-mRNA-1;maker-3520_73887--0.13-mRNA-1;augustus_masked-5439_21644--0.1-mRNA-1;augustus_masked-31_108959_1_32419--0.0-mRNA-1;maker-4294_44771--0.10-mRNA-1;snap_masked-2417_40382--0.3-mRNA-1;augustus_masked…
Gene.98414::T01.PB26310::g.98414::m.98414	augustus_masked-2902_62000--0.4-mRNA-1;augustus_masked-8582_22151--0.0-mRNA-1;maker-5208_68028--0.15-mRNA-1;augustus_masked-5613_36658--0.0-mRNA-1
Gene.29467::T01.PB10900::g.29467::m.29467	maker-2066_135118_1_123569--0.28-mRNA-1;maker-6506_25097--0.8-mRNA-1
Gene.15811::T01.PB6287::g.15811::m.15811	maker-556_176654_147493_176654--0.14-mRNA-1;snap_masked-7473_87048--0.10-mRNA-1
Gene.16276::T01.PB6464::g.16276::m.16276	maker-3328_78058_1_75764--0.20-mRNA-1;maker-16351_12231--0.5-mRNA-1;maker-5663_34704--0.7-mRNA-1;maker-7849_16538--0.4-mRNA-1;maker-6653_41116--0.20-mRNA-1
Gene.38312::T01.PB13191::g.38312::m.38312	maker-271_207054_90156_148086--0.11-mRNA-1;maker-7243_43013--0.14-mRNA-1;maker-8485_34813--0.13-mRNA-1;maker-11435_10986--0.6-mRNA-1;maker-403_147492--0.40-mRNA-1;snap_masked-8794_29821--0.4-mRNA-1;maker-11899_21131--0.3-mRNA-1;maker-8284_54315_1_39380--0.11-mRNA-1;snap_masked-4026_82139_1_63522--0.9-mRNA-1;snap_masked-443_107958--0.10-mRNA-1;snap_masked-2345_91167_1_56833--0.24-mRNA-1;maker-515_…
Gene.28650::T01.PB10678::g.28650::m.28650	maker-10628_12114--0.8-mRNA-1;maker-14907_26017--0.14-mRNA-1;maker-2631_51736--0.22-mRNA-1;maker-14907_26017--0.15-mRNA-1;maker-15193_9662--0.4-mRNA-1;maker-12501_15671--0.3-mRNA-1;maker-7627_16947--0.2-mRNA-1;maker-5032_58928--0.17-mRNA-1;maker-16818_5025--0.3-mRNA-1;maker-132_221576_19040_82691--0.13-mRNA-1;maker-5627_21179--0.10-mRNA-1;maker-4134_25389--0.4-mRNA-1;maker-3325_74262_55164_74262-…
Gene.5310::T01.PB2298::g.5310::m.5310	maker-3281_77620_1_45284--0.17-mRNA-1
Gene.17756::T01.PB7047::g.17756::m.17756	augustus_masked-4442_114193_1_39191--0.1-mRNA-1;augustus_masked-60_118688_22070_36419--0.1-mRNA-1
Gene.4724::T01.PB2076::g.4724::m.4724	snap_masked-1524_124923_6579_93108--0.5-mRNA-1
Gene.12929::T01.PB5212::g.12929::m.12929	maker-3635_79579--0.36-mRNA-1;maker-5924_74038--0.19-mRNA-1;maker-1480_65477_1_31774--0.10-mRNA-1;maker-3445_51177_8177_51177--0.7-mRNA-1;maker-386_69489_41793_69489--0.7-mRNA-1;maker-2553_96102_44254_96102--0.16-mRNA-1;maker-3217_105153_35447_105153--0.30-mRNA-1;augustus_masked-4942_117929_1_92811--0.4-mRNA-1;maker-5900_59627--0.29-mRNA-1;maker-1144_80309_1_47089--0.17-mRNA-1;maker-2227_35641--0…
Gene.27565::T01.PB10372::g.27565::m.27565	maker-7583_17048--0.7-mRNA-1
Gene.19804::T01.PB7790::g.19804::m.19804	snap_masked-6192_35406--0.6-mRNA-1;augustus_masked-741_174596_1_127217--0.6-mRNA-1
Gene.11897::T01.PB4792::g.11897::m.11897	maker-17822_23960--0.8-mRNA-1;maker-3934_53092--0.17-mRNA-1;maker-710_58754_1_42408--0.14-mRNA-1;snap_masked-9440_27125--0.1-mRNA-1;maker-5509_53108_1_24955--0.8-mRNA-1;snap_masked-4393_34376--0.2-mRNA-1
Gene.36028::T01.PB12618::g.36028::m.36028	maker-3192_74430--0.20-mRNA-1;maker-3071_49365--0.6-mRNA-1;maker-2788_48923_1_16025--0.7-mRNA-1;maker-5699_44519_25852_44519--0.9-mRNA-1;maker-2906_77195--0.14-mRNA-1;maker-12374_10791--0.10-mRNA-1
Gene.23304::T01.PB8961::g.23304::m.23304	maker-7669_18700--0.10-mRNA-1;augustus_masked-4860_79558--0.0-mRNA-1
Gene.9514::T01.PB3893::g.9514::m.9514	snap_masked-2553_96102_44254_96102--0.8-mRNA-1
Gene.24034::T01.PB9196::g.24034::m.24034	maker-2502_101327_29913_101327--0.11-mRNA-1;maker-10240_38674--0.14-mRNA-1;maker-2763_60172_1_22136--0.4-mRNA-1
Gene.82093::T01.PB22197::g.82093::m.82093	maker-1617_105419--0.22-mRNA-1
Gene.2209::T01.PB1107::g.2209::m.2209	maker-11770_30287--0.8-mRNA-1;maker-4542_24204--0.6-mRNA-1
Gene.86027::T01.PB23508::g.86027::m.86027	snap_masked-5635_33933--0.7-mRNA-1
Gene.24940::T01.PB9510::g.24940::m.24940	snap_masked-6782_73892_8723_73892--0.12-mRNA-1;maker-1181_55040--0.10-mRNA-1;maker-6783_25222--0.8-mRNA-1;augustus_masked-8211_39676--0.0-mRNA-1;augustus_masked-6466_95077_16202_46958--0.0-mRNA-1;maker-1749_90394--0.17-mRNA-1
Gene.6215::T01.PB2632::g.6215::m.6215	maker-2519_73973--0.18-mRNA-1;maker-3476_70335--0.25-mRNA-1;maker-2118_97639--0.29-mRNA-1;maker-1757_98059_45092_98059--0.21-mRNA-1;maker-4195_66950--0.15-mRNA-1;maker-8457_38055_22585_38055--0.10-mRNA-1;maker-2850_55999_5251_55999--0.23-mRNA-1;maker-14533_9170--0.5-mRNA-1;maker-536_109857--0.34-mRNA-1;maker-5657_42958--0.10-mRNA-1;maker-5426_33371--0.6-mRNA-1;augustus_masked-1149_43515--0.1-mRNA…
Gene.1278::T01.PB646::g.1278::m.1278	maker-4210_72797_27433_48958--0.9-mRNA-1;maker-16228_23665--0.11-mRNA-1;maker-8479_38203--0.6-mRNA-1;maker-12232_21315--0.5-mRNA-1
Gene.28682::T01.PB10686::g.28682::m.28682	maker-3627_42375--0.13-mRNA-1;augustus_masked-1483_50706--0.0-mRNA-1;maker-551_105976_1_98238--0.34-mRNA-1;maker-6869_52438--0.7-mRNA-1;maker-3180_44324--0.13-mRNA-1;maker-1688_79842_54683_79842--0.10-mRNA-1;maker-763_107678_59368_107678--0.26-mRNA-1;maker-4584_40596--0.19-mRNA-1;maker-8633_47753--0.15-mRNA-1;maker-4989_53195--0.11-mRNA-1
Gene.34485::T01.PB12226::g.34485::m.34485	maker-1099_53260--0.13-mRNA-1
Gene.25298::T01.PB9655::g.25298::m.25298	maker-6883_47496--0.26-mRNA-1;maker-16621_6123--0.2-mRNA-1
Gene.24414::T01.PB9324::g.24414::m.24414	maker-5410_58061--0.13-mRNA-1;maker-1684_89490_47626_89490--0.9-mRNA-1
Gene.102921::T01.PB27217::g.102921::m.102921	maker-2766_82614--0.11-mRNA-1
Gene.63076::T01.PB18221::g.63076::m.63076	augustus_masked-13240_14519--0.0-mRNA-1;maker-12951_9035--0.2-mRNA-1;maker-6135_62339--0.4-mRNA-1;maker-1863_207941_1_19175--0.3-mRNA-1;maker-1375_65040_37041_65040--0.3-mRNA-1;maker-8503_21150--0.5-mRNA-1;maker-10550_27092_1_25072--0.7-mRNA-1;maker-4376_62568--0.22-mRNA-1;maker-5295_70083_1_48585--0.12-mRNA-1;maker-2986_93999--0.24-mRNA-1;maker-6871_27096_1_8499--0.3-mRNA-1;maker-2042_72377--0.3…
Gene.80691::T01.PB21661::g.80691::m.80691	maker-309_85422_1_22327--0.4-mRNA-1;augustus_masked-18370_16652--0.1-mRNA-1
Gene.86889::T01.PB23756::g.86889::m.86889	maker-7278_19118--0.7-mRNA-1;maker-2418_91136_29913_91136--0.24-mRNA-1;maker-151_101264_23034_101264--0.30-mRNA-1;maker-7617_21508--0.7-mRNA-1;augustus_masked-8145_33068--0.1-mRNA-1
Gene.98374::T01.PB26302::g.98374::m.98374	maker-6233_30253--0.6-mRNA-1;augustus_masked-5449_93950--0.4-mRNA-1;maker-3758_120039--0.39-mRNA-1;augustus_masked-2206_128209--0.4-mRNA-1;maker-1941_48574--0.21-mRNA-1;maker-5398_74576_1_41175--0.32-mRNA-1;maker-4240_25068--0.2-mRNA-1;maker-11592_19082--0.4-mRNA-1;maker-2449_52305--0.11-mRNA-1;maker-3672_104241_16980_104241--0.11-mRNA-1;maker-2645_106179_26622_106179--0.15-mRNA-1;maker-4759_2857…
Gene.95036::T01.PB25650::g.95036::m.95036	maker-6411_54656--0.12-mRNA-1;snap_masked-3810_50053_13358_50053--0.6-mRNA-1;maker-4537_59162_14827_59162--0.8-mRNA-1;maker-771_87817_35856_87817--0.8-mRNA-1;maker-6021_33204--0.10-mRNA-1;maker-2513_77072--0.10-mRNA-1;maker-4490_37025--0.9-mRNA-1;maker-10808_15531--0.4-mRNA-1;maker-811_92557_1_50857--0.6-mRNA-1;maker-5637_30226_16489_30226--0.8-mRNA-1
Gene.97220::T01.PB26075::g.97220::m.97220	maker-3429_105405_1_89508--0.25-mRNA-1;maker-7976_16318_1_12495--0.4-mRNA-1;maker-5725_65441--0.21-mRNA-1;maker-5321_67200--0.38-mRNA-1;maker-3758_120039--0.33-mRNA-1;maker-1941_48574--0.23-mRNA-1;maker-6546_56265--0.16-mRNA-1;maker-201_174507--0.31-mRNA-1;maker-219_108430--0.17-mRNA-1;maker-10412_36482--0.7-mRNA-1;maker-811_92557_1_50857--0.6-mRNA-1;maker-5637_30226_11210_16478--0.5-mRNA-1;maker…
Gene.82922::T01.PB22502::g.82922::m.82922	maker-2431_94611--0.24-mRNA-1;maker-1438_96971_18840_96971--0.18-mRNA-1
Gene.73388::T01.PB20118::g.73388::m.73388	maker-11472_10933--0.4-mRNA-1;maker-7062_18097_2182_18097--0.3-mRNA-1;augustus_masked-3360_53762--0.1-mRNA-1;maker-11629_10743--0.6-mRNA-1
Gene.92415::T01.PB25167::g.92415::m.92415	maker-11138_15675--0.12-mRNA-1;augustus_masked-3379_66425--0.0-mRNA-1;maker-395_77190--0.24-mRNA-1;augustus_masked-629_62522--0.1-mRNA-1;maker-2129_55464--0.19-mRNA-1
Gene.104548::T01.PB27534::g.104548::m.104548	maker-2374_34706--0.8-mRNA-1;maker-11084_21177--0.7-mRNA-1;maker-1250_128348--0.49-mRNA-1;maker-393_218549_192660_218549--0.7-mRNA-1
Gene.17259::T01.PB6859::g.17259::m.17259	augustus_masked-1508_101750_1079_101750--0.0-mRNA-1;snap_masked-1444_71295_1_11366--0.1-mRNA-1;maker-95_213195_49092_213195--0.32-mRNA-1;maker-676_144782--0.41-mRNA-1;maker-8497_40586--0.11-mRNA-1;maker-8877_17091--0.6-mRNA-1;augustus_masked-2635_93527--0.5-mRNA-1;maker-5700_21011--0.6-mRNA-1;maker-1318_57750_26780_57750--0.2-mRNA-1
Gene.23668::T01.PB9073::g.23668::m.23668	augustus_masked-281_64801--0.6-mRNA-1;maker-2982_67467_1_54687--0.18-mRNA-1
Gene.93321::T01.PB25309::g.93321::m.93321	snap_masked-2660_136901_83359_136901--0.6-mRNA-1;maker-3357_66361--0.24-mRNA-1;maker-10046_12949--0.7-mRNA-1
Gene.49343::T01.PB15638::g.49343::m.49343	maker-11016_18005_1_15552--0.9-mRNA-1;maker-3322_46275--0.10-mRNA-1;maker-36_187026_66418_187026--0.42-mRNA-1;maker-7395_17411--0.4-mRNA-1;maker-6351_46670_1_17858--0.12-mRNA-1
Gene.26740::T01.PB10141::g.26740::m.26740	maker-2596_71444--0.11-mRNA-1;maker-1392_56701--0.16-mRNA-1;augustus_masked-7993_50864--0.2-mRNA-1;maker-115_112643--0.44-mRNA-1
Gene.55298::T01.PB16734::g.55298::m.55298	augustus_masked-867_52336--0.1-mRNA-1;maker-3540_78475--0.16-mRNA-1
Gene.92163::T01.PB25130::g.92163::m.92163	maker-563_220716--0.16-mRNA-1;maker-5555_87675--0.20-mRNA-1
Gene.112499::T01.PB28920::g.112499::m.112499	maker-5971_30136--0.14-mRNA-1;maker-10938_13519--0.3-mRNA-1;maker-6880_46789--0.19-mRNA-1
Gene.84610::T01.PB23080::g.84610::m.84610	augustus_masked-10789_24848--0.1-mRNA-1;maker-5375_44732--0.10-mRNA-1
Gene.100676::T01.PB26768::g.100676::m.100676	maker-3080_80871_1_50954--0.21-mRNA-1;maker-5933_48227--0.10-mRNA-1
Gene.16570::T01.PB6585::g.16570::m.16570	maker-877_260966_1_88533--0.16-mRNA-1
Gene.58432::T01.PB17319::g.58432::m.58432	maker-2645_106179_26622_106179--0.16-mRNA-1;snap_masked-3386_33427--0.5-mRNA-1;augustus_masked-754_94434--0.2-mRNA-1
Gene.28587::T01.PB10660::g.28587::m.28587	snap_masked-727_113138_57303_106902--0.2-mRNA-1;maker-3222_63496_1_37639--0.7-mRNA-1;maker-50_119172--0.31-mRNA-1;maker-2706_67969--0.13-mRNA-1;maker-9103_25509_1_12312--0.3-mRNA-1;augustus_masked-3156_56538_1_49168--0.2-mRNA-1;augustus_masked-7017_29127--0.1-mRNA-1
Gene.28304::T01.PB10583::g.28304::m.28304	maker-1315_79609_63085_79609--0.2-mRNA-1;maker-2084_84948--0.23-mRNA-1;augustus_masked-5851_68158--0.0-mRNA-1
Gene.16832::T01.PB6687::g.16832::m.16832	maker-7217_43324--0.12-mRNA-1;maker-4199_26150--0.4-mRNA-1
Gene.70289::T01.PB19549::g.70289::m.70289	maker-2959_30586--0.5-mRNA-1;maker-5187_32693--0.5-mRNA-1;maker-1508_101750_1079_101750--0.15-mRNA-1;augustus_masked-11107_25796--0.3-mRNA-1;maker-11320_17241--0.6-mRNA-1;maker-8274_15785--0.5-mRNA-1;augustus_masked-207_133990_91619_133990--0.0-mRNA-1;maker-9526_22812_6585_22812--0.3-mRNA-1;maker-4496_62737--0.30-mRNA-1
Gene.80308::T01.PB21491::g.80308::m.80308	maker-1211_77684--0.24-mRNA-1;maker-1959_74633_1_61253--0.17-mRNA-1
Gene.28526::T01.PB10646::g.28526::m.28526	maker-620_150809--0.40-mRNA-1;maker-1093_72366--0.37-mRNA-1
Gene.108506::T01.PB28320::g.108506::m.108506	augustus_masked-15089_25850--0.0-mRNA-1;maker-8183_38394--0.17-mRNA-1;maker-13151_15813--0.8-mRNA-1;maker-3801_46508--0.7-mRNA-1;maker-12455_9668--0.6-mRNA-1;maker-5255_122366_1_61057--0.11-mRNA-1;maker-4940_23076--0.8-mRNA-1;maker-4107_25460_6294_25460--0.9-mRNA-1;maker-1272_57486_18693_57486--0.9-mRNA-1;maker-2256_35348--0.7-mRNA-1;maker-935_65019_25145_57513--0.27-mRNA-1;maker-5996_41281--0.19…
Gene.87459::T01.PB23912::g.87459::m.87459	snap_masked-21459_6833--0.1-mRNA-1;maker-1842_102866--0.20-mRNA-1
Gene.16245::T01.PB6452::g.16245::m.16245	maker-7763_78410_44621_78410--0.10-mRNA-1
Gene.30608::T01.PB11195::g.30608::m.30608	maker-7672_52255_25407_52255--0.15-mRNA-1;maker-5138_57371--0.10-mRNA-1
Gene.2673::T01.PB1282::g.2673::m.2673	maker-1370_43844_1_13484--0.3-mRNA-1;maker-5125_36011--0.11-mRNA-1;maker-302_199094_131213_199094--0.25-mRNA-1;maker-1606_227087_1_141504--0.34-mRNA-1
Gene.19759::T01.PB7772::g.19759::m.19759	maker-241_201857_1_158697--0.27-mRNA-1;maker-9491_26587--0.2-mRNA-1;augustus_masked-9862_61227--0.7-mRNA-1
Gene.51515::T01.PB16043::g.51515::m.51515	augustus_masked-12106_29500--0.1-mRNA-1
Gene.4376::T01.PB1946::g.4376::m.4376	maker-6522_30420--0.11-mRNA-1;maker-433_144646_1_18002--0.10-mRNA-1;maker-2644_108710_1_56763--0.16-mRNA-1;maker-433_144646_18013_75468--0.19-mRNA-1;maker-172_125982--0.36-mRNA-1;maker-696_48016--0.24-mRNA-1;maker-3016_49607--0.17-mRNA-1
Gene.3463::T01.PB1606::g.3463::m.3463	maker-9329_38149--0.7-mRNA-1;maker-8497_40586--0.11-mRNA-1;maker-8877_17091--0.6-mRNA-1;snap_masked-1444_71295_1_11366--0.1-mRNA-1;maker-95_213195_49092_213195--0.32-mRNA-1;maker-676_144782--0.41-mRNA-1;augustus_masked-2635_93527--0.5-mRNA-1;maker-5700_21011--0.6-mRNA-1;augustus_masked-1508_101750_1079_101750--0.0-mRNA-1;maker-7819_54337--0.45-mRNA-1;maker-1318_57750_26780_57750--0.2-mRNA-1;maker…
Gene.82826::T01.PB22467::g.82826::m.82826	maker-3452_29666--0.6-mRNA-1;maker-8063_27598--0.3-mRNA-1;maker-2298_53692_1_12002--0.4-mRNA-1;maker-915_113411--0.22-mRNA-1;maker-4641_90346_60254_90346--0.9-mRNA-1
Gene.50656::T01.PB15880::g.50656::m.50656	maker-4424_60577--0.42-mRNA-1;maker-4004_64430--0.12-mRNA-1;augustus_masked-902_129336_33169_129336--0.6-mRNA-1;maker-13167_8807--0.5-mRNA-1;maker-1290_109740_1_71624--0.24-mRNA-1;maker-4925_55298_1_43594--0.16-mRNA-1;maker-2372_45843_1_17944--0.5-mRNA-1;maker-1705_63644--0.18-mRNA-1;maker-10759_41675--0.11-mRNA-1;augustus_masked-11898_45359_26363_45359--0.0-mRNA-1
Gene.95776::T01.PB25796::g.95776::m.95776	maker-4595_85122--0.14-mRNA-1;snap_masked-9935_38967--0.1-mRNA-1
Gene.103279::T01.PB27285::g.103279::m.103279	maker-4168_43291--0.16-mRNA-1
Gene.11536::T01.PB4651::g.11536::m.11536	maker-390_93100_1_66602--0.10-mRNA-1
Gene.43566::T01.PB14551::g.43566::m.43566	maker-10166_30467--0.8-mRNA-1;augustus_masked-215_86323_47533_86323--0.1-mRNA-1;maker-2338_89139--0.13-mRNA-1
Gene.18846::T01.PB7452::g.18846::m.18846	maker-721_55421--0.17-mRNA-1
Gene.41683::T01.PB14040::g.41683::m.41683	augustus_masked-10694_12038--0.0-mRNA-1;augustus_masked-3769_42874--0.0-mRNA-1;maker-11962_10298--0.3-mRNA-1;maker-5900_59627--0.30-mRNA-1;maker-8325_15694--0.6-mRNA-1;maker-6372_78492--0.20-mRNA-1
Gene.6285::T01.PB2658::g.6285::m.6285	maker-5879_43924--0.37-mRNA-1;maker-1063_62520--0.25-mRNA-1
Gene.78229::T01.PB21050::g.78229::m.78229	snap_masked-1089_98184--0.6-mRNA-1
Gene.85397::T01.PB23340::g.85397::m.85397	maker-1239_67143_47633_67143--0.13-mRNA-1
Gene.4704::T01.PB2069::g.4704::m.4704	snap_masked-6192_35406--0.6-mRNA-1;augustus_masked-741_174596_1_127217--0.6-mRNA-1
Gene.103045::T01.PB27241::g.103045::m.103045	maker-1712_38725_17188_38725--0.5-mRNA-1;maker-2861_70121--0.21-mRNA-1;maker-6814_20369--0.4-mRNA-1;snap_masked-1259_49792_1_20100--0.7-mRNA-1
Gene.110026::T01.PB28622::g.110026::m.110026	maker-8308_15723--0.6-mRNA-1;augustus_masked-59_161599--0.2-mRNA-1;augustus_masked-59_161599--0.4-mRNA-1;augustus_masked-38_86877_74836_86877--0.0-mRNA-1;augustus_masked-5252_56298--0.0-mRNA-1;maker-9519_13723_1_11313--0.2-mRNA-1;augustus_masked-426_64739--0.1-mRNA-1;augustus_masked-13735_8190--0.0-mRNA-1;maker-5244_62410--0.7-mRNA-1;maker-1915_128496_1_83646--0.6-mRNA-1;augustus_masked-10572_387…
Gene.68962::T01.PB19306::g.68962::m.68962	maker-8503_21150--0.5-mRNA-1;maker-6135_62339--0.4-mRNA-1;maker-1863_207941_1_19175--0.3-mRNA-1;maker-1375_65040_37041_65040--0.3-mRNA-1;maker-4376_62568--0.22-mRNA-1;maker-10550_27092_1_25072--0.7-mRNA-1;maker-2140_36257--0.7-mRNA-1;maker-12951_9035--0.2-mRNA-1;maker-2042_72377--0.37-mRNA-1;augustus_masked-9997_24869--0.1-mRNA-1;maker-2524_84961--0.13-mRNA-1;maker-6871_27096_1_8499--0.3-mRNA-1;m…
Gene.89715::T01.PB24510::g.89715::m.89715	maker-7205_32156--0.14-mRNA-1;augustus_masked-6820_71093_19346_52093--0.2-mRNA-1
Gene.24377::T01.PB9313::g.24377::m.24377	maker-8244_38104_16590_27928--0.6-mRNA-1
Gene.86898::T01.PB23758::g.86898::m.86898	maker-9160_45123--0.21-mRNA-1;maker-18202_7110--0.4-mRNA-1
Gene.84830::T01.PB23160::g.84830::m.84830	maker-472_67138--0.16-mRNA-1;augustus_masked-629_62522--0.1-mRNA-1;maker-395_77190--0.24-mRNA-1;maker-2231_78239--0.4-mRNA-1;maker-104_74335_26975_48195--0.9-mRNA-1;maker-1742_40277_1_16241--0.6-mRNA-1;maker-2129_55464--0.19-mRNA-1;maker-4283_116817--0.24-mRNA-1;maker-6094_25960_1_10894--0.2-mRNA-1
Gene.7553::T01.PB3147::g.7553::m.7553	maker-8956_14633--0.5-mRNA-1;augustus_masked-8437_15512--0.2-mRNA-1;augustus_masked-1493_49904--0.0-mRNA-1;snap_masked-16151_7415--0.6-mRNA-1
Gene.9681::T01.PB3948::g.9681::m.9681	maker-9419_50394--0.20-mRNA-1;maker-824_171713_1_132119--0.35-mRNA-1
Gene.15539::T01.PB6182::g.15539::m.15539	maker-1773_57963_1_36373--0.5-mRNA-1;maker-715_120033--0.47-mRNA-1
Gene.16307::T01.PB6477::g.16307::m.16307	maker-139_134936_100998_118267--0.8-mRNA-1;maker-411_144960--0.45-mRNA-1;maker-11478_19269--0.4-mRNA-1;maker-2714_32499_5227_32499--0.4-mRNA-1;maker-7434_42895--0.23-mRNA-1;maker-11658_20906--0.3-mRNA-1;maker-1795_77138_1_57548--0.19-mRNA-1;maker-1564_57195--0.17-mRNA-1;maker-2522_80733--0.46-mRNA-1;maker-3077_102532_1_70781--0.18-mRNA-1;maker-12799_21535--0.5-mRNA-1;maker-418_54442--0.21-mRNA-1;…
Gene.16028::T01.PB6373::g.16028::m.16028	snap_masked-11830_13601--0.1-mRNA-1;maker-1374_79440_1_34502--0.16-mRNA-1;maker-561_168895--0.52-mRNA-1
Gene.109147::T01.PB28449::g.109147::m.109147	maker-6135_62339--0.4-mRNA-1;maker-1863_207941_1_19175--0.3-mRNA-1;maker-1375_65040_37041_65040--0.3-mRNA-1;maker-8503_21150--0.5-mRNA-1;augustus_masked-13240_14519--0.0-mRNA-1;maker-4376_62568--0.22-mRNA-1;maker-10550_27092_1_25072--0.7-mRNA-1;maker-12951_9035--0.2-mRNA-1;maker-5295_70083_1_48585--0.12-mRNA-1;maker-2986_93999--0.24-mRNA-1;maker-9574_15550--0.5-mRNA-1;maker-5251_25427_1_5963--0.3…
Gene.59706::T01.PB17557::g.59706::m.59706	maker-6827_42557--0.17-mRNA-1;maker-2938_74539--0.34-mRNA-1;maker-9764_53997--0.14-mRNA-1;augustus_masked-11710_33039--0.2-mRNA-1;maker-376_55682_1_49466--0.11-mRNA-1;augustus_masked-486_76431--0.5-mRNA-1;maker-2070_71372_1_67799--0.22-mRNA-1;maker-2741_59447_1927_59447--0.20-mRNA-1;maker-53_94296--0.27-mRNA-1;maker-7961_56083--0.8-mRNA-1;maker-11533_10868--0.7-mRNA-1
Gene.254::T01.PB130::g.254::m.254	maker-2031_44970--0.15-mRNA-1;snap_masked-14251_10649_1_7729--0.1-mRNA-1;maker-4014_83423_1_75173--0.20-mRNA-1;maker-3403_27836--0.7-mRNA-1;maker-4014_83423_1_75173--0.16-mRNA-1
Gene.85377::T01.PB23335::g.85377::m.85377	maker-189_118750_42112_112184--0.19-mRNA-1;maker-186_132168--0.59-mRNA-1
Gene.35925::T01.PB12591::g.35925::m.35925	maker-11533_10868--0.7-mRNA-1;augustus_masked-486_76431--0.5-mRNA-1;maker-2070_71372_1_67799--0.22-mRNA-1;maker-6827_42557--0.17-mRNA-1;maker-2938_74539--0.34-mRNA-1;maker-9764_53997--0.14-mRNA-1;augustus_masked-11710_33039--0.2-mRNA-1;maker-53_94296--0.27-mRNA-1;maker-376_55682_1_49466--0.11-mRNA-1;maker-2741_59447_1927_59447--0.20-mRNA-1;maker-7961_56083--0.8-mRNA-1
Gene.1123::T01.PB570::g.1123::m.1123	maker-6471_61148_33372_61148--0.6-mRNA-1;augustus_masked-2363_37600_21913_37600--0.0-mRNA-1;maker-10053_23577_1_16072--0.8-mRNA-1;maker-1218_89784--0.34-mRNA-1
Gene.56121::T01.PB16884::g.56121::m.56121	maker-1766_40616--0.11-mRNA-1;maker-15232_24007--0.2-mRNA-1;maker-12697_22748--0.12-mRNA-1;maker-1907_178162--0.73-mRNA-1
Gene.24859::T01.PB9479::g.24859::m.24859	maker-5540_37189--0.5-mRNA-1
Gene.33826::T01.PB12043::g.33826::m.33826	maker-12308_17128--0.4-mRNA-1;maker-2470_111884_9157_111884--0.30-mRNA-1;maker-3310_115253_1_47781--0.11-mRNA-1;augustus_masked-2484_70532_44198_70532--0.0-mRNA-1;maker-1239_67143_47633_67143--0.12-mRNA-1;augustus_masked-12459_27617--0.1-mRNA-1;maker-5554_44204--0.20-mRNA-1;maker-12657_9411--0.6-mRNA-1;maker-7674_16868--0.11-mRNA-1;maker-2193_69497--0.38-mRNA-1;snap_masked-2738_62670_1_47900--0.1…
Gene.39375::T01.PB13460::g.39375::m.39375	maker-443_107958--0.31-mRNA-1
Gene.6997::T01.PB2939::g.6997::m.6997	maker-7831_28640--0.13-mRNA-1;maker-435_88153--0.41-mRNA-1;augustus_masked-1720_42511_11986_42511--0.5-mRNA-1;maker-2475_71782_16860_39071--0.15-mRNA-1;augustus_masked-6421_49028--0.11-mRNA-1;maker-7832_42204--0.13-mRNA-1;maker-148_207934_104599_207934--0.31-mRNA-1;maker-2111_104118--0.28-mRNA-1
Gene.105405::T01.PB27700::g.105405::m.105405	maker-5773_20835--0.15-mRNA-1;maker-8419_36442_3949_36442--0.22-mRNA-1
Gene.3077::T01.PB1447::g.3077::m.3077	maker-8628_26103--0.21-mRNA-1;maker-1883_59993--0.15-mRNA-1
Gene.61174::T01.PB17835::g.61174::m.61174	maker-4629_70574_1_42623--0.11-mRNA-1;maker-13336_8630--0.4-mRNA-1;maker-1153_43258--0.17-mRNA-1
Gene.25458::T01.PB9721::g.25458::m.25458	maker-948_67506_5719_67506--0.18-mRNA-1;maker-1165_70192_17631_68114--0.22-mRNA-1;augustus_masked-18572_6210--0.1-mRNA-1
Gene.96238::T01.PB25885::g.96238::m.96238	maker-2935_88568--0.14-mRNA-1;snap_masked-1171_65099_46977_65099--0.2-mRNA-1
Gene.10677::T01.PB4315::g.10677::m.10677	maker-1653_63435--0.22-mRNA-1;maker-886_116222_1_69250--0.24-mRNA-1;maker-2518_76266--0.20-mRNA-1;maker-2766_82614--0.12-mRNA-1;maker-9492_37110--0.12-mRNA-1;maker-7269_44701--0.14-mRNA-1;maker-2529_37301--0.13-mRNA-1;maker-5648_62075--0.13-mRNA-1;maker-4810_23414--0.7-mRNA-1;maker-3900_33550--0.21-mRNA-1;maker-8062_20685--0.3-mRNA-1;maker-4457_104267_1_87172--0.27-mRNA-1;maker-2473_58222--0.14-m…
Gene.21372::T01.PB8313::g.21372::m.21372	augustus_masked-4221_123201_92235_123201--0.1-mRNA-1;maker-10911_14232--0.5-mRNA-1
Gene.49511::T01.PB15668::g.49511::m.49511	maker-5094_80288_4027_80288--0.10-mRNA-1;maker-1874_90494--0.26-mRNA-1
Gene.35952::T01.PB12598::g.35952::m.35952	augustus_masked-7158_50969--0.2-mRNA-1;augustus_masked-3602_74803_1_41428--0.0-mRNA-1;maker-1739_67043--0.29-mRNA-1;augustus_masked-6613_41645--0.0-mRNA-1;maker-15762_5997--0.7-mRNA-1;maker-11109_19876--0.9-mRNA-1;maker-1416_72838_61965_69893--0.8-mRNA-1;maker-16055_8396--0.5-mRNA-1;augustus_masked-6849_58587--0.2-mRNA-1;maker-8579_32212--0.12-mRNA-1;maker-3719_26760_1_14626--0.3-mRNA-1;maker-246…
Gene.51969::T01.PB16128::g.51969::m.51969	maker-6098_50775--0.7-mRNA-1;maker-11644_19044--0.2-mRNA-1;maker-3314_89104_1_73229--0.14-mRNA-1;augustus_masked-3705_112205_63917_112205--0.1-mRNA-1;maker-5388_43068--0.2-mRNA-1
Gene.94289::T01.PB25495::g.94289::m.94289	augustus_masked-1828_38619_1_10101--0.0-mRNA-1;maker-3918_41476_6311_41476--0.8-mRNA-1;maker-825_65609_10077_65609--0.20-mRNA-1;maker-12884_9745--0.9-mRNA-1
Gene.37518::T01.PB12978::g.37518::m.37518	maker-2693_76107--0.11-mRNA-1;maker-9429_17703--0.6-mRNA-1
Gene.112252::T01.PB28898::g.112252::m.112252	maker-3842_26338--0.12-mRNA-1;maker-11731_17741--0.2-mRNA-1;maker-706_190962_1_177056--0.38-mRNA-1;augustus_masked-4888_50087_34431_50087--0.0-mRNA-1
Gene.91092::T01.PB24880::g.91092::m.91092	snap_masked-9314_49235--0.6-mRNA-1
Gene.93663::T01.PB25368::g.93663::m.93663	maker-637_143743_77147_143743--0.21-mRNA-1
Gene.19018::T01.PB7519::g.19018::m.19018	maker-3800_62640_19428_62640--0.20-mRNA-1
Gene.75330::T01.PB20493::g.75330::m.75330	maker-5405_36985--0.8-mRNA-1;maker-3955_71395--0.22-mRNA-1;maker-2198_72012--0.24-mRNA-1
Gene.59198::T01.PB17458::g.59198::m.59198	maker-43_180884_1_107772--0.21-mRNA-1
Gene.15388::T01.PB6128::g.15388::m.15388	maker-10848_21163--0.3-mRNA-1;augustus_masked-960_114063--0.5-mRNA-1
Gene.39187::T01.PB13413::g.39187::m.39187	maker-2259_65260--0.17-mRNA-1;maker-2352_87892--0.34-mRNA-1;maker-1456_38584--0.12-mRNA-1
Gene.25836::T01.PB9864::g.25836::m.25836	maker-5019_42934--0.9-mRNA-1;maker-7225_24928--0.4-mRNA-1;snap_masked-14127_16827_1_5267--0.1-mRNA-1
Gene.63477::T01.PB18297::g.63477::m.63477	maker-5840_74766--0.28-mRNA-1
Gene.77538::T01.PB20900::g.77538::m.77538	maker-67_81294--0.29-mRNA-1;maker-5930_20478--0.9-mRNA-1
Gene.87563::T01.PB23938::g.87563::m.87563	maker-841_97134_42481_97134--0.10-mRNA-1;maker-4509_58635--0.21-mRNA-1
Gene.106622::T01.PB27935::g.106622::m.106622	augustus_masked-397_84592_31364_84592--0.2-mRNA-1;maker-2595_45557--0.12-mRNA-1;maker-2418_91136_29913_91136--0.24-mRNA-1;maker-7617_21508--0.7-mRNA-1;augustus_masked-8145_33068--0.1-mRNA-1
Gene.64985::T01.PB18582::g.64985::m.64985	augustus_masked-5800_59889--0.1-mRNA-1;maker-1133_113462_59726_110459--0.23-mRNA-1
Gene.97416::T01.PB26113::g.97416::m.97416	maker-2942_29757--0.17-mRNA-1;maker-371_180646_11591_141538--0.16-mRNA-1;maker-2370_86036_23521_86036--0.12-mRNA-1;maker-1688_79842_54683_79842--0.14-mRNA-1;maker-3862_55829_33552_55829--0.5-mRNA-1;maker-7449_41300--0.19-mRNA-1;maker-2945_29732--0.6-mRNA-1;maker-9096_43318--0.18-mRNA-1;maker-707_137087_21417_137087--0.68-mRNA-1;maker-9718_13438--0.8-mRNA-1;maker-12468_11710--0.2-mRNA-1;maker-1084…
Gene.42785::T01.PB14349::g.42785::m.42785	maker-3955_71395--0.22-mRNA-1;maker-5405_36985--0.8-mRNA-1;maker-1104_64463--0.16-mRNA-1
Gene.33237::T01.PB11889::g.33237::m.33237	maker-391_66504--0.9-mRNA-1;maker-2378_37995_1_27461--0.5-mRNA-1
Gene.3702::T01.PB1696::g.3702::m.3702	augustus_masked-1283_41253_1_29652--0.1-mRNA-1;augustus_masked-9711_24322--0.4-mRNA-1
Gene.3358::T01.PB1564::g.3358::m.3358	maker-1814_45861_27809_45861--0.6-mRNA-1
Gene.5915::T01.PB2521::g.5915::m.5915	maker-7650_34807_15642_34807--0.10-mRNA-1;maker-6232_19775--0.6-mRNA-1;maker-902_129336_33169_129336--0.45-mRNA-1;maker-6786_44364--0.18-mRNA-1
Gene.19265::T01.PB7612::g.19265::m.19265	augustus_masked-91_101822_54719_101822--0.3-mRNA-1;maker-1727_43293_1_20635--0.2-mRNA-1
Gene.70635::T01.PB19615::g.70635::m.70635	maker-2669_48155--0.10-mRNA-1;maker-10603_23383_8322_23383--0.4-mRNA-1
Gene.107338::T01.PB28082::g.107338::m.107338	maker-14635_7179--0.2-mRNA-1;augustus_masked-3691_57885_1_30481--0.2-mRNA-1
Gene.1259::T01.PB638::g.1259::m.1259	maker-5723_67547--0.27-mRNA-1
Gene.61867::T01.PB17963::g.61867::m.61867	maker-158_104160--0.53-mRNA-1;maker-20826_7649--0.2-mRNA-1;maker-18706_10964--0.4-mRNA-1;maker-12051_14742--0.5-mRNA-1
Gene.81664::T01.PB22031::g.81664::m.81664	maker-14864_6936--0.2-mRNA-1
Gene.84323::T01.PB22981::g.84323::m.84323	augustus_masked-10750_22383--0.0-mRNA-1;maker-11843_20976--0.10-mRNA-1;maker-396_134626--0.32-mRNA-1;maker-20_117770--0.32-mRNA-1;maker-975_90716--0.36-mRNA-1
Gene.13368::T01.PB5385::g.13368::m.13368	snap_masked-2642_85876_1_84310--0.6-mRNA-1
Gene.102848::T01.PB27203::g.102848::m.102848	maker-2834_30285--0.7-mRNA-1;maker-595_90723_1_68440--0.23-mRNA-1;augustus_masked-7895_20683--0.0-mRNA-1
Gene.67497::T01.PB19050::g.67497::m.67497	maker-11710_33039--0.12-mRNA-1;maker-565_97722--0.21-mRNA-1;maker-503_53082--0.18-mRNA-1
Gene.43437::T01.PB14518::g.43437::m.43437	maker-9677_23132_2630_23132--0.16-mRNA-1;maker-4407_53775_24930_53775--0.15-mRNA-1
Gene.9852::T01.PB4018::g.9852::m.9852	maker-4_132910_11925_94802--0.26-mRNA-1;maker-629_62522--0.18-mRNA-1;maker-6222_19793--0.11-mRNA-1;maker-2288_41162--0.10-mRNA-1;maker-2039_183996_1_104290--0.22-mRNA-1
Gene.63630::T01.PB18327::g.63630::m.63630	maker-2895_72447--0.30-mRNA-1;maker-36_187026_1_22765--0.11-mRNA-1;maker-13141_35796--0.5-mRNA-1;maker-3329_44428--0.23-mRNA-1
Gene.64657::T01.PB18518::g.64657::m.64657	maker-5889_30589--0.17-mRNA-1
Gene.80393::T01.PB21530::g.80393::m.80393	maker-8022_28532--0.12-mRNA-1;maker-15185_23833_2256_23833--0.7-mRNA-1
Gene.83680::T01.PB22757::g.83680::m.83680	snap_masked-15119_6657--0.4-mRNA-1;maker-8766_62208--0.16-mRNA-1
Gene.99029::T01.PB26429::g.99029::m.99029	maker-4324_93427--0.49-mRNA-1
Gene.83832::T01.PB22813::g.83832::m.83832	maker-5879_43924--0.27-mRNA-1;maker-1063_62520--0.18-mRNA-1;maker-12946_26308--0.7-mRNA-1
Gene.66832::T01.PB18931::g.66832::m.66832	maker-8503_21150--0.5-mRNA-1;maker-2140_36257--0.7-mRNA-1;maker-1863_207941_1_19175--0.3-mRNA-1;augustus_masked-13240_14519--0.0-mRNA-1;maker-6135_62339--0.4-mRNA-1;maker-1375_65040_37041_65040--0.3-mRNA-1;maker-4376_62568--0.22-mRNA-1;maker-5295_70083_1_48585--0.12-mRNA-1;maker-10550_27092_1_25072--0.7-mRNA-1;maker-2986_93999--0.24-mRNA-1;maker-6871_27096_1_8499--0.3-mRNA-1;maker-2524_84961--0.1…
Gene.63280::T01.PB18260::g.63280::m.63280	augustus_masked-13885_7998--0.0-mRNA-1
Gene.8282::T01.PB3430::g.8282::m.8282	maker-9568_35724--0.8-mRNA-1;maker-3510_32553--0.21-mRNA-1;maker-9532_50084_1_41352--0.9-mRNA-1;maker-12523_9586--0.9-mRNA-1;maker-667_89432_1_70713--0.25-mRNA-1;maker-11088_37021--0.14-mRNA-1;maker-5563_39965--0.16-mRNA-1;augustus_masked-5947_34771_1_24188--0.0-mRNA-1;maker-8715_19568--0.7-mRNA-1;maker-227_222339_48761_71102--0.12-mRNA-1;snap_masked-2682_75873--0.14-mRNA-1;maker-7714_34987--0.6-…
Gene.67447::T01.PB19043::g.67447::m.67447	snap_masked-9916_27314--0.1-mRNA-1
Gene.39353::T01.PB13454::g.39353::m.39353	maker-1767_36189--0.4-mRNA-1
Gene.85287::T01.PB23307::g.85287::m.85287	augustus_masked-6593_19636--0.1-mRNA-1;maker-7689_36785--0.4-mRNA-1;maker-3449_29441--0.9-mRNA-1;maker-442_71163--0.28-mRNA-1;maker-9226_15827--0.4-mRNA-1;maker-9459_13815--0.3-mRNA-1;maker-3168_117725_80709_93846--0.9-mRNA-1;maker-4046_33242_4129_33242--0.10-mRNA-1;maker-8266_15793--0.10-mRNA-1
Gene.89869::T01.PB24552::g.89869::m.89869	maker-366_97115_1_55101--0.25-mRNA-1;maker-2765_52009--0.14-mRNA-1;maker-1032_50740--0.8-mRNA-1;augustus_masked-401_89596_8299_89596--0.8-mRNA-1;maker-11068_18272_1_15008--0.10-mRNA-1;maker-4075_80877--0.28-mRNA-1;maker-1643_144276_1_131043--0.43-mRNA-1
Gene.96852::T01.PB26008::g.96852::m.96852	maker-9129_38254--0.3-mRNA-1;maker-2787_85870--0.10-mRNA-1
Gene.52759::T01.PB16275::g.52759::m.52759	maker-1968_148561_10417_23428--0.2-mRNA-1;augustus_masked-1082_66301_1_30947--0.1-mRNA-1
Gene.66438::T01.PB18857::g.66438::m.66438	maker-5692_42440--0.16-mRNA-1;augustus_masked-15006_13998--0.0-mRNA-1
Gene.24815::T01.PB9459::g.24815::m.24815	snap_masked-43_180884_1_107772--0.15-mRNA-1;snap_masked-5018_126940_45185_76106--0.5-mRNA-1;maker-9506_25306--0.10-mRNA-1;maker-7020_22436--0.12-mRNA-1;maker-6981_88585_57926_88585--0.18-mRNA-1;augustus_masked-7181_67116--0.0-mRNA-1;snap_masked-1644_115584_1_84077--0.9-mRNA-1
Gene.1287::T01.PB650::g.1287::m.1287	maker-1911_56709--0.27-mRNA-1;maker-9340_18750--0.8-mRNA-1
Gene.7983::T01.PB3306::g.7983::m.7983	snap_masked-385_97504--0.32-mRNA-1;maker-7626_138923_20364_138923--0.54-mRNA-1;maker-2797_32035--0.10-mRNA-1
Gene.54810::T01.PB16645::g.54810::m.54810	maker-907_117312--0.32-mRNA-1;maker-15273_8805--0.3-mRNA-1
Gene.98581::T01.PB26342::g.98581::m.98581	maker-12919_19424--0.2-mRNA-1;augustus_masked-9120_20041--0.0-mRNA-1
Gene.910::T01.PB468::g.910::m.910	maker-300_128701_29940_128701--0.22-mRNA-1;maker-1107_69205--0.11-mRNA-1;maker-3294_28240_19451_28240--0.3-mRNA-1
Gene.12983::T01.PB5233::g.12983::m.12983	maker-2767_99005_1_86308--0.26-mRNA-1;maker-3898_48345--0.17-mRNA-1
Gene.90857::T01.PB24818::g.90857::m.90857	maker-305_150607_1_96761--0.27-mRNA-1;maker-5546_25177--0.4-mRNA-1;maker-3022_68208--0.20-mRNA-1;maker-13615_23904--0.7-mRNA-1
Gene.19161::T01.PB7573::g.19161::m.19161	maker-13782_15282--0.9-mRNA-1;maker-11678_21362--0.9-mRNA-1;augustus_masked-12682_20742--0.0-mRNA-1;maker-3556_152168_1_143184--0.11-mRNA-1;maker-2416_59808--0.20-mRNA-1;maker-1046_42786_16595_42786--0.17-mRNA-1;maker-4326_81399_24951_81399--0.9-mRNA-1;maker-10202_44466--0.16-mRNA-1;maker-2677_66860--0.19-mRNA-1;augustus_masked-7917_23952--0.1-mRNA-1;maker-6781_26676--0.9-mRNA-1
Gene.18556::T01.PB7343::g.18556::m.18556	maker-1301_111915--0.15-mRNA-1;maker-5269_66789--0.17-mRNA-1;maker-10494_19619--0.9-mRNA-1;maker-402_104924_1_22442--0.11-mRNA-1
Gene.98302::T01.PB26285::g.98302::m.98302	maker-3893_62252_1_44888--0.15-mRNA-1;maker-3569_54800_42123_54800--0.8-mRNA-1
Gene.33517::T01.PB11962::g.33517::m.33517	maker-577_115908--0.17-mRNA-1;maker-2344_36110--0.17-mRNA-1;maker-3357_66361--0.26-mRNA-1;augustus_masked-3057_80001--0.2-mRNA-1;maker-5191_23729--0.3-mRNA-1;snap_masked-14078_9848--0.5-mRNA-1;maker-3040_51615--0.19-mRNA-1;maker-8346_25831--0.6-mRNA-1;maker-2350_99331--0.24-mRNA-1;maker-1600_37465_9113_37465--0.6-mRNA-1;maker-1786_37254--0.12-mRNA-1
Gene.95270::T01.PB25696::g.95270::m.95270	maker-4424_60577--0.42-mRNA-1;maker-4004_64430--0.12-mRNA-1;maker-2372_45843_1_17944--0.5-mRNA-1;augustus_masked-902_129336_33169_129336--0.6-mRNA-1;maker-4925_55298_1_43594--0.16-mRNA-1;maker-1290_109740_1_71624--0.24-mRNA-1;maker-1705_63644--0.18-mRNA-1;maker-10759_41675--0.11-mRNA-1;augustus_masked-11898_45359_26363_45359--0.0-mRNA-1;maker-13167_8807--0.5-mRNA-1;augustus_masked-5350_114608--0.…
Gene.75312::T01.PB20490::g.75312::m.75312	maker-1759_75807_11696_75807--0.26-mRNA-1;augustus_masked-600_50423_1_38534--0.1-mRNA-1
Gene.67107::T01.PB18981::g.67107::m.67107	snap_masked-242_124887_11360_90501--0.7-mRNA-1
Gene.104649::T01.PB27554::g.104649::m.104649	maker-3086_58896_1_36639--0.3-mRNA-1;maker-2210_136953_1_62305--0.14-mRNA-1
Gene.1405::T01.PB710::g.1405::m.1405	maker-5505_21507--0.11-mRNA-1
Gene.49796::T01.PB15721::g.49796::m.49796	augustus_masked-599_78421--0.1-mRNA-1
Gene.110991::T01.PB28795::g.110991::m.110991	maker-8175_55419--0.15-mRNA-1;maker-1750_47637--0.37-mRNA-1
Gene.18336::T01.PB7261::g.18336::m.18336	maker-5947_34771_1_24188--0.11-mRNA-1;maker-224_78618--0.14-mRNA-1;maker-5563_39965--0.14-mRNA-1;maker-2981_74732_4365_74732--0.33-mRNA-1;augustus_masked-6249_19730--0.0-mRNA-1;snap_masked-11406_11045--0.4-mRNA-1;maker-11454_13509_1194_13509--0.6-mRNA-1;maker-7036_20863--0.7-mRNA-1;maker-641_192530_1_135638--0.29-mRNA-1;maker-641_192530_1_135638--0.36-mRNA-1;maker-641_192530_1_135638--0.30-mRNA-1…
Gene.64188::T01.PB18432::g.64188::m.64188	maker-2813_51453--0.7-mRNA-1;maker-4286_34221--0.7-mRNA-1
Gene.5826::T01.PB2489::g.5826::m.5826	maker-6251_37908--0.14-mRNA-1;maker-367_126283_75378_126283--0.3-mRNA-1;maker-3685_77493_1_74632--0.32-mRNA-1;maker-585_55361_16933_55361--0.7-mRNA-1;maker-2197_99172_13172_99172--0.18-mRNA-1
Gene.40636::T01.PB13771::g.40636::m.40636	snap_masked-2588_33667--0.4-mRNA-1
Gene.59375::T01.PB17492::g.59375::m.59375	maker-2370_86036_23521_86036--0.12-mRNA-1;maker-297_103380_1_91213--0.22-mRNA-1;augustus_masked-6413_62067--0.1-mRNA-1;maker-371_180646_11591_141538--0.16-mRNA-1;maker-3108_90428--0.20-mRNA-1;maker-7449_41300--0.19-mRNA-1;maker-7073_29345_1_24313--0.10-mRNA-1
Gene.83557::T01.PB22711::g.83557::m.83557	maker-2968_40626_6859_40626--0.10-mRNA-1;maker-4781_44279--0.13-mRNA-1
Gene.2835::T01.PB1349::g.2835::m.2835	augustus_masked-1760_36223--0.2-mRNA-1
Gene.44122::T01.PB14675::g.44122::m.44122	maker-3415_29566--0.2-mRNA-1;maker-1292_66413_1_43289--0.15-mRNA-1;augustus_masked-14461_7366--0.0-mRNA-1;maker-3245_30619--0.10-mRNA-1;maker-3116_29765--0.3-mRNA-1;maker-9051_47051--0.11-mRNA-1
Gene.89029::T01.PB24333::g.89029::m.89029	maker-341_146277_50875_146277--0.15-mRNA-1;augustus_masked-1285_46688_1_38536--0.1-mRNA-1;snap_masked-2271_42235--0.6-mRNA-1;maker-10832_11828--0.6-mRNA-1
Gene.37587::T01.PB12994::g.37587::m.37587	maker-2308_59809--0.16-mRNA-1;maker-304_58416_1_49054--0.16-mRNA-1;maker-2980_127287--0.28-mRNA-1;augustus_masked-2766_82614--0.3-mRNA-1;augustus_masked-2518_76266--0.3-mRNA-1
Gene.24966::T01.PB9520::g.24966::m.24966	maker-7365_71928--0.12-mRNA-1;maker-302_199094_1_37376--0.16-mRNA-1;augustus_masked-9250_26953_13977_26953--0.1-mRNA-1
Gene.48722::T01.PB15523::g.48722::m.48722	maker-5622_32294--0.5-mRNA-1;maker-9912_23838--0.6-mRNA-1;maker-1529_68880--0.25-mRNA-1;augustus_masked-13600_29263_1_21828--0.0-mRNA-1
Gene.5496::T01.PB2373::g.5496::m.5496	maker-2072_34197--0.25-mRNA-1;maker-8677_20160--0.12-mRNA-1
Gene.10037::T01.PB4088::g.10037::m.10037	maker-10235_39137--0.9-mRNA-1;maker-7518_18361--0.2-mRNA-1
Gene.39358::T01.PB13455::g.39358::m.39358	maker-3468_29431--0.14-mRNA-1
Gene.96341::T01.PB25907::g.96341::m.96341	augustus_masked-9964_29643--0.0-mRNA-1;maker-8705_16089--0.7-mRNA-1;maker-1450_38629_1_16198--0.4-mRNA-1;maker-6450_29176_1_12061--0.4-mRNA-1
Gene.86242::T01.PB23572::g.86242::m.86242	maker-9785_13324--0.7-mRNA-1;maker-12045_30556_1_10551--0.7-mRNA-1;maker-13296_21936--0.3-mRNA-1;maker-499_72518_26534_72518--0.12-mRNA-1
Gene.35933::T01.PB12593::g.35933::m.35933	maker-3984_34750_1_16565--0.3-mRNA-1;maker-19572_5960--0.4-mRNA-1;maker-1847_101521--0.40-mRNA-1
Gene.50772::T01.PB15902::g.50772::m.50772	maker-13645_13825--0.9-mRNA-1;maker-10389_40534--0.22-mRNA-1;maker-13069_8910--0.3-mRNA-1
Gene.46830::T01.PB15168::g.46830::m.46830	maker-15391_6363--0.3-mRNA-1;maker-6968_18277--0.6-mRNA-1;snap_masked-3711_56269--0.5-mRNA-1;snap_masked-7922_19337--0.6-mRNA-1
Gene.11837::T01.PB4767::g.11837::m.11837	maker-753_161797_7005_112984--0.16-mRNA-1
Gene.84628::T01.PB23087::g.84628::m.84628	maker-4518_52728--0.20-mRNA-1;maker-13909_11334--0.4-mRNA-1
Gene.26226::T01.PB9989::g.26226::m.26226	snap_masked-1574_87548--0.17-mRNA-1
Gene.32604::T01.PB11721::g.32604::m.32604	augustus_masked-5481_44234--0.1-mRNA-1;maker-8887_42434--0.5-mRNA-1;maker-4024_38778--0.15-mRNA-1
Gene.10603::T01.PB4288::g.10603::m.10603	maker-11311_11155--0.4-mRNA-1;augustus_masked-2960_29701--0.0-mRNA-1;maker-3_202805--1.30-mRNA-1;maker-3653_75995_1_52804--0.31-mRNA-1;maker-7626_138923_20364_138923--0.52-mRNA-1
Gene.47673::T01.PB15325::g.47673::m.47673	maker-732_76508--0.15-mRNA-1;snap_masked-385_97504--0.28-mRNA-1;snap_masked-8491_29469_8534_29469--0.9-mRNA-1;maker-9567_25111--0.13-mRNA-1;snap_masked-8832_29500--0.2-mRNA-1;maker-4996_49546--0.9-mRNA-1
Gene.2868::T01.PB1361::g.2868::m.2868	maker-10046_12949--0.7-mRNA-1;maker-8313_39312--0.8-mRNA-1;maker-3357_66361--0.24-mRNA-1;maker-2350_99331--0.17-mRNA-1;maker-1278_40196_10897_40196--0.15-mRNA-1;maker-13032_8947--0.3-mRNA-1;maker-7009_28752--0.11-mRNA-1;maker-12778_16832--0.4-mRNA-1;maker-403_147492--0.37-mRNA-1;maker-5319_84790--0.26-mRNA-1;maker-332_217539_167622_217539--0.10-mRNA-1;maker-10696_12036--0.3-mRNA-1;maker-3794_4780…
Gene.63201::T01.PB18244::g.63201::m.63201	maker-72_224505_1_150602--0.28-mRNA-1;maker-15101_6679--0.3-mRNA-1
Gene.20608::T01.PB8060::g.20608::m.20608	maker-123_102294_1_86892--0.23-mRNA-1;maker-10624_12120--0.4-mRNA-1
Gene.9407::T01.PB3854::g.9407::m.9407	augustus_masked-3930_66466_25548_66466--0.0-mRNA-1;maker-9091_35159_13228_35159--0.10-mRNA-1
Gene.25262::T01.PB9639::g.25262::m.25262	maker-8915_42003--0.17-mRNA-1;maker-5081_67447--0.24-mRNA-1;maker-1383_57550--0.13-mRNA-1;maker-3204_29897--0.11-mRNA-1
Gene.65974::T01.PB18773::g.65974::m.65974	augustus_masked-9692_33912_16835_33912--0.0-mRNA-1
Gene.77311::T01.PB20856::g.77311::m.77311	maker-8274_15785--0.5-mRNA-1;maker-8283_15759--0.7-mRNA-1;maker-3709_55717--0.18-mRNA-1;maker-3476_70335--0.33-mRNA-1;maker-4088_36981--0.9-mRNA-1;maker-2118_97639--0.25-mRNA-1;maker-3187_42481--0.4-mRNA-1
Gene.93289::T01.PB25305::g.93289::m.93289	augustus_masked-958_58341--0.2-mRNA-1;maker-13032_8947--0.3-mRNA-1;maker-1007_64775_3746_64775--0.9-mRNA-1;maker-8313_39312--0.8-mRNA-1;maker-3357_66361--0.24-mRNA-1;maker-2350_99331--0.17-mRNA-1;maker-10046_12949--0.7-mRNA-1;maker-7009_28752--0.11-mRNA-1;maker-403_147492--0.37-mRNA-1;maker-12778_16832--0.4-mRNA-1;maker-332_217539_167622_217539--0.10-mRNA-1;maker-2558_63520--0.24-mRNA-1;maker-500…
Gene.17024::T01.PB6760::g.17024::m.17024	maker-637_143743_5278_56025--0.8-mRNA-1;maker-2447_92223_68990_92223--0.8-mRNA-1
Gene.77641::T01.PB20921::g.77641::m.77641	maker-4897_83592_21735_83592--0.19-mRNA-1;maker-5979_29518--0.9-mRNA-1;maker-1529_68880--0.26-mRNA-1;maker-5198_88142--0.18-mRNA-1;maker-176_70801_1_19058--0.12-mRNA-1;maker-9912_23838--0.5-mRNA-1
Gene.37542::T01.PB12983::g.37542::m.37542	maker-90_81699_1_76977--0.25-mRNA-1;augustus_masked-963_65725_2162_38231--0.0-mRNA-1;maker-5194_34920--0.10-mRNA-1;maker-4518_52728--0.24-mRNA-1;maker-7201_29340--0.8-mRNA-1;maker-6301_42302--0.13-mRNA-1;maker-5751_47522--0.21-mRNA-1
Gene.12283::T01.PB4953::g.12283::m.12283	snap_masked-1822_132028_52599_119019--0.6-mRNA-1;maker-212_199545_1_12551--0.6-mRNA-1;maker-1061_113572_42936_113572--0.16-mRNA-1;maker-5736_20904--0.16-mRNA-1;maker-159_94903--0.21-mRNA-1;maker-1854_46645--0.13-mRNA-1
Gene.46382::T01.PB15090::g.46382::m.46382	maker-3642_44155--0.6-mRNA-1;maker-5362_33602_1_15919--0.7-mRNA-1;maker-1959_74633_61606_74633--0.10-mRNA-1
Gene.9131::T01.PB3745::g.9131::m.9131	maker-8846_32430--0.5-mRNA-1;augustus_masked-8771_38188--0.2-mRNA-1
Gene.29047::T01.PB10788::g.29047::m.29047	maker-918_110715_7588_110715--0.39-mRNA-1;maker-252_104555--0.23-mRNA-1;maker-8515_20368--0.4-mRNA-1
Gene.7413::T01.PB3095::g.7413::m.7413	snap_masked-15750_11540--0.3-mRNA-1;augustus_masked-4659_43535--0.2-mRNA-1;snap_masked-7577_46321_1_24915--0.2-mRNA-1;maker-3458_55470--0.16-mRNA-1;maker-360_55986--0.10-mRNA-1
Gene.97942::T01.PB26220::g.97942::m.97942	maker-1950_122214--0.39-mRNA-1
Gene.13451::T01.PB5416::g.13451::m.13451	maker-7669_18700--0.10-mRNA-1
Gene.8473::T01.PB3500::g.8473::m.8473	augustus_masked-1372_56657--0.2-mRNA-1;maker-3655_58807_8871_49388--0.13-mRNA-1;maker-6419_46508--0.10-mRNA-1;maker-11909_10372--0.2-mRNA-1
Gene.18495::T01.PB7319::g.18495::m.18495	maker-3914_28672--0.4-mRNA-1
Gene.4146::T01.PB1858::g.4146::m.4146	augustus_masked-8538_38766--0.3-mRNA-1
Gene.93626::T01.PB25361::g.93626::m.93626	augustus_masked-1784_42006--0.0-mRNA-1;augustus_masked-1344_85045--0.1-mRNA-1
Gene.38504::T01.PB13237::g.38504::m.38504	augustus_masked-9458_13818--0.2-mRNA-1;augustus_masked-1982_40264--0.5-mRNA-1;augustus_masked-18397_13496--0.4-mRNA-1;maker-3305_39751--0.16-mRNA-1;augustus_masked-8219_69088--0.3-mRNA-1;augustus_masked-3305_39751--0.3-mRNA-1;snap_masked-8219_69088--0.15-mRNA-1;maker-11146_23624_7611_23624--0.3-mRNA-1
Gene.9778::T01.PB3986::g.9778::m.9778	augustus_masked-1526_43475--0.2-mRNA-1;augustus_masked-12093_10129--0.0-mRNA-1;maker-15621_9651--0.2-mRNA-1;snap_masked-905_67371--0.10-mRNA-1;maker-5354_73570--0.11-mRNA-1;maker-5354_73570--0.10-mRNA-1;maker-10263_12643_2585_12643--0.4-mRNA-1;snap_masked-5034_22765--0.6-mRNA-1;maker-9559_53439--0.9-mRNA-1;maker-1139_73019_14742_62631--0.8-mRNA-1;maker-5210_22256--0.5-mRNA-1;augustus_masked-10927…
Gene.86721::T01.PB23709::g.86721::m.86721	maker-1356_79498--0.12-mRNA-1
Gene.65941::T01.PB18767::g.65941::m.65941	maker-5915_56966_1_22448--0.7-mRNA-1;maker-2701_47491_1_36469--0.10-mRNA-1;maker-1844_164409_1_132953--0.21-mRNA-1;maker-7066_18092--0.6-mRNA-1
Gene.15259::T01.PB6081::g.15259::m.15259	maker-1505_75053--0.26-mRNA-1;snap_masked-2169_35579--0.8-mRNA-1;maker-3966_32175--0.10-mRNA-1;maker-7293_35601--0.24-mRNA-1;maker-1376_110388_32312_110388--0.36-mRNA-1;snap_masked-13122_26942--0.3-mRNA-1
Gene.20017::T01.PB7866::g.20017::m.20017	maker-2460_34943--0.12-mRNA-1;maker-609_49611--0.19-mRNA-1;maker-3539_63588_1_38787--0.20-mRNA-1;maker-4279_36365_1_33027--0.8-mRNA-1;maker-15511_9773--0.2-mRNA-1;maker-2374_34706--0.7-mRNA-1;maker-3311_28182--0.9-mRNA-1;maker-411_144960--0.51-mRNA-1;maker-4726_44145_1_8686--0.4-mRNA-1;maker-7434_42895--0.22-mRNA-1;maker-4344_45112_1_31735--0.24-mRNA-1;maker-12267_21596--0.4-mRNA-1;augustus_maske…
Gene.79732::T01.PB21354::g.79732::m.79732	maker-8246_18489--0.3-mRNA-1;maker-327_72470_36253_72470--0.17-mRNA-1;augustus_masked-1288_96379_47878_96379--0.2-mRNA-1
Gene.37877::T01.PB13069::g.37877::m.37877	maker-2506_31837_21838_31837--0.4-mRNA-1;maker-773_51872_14414_51872--0.9-mRNA-1;maker-2745_83177_47841_83177--0.11-mRNA-1;maker-7029_68889--0.24-mRNA-1;maker-6084_47488_1_44441--0.5-mRNA-1;maker-8016_47756--0.9-mRNA-1;maker-1952_111660_50392_111660--0.13-mRNA-1;maker-10046_12949--0.6-mRNA-1;augustus_masked-1049_79277--0.1-mRNA-1;maker-4400_50966--0.13-mRNA-1;maker-8313_39312--0.7-mRNA-1;maker-80…
Gene.29842::T01.PB10999::g.29842::m.29842	maker-1567_75124--0.19-mRNA-1;maker-11598_28685--0.18-mRNA-1;maker-35_95003_42201_47302--0.4-mRNA-1;snap_masked-4272_24985_13392_24985--0.6-mRNA-1;maker-35_95003_1_42190--0.12-mRNA-1
Gene.14288::T01.PB5720::g.14288::m.14288	maker-2096_106855_22193_56284--0.5-mRNA-1;maker-7250_31859--0.8-mRNA-1
Gene.10464::T01.PB4234::g.10464::m.10464	maker-9556_30012_8920_30012--0.3-mRNA-1;snap_masked-11235_31837_7859_31837--0.3-mRNA-1
Gene.72093::T01.PB19871::g.72093::m.72093	maker-6553_54515_1_42565--0.14-mRNA-1
Gene.5823::T01.PB2488::g.5823::m.5823	maker-264_108919_33892_96879--0.21-mRNA-1;augustus_masked-6957_62205_39991_62205--0.0-mRNA-1;augustus_masked-2432_124974_96019_124974--0.1-mRNA-1
Gene.48809::T01.PB15539::g.48809::m.48809	maker-458_65186_32237_65186--0.9-mRNA-1
Gene.29832::T01.PB10995::g.29832::m.29832	augustus_masked-3705_112205_1_62803--0.2-mRNA-1;maker-756_124567_1_53303--0.22-mRNA-1
Gene.16387::T01.PB6511::g.16387::m.16387	maker-5965_45396_1_39890--0.4-mRNA-1;maker-5699_44519_25852_44519--0.11-mRNA-1;maker-5578_21314--0.6-mRNA-1
Gene.81446::T01.PB21946::g.81446::m.81446	maker-4459_24437--0.4-mRNA-1
Gene.7897::T01.PB3277::g.7897::m.7897	maker-7497_91856--0.21-mRNA-1;snap_masked-209_111827--0.22-mRNA-1
Gene.64580::T01.PB18503::g.64580::m.64580	maker-5350_114608--0.42-mRNA-1
Gene.19893::T01.PB7823::g.19893::m.19893	augustus_masked-1582_70571--0.3-mRNA-1
Gene.54695::T01.PB16626::g.54695::m.54695	augustus_masked-1585_68116--0.0-mRNA-1;maker-10772_22291--0.4-mRNA-1;maker-15391_6363--0.4-mRNA-1
Gene.18610::T01.PB7363::g.18610::m.18610	maker-5059_35540--0.13-mRNA-1;maker-5400_25173--0.8-mRNA-1;maker-7974_22172--0.2-mRNA-1;maker-8414_42696--0.9-mRNA-1;maker-5044_29357--0.8-mRNA-1;maker-5018_126940_1_43117--0.23-mRNA-1;maker-11401_17065--0.9-mRNA-1;maker-146_194733_92195_132541--0.20-mRNA-1
Gene.108731::T01.PB28363::g.108731::m.108731	maker-11657_43913--0.11-mRNA-1;maker-1653_63435--0.18-mRNA-1
Gene.66701::T01.PB18907::g.66701::m.66701	augustus_masked-7646_24559--0.1-mRNA-1;maker-5683_73460_46547_73460--0.3-mRNA-1;maker-6_140895_23857_140895--0.38-mRNA-1
Gene.17457::T01.PB6927::g.17457::m.17457	maker-1985_52227--0.8-mRNA-1;maker-7309_22172--0.8-mRNA-1;maker-8349_47096--0.19-mRNA-1
Gene.84473::T01.PB23034::g.84473::m.84473	maker-4256_27079--0.11-mRNA-1
Gene.11060::T01.PB4463::g.11060::m.11060	maker-3351_69207_1_59402--0.25-mRNA-1
Gene.85938::T01.PB23484::g.85938::m.85938	snap_masked-7595_31849--0.10-mRNA-1;maker-6061_61569--0.14-mRNA-1;maker-1018_55867_1888_55867--0.9-mRNA-1;augustus_masked-17012_9792--0.0-mRNA-1;snap_masked-11028_11560--0.2-mRNA-1;maker-9218_20581--0.4-mRNA-1;maker-6113_20041--0.5-mRNA-1;augustus_masked-17377_15391--0.0-mRNA-1;augustus_masked-1154_107502--0.4-mRNA-1;maker-3281_77620_48123_60973--0.10-mRNA-1;maker-2074_77281--0.23-mRNA-1;augustus…
Gene.7795::T01.PB3240::g.7795::m.7795	maker-5534_67570--0.16-mRNA-1;maker-338_116374_1_19172--0.11-mRNA-1
Gene.12701::T01.PB5116::g.12701::m.12701	maker-3355_61375--0.12-mRNA-1;maker-3458_55470--0.21-mRNA-1;maker-274_96991--0.19-mRNA-1;maker-914_112341_1_64024--0.35-mRNA-1;maker-76_199814--0.65-mRNA-1;augustus_masked-1259_49792_20111_49792--0.0-mRNA-1;maker-11765_11281_1_5944--0.8-mRNA-1;maker-935_65019_25145_57513--0.18-mRNA-1;maker-10460_47450_3472_47450--0.11-mRNA-1;maker-5417_51127_9226_45618--0.2-mRNA-1;maker-2871_85927--0.31-mRNA-1;au…
Gene.26307::T01.PB10014::g.26307::m.26307	maker-5429_21665--0.7-mRNA-1;augustus_masked-1127_49483--0.3-mRNA-1;maker-11880_10399--0.11-mRNA-1;maker-1520_80468_1_33646--0.9-mRNA-1;maker-10460_47450_3472_47450--0.12-mRNA-1;maker-212_199545_13170_47751--0.5-mRNA-1;maker-7504_31027--0.3-mRNA-1;maker-2352_87892--0.26-mRNA-1;maker-1456_38584--0.20-mRNA-1;maker-8437_15512--0.5-mRNA-1;maker-1493_49904--0.15-mRNA-1;maker-15260_13598--0.4-mRNA-1;ma…
Gene.338::T01.PB173::g.338::m.338	maker-3653_75995_1_52804--0.28-mRNA-1;maker-1231_50247--0.16-mRNA-1;maker-7626_138923_20364_138923--0.59-mRNA-1;snap_masked-3299_67237--0.7-mRNA-1;maker-6217_36585--0.10-mRNA-1;augustus_masked-2073_84710_1_62073--0.0-mRNA-1;augustus_masked-2104_83033_1_14561--0.3-mRNA-1;maker-3124_47980--0.22-mRNA-1;augustus_masked-6292_62958--0.5-mRNA-1;maker-2097_82242--0.15-mRNA-1;augustus_masked-3170_94954--0…
Gene.86111::T01.PB23531::g.86111::m.86111	maker-4045_31831--0.3-mRNA-1;maker-9943_13076--0.3-mRNA-1
Gene.75602::T01.PB20545::g.75602::m.75602	maker-99_79279_60251_79279--0.13-mRNA-1
Gene.57868::T01.PB17221::g.57868::m.57868	maker-2100_234542_71531_92482--0.10-mRNA-1;maker-14314_7530--0.11-mRNA-1
Gene.40793::T01.PB13812::g.40793::m.40793	maker-3799_70735--0.26-mRNA-1
Gene.86007::T01.PB23503::g.86007::m.86007	augustus_masked-17543_8167--0.0-mRNA-1;maker-1942_79293--0.5-mRNA-1;maker-5860_59527--0.20-mRNA-1;maker-313_81935_23674_81935--0.23-mRNA-1
Gene.98383::T01.PB26304::g.98383::m.98383	maker-2741_59447_1927_59447--0.29-mRNA-1;augustus_masked-2938_74539--0.4-mRNA-1;maker-6840_20362--0.3-mRNA-1
Gene.30173::T01.PB11081::g.30173::m.30173	maker-17837_6191--0.4-mRNA-1;maker-5517_24780--0.5-mRNA-1;augustus_masked-5915_56966_1_22448--0.2-mRNA-1;augustus_masked-10287_12606--0.0-mRNA-1;maker-424_72739--0.16-mRNA-1;maker-5235_90654--0.9-mRNA-1;snap_masked-1863_207941_19186_207941--0.17-mRNA-1
Gene.78940::T01.PB21188::g.78940::m.78940	maker-16031_13735--0.7-mRNA-1
Gene.36563::T01.PB12744::g.36563::m.36563	snap_masked-5088_39403--0.2-mRNA-1;maker-2587_37982--0.12-mRNA-1
Gene.76686::T01.PB20737::g.76686::m.76686	maker-5126_37628--0.17-mRNA-1
Gene.110704::T01.PB28755::g.110704::m.110704	maker-5549_35897--0.6-mRNA-1;maker-11567_10826--0.2-mRNA-1
Gene.106291::T01.PB27871::g.106291::m.106291	augustus_masked-14827_6974--0.0-mRNA-1
Gene.92176::T01.PB25132::g.92176::m.92176	maker-12390_14549--0.9-mRNA-1;maker-7549_17116--0.7-mRNA-1
Gene.87772::T01.PB24001::g.87772::m.87772	maker-3571_49513--0.19-mRNA-1
Gene.64038::T01.PB18406::g.64038::m.64038	augustus_masked-3256_28397--0.1-mRNA-1
Gene.84118::T01.PB22905::g.84118::m.84118	maker-7598_38646--0.8-mRNA-1;maker-7785_16657--0.3-mRNA-1;maker-1577_89306--0.21-mRNA-1;augustus_masked-1736_60606--0.0-mRNA-1
Gene.51898::T01.PB16115::g.51898::m.51898	maker-2855_91590--0.24-mRNA-1;maker-1268_131886--0.48-mRNA-1;augustus_masked-12143_10072--0.0-mRNA-1
Gene.79037::T01.PB21206::g.79037::m.79037	maker-2762_152579_1_134197--0.48-mRNA-1;maker-64_186279_99328_186279--0.31-mRNA-1
Gene.83661::T01.PB22749::g.83661::m.83661	maker-2891_105701_82028_105701--0.4-mRNA-1;maker-824_171713_1_132119--0.40-mRNA-1;maker-9419_50394--0.18-mRNA-1
Gene.38464::T01.PB13227::g.38464::m.38464	augustus_masked-3572_77641--0.2-mRNA-1;augustus_masked-384_73865--0.0-mRNA-1;maker-156_114549_1_87945--0.12-mRNA-1
Gene.6168::T01.PB2614::g.6168::m.6168	maker-66_107318_54753_107318--0.21-mRNA-1
Gene.51823::T01.PB16101::g.51823::m.51823	maker-3289_76008--0.16-mRNA-1;maker-626_61415_1_48447--0.23-mRNA-1;maker-3155_55118--0.20-mRNA-1;maker-14_187470_34532_115823--0.20-mRNA-1;maker-10392_15977--0.5-mRNA-1;maker-975_90716--0.43-mRNA-1;augustus_masked-3882_57425_1_45433--0.3-mRNA-1;augustus_masked-1043_75177_40022_75177--0.0-mRNA-1;maker-7106_34646--0.17-mRNA-1;augustus_masked-9802_50931--0.2-mRNA-1;augustus_masked-6303_55421_1_8891-…
Gene.91005::T01.PB24856::g.91005::m.91005	maker-1702_105185--0.34-mRNA-1;augustus_masked-5595_32918--0.1-mRNA-1;maker-5528_79980_1_63384--0.17-mRNA-1;maker-2072_34197--0.21-mRNA-1;maker-5118_22549--0.4-mRNA-1;augustus_masked-3509_31676--0.2-mRNA-1;maker-8497_40586--0.14-mRNA-1
Gene.68248::T01.PB19178::g.68248::m.68248	maker-2353_32646--0.10-mRNA-1
Gene.6322::T01.PB2674::g.6322::m.6322	maker-9507_51018--0.14-mRNA-1;maker-164_91504_14837_91504--0.15-mRNA-1;maker-900_87258_8701_87258--0.20-mRNA-1
Gene.2784::T01.PB1326::g.2784::m.2784	maker-6038_39507--0.15-mRNA-1;maker-9407_19030--0.7-mRNA-1;augustus_masked-8136_85311--0.4-mRNA-1;maker-948_67506_5719_67506--0.23-mRNA-1;maker-20176_6783--0.3-mRNA-1;snap_masked-424_72739--0.7-mRNA-1;maker-12550_19132--0.8-mRNA-1;augustus_masked-2071_98197--0.6-mRNA-1;snap_masked-3620_61745--0.13-mRNA-1;maker-13667_28672--0.5-mRNA-1;maker-12671_13024--0.4-mRNA-1;snap_masked-974_100570--0.31-mRNA…
Gene.58730::T01.PB17379::g.58730::m.58730	maker-8080_27233_1_22866--0.15-mRNA-1;augustus_masked-3467_27576--0.2-mRNA-1;maker-3181_86406--0.20-mRNA-1;maker-81_121730_60749_121730--0.23-mRNA-1;augustus_masked-411_144960--0.2-mRNA-1
Gene.22739::T01.PB8777::g.22739::m.22739	augustus_masked-46_154371_1_34042--0.0-mRNA-1;maker-9220_17370_8584_17370--0.6-mRNA-1
Gene.101195::T01.PB26869::g.101195::m.101195	augustus_masked-15089_25850--0.0-mRNA-1;maker-8183_38394--0.17-mRNA-1;maker-13151_15813--0.8-mRNA-1;maker-3801_46508--0.7-mRNA-1;maker-12455_9668--0.6-mRNA-1;maker-4940_23076--0.8-mRNA-1;maker-5255_122366_1_61057--0.11-mRNA-1;augustus_masked-1652_154316_6628_154316--0.1-mRNA-1;maker-4107_25460_6294_25460--0.9-mRNA-1;maker-4838_43336--0.13-mRNA-1;maker-1272_57486_18693_57486--0.9-mRNA-1;maker-2256…
Gene.88066::T01.PB24078::g.88066::m.88066	snap_masked-6349_29830_1_26229--0.7-mRNA-1;augustus_masked-8064_27307--0.0-mRNA-1;maker-5319_84790--0.27-mRNA-1
Gene.27083::T01.PB10238::g.27083::m.27083	snap_masked-7293_35601--0.11-mRNA-1;maker-1376_110388_32312_110388--0.38-mRNA-1
Gene.30661::T01.PB11210::g.30661::m.30661	maker-3224_33295_14355_33295--0.2-mRNA-1;maker-3098_63545--0.19-mRNA-1;augustus_masked-7895_20683--0.0-mRNA-1;maker-2834_30285--0.7-mRNA-1;augustus_masked-6548_40826_7375_40826--0.1-mRNA-1;maker-2677_66860--0.21-mRNA-1;maker-4623_23928--0.4-mRNA-1;maker-10200_26136--0.6-mRNA-1;maker-4370_45271--0.9-mRNA-1;maker-165_181472_1_164924--0.20-mRNA-1;snap_masked-4905_71738_1_6321--0.1-mRNA-1;maker-922_5…
Gene.90827::T01.PB24808::g.90827::m.90827	snap_masked-11543_13996--0.1-mRNA-1
Gene.3537::T01.PB1636::g.3537::m.3537	maker-2156_54214_1_44358--0.17-mRNA-1;augustus_masked-873_96839--0.2-mRNA-1;snap_masked-16771_5067--0.6-mRNA-1
Gene.3210::T01.PB1503::g.3210::m.3210	maker-3838_42095--0.29-mRNA-1;maker-1829_35691_23764_35691--0.3-mRNA-1;maker-1721_75470--0.22-mRNA-1;augustus_masked-547_138982--0.1-mRNA-1;maker-12_138113_26322_87232--0.17-mRNA-1
Gene.660::T01.PB339::g.660::m.660	maker-7143_21021--0.3-mRNA-1;snap_masked-3500_87802--0.17-mRNA-1
Gene.68320::T01.PB19190::g.68320::m.68320	maker-8794_29821--0.8-mRNA-1
Gene.10958::T01.PB4423::g.10958::m.10958	maker-16080_5681--0.2-mRNA-1;augustus_masked-1730_58158_16459_58158--0.5-mRNA-1;maker-794_82340_31446_82340--0.8-mRNA-1;maker-11_108120_19606_108120--0.16-mRNA-1
Gene.93762::T01.PB25390::g.93762::m.93762	snap_masked-14208_13920--0.2-mRNA-1
Gene.11472::T01.PB4628::g.11472::m.11472	maker-8118_116443--0.40-mRNA-1;maker-10462_13227_1_8161--0.11-mRNA-1;maker-1136_66831--0.12-mRNA-1;maker-305_150607_1_96761--0.24-mRNA-1;maker-9183_17368--0.10-mRNA-1;maker-1453_103472--0.33-mRNA-1;maker-10459_33884--0.20-mRNA-1;maker-12126_20451--0.5-mRNA-1
Gene.83901::T01.PB22834::g.83901::m.83901	maker-5950_24440--0.12-mRNA-1;augustus_masked-790_133743--0.2-mRNA-1;augustus_masked-2308_59809--0.3-mRNA-1;maker-9037_74788_13213_74788--0.11-mRNA-1;maker-830_132005_1_94518--0.17-mRNA-1
Gene.113697::T01.PB29019::g.113697::m.113697	maker-1507_213155_81290_130496--0.13-mRNA-1
Gene.73177::T01.PB20076::g.73177::m.73177	maker-4581_79959--0.17-mRNA-1;maker-8389_25728--0.11-mRNA-1
Gene.10094::T01.PB4106::g.10094::m.10094	maker-14133_9319--0.8-mRNA-1
Gene.40902::T01.PB13839::g.40902::m.40902	maker-3600_44818--0.8-mRNA-1;maker-2039_183996_110268_175382--0.19-mRNA-1;maker-4196_51123--0.14-mRNA-1
Gene.80032::T01.PB21430::g.80032::m.80032	maker-246_119992_39093_82618--0.6-mRNA-1;maker-1362_86404--0.26-mRNA-1;maker-1053_106865--0.11-mRNA-1
Gene.2072::T01.PB1041::g.2072::m.2072	maker-1947_35004--0.6-mRNA-1;maker-4221_123201_26907_61181--0.7-mRNA-1
Gene.95848::T01.PB25811::g.95848::m.95848	maker-6613_41645--0.18-mRNA-1;maker-3318_68656_1_50761--0.20-mRNA-1;maker-2789_118146_1_16865--0.3-mRNA-1;maker-12649_31569--0.16-mRNA-1;maker-10907_45192--0.11-mRNA-1;maker-8707_15027--0.11-mRNA-1;augustus_masked-6496_64194--0.0-mRNA-1;augustus_masked-319_63055_7773_23533--0.1-mRNA-1;maker-5011_42945_1_37288--0.8-mRNA-1
Gene.89091::T01.PB24348::g.89091::m.89091	maker-267_114822_96879_114822--0.8-mRNA-1;augustus_masked-3661_43599_1_15864--0.2-mRNA-1
Gene.2322::T01.PB1148::g.2322::m.2322	maker-2944_38778--0.5-mRNA-1;maker-6995_23943_13962_23943--0.3-mRNA-1
Gene.21164::T01.PB8247::g.21164::m.21164	maker-12781_18452--0.4-mRNA-1;maker-801_76557_33753_76557--0.16-mRNA-1;maker-4550_26048--0.22-mRNA-1
Gene.18752::T01.PB7417::g.18752::m.18752	augustus_masked-7473_87048--0.6-mRNA-1
Gene.107765::T01.PB28168::g.107765::m.107765	augustus_masked-2968_40626_6859_40626--0.0-mRNA-1;maker-4781_44279--0.20-mRNA-1;augustus_masked-5509_53108_24966_53108--0.4-mRNA-1;maker-710_58754_1_42408--0.23-mRNA-1;augustus_masked-380_203798_139348_203798--0.0-mRNA-1
Gene.83008::T01.PB22534::g.83008::m.83008	maker-19622_12383--0.5-mRNA-1;maker-1609_43593_1_19114--0.5-mRNA-1
Gene.28991::T01.PB10774::g.28991::m.28991	maker-455_69753_48996_69753--0.13-mRNA-1;maker-6676_50836_14454_50836--0.16-mRNA-1;maker-11606_20934--0.6-mRNA-1;maker-1727_43293_21356_43293--0.11-mRNA-1;maker-4192_36267--0.15-mRNA-1;maker-1039_79618_20292_79618--0.22-mRNA-1;snap_masked-9672_13512--0.3-mRNA-1;maker-369_93081_1_40126--0.4-mRNA-1
Gene.57843::T01.PB17216::g.57843::m.57843	snap_masked-7390_101512--0.11-mRNA-1
Gene.31202::T01.PB11347::g.31202::m.31202	maker-1616_58872_36362_58872--0.7-mRNA-1
Gene.12963::T01.PB5225::g.12963::m.12963	augustus_masked-443_107958--0.7-mRNA-1;augustus_masked-3715_36073--0.2-mRNA-1;maker-4723_23629--0.6-mRNA-1;maker-558_74532--0.13-mRNA-1;maker-7429_24588_1_22470--0.8-mRNA-1;augustus_masked-9782_16793--0.1-mRNA-1
Gene.12682::T01.PB5109::g.12682::m.12682	snap_masked-655_60904_41057_60904--0.2-mRNA-1;maker-3364_81179_57895_81179--0.4-mRNA-1
Gene.17612::T01.PB6988::g.17612::m.17612	maker-15403_12164--0.3-mRNA-1;maker-1362_86404--0.14-mRNA-1;maker-6806_31416--0.11-mRNA-1;maker-4720_46195--0.13-mRNA-1;augustus_masked-5977_49118_18751_49118--0.2-mRNA-1;maker-1815_35797--0.21-mRNA-1;maker-3658_43983_1_40863--0.16-mRNA-1;maker-7553_21929--0.17-mRNA-1;maker-2475_71782_40809_71782--0.17-mRNA-1;maker-9928_26679--0.20-mRNA-1;maker-1959_74633_61606_74633--0.10-mRNA-1;maker-5362_33602…
Gene.55104::T01.PB16701::g.55104::m.55104	maker-1733_114812_44167_114812--0.19-mRNA-1;maker-6745_46301_12883_46301--0.15-mRNA-1;maker-177_95264_1_92263--0.35-mRNA-1;maker-12434_22833--0.7-mRNA-1;maker-3095_41860--0.15-mRNA-1
Gene.284::T01.PB144::g.284::m.284	maker-2834_30285--0.7-mRNA-1;maker-595_90723_1_68440--0.23-mRNA-1;augustus_masked-7895_20683--0.0-mRNA-1;maker-2604_34138_26280_34138--0.5-mRNA-1;maker-4086_85813--0.18-mRNA-1;maker-10200_26136--0.6-mRNA-1;maker-2677_66860--0.21-mRNA-1;maker-4370_45271--0.9-mRNA-1;maker-4623_23928--0.4-mRNA-1;maker-165_181472_1_164924--0.20-mRNA-1;maker-3224_33295_14355_33295--0.2-mRNA-1;maker-3098_63545--0.19-mR…
Gene.33907::T01.PB12068::g.33907::m.33907	maker-2684_47845--0.7-mRNA-1;maker-2778_68027--0.21-mRNA-1;maker-13771_23244_12510_23244--0.6-mRNA-1;maker-6479_28456--0.8-mRNA-1;maker-4419_24538--0.8-mRNA-1;maker-857_45350--0.29-mRNA-1;maker-5954_51337_1_19364--0.24-mRNA-1
Gene.20729::T01.PB8098::g.20729::m.20729	maker-1258_120744_3658_44749--0.11-mRNA-1;maker-4844_49178--0.34-mRNA-1
Gene.103399::T01.PB27308::g.103399::m.103399	maker-1067_81225--0.32-mRNA-1;maker-1135_160381_1_119030--0.12-mRNA-1;maker-5855_69448_1_24094--0.9-mRNA-1;maker-1167_144559_72110_144559--0.14-mRNA-1;maker-208_153250_25057_153250--0.23-mRNA-1;maker-1680_42128--0.14-mRNA-1;maker-12330_16845--0.5-mRNA-1;snap_masked-14208_13920--0.2-mRNA-1;maker-797_56391_1_29370--0.5-mRNA-1
Gene.87494::T01.PB23920::g.87494::m.87494	maker-6257_54036_1_44623--0.6-mRNA-1
Gene.72173::T01.PB19889::g.72173::m.72173	augustus_masked-9964_29643--0.0-mRNA-1;maker-13043_11884--0.4-mRNA-1;maker-8705_16089--0.7-mRNA-1;maker-1450_38629_1_16198--0.4-mRNA-1;maker-6450_29176_1_12061--0.4-mRNA-1
Gene.27364::T01.PB10317::g.27364::m.27364	maker-5558_54651_23389_54651--0.7-mRNA-1;maker-3667_56257--0.4-mRNA-1
Gene.86692::T01.PB23700::g.86692::m.86692	maker-50_119172--0.31-mRNA-1;maker-2706_67969--0.13-mRNA-1;snap_masked-727_113138_57303_106902--0.2-mRNA-1;maker-3222_63496_1_37639--0.7-mRNA-1;maker-9103_25509_1_12312--0.3-mRNA-1;augustus_masked-3156_56538_1_49168--0.2-mRNA-1;augustus_masked-7017_29127--0.1-mRNA-1
Gene.25602::T01.PB9783::g.25602::m.25602	maker-6793_83425_54646_83425--0.5-mRNA-1;maker-12527_12579--0.10-mRNA-1
Gene.47871::T01.PB15361::g.47871::m.47871	maker-11851_28984--0.2-mRNA-1;maker-13170_26585--0.2-mRNA-1
Gene.5669::T01.PB2439::g.5669::m.5669	maker-9740_44569--0.4-mRNA-1;maker-4902_63869_1_43315--0.7-mRNA-1;maker-9661_14283--0.5-mRNA-1;maker-3872_26177_4957_26177--0.5-mRNA-1;augustus_masked-277_59921_1_46602--0.1-mRNA-1;snap_masked-2398_54075_39776_54075--0.4-mRNA-1
Gene.68515::T01.PB19224::g.68515::m.68515	maker-1403_100306--0.28-mRNA-1;maker-5628_86573_1_66128--0.16-mRNA-1;maker-2812_60089--0.16-mRNA-1;maker-2096_106855_58127_106855--0.15-mRNA-1;augustus_masked-2159_54584--0.4-mRNA-1
Gene.20524::T01.PB8034::g.20524::m.20524	snap_masked-5321_67200--0.15-mRNA-1;augustus_masked-14735_13480--0.0-mRNA-1;maker-7029_68889--0.22-mRNA-1;maker-825_65609_10077_65609--0.29-mRNA-1;maker-4438_66495_1_31416--0.9-mRNA-1;maker-3635_79579--0.24-mRNA-1;maker-6286_68275--0.15-mRNA-1;augustus_masked-307_129548_34987_99828--0.5-mRNA-1;maker-9980_26616--0.7-mRNA-1
Gene.56986::T01.PB17055::g.56986::m.56986	maker-17_159769_30818_159769--0.27-mRNA-1;maker-6565_28309--0.7-mRNA-1
Gene.12018::T01.PB4846::g.12018::m.12018	maker-5431_21660_11321_21660--0.7-mRNA-1;augustus_masked-12458_30159--0.1-mRNA-1;snap_masked-2432_124974_96019_124974--0.2-mRNA-1
Gene.81963::T01.PB22141::g.81963::m.81963	maker-3479_91115--0.49-mRNA-1;maker-6091_42775--0.21-mRNA-1;maker-1923_110651_61985_110651--0.18-mRNA-1
Gene.98819::T01.PB26385::g.98819::m.98819	maker-5379_40448--0.28-mRNA-1;maker-1946_40215--0.9-mRNA-1;maker-7059_23718_7997_23718--0.7-mRNA-1;maker-7505_59942--0.14-mRNA-1;maker-636_159591--0.43-mRNA-1
Gene.60114::T01.PB17635::g.60114::m.60114	maker-8605_42378--0.32-mRNA-1
Gene.10290::T01.PB4171::g.10290::m.10290	maker-9414_13889--0.8-mRNA-1;augustus_masked-7206_27487--0.1-mRNA-1;maker-4308_71833_22076_71833--0.14-mRNA-1;snap_masked-661_64335--0.8-mRNA-1
Gene.62195::T01.PB18024::g.62195::m.62195	maker-162_69805--0.18-mRNA-1
Gene.30833::T01.PB11251::g.30833::m.30833	maker-131_151436_1_128893--0.21-mRNA-1;maker-519_143527--0.20-mRNA-1;maker-3711_56269--0.14-mRNA-1;maker-10198_13413--0.4-mRNA-1;maker-13422_31752--0.6-mRNA-1;maker-7000_23378--0.9-mRNA-1;augustus_masked-1051_114272--0.4-mRNA-1;maker-6581_41833_1_35389--0.13-mRNA-1;maker-10366_17872--0.12-mRNA-1
Gene.63536::T01.PB18310::g.63536::m.63536	maker-334_57178--0.11-mRNA-1;maker-506_65086--0.20-mRNA-1;maker-2272_51705--0.16-mRNA-1
Gene.79811::T01.PB21374::g.79811::m.79811	maker-2741_59447_1927_59447--0.29-mRNA-1;augustus_masked-2938_74539--0.4-mRNA-1;maker-6840_20362--0.3-mRNA-1
Gene.74807::T01.PB20391::g.74807::m.74807	maker-6546_56265--0.16-mRNA-1;maker-5725_65441--0.21-mRNA-1;maker-3429_105405_1_89508--0.25-mRNA-1;maker-7976_16318_1_12495--0.4-mRNA-1;maker-10412_36482--0.7-mRNA-1;maker-1941_48574--0.23-mRNA-1;maker-3758_120039--0.33-mRNA-1;maker-201_174507--0.31-mRNA-1;maker-219_108430--0.17-mRNA-1;maker-811_92557_1_50857--0.6-mRNA-1;maker-5637_30226_11210_16478--0.5-mRNA-1;maker-5637_30226_16489_30226--0.8-m…
Gene.13668::T01.PB5489::g.13668::m.13668	maker-13645_13825--0.9-mRNA-1;maker-10389_40534--0.22-mRNA-1;maker-13069_8910--0.3-mRNA-1
Gene.4055::T01.PB1825::g.4055::m.4055	maker-3556_152168_1_143184--0.11-mRNA-1;maker-11678_21362--0.9-mRNA-1;maker-13782_15282--0.9-mRNA-1;augustus_masked-12682_20742--0.0-mRNA-1;maker-2416_59808--0.20-mRNA-1;maker-4326_81399_24951_81399--0.9-mRNA-1;maker-10202_44466--0.16-mRNA-1;maker-1046_42786_16595_42786--0.17-mRNA-1;augustus_masked-7917_23952--0.1-mRNA-1;maker-6781_26676--0.9-mRNA-1;maker-2056_98848--0.57-mRNA-1
Gene.4027::T01.PB1815::g.4027::m.4027	maker-5987_20350--0.8-mRNA-1
Gene.97700::T01.PB26168::g.97700::m.97700	augustus_masked-12428_19809--0.0-mRNA-1;augustus_masked-542_76290--0.4-mRNA-1;augustus_masked-6548_40826_7375_40826--0.1-mRNA-1;maker-3224_33295_14355_33295--0.2-mRNA-1;maker-2604_34138_26280_34138--0.5-mRNA-1;augustus_masked-7895_20683--0.0-mRNA-1;maker-3098_63545--0.19-mRNA-1;maker-2834_30285--0.7-mRNA-1;maker-8822_31023--0.7-mRNA-1;snap_masked-4905_71738_1_6321--0.1-mRNA-1;snap_masked-914_1123…
Gene.72089::T01.PB19870::g.72089::m.72089	snap_masked-3213_32150--0.5-mRNA-1
Gene.25065::T01.PB9559::g.25065::m.25065	maker-1943_80407--0.18-mRNA-1;maker-9489_27015--0.13-mRNA-1;augustus_masked-1239_67143_28569_47622--0.1-mRNA-1;maker-4051_84811--0.30-mRNA-1;maker-6533_72095--0.22-mRNA-1;maker-8393_41145--0.9-mRNA-1;maker-3995_199803_44253_199803--0.29-mRNA-1;augustus_masked-9861_14161--0.1-mRNA-1;augustus_masked-5630_25567--0.0-mRNA-1;maker-15774_9445--0.8-mRNA-1;maker-6217_36585--0.12-mRNA-1;maker-16263_8062--…
Gene.109354::T01.PB28488::g.109354::m.109354	maker-4877_34965--0.10-mRNA-1;maker-2019_69887--0.19-mRNA-1
Gene.46722::T01.PB15151::g.46722::m.46722	maker-1195_110474_13142_110474--0.31-mRNA-1
Gene.4589::T01.PB2024::g.4589::m.4589	maker-9419_50394--0.16-mRNA-1;maker-824_171713_1_132119--0.31-mRNA-1
Gene.94771::T01.PB25600::g.94771::m.94771	maker-15370_17124--0.7-mRNA-1
Gene.25784::T01.PB9845::g.25784::m.25784	augustus_masked-2566_52144_1_42282--0.4-mRNA-1;maker-9264_22943_1_13174--0.7-mRNA-1;augustus_masked-9521_17845--0.1-mRNA-1;augustus_masked-4214_25144--0.2-mRNA-1
Gene.49912::T01.PB15743::g.49912::m.49912	maker-205_147440_1_78089--0.14-mRNA-1;snap_masked-12991_12192--0.2-mRNA-1;maker-3005_70530_9982_70530--0.7-mRNA-1;maker-1267_67141_47516_67141--0.7-mRNA-1;maker-3662_35486--0.6-mRNA-1
Gene.104284::T01.PB27482::g.104284::m.104284	maker-2617_57311--0.12-mRNA-1;maker-7479_36346_1_14754--0.5-mRNA-1
Gene.88443::T01.PB24175::g.88443::m.88443	maker-1834_92013--0.34-mRNA-1
Gene.23333::T01.PB8971::g.23333::m.23333	augustus_masked-2636_111354_1_34980--0.0-mRNA-1;snap_masked-2636_111354_1_34980--0.4-mRNA-1;augustus_masked-979_103540_1_34012--0.2-mRNA-1;augustus_masked-6239_39977--0.4-mRNA-1;augustus_masked-339_62267_25913_62267--0.1-mRNA-1
Gene.1177::T01.PB599::g.1177::m.1177	maker-3696_78713_9345_78713--0.21-mRNA-1;maker-4023_93202_1_14617--0.11-mRNA-1
Gene.6029::T01.PB2563::g.6029::m.6029	augustus_masked-2173_82169--0.4-mRNA-1;augustus_masked-983_77015_11611_77015--0.2-mRNA-1;maker-11738_16119--0.5-mRNA-1;maker-676_144782--0.38-mRNA-1
Gene.81620::T01.PB22016::g.81620::m.81620	maker-10280_14527--0.4-mRNA-1
Gene.102312::T01.PB27095::g.102312::m.102312	snap_masked-6820_71093_52530_71093--0.2-mRNA-1;maker-2562_120159--0.30-mRNA-1
Gene.26248::T01.PB9995::g.26248::m.26248	maker-5967_49837--0.17-mRNA-1;maker-872_135813--0.24-mRNA-1;maker-14539_33346--0.7-mRNA-1;maker-14996_7755--0.6-mRNA-1;maker-7633_27777--0.10-mRNA-1;maker-6697_26896--0.2-mRNA-1;maker-4514_59376_35585_59376--0.5-mRNA-1
Gene.37656::T01.PB13013::g.37656::m.37656	maker-4020_63924--0.13-mRNA-1;maker-5456_92846--0.23-mRNA-1;maker-5812_52549--0.26-mRNA-1;maker-3436_64105--0.25-mRNA-1
Gene.27528::T01.PB10359::g.27528::m.27528	maker-189_118750_42112_112184--0.19-mRNA-1;maker-186_132168--0.59-mRNA-1
Gene.20872::T01.PB8149::g.20872::m.20872	maker-7679_26284--0.3-mRNA-1;maker-668_247521_7082_247521--1.29-mRNA-1
Gene.1435::T01.PB724::g.1435::m.1435	augustus_masked-640_51871_1_37816--0.1-mRNA-1
Gene.13087::T01.PB5272::g.13087::m.13087	maker-628_53526_1_17881--0.8-mRNA-1;maker-9860_13197_1_7368--0.8-mRNA-1;maker-4440_24483--0.15-mRNA-1
Gene.13320::T01.PB5367::g.13320::m.13320	augustus_masked-697_61881_3845_46373--0.1-mRNA-1;maker-5558_54651_23389_54651--0.7-mRNA-1;maker-6685_39839_1_14862--0.5-mRNA-1
Gene.35173::T01.PB12399::g.35173::m.35173	augustus_masked-192_87519--0.5-mRNA-1;snap_masked-2695_35188--0.5-mRNA-1
Gene.12023::T01.PB4847::g.12023::m.12023	maker-4911_70090--0.11-mRNA-1
Gene.11507::T01.PB4641::g.11507::m.11507	maker-2932_75712_1_24144--0.7-mRNA-1
Gene.43343::T01.PB14498::g.43343::m.43343	maker-4774_30403--0.13-mRNA-1;maker-481_123001--0.30-mRNA-1;maker-6060_20171--0.7-mRNA-1;maker-510_51948--0.10-mRNA-1;maker-2209_33390--0.9-mRNA-1;augustus_masked-3377_72079--0.0-mRNA-1;maker-4136_64352--0.7-mRNA-1;maker-1179_94554_47116_94554--0.11-mRNA-1;maker-236_161086_73869_161086--0.13-mRNA-1
Gene.105575::T01.PB27734::g.105575::m.105575	maker-6233_30253--0.6-mRNA-1;augustus_masked-5449_93950--0.4-mRNA-1;maker-3758_120039--0.39-mRNA-1;augustus_masked-2206_128209--0.4-mRNA-1;maker-1941_48574--0.21-mRNA-1;maker-5398_74576_1_41175--0.32-mRNA-1;maker-4240_25068--0.2-mRNA-1;maker-11592_19082--0.4-mRNA-1;maker-2449_52305--0.11-mRNA-1;maker-3672_104241_16980_104241--0.11-mRNA-1;maker-2645_106179_26622_106179--0.15-mRNA-1;maker-4759_2857…
Gene.20878::T01.PB8152::g.20878::m.20878	maker-2363_37600_21913_37600--0.7-mRNA-1;maker-2357_53999--0.15-mRNA-1;maker-4493_72015--0.34-mRNA-1;maker-1490_48955_37642_48955--0.12-mRNA-1;maker-14870_6930--0.7-mRNA-1;maker-1576_152106--0.47-mRNA-1;maker-7106_34646--0.17-mRNA-1;augustus_masked-6303_55421_1_8891--0.1-mRNA-1;maker-7180_17834--0.4-mRNA-1;maker-2593_62928--0.15-mRNA-1;augustus_masked-4276_24959--0.1-mRNA-1;augustus_masked-6987_3…
Gene.36067::T01.PB12626::g.36067::m.36067	snap_masked-5768_32830_8470_28237--0.5-mRNA-1;maker-12384_13819--0.9-mRNA-1;maker-10326_28857--0.8-mRNA-1;maker-3106_29076--0.10-mRNA-1
Gene.75494::T01.PB20524::g.75494::m.75494	maker-347_99432_66254_99432--0.4-mRNA-1;maker-5883_55741--0.14-mRNA-1
Gene.2145::T01.PB1076::g.2145::m.2145	maker-8451_19195--0.8-mRNA-1;snap_masked-13104_21162--0.20-mRNA-1
Gene.42974::T01.PB14403::g.42974::m.42974	maker-11963_19793--0.7-mRNA-1;maker-9226_15827--0.8-mRNA-1
Gene.37699::T01.PB13023::g.37699::m.37699	maker-12002_10251--0.3-mRNA-1
Gene.91142::T01.PB24894::g.91142::m.91142	augustus_masked-7239_17717--0.0-mRNA-1;maker-4404_24577--0.14-mRNA-1;maker-1015_63545--0.15-mRNA-1;maker-5966_27357--0.6-mRNA-1;maker-1077_66096_50782_66096--0.10-mRNA-1;snap_masked-8030_16214--0.5-mRNA-1;maker-6718_18756--0.13-mRNA-1;snap_masked-11496_35164--0.4-mRNA-1
Gene.29688::T01.PB10957::g.29688::m.29688	maker-2609_73817_1_15995--0.7-mRNA-1;maker-8265_19123--0.5-mRNA-1;maker-1166_103097--0.44-mRNA-1;maker-443_107958--0.30-mRNA-1;maker-1419_40521--0.17-mRNA-1
Gene.64174::T01.PB18430::g.64174::m.64174	augustus_masked-4462_25357--0.1-mRNA-1;maker-5526_29864--0.9-mRNA-1;maker-5016_80393--0.23-mRNA-1;maker-102_151265_1_139103--0.41-mRNA-1;maker-5003_33002--0.10-mRNA-1;maker-1096_75138--0.14-mRNA-1;maker-403_147492--0.37-mRNA-1;maker-6012_39688_1_20917--0.10-mRNA-1;augustus_masked-5202_68450_26040_68450--0.4-mRNA-1;maker-5875_45399--0.12-mRNA-1;maker-10696_12036--0.3-mRNA-1;maker-12778_16832--0.4-…
Gene.83145::T01.PB22571::g.83145::m.83145	maker-2011_56886--0.20-mRNA-1
Gene.73325::T01.PB20107::g.73325::m.73325	augustus_masked-3323_68357--0.2-mRNA-1;augustus_masked-981_77357_8334_77357--0.4-mRNA-1
Gene.101425::T01.PB26912::g.101425::m.101425	snap_masked-2136_58400_1_49018--0.9-mRNA-1;maker-4641_90346_1_57385--0.18-mRNA-1;maker-3087_99579_15117_99579--0.34-mRNA-1
Gene.37625::T01.PB13005::g.37625::m.37625	maker-7785_16657--0.2-mRNA-1;maker-7598_38646--0.10-mRNA-1;maker-3106_29076--0.10-mRNA-1;maker-15915_8690--0.4-mRNA-1
Gene.17058::T01.PB6772::g.17058::m.17058	maker-2079_56651--0.11-mRNA-1;maker-1715_193181_1_136784--0.52-mRNA-1;maker-2080_39932--0.15-mRNA-1;augustus_masked-2999_35082--0.0-mRNA-1
Gene.70177::T01.PB19529::g.70177::m.70177	maker-2844_44973_1_32699--0.14-mRNA-1;maker-3458_55470--0.27-mRNA-1
Gene.17218::T01.PB6840::g.17218::m.17218	augustus_masked-6425_49407_1_23365--0.0-mRNA-1
Gene.14511::T01.PB5799::g.14511::m.14511	maker-160_150265--0.30-mRNA-1;maker-1555_40243--0.8-mRNA-1;maker-1578_101067--0.20-mRNA-1;maker-167_150672_37650_150672--0.15-mRNA-1;maker-2287_33001--0.8-mRNA-1;maker-2023_178164_1_105203--0.28-mRNA-1;maker-872_135813--0.19-mRNA-1;maker-14871_8997--0.4-mRNA-1;maker-642_247055_61232_247055--0.49-mRNA-1;maker-4383_74933_11269_23623--0.4-mRNA-1
Gene.12253::T01.PB4942::g.12253::m.12253	maker-4738_51347--0.12-mRNA-1;maker-1314_121211_18692_121211--0.36-mRNA-1;maker-14964_9500--0.4-mRNA-1;maker-4712_33638--0.11-mRNA-1;maker-4548_43652--0.11-mRNA-1;maker-2345_91167_1_56833--0.27-mRNA-1;maker-3180_44324--0.12-mRNA-1;maker-10242_22181--0.5-mRNA-1;maker-7556_19829--0.4-mRNA-1;maker-1907_178162--0.54-mRNA-1;maker-12765_34867--0.12-mRNA-1;maker-1615_54191--0.18-mRNA-1;snap_masked-3055_…
Gene.390::T01.PB201::g.390::m.390	maker-3042_164362_69401_164362--0.18-mRNA-1;augustus_masked-10525_51191_19132_51191--0.4-mRNA-1;maker-15296_18020--0.6-mRNA-1
Gene.28861::T01.PB10737::g.28861::m.28861	augustus_masked-221_65585--0.0-mRNA-1;maker-13747_29403--0.9-mRNA-1;maker-5324_21918_1_21014--0.6-mRNA-1;maker-9190_30489_9228_30489--0.4-mRNA-1;snap_masked-8698_45930--0.7-mRNA-1;maker-4210_72797_27433_48958--0.9-mRNA-1;maker-16728_10858--0.15-mRNA-1;maker-2958_128508_1_111063--0.27-mRNA-1;maker-562_50833--0.16-mRNA-1;maker-6267_19695--0.6-mRNA-1;augustus_masked-163_138561_15563_115813--0.1-mRNA…
Gene.83264::T01.PB22612::g.83264::m.83264	maker-5059_35540--0.12-mRNA-1
Gene.86806::T01.PB23732::g.86806::m.86806	maker-3310_115253_1_47781--0.11-mRNA-1;maker-2470_111884_9157_111884--0.30-mRNA-1;augustus_masked-2484_70532_44198_70532--0.0-mRNA-1;maker-1239_67143_47633_67143--0.12-mRNA-1;maker-12657_9411--0.6-mRNA-1;maker-2193_69497--0.38-mRNA-1;maker-7674_16868--0.11-mRNA-1;maker-6252_28813--0.10-mRNA-1;maker-1814_45861_27809_45861--0.5-mRNA-1;maker-3338_63701_1_16574--0.8-mRNA-1
Gene.28540::T01.PB10649::g.28540::m.28540	augustus_masked-13651_17415--0.0-mRNA-1;maker-7054_37445--0.15-mRNA-1;maker-1186_69481_1_62241--0.15-mRNA-1;augustus_masked-117_92563_53556_92563--0.2-mRNA-1;maker-4909_86764--0.19-mRNA-1;augustus_masked-10130_14009--0.3-mRNA-1
Gene.1536::T01.PB779::g.1536::m.1536	maker-13736_15754--0.6-mRNA-1;maker-6866_42772--0.10-mRNA-1;augustus_masked-2055_110246--0.0-mRNA-1
Gene.101571::T01.PB26941::g.101571::m.101571	maker-1338_91300--0.21-mRNA-1;maker-1907_178162--0.90-mRNA-1;maker-956_113839_79630_113839--0.12-mRNA-1;maker-14810_6990--0.4-mRNA-1;maker-6796_57401_1_16676--0.3-mRNA-1;maker-1437_79564--0.26-mRNA-1;augustus_masked-11049_28781--0.1-mRNA-1;maker-2302_70504_1_67286--0.18-mRNA-1;maker-3812_85206--0.10-mRNA-1;maker-2748_124162_1_92622--0.18-mRNA-1;maker-8650_19615--0.7-mRNA-1;augustus_masked-4520_10…
Gene.25264::T01.PB9640::g.25264::m.25264	maker-9342_31594--0.10-mRNA-1;maker-2365_85660--0.16-mRNA-1;maker-618_125698--0.28-mRNA-1;maker-2585_92101_82342_92101--0.3-mRNA-1;maker-701_85567_1_40866--0.23-mRNA-1;maker-167_150672_1_27161--0.14-mRNA-1;maker-1068_79472_1_64811--0.6-mRNA-1;augustus_masked-5382_73737--0.3-mRNA-1;augustus_masked-7491_25842_1_11710--0.0-mRNA-1;maker-8938_74801--0.10-mRNA-1;maker-8839_29086--0.8-mRNA-1;maker-9628_…
Gene.85158::T01.PB23272::g.85158::m.85158	maker-1164_87793--0.18-mRNA-1;maker-6672_18844--0.7-mRNA-1;maker-1909_129585--0.22-mRNA-1;snap_masked-5084_22635--0.5-mRNA-1;maker-914_112341_67809_112341--0.22-mRNA-1;maker-7748_33179--0.14-mRNA-1;snap_masked-432_138350_1_71283--0.9-mRNA-1;maker-2630_233610--1.58-mRNA-1;maker-4231_56699--0.25-mRNA-1;augustus_masked-3_202805--1.3-mRNA-1;snap_masked-1185_92914--0.14-mRNA-1;maker-4231_56699--0.30-m…
Gene.15012::T01.PB5988::g.15012::m.15012	maker-8204_18560--0.9-mRNA-1
Gene.64130::T01.PB18422::g.64130::m.64130	augustus_masked-2194_52877--0.3-mRNA-1;maker-8795_44911--0.7-mRNA-1
Gene.40716::T01.PB13792::g.40716::m.40716	maker-2351_35519_1_29989--0.11-mRNA-1;maker-3304_28206--0.8-mRNA-1;augustus_masked-8073_20522--0.2-mRNA-1
Gene.10315::T01.PB4180::g.10315::m.10315	maker-2891_105701_82028_105701--0.4-mRNA-1
Gene.99388::T01.PB26504::g.99388::m.99388	maker-6024_26337--0.13-mRNA-1;maker-1922_136839_1_22205--0.10-mRNA-1;maker-2928_29827--0.11-mRNA-1;maker-18060_10908--0.8-mRNA-1
Gene.37162::T01.PB12889::g.37162::m.37162	maker-2097_82242--0.19-mRNA-1
Gene.108409::T01.PB28301::g.108409::m.108409	augustus_masked-1585_68116--0.0-mRNA-1;snap_masked-5439_21644--0.2-mRNA-1;maker-10772_22291--0.4-mRNA-1;maker-15391_6363--0.4-mRNA-1;maker-9097_20680--0.7-mRNA-1;maker-7749_18375--0.10-mRNA-1
Gene.74425::T01.PB20320::g.74425::m.74425	maker-387_56210_1_47076--0.19-mRNA-1;maker-306_89181_1_71861--0.26-mRNA-1
Gene.23184::T01.PB8923::g.23184::m.23184	maker-4383_74933_11269_23623--0.4-mRNA-1;maker-14871_8997--0.4-mRNA-1;maker-642_247055_61232_247055--0.49-mRNA-1;augustus_masked-7965_16330--0.0-mRNA-1;maker-2023_178164_1_105203--0.28-mRNA-1;maker-872_135813--0.19-mRNA-1;maker-160_150265--0.30-mRNA-1;maker-1555_40243--0.8-mRNA-1
Gene.68435::T01.PB19211::g.68435::m.68435	augustus_masked-5674_44273_1_14998--0.0-mRNA-1;maker-4333_113830--0.31-mRNA-1;maker-2596_71444--0.12-mRNA-1;maker-207_133990_91619_133990--0.19-mRNA-1;maker-173_183200_67944_172047--0.30-mRNA-1
Gene.37::T01.PB20::g.37::m.37	maker-14067_24824--0.9-mRNA-1
Gene.83917::T01.PB22842::g.83917::m.83917	maker-11767_10560--0.11-mRNA-1
Gene.44633::T01.PB14783::g.44633::m.44633	maker-6250_37691--0.6-mRNA-1
Gene.37267::T01.PB12915::g.37267::m.37267	maker-5995_105685--0.21-mRNA-1
Gene.81110::T01.PB21813::g.81110::m.81110	maker-4689_30342--0.4-mRNA-1;maker-226_88834_1_25128--0.8-mRNA-1;maker-1413_76679--0.27-mRNA-1
Gene.8245::T01.PB3414::g.8245::m.8245	maker-425_82070--0.15-mRNA-1
Gene.39323::T01.PB13445::g.39323::m.39323	maker-2339_68393--0.26-mRNA-1
Gene.46064::T01.PB15033::g.46064::m.46064	augustus_masked-1582_70571--0.2-mRNA-1;maker-1171_65099_1_40889--0.12-mRNA-1;maker-3745_142095_1_94574--0.20-mRNA-1;augustus_masked-1060_69047--0.4-mRNA-1
Gene.40050::T01.PB13625::g.40050::m.40050	maker-510_51948--0.10-mRNA-1;maker-2209_33390--0.9-mRNA-1;maker-4136_64352--0.7-mRNA-1;augustus_masked-3377_72079--0.0-mRNA-1;maker-236_161086_73869_161086--0.13-mRNA-1;maker-1179_94554_47116_94554--0.11-mRNA-1;maker-9638_29862--0.6-mRNA-1;maker-6060_20171--0.7-mRNA-1;maker-481_123001--0.30-mRNA-1;maker-4774_30403--0.13-mRNA-1
Gene.54032::T01.PB16501::g.54032::m.54032	snap_masked-289_94260_39879_94260--0.6-mRNA-1;maker-3573_37295_1_7452--0.2-mRNA-1
Gene.12274::T01.PB4950::g.12274::m.12274	augustus_masked-848_149113_1_70533--0.8-mRNA-1;maker-8187_15943--0.7-mRNA-1;maker-5195_33187--0.14-mRNA-1;snap_masked-3586_108446--0.25-mRNA-1;maker-6384_31387--0.7-mRNA-1
Gene.52611::T01.PB16247::g.52611::m.52611	maker-2049_137814_90310_137814--0.10-mRNA-1;maker-467_159167_65140_159167--0.16-mRNA-1;augustus_masked-12001_31492--0.0-mRNA-1;maker-1229_99470_21441_99470--0.29-mRNA-1;augustus_masked-15125_6649--0.1-mRNA-1
Gene.65039::T01.PB18594::g.65039::m.65039	maker-17689_25247_1_23131--0.4-mRNA-1;maker-19622_12383--0.3-mRNA-1;maker-8503_21150--0.5-mRNA-1
Gene.1474::T01.PB746::g.1474::m.1474	maker-4026_82139_1_63522--0.24-mRNA-1;maker-2901_29927--0.3-mRNA-1;maker-11303_14267--0.3-mRNA-1;maker-681_49666--0.9-mRNA-1;augustus_masked-2345_91167_1_56833--0.7-mRNA-1;maker-2418_91136_1_29320--0.4-mRNA-1;maker-8669_15086--0.10-mRNA-1;maker-630_62735--0.11-mRNA-1;augustus_masked-6118_48015_9617_48015--0.2-mRNA-1;maker-13917_7960--0.6-mRNA-1;maker-16178_9640--0.7-mRNA-1;augustus_masked-4836_62…
Gene.40756::T01.PB13803::g.40756::m.40756	maker-15508_7061--0.4-mRNA-1
Gene.10536::T01.PB4261::g.10536::m.10536	maker-2554_32991--0.6-mRNA-1;maker-8243_47506_29651_47506--0.8-mRNA-1
Gene.11968::T01.PB4822::g.11968::m.11968	maker-642_247055_53897_60508--0.9-mRNA-1;maker-8099_70452--0.38-mRNA-1
Gene.1014::T01.PB517::g.1014::m.1014	augustus_masked-7868_25655--0.0-mRNA-1;maker-2464_38031_32288_38031--0.2-mRNA-1;maker-5815_41266--0.19-mRNA-1;maker-9031_36205--0.15-mRNA-1
Gene.39500::T01.PB13491::g.39500::m.39500	maker-913_44509--0.13-mRNA-1;augustus_masked-10434_12382--0.0-mRNA-1;maker-515_62204--0.19-mRNA-1;maker-14202_10973--0.9-mRNA-1;maker-2295_79395_39010_79395--0.7-mRNA-1
Gene.61410::T01.PB17875::g.61410::m.61410	maker-3092_60150--0.22-mRNA-1
Gene.85832::T01.PB23456::g.85832::m.85832	maker-2825_63051_1_60828--0.10-mRNA-1;maker-6768_41456--0.13-mRNA-1
Gene.17918::T01.PB7110::g.17918::m.17918	maker-3056_34586--0.8-mRNA-1;maker-6123_25165--0.7-mRNA-1;augustus_masked-2156_54214_1_44358--0.4-mRNA-1
Gene.36113::T01.PB12637::g.36113::m.36113	maker-1507_213155_81290_130496--0.20-mRNA-1;maker-3639_76543--0.26-mRNA-1
Gene.38710::T01.PB13289::g.38710::m.38710	augustus_masked-1909_129585--0.6-mRNA-1
Gene.11439::T01.PB4616::g.11439::m.11439	maker-811_92557_54754_92557--0.15-mRNA-1;maker-1010_86878_15931_44423--0.3-mRNA-1;snap_masked-1707_80022--0.8-mRNA-1;maker-2223_137991_47675_137991--0.17-mRNA-1;maker-5536_24958--0.16-mRNA-1;maker-5094_80288_4027_80288--0.12-mRNA-1;maker-5366_90672--0.17-mRNA-1;maker-122_233858_103426_200972--0.25-mRNA-1;augustus_masked-2360_32605_11939_32605--0.0-mRNA-1;augustus_masked-4196_51123--0.1-mRNA-1;mak…
Gene.22202::T01.PB8606::g.22202::m.22202	maker-172_125982--0.56-mRNA-1;maker-5338_62884--0.27-mRNA-1
Gene.2550::T01.PB1233::g.2550::m.2550	maker-411_144960--0.51-mRNA-1;maker-7434_42895--0.22-mRNA-1;maker-3311_28182--0.9-mRNA-1;maker-609_49611--0.19-mRNA-1;maker-2374_34706--0.7-mRNA-1;maker-3539_63588_1_38787--0.20-mRNA-1;maker-4279_36365_1_33027--0.8-mRNA-1;maker-15511_9773--0.2-mRNA-1;maker-4726_44145_1_8686--0.4-mRNA-1;maker-4344_45112_1_31735--0.24-mRNA-1;maker-2460_34943--0.12-mRNA-1;maker-12267_21596--0.4-mRNA-1;augustus_maske…
Gene.30953::T01.PB11284::g.30953::m.30953	maker-148_207934_104599_207934--0.31-mRNA-1;maker-7831_28640--0.13-mRNA-1;maker-2475_71782_16860_39071--0.15-mRNA-1;augustus_masked-1720_42511_11986_42511--0.5-mRNA-1
Gene.34358::T01.PB12190::g.34358::m.34358	maker-8002_29487--0.20-mRNA-1;maker-2193_69497--0.26-mRNA-1;augustus_masked-8073_20522--0.2-mRNA-1;maker-3304_28206--0.8-mRNA-1;maker-2351_35519_1_29989--0.11-mRNA-1;maker-4313_37762--0.11-mRNA-1;maker-2465_102741--0.45-mRNA-1;maker-2431_94611--0.25-mRNA-1;augustus_masked-3500_87802--0.1-mRNA-1;maker-1438_96971_18840_96971--0.19-mRNA-1;maker-3643_40140_23893_40140--0.6-mRNA-1;maker-6099_86289_179…
Gene.27266::T01.PB10291::g.27266::m.27266	maker-8737_26492--0.5-mRNA-1;maker-1203_41105--0.13-mRNA-1;maker-5794_27122--0.8-mRNA-1;maker-298_72848--0.22-mRNA-1;maker-9146_53365--0.11-mRNA-1;maker-938_194593_57964_145215--0.27-mRNA-1
Gene.8405::T01.PB3471::g.8405::m.8405	maker-7713_52016--0.8-mRNA-1;maker-7040_18129--0.10-mRNA-1
Gene.26912::T01.PB10190::g.26912::m.26912	maker-4933_43300--0.13-mRNA-1;augustus_masked-931_78951--0.6-mRNA-1;augustus_masked-3161_55861--0.0-mRNA-1;maker-3641_27028--0.12-mRNA-1;maker-3611_49809_1_40168--0.10-mRNA-1
Gene.89537::T01.PB24466::g.89537::m.89537	maker-1080_84118_1_75340--0.18-mRNA-1
Gene.100994::T01.PB26829::g.100994::m.100994	maker-3150_83668--0.14-mRNA-1;maker-286_135278--0.24-mRNA-1
Gene.27703::T01.PB10409::g.27703::m.27703	maker-551_105976_1_98238--0.28-mRNA-1;maker-2971_29641--0.10-mRNA-1
Gene.20793::T01.PB8121::g.20793::m.20793	maker-9530_23646--0.13-mRNA-1;maker-1157_42876--0.13-mRNA-1;maker-343_59965_8700_43899--0.5-mRNA-1
Gene.87086::T01.PB23811::g.87086::m.87086	maker-2717_139731_86338_139731--0.9-mRNA-1
Gene.102823::T01.PB27198::g.102823::m.102823	maker-3569_54800_42123_54800--0.8-mRNA-1
Gene.38546::T01.PB13248::g.38546::m.38546	maker-12929_19043--0.10-mRNA-1;maker-2865_56543--0.41-mRNA-1;maker-6060_20171--0.6-mRNA-1;augustus_masked-14707_14619--0.2-mRNA-1
Gene.14487::T01.PB5791::g.14487::m.14487	maker-15440_6314--0.5-mRNA-1;augustus_masked-3978_25893--0.0-mRNA-1;maker-21_98303--0.11-mRNA-1;maker-68_136525--0.30-mRNA-1;augustus_masked-851_45427_1_16098--0.2-mRNA-1;augustus_masked-786_116475_11495_116475--0.11-mRNA-1;maker-93_120850_53139_120850--0.19-mRNA-1;maker-4375_30691--0.9-mRNA-1;maker-980_43598_1_33470--0.18-mRNA-1;maker-7875_21830--0.6-mRNA-1;maker-1078_108019_1_55266--0.14-mRNA-1…
Gene.51337::T01.PB16010::g.51337::m.51337	maker-6240_73164--0.21-mRNA-1;maker-2630_233610--1.53-mRNA-1
Gene.100701::T01.PB26773::g.100701::m.100701	augustus_masked-2627_84771--0.0-mRNA-1;maker-7014_20039_7697_20039--0.11-mRNA-1;maker-676_144782--0.39-mRNA-1;maker-8742_29759--0.15-mRNA-1;maker-4782_54463_1_51486--0.9-mRNA-1;maker-249_76658--0.7-mRNA-1
Gene.57570::T01.PB17167::g.57570::m.57570	maker-11094_48073--0.14-mRNA-1
Gene.74234::T01.PB20281::g.74234::m.74234	snap_masked-337_137824--0.13-mRNA-1
Gene.24239::T01.PB9263::g.24239::m.24239	maker-6892_45739--0.10-mRNA-1;maker-12791_37737--0.9-mRNA-1
Gene.86181::T01.PB23553::g.86181::m.86181	maker-9247_49014--0.19-mRNA-1
Gene.58867::T01.PB17405::g.58867::m.58867	maker-4484_24377--0.5-mRNA-1
Gene.85798::T01.PB23446::g.85798::m.85798	snap_masked-6349_29830_1_26229--0.7-mRNA-1;augustus_masked-8064_27307--0.0-mRNA-1;maker-1782_37217_24523_37217--0.3-mRNA-1;maker-5319_84790--0.27-mRNA-1
Gene.52349::T01.PB16199::g.52349::m.52349	maker-216_63627--0.17-mRNA-1;maker-8085_53422_1_14265--0.6-mRNA-1
Gene.41647::T01.PB14030::g.41647::m.41647	maker-16504_12216--0.9-mRNA-1;maker-399_177805_33149_142194--0.44-mRNA-1
Gene.17641::T01.PB7000::g.17641::m.17641	maker-2322_40743_1_29740--0.9-mRNA-1;maker-10285_12610_3975_12610--0.11-mRNA-1;maker-4056_121095--0.26-mRNA-1;maker-4495_82280--0.15-mRNA-1;maker-6306_87378--0.15-mRNA-1;maker-3657_33859--0.11-mRNA-1;maker-6820_71093_19346_52093--0.11-mRNA-1;augustus_masked-4615_122670_59311_114396--0.1-mRNA-1;maker-5620_37690--0.9-mRNA-1;maker-567_104155--0.38-mRNA-1;snap_masked-10099_28992--0.6-mRNA-1
Gene.50722::T01.PB15893::g.50722::m.50722	maker-2741_59447_1927_59447--0.29-mRNA-1;augustus_masked-2938_74539--0.4-mRNA-1
Gene.211::T01.PB107::g.211::m.211	maker-117_92563_40769_53545--0.14-mRNA-1;maker-117_92563_1_40758--0.20-mRNA-1;maker-5905_64600--0.18-mRNA-1;maker-7155_17886--0.7-mRNA-1;maker-7022_25352--0.7-mRNA-1;maker-1768_75065_1_45855--0.14-mRNA-1;maker-6459_39630_10082_39630--0.15-mRNA-1;augustus_masked-5523_22970--0.0-mRNA-1;maker-8399_15578_8612_15578--0.7-mRNA-1;maker-1444_71295_11764_71295--0.4-mRNA-1;augustus_masked-4947_47593--0.0-m…
Gene.83477::T01.PB22687::g.83477::m.83477	maker-5957_29896--0.10-mRNA-1;maker-10371_23607--0.9-mRNA-1
Gene.25821::T01.PB9859::g.25821::m.25821	maker-3857_105622--0.27-mRNA-1;maker-5665_24057--0.6-mRNA-1
Gene.3923::T01.PB1775::g.3923::m.3923	augustus_masked-7031_62848--0.5-mRNA-1;maker-62_81873--0.14-mRNA-1;maker-66_107318_54753_107318--0.22-mRNA-1;maker-9680_13508_2448_13508--0.3-mRNA-1;augustus_masked-6224_47104_19285_47104--0.0-mRNA-1;maker-4964_67143--0.15-mRNA-1;maker-935_65019_25145_57513--0.18-mRNA-1;maker-11765_11281_1_5944--0.8-mRNA-1
Gene.11912::T01.PB4799::g.11912::m.11912	augustus_masked-8506_24755--0.3-mRNA-1;augustus_masked-18572_6210--0.1-mRNA-1
Gene.9140::T01.PB3748::g.9140::m.9140	maker-5373_41362_1_36395--0.19-mRNA-1;maker-2895_72447--0.22-mRNA-1
Gene.439::T01.PB223::g.439::m.439	maker-1024_75506_1_60362--0.24-mRNA-1
Gene.85684::T01.PB23412::g.85684::m.85684	maker-4195_66950--0.15-mRNA-1;maker-3336_30360_13693_30360--0.8-mRNA-1;maker-1757_98059_45092_98059--0.21-mRNA-1;maker-14533_9170--0.5-mRNA-1;maker-5657_42958--0.10-mRNA-1;maker-2519_73973--0.18-mRNA-1;maker-2850_55999_5251_55999--0.23-mRNA-1;maker-3476_70335--0.25-mRNA-1;maker-5426_33371--0.6-mRNA-1;maker-536_109857--0.34-mRNA-1;maker-2118_97639--0.29-mRNA-1;augustus_masked-7362_21680_12008_2168…
Gene.36535::T01.PB12738::g.36535::m.36535	augustus_masked-2883_31145--0.0-mRNA-1
Gene.26676::T01.PB10122::g.26676::m.26676	maker-907_117312--0.24-mRNA-1;maker-19748_5774--0.3-mRNA-1;maker-611_150935_41950_118152--0.11-mRNA-1;maker-743_47170--0.3-mRNA-1;maker-2362_57388_5817_57388--0.21-mRNA-1;maker-3658_43983_1_40863--0.18-mRNA-1;maker-7553_21929--0.19-mRNA-1
Gene.70129::T01.PB19520::g.70129::m.70129	augustus_masked-1907_178162--0.18-mRNA-1;augustus_masked-9421_46659--0.3-mRNA-1
Gene.25445::T01.PB9715::g.25445::m.25445	maker-6550_37374--0.9-mRNA-1;maker-235_135763_1_59905--0.20-mRNA-1;maker-57_82249_1_23390--0.7-mRNA-1;augustus_masked-6548_40826_7375_40826--0.1-mRNA-1;maker-8314_30411--0.13-mRNA-1;snap_masked-4905_71738_1_6321--0.1-mRNA-1;maker-922_53268_7082_53268--0.13-mRNA-1;maker-3524_88191--0.45-mRNA-1;maker-3224_33295_14355_33295--0.2-mRNA-1;maker-8822_31023--0.7-mRNA-1;maker-10200_26136--0.6-mRNA-1;maker…
Gene.4437::T01.PB1967::g.4437::m.4437	maker-2588_33667--0.11-mRNA-1;maker-4037_103479--0.16-mRNA-1
Gene.34736::T01.PB12286::g.34736::m.34736	maker-2129_55464--0.30-mRNA-1;augustus_masked-547_138982--0.7-mRNA-1
Gene.70121::T01.PB19519::g.70121::m.70121	snap_masked-17016_14022--0.2-mRNA-1;snap_masked-10924_25724--0.2-mRNA-1;augustus_masked-6968_18277--0.0-mRNA-1
Gene.15776::T01.PB6272::g.15776::m.15776	augustus_masked-12561_15602--0.1-mRNA-1
Gene.18059::T01.PB7159::g.18059::m.18059	augustus_masked-3882_57425_1_45433--0.3-mRNA-1;augustus_masked-1503_158543--0.10-mRNA-1;maker-932_103699_74803_103699--0.14-mRNA-1;augustus_masked-9325_54154_43816_54154--0.1-mRNA-1;snap_masked-5099_53725--0.8-mRNA-1;maker-8637_20098--0.12-mRNA-1;maker-4201_50702--0.17-mRNA-1;maker-5255_122366_1_61057--0.9-mRNA-1;maker-1559_54123--0.18-mRNA-1;maker-2652_46353_8278_31091--0.18-mRNA-1;augustus_mask…
Gene.46837::T01.PB15169::g.46837::m.46837	augustus_masked-272_134481_20656_134481--0.2-mRNA-1
Gene.9287::T01.PB3808::g.9287::m.9287	maker-506_65086--0.20-mRNA-1;maker-2272_51705--0.16-mRNA-1;maker-9429_17703--0.6-mRNA-1;maker-2693_76107--0.11-mRNA-1
Gene.28788::T01.PB10717::g.28788::m.28788	maker-5690_29027--0.11-mRNA-1;maker-10716_61501--0.7-mRNA-1
Gene.19969::T01.PB7848::g.19969::m.19969	maker-122_233858_103426_200972--0.25-mRNA-1;augustus_masked-2360_32605_11939_32605--0.0-mRNA-1;maker-7511_18744--0.6-mRNA-1;augustus_masked-2683_89387_32152_89387--0.0-mRNA-1;maker-6783_25222--0.7-mRNA-1;maker-4684_23748--0.3-mRNA-1;maker-5026_34392--0.14-mRNA-1;maker-1010_86878_15931_44423--0.3-mRNA-1;snap_masked-1707_80022--0.8-mRNA-1;maker-5536_24958--0.16-mRNA-1;maker-2223_137991_47675_137991…
Gene.1763::T01.PB886::g.1763::m.1763	snap_masked-12602_27581_8104_27581--0.3-mRNA-1;snap_masked-1751_74821--0.11-mRNA-1;maker-1574_87548--0.32-mRNA-1;snap_masked-3166_33446_1_31494--0.6-mRNA-1
Gene.27569::T01.PB10375::g.27569::m.27569	maker-7101_21001--0.11-mRNA-1;maker-4027_67724_1_47827--0.16-mRNA-1;augustus_masked-228_84174_1_71174--0.0-mRNA-1;maker-740_85816_39161_74892--0.18-mRNA-1;maker-2363_37600_1_21783--0.11-mRNA-1;augustus_masked-9610_29020--0.0-mRNA-1;maker-5913_80142--0.24-mRNA-1;maker-11541_15895--0.8-mRNA-1;augustus_masked-336_117814--0.0-mRNA-1;maker-1079_143737_20190_143737--0.31-mRNA-1;maker-2097_82242--0.22-m…
Gene.30079::T01.PB11056::g.30079::m.30079	augustus_masked-3537_30811--0.0-mRNA-1;augustus_masked-5870_49839_27145_49839--0.0-mRNA-1;maker-12654_34638_9212_34638--0.14-mRNA-1;augustus_masked-719_150644_17244_150644--0.2-mRNA-1;maker-33_99948--0.32-mRNA-1;augustus_masked-10540_12245--0.0-mRNA-1;augustus_masked-48_303880--2.7-mRNA-1;maker-2962_55434--0.23-mRNA-1;maker-6457_21132--0.2-mRNA-1;augustus_masked-8620_35519--0.1-mRNA-1;maker-13957…
Gene.25391::T01.PB9690::g.25391::m.25391	maker-4894_51449--0.27-mRNA-1;maker-858_81231--0.27-mRNA-1;maker-1433_43132--0.13-mRNA-1;maker-8605_42378--0.23-mRNA-1;maker-3075_71524--0.27-mRNA-1;maker-1943_80407--0.21-mRNA-1;augustus_masked-5231_64621_1_46206--0.7-mRNA-1
Gene.25024::T01.PB9544::g.25024::m.25024	maker-402_104924_22453_104924--0.35-mRNA-1;maker-15214_6557--0.4-mRNA-1;maker-2016_70766--0.23-mRNA-1;snap_masked-6808_42687--0.1-mRNA-1
Gene.59846::T01.PB17584::g.59846::m.59846	maker-4344_45112_1_31735--0.26-mRNA-1;maker-8979_22740--0.15-mRNA-1;maker-2494_31908--0.7-mRNA-1;maker-3040_51615--0.21-mRNA-1;maker-7771_55560_1_42572--0.8-mRNA-1;augustus_masked-7801_27842--0.0-mRNA-1;maker-3606_27120--0.5-mRNA-1;augustus_masked-7363_34179--0.1-mRNA-1;maker-5464_35205--0.14-mRNA-1;maker-8534_35636--0.14-mRNA-1;maker-7633_27777--0.10-mRNA-1;maker-3053_113345--0.25-mRNA-1;maker-6…
Gene.9946::T01.PB4053::g.9946::m.9946	maker-6513_61379_31612_61379--0.10-mRNA-1;maker-799_52904--0.13-mRNA-1
Gene.56914::T01.PB17039::g.56914::m.56914	maker-1210_109775--0.30-mRNA-1
Gene.18378::T01.PB7276::g.18378::m.18378	maker-1264_122731--0.44-mRNA-1
Gene.30464::T01.PB11159::g.30464::m.30464	maker-1746_63762_40487_63762--0.12-mRNA-1
Gene.23177::T01.PB8920::g.23177::m.23177	maker-4_132910_96599_131771--0.11-mRNA-1
Gene.108081::T01.PB28239::g.108081::m.108081	maker-7977_20332--0.7-mRNA-1
Gene.11159::T01.PB4502::g.11159::m.11159	maker-2600_91315_2257_91315--0.23-mRNA-1;maker-2125_91236_35580_91236--0.29-mRNA-1;maker-3031_109908_35852_109908--0.29-mRNA-1;maker-9863_66367--0.25-mRNA-1;maker-215_86323_1_47522--0.19-mRNA-1;maker-849_45444--0.13-mRNA-1
Gene.38495::T01.PB13234::g.38495::m.38495	maker-3083_30171--0.6-mRNA-1;maker-9046_29113--0.5-mRNA-1
Gene.27829::T01.PB10448::g.27829::m.27829	maker-2264_97464_24380_97464--0.13-mRNA-1;maker-10271_17997--0.4-mRNA-1
Gene.56395::T01.PB16939::g.56395::m.56395	maker-1459_92184_73760_92184--0.5-mRNA-1;maker-1459_92184_1_72738--0.20-mRNA-1;maker-3597_84918--0.23-mRNA-1;maker-3586_108446--0.32-mRNA-1
Gene.93669::T01.PB25369::g.93669::m.93669	maker-8692_47527--0.19-mRNA-1;maker-142_70152_1_47511--0.16-mRNA-1
Gene.22083::T01.PB8556::g.22083::m.22083	maker-9560_24296_6759_24296--0.3-mRNA-1;maker-3841_42553--0.11-mRNA-1
Gene.108904::T01.PB28404::g.108904::m.108904	augustus_masked-7646_24559--0.1-mRNA-1;maker-5683_73460_46547_73460--0.3-mRNA-1;maker-6_140895_23857_140895--0.38-mRNA-1
Gene.5100::T01.PB2215::g.5100::m.5100	maker-747_91299_1_78894--0.21-mRNA-1
Gene.90829::T01.PB24809::g.90829::m.90829	maker-3956_59606--0.28-mRNA-1
Gene.108068::T01.PB28235::g.108068::m.108068	augustus_masked-8993_14574--0.0-mRNA-1;maker-9061_18744--0.6-mRNA-1
Gene.63450::T01.PB18292::g.63450::m.63450	maker-13408_8541--0.2-mRNA-1;maker-12111_10687--0.2-mRNA-1;maker-8637_20098--0.13-mRNA-1
Gene.9662::T01.PB3941::g.9662::m.9662	maker-86_93946_1789_93946--0.15-mRNA-1;augustus_masked-2468_32659_12028_32659--0.0-mRNA-1
Gene.32458::T01.PB11687::g.32458::m.32458	maker-4912_26127_1_17799--0.3-mRNA-1;augustus_masked-3876_70709_19609_70709--0.2-mRNA-1
Gene.27614::T01.PB10388::g.27614::m.27614	maker-11864_49252--0.12-mRNA-1;maker-328_90751_32825_90751--0.19-mRNA-1;snap_masked-10312_45342_1_33423--0.4-mRNA-1;augustus_masked-5879_43924--0.0-mRNA-1;augustus_masked-15434_19204--0.0-mRNA-1
Gene.80503::T01.PB21581::g.80503::m.80503	maker-2066_135118_1_123569--0.36-mRNA-1;maker-3799_70735--0.27-mRNA-1;maker-18964_7318--0.18-mRNA-1;snap_masked-21459_6833--0.1-mRNA-1
Gene.12733::T01.PB5132::g.12733::m.12733	augustus_masked-5882_85457--0.2-mRNA-1;augustus_masked-5464_35205--0.2-mRNA-1;maker-312_66245_1_49139--0.15-mRNA-1;maker-11290_33872--0.15-mRNA-1;augustus_masked-8678_15069--0.3-mRNA-1
Gene.85438::T01.PB23349::g.85438::m.85438	augustus_masked-5879_43924--0.6-mRNA-1;maker-15625_11835--0.2-mRNA-1;augustus_masked-2124_78072_1_23142--0.1-mRNA-1
Gene.109868::T01.PB28592::g.109868::m.109868	maker-6_140895_23857_140895--0.38-mRNA-1;augustus_masked-7646_24559--0.1-mRNA-1
Gene.96998::T01.PB26035::g.96998::m.96998	augustus_masked-2897_29957--0.0-mRNA-1;augustus_masked-490_100742--0.0-mRNA-1
Gene.77374::T01.PB20867::g.77374::m.77374	maker-7192_81550--0.20-mRNA-1;maker-949_65033--0.19-mRNA-1;maker-4756_41109_1_32008--0.8-mRNA-1;maker-7192_81550--0.30-mRNA-1;maker-3385_36802--0.7-mRNA-1;maker-388_98506_1_97736--0.17-mRNA-1;maker-3608_70578--0.27-mRNA-1
Gene.14842::T01.PB5928::g.14842::m.14842	maker-2075_55068_1_20894--0.6-mRNA-1;snap_masked-8493_21387--0.4-mRNA-1;augustus_masked-1166_103097--0.4-mRNA-1
Gene.95693::T01.PB25780::g.95693::m.95693	maker-6324_80549_1_52772--0.4-mRNA-1;maker-3080_80871_1_50954--0.22-mRNA-1
Gene.81758::T01.PB22065::g.81758::m.81758	maker-2604_34138_26280_34138--0.5-mRNA-1;augustus_masked-7895_20683--0.0-mRNA-1;maker-2834_30285--0.7-mRNA-1;maker-4086_85813--0.18-mRNA-1;maker-595_90723_1_68440--0.23-mRNA-1;maker-4623_23928--0.4-mRNA-1;maker-10200_26136--0.6-mRNA-1;maker-2677_66860--0.21-mRNA-1;maker-165_181472_1_164924--0.20-mRNA-1;maker-3224_33295_14355_33295--0.2-mRNA-1;maker-3098_63545--0.19-mRNA-1;maker-8822_31023--0.7-mR…
Gene.86386::T01.PB23613::g.86386::m.86386	maker-4566_65323--0.20-mRNA-1;maker-4878_37093--0.14-mRNA-1
Gene.65363::T01.PB18650::g.65363::m.65363	maker-13278_16746--0.2-mRNA-1
Gene.58438::T01.PB17321::g.58438::m.58438	maker-3092_60150--0.19-mRNA-1
Gene.12635::T01.PB5092::g.12635::m.12635	maker-6359_28193--0.13-mRNA-1
Gene.110687::T01.PB28752::g.110687::m.110687	maker-3379_66425--0.17-mRNA-1;maker-5326_51984--0.20-mRNA-1;maker-4194_84366_1_36907--0.12-mRNA-1;maker-6875_41316--0.5-mRNA-1;maker-5351_22438_12485_22438--0.3-mRNA-1;maker-705_49098_17056_49098--0.15-mRNA-1;snap_masked-9287_14102--0.1-mRNA-1;augustus_masked-317_127121--0.2-mRNA-1;maker-1270_76741_1_57334--0.13-mRNA-1;maker-923_105541_10960_105541--0.40-mRNA-1
Gene.56720::T01.PB17005::g.56720::m.56720	maker-359_123912_26810_123912--0.31-mRNA-1;maker-6606_62001_11591_62001--0.14-mRNA-1;augustus_masked-1695_55391_42211_55391--0.0-mRNA-1;maker-916_48266_18744_48266--0.5-mRNA-1
Gene.43518::T01.PB14539::g.43518::m.43518	maker-5244_62410--0.7-mRNA-1;augustus_masked-13735_8190--0.0-mRNA-1;augustus_masked-5252_56298--0.0-mRNA-1;maker-1915_128496_1_83646--0.6-mRNA-1;augustus_masked-2676_50419--0.2-mRNA-1;snap_masked-4857_38896--0.3-mRNA-1;augustus_masked-38_86877_74836_86877--0.0-mRNA-1;maker-9519_13723_1_11313--0.2-mRNA-1;snap_masked-10586_34027--0.5-mRNA-1;augustus_masked-426_64739--0.1-mRNA-1;augustus_masked-59_1…
Gene.36384::T01.PB12701::g.36384::m.36384	maker-1582_70571--0.20-mRNA-1;maker-3920_26060--0.8-mRNA-1
Gene.13915::T01.PB5581::g.13915::m.13915	maker-4014_83423_1_75173--0.24-mRNA-1
Gene.3121::T01.PB1464::g.3121::m.3121	snap_masked-3398_42116_10541_42116--0.6-mRNA-1
Gene.59174::T01.PB17454::g.59174::m.59174	snap_masked-4967_40774--0.12-mRNA-1;snap_masked-989_54337--0.12-mRNA-1
Gene.7664::T01.PB3192::g.7664::m.7664	maker-2981_74732_4365_74732--0.26-mRNA-1;augustus_masked-239_157851_1_35535--0.1-mRNA-1;maker-3440_27681--0.6-mRNA-1;maker-7057_25627--0.10-mRNA-1;maker-9000_30497--0.5-mRNA-1;maker-15871_18856--0.8-mRNA-1;augustus_masked-7057_25627--0.0-mRNA-1;maker-338_116374_42810_116374--0.24-mRNA-1;maker-9025_15469_5434_15469--0.3-mRNA-1;maker-12901_19278--0.5-mRNA-1;augustus_masked-2981_74732_4365_74732--0.…
Gene.9355::T01.PB3837::g.9355::m.9355	maker-13254_36851_1_33098--0.17-mRNA-1
Gene.32193::T01.PB11622::g.32193::m.32193	maker-9103_25509_1_12312--0.3-mRNA-1;snap_masked-727_113138_57303_106902--0.2-mRNA-1;maker-50_119172--0.31-mRNA-1;maker-3222_63496_1_37639--0.7-mRNA-1;maker-2706_67969--0.13-mRNA-1;augustus_masked-3156_56538_1_49168--0.2-mRNA-1;augustus_masked-7017_29127--0.1-mRNA-1
Gene.109061::T01.PB28432::g.109061::m.109061	maker-5709_20979--0.15-mRNA-1
Gene.17001::T01.PB6748::g.17001::m.17001	augustus_masked-5432_61084--0.0-mRNA-1;maker-2810_76832_1_55107--0.19-mRNA-1
Gene.17222::T01.PB6842::g.17222::m.17222	maker-1947_35004--0.5-mRNA-1;maker-4221_123201_26907_61181--0.9-mRNA-1;maker-10148_28150_13946_28150--0.3-mRNA-1;maker-11188_50678--0.22-mRNA-1
Gene.9559::T01.PB3907::g.9559::m.9559	maker-4289_25684_13649_25684--0.13-mRNA-1;maker-62_81873--0.13-mRNA-1
Gene.26483::T01.PB10066::g.26483::m.26483	maker-2025_94179--0.14-mRNA-1;augustus_masked-12910_10860--0.0-mRNA-1
Gene.43188::T01.PB14460::g.43188::m.43188	maker-432_138350_1_71283--0.20-mRNA-1
Gene.68975::T01.PB19309::g.68975::m.68975	maker-2569_115832--0.30-mRNA-1;maker-6368_51288--0.12-mRNA-1
Gene.3184::T01.PB1492::g.3184::m.3184	augustus_masked-2416_59808--0.6-mRNA-1;maker-5366_90672--0.17-mRNA-1
Gene.94996::T01.PB25642::g.94996::m.94996	maker-1581_39155--0.8-mRNA-1
Gene.6124::T01.PB2599::g.6124::m.6124	snap_masked-10407_23983--0.3-mRNA-1
Gene.100722::T01.PB26779::g.100722::m.100722	maker-173_183200_67944_172047--0.30-mRNA-1;maker-2596_71444--0.12-mRNA-1;maker-207_133990_91619_133990--0.19-mRNA-1;augustus_masked-5674_44273_1_14998--0.0-mRNA-1;maker-4333_113830--0.31-mRNA-1
Gene.11400::T01.PB4600::g.11400::m.11400	maker-8399_15578_1_8601--0.6-mRNA-1;snap_masked-1268_131886--0.20-mRNA-1;maker-4419_24538--0.9-mRNA-1
Gene.103870::T01.PB27399::g.103870::m.103870	maker-637_143743_77147_143743--0.21-mRNA-1
Gene.61965::T01.PB17982::g.61965::m.61965	maker-11131_58707--0.21-mRNA-1;maker-614_62423_1_39555--0.11-mRNA-1;maker-8619_39161--0.8-mRNA-1;maker-3927_77619--0.5-mRNA-1;maker-738_54457--0.10-mRNA-1;maker-5218_52501--0.7-mRNA-1;maker-11257_17391--0.2-mRNA-1;maker-9825_21076--0.3-mRNA-1
Gene.18858::T01.PB7456::g.18858::m.18858	maker-6450_29176_13265_29176--0.8-mRNA-1;maker-16035_7114--0.3-mRNA-1
Gene.185::T01.PB92::g.185::m.185	maker-1557_38311--0.5-mRNA-1;augustus_masked-6810_42215--0.0-mRNA-1;snap_masked-3135_28963--0.1-mRNA-1
Gene.28771::T01.PB10713::g.28771::m.28771	maker-13167_8807--0.5-mRNA-1;augustus_masked-11898_45359_26363_45359--0.0-mRNA-1;maker-8910_28921--0.19-mRNA-1;maker-7611_35708--0.20-mRNA-1;augustus_masked-5350_114608--0.6-mRNA-1;augustus_masked-10540_12245--0.0-mRNA-1;augustus_masked-8620_35519--0.1-mRNA-1;snap_masked-6723_19504--0.6-mRNA-1;augustus_masked-5870_49839_27145_49839--0.0-mRNA-1;maker-2962_55434--0.23-mRNA-1;augustus_masked-48_3038…
Gene.8196::T01.PB3395::g.8196::m.8196	maker-5125_36011--0.12-mRNA-1;maker-6620_67640--0.19-mRNA-1;maker-8343_31212_1_18793--0.9-mRNA-1;maker-11775_29907_1_23623--0.8-mRNA-1;maker-7455_30350_8890_30350--0.7-mRNA-1
Gene.35245::T01.PB12416::g.35245::m.35245	maker-1947_35004--0.6-mRNA-1;maker-4221_123201_26907_61181--0.7-mRNA-1
Gene.84313::T01.PB22978::g.84313::m.84313	maker-4306_51412_1_38350--0.9-mRNA-1
Gene.23101::T01.PB8892::g.23101::m.23101	augustus_masked-13724_19953--0.0-mRNA-1
Gene.103124::T01.PB27258::g.103124::m.103124	maker-11131_58707--0.21-mRNA-1;maker-8619_39161--0.8-mRNA-1;maker-3927_77619--0.5-mRNA-1;maker-738_54457--0.10-mRNA-1;maker-5218_52501--0.7-mRNA-1;maker-11257_17391--0.2-mRNA-1
Gene.86395::T01.PB23615::g.86395::m.86395	maker-551_105976_1_98238--0.34-mRNA-1;maker-6869_52438--0.7-mRNA-1;maker-3627_42375--0.13-mRNA-1;augustus_masked-1483_50706--0.0-mRNA-1;maker-3180_44324--0.13-mRNA-1;maker-1688_79842_54683_79842--0.10-mRNA-1;maker-1513_80870_26775_80870--0.10-mRNA-1;snap_masked-5393_25141--0.8-mRNA-1;maker-763_107678_59368_107678--0.26-mRNA-1;maker-4584_40596--0.19-mRNA-1;maker-4989_53195--0.11-mRNA-1;augustus_ma…
Gene.3460::T01.PB1605::g.3460::m.3460	maker-33_99948--0.37-mRNA-1;maker-4014_83423_1_75173--0.17-mRNA-1;maker-1157_42876--0.10-mRNA-1;maker-1965_51237--0.21-mRNA-1;augustus_masked-705_49098_17056_49098--0.0-mRNA-1
Gene.3376::T01.PB1571::g.3376::m.3376	maker-2901_29927--0.3-mRNA-1;maker-1857_56046--0.5-mRNA-1;maker-4026_82139_1_63522--0.24-mRNA-1;augustus_masked-2345_91167_1_56833--0.7-mRNA-1;maker-4639_23877_1_11651--0.5-mRNA-1;maker-2418_91136_1_29320--0.4-mRNA-1;maker-564_73461_20142_73461--0.13-mRNA-1;maker-12168_17764--0.8-mRNA-1;maker-1533_71023_64037_71023--0.2-mRNA-1;maker-3043_45455_35937_45455--0.4-mRNA-1
Gene.80241::T01.PB21457::g.80241::m.80241	maker-1104_64463--0.17-mRNA-1
Gene.33080::T01.PB11850::g.33080::m.33080	augustus_masked-13900_7980--0.0-mRNA-1;maker-4321_87341_1_57557--0.20-mRNA-1;maker-5507_21494--0.3-mRNA-1;maker-2569_115832--0.32-mRNA-1;maker-2566_52144_47009_52144--0.6-mRNA-1
Gene.41314::T01.PB13942::g.41314::m.41314	snap_masked-11203_11297--0.1-mRNA-1
Gene.12281::T01.PB4952::g.12281::m.12281	snap_masked-5492_39734--0.11-mRNA-1;maker-3375_81014--0.18-mRNA-1;maker-747_91299_1_78894--0.23-mRNA-1;maker-7603_28142--0.5-mRNA-1;maker-1907_178162--0.69-mRNA-1;maker-5263_40293--0.9-mRNA-1;maker-2065_111705_74140_93074--0.4-mRNA-1;maker-1291_104540--0.28-mRNA-1;maker-6219_62506_1_58168--0.19-mRNA-1;maker-35_95003_47428_95003--0.21-mRNA-1;maker-3307_145082_25849_86767--0.7-mRNA-1;augustus_maske…
Gene.94636::T01.PB25568::g.94636::m.94636	maker-216_63627--0.18-mRNA-1;augustus_masked-8085_53422_14401_53422--0.0-mRNA-1
Gene.53758::T01.PB16448::g.53758::m.53758	maker-6757_31214--0.10-mRNA-1;augustus_masked-11417_14897--0.0-mRNA-1
Gene.54072::T01.PB16511::g.54072::m.54072	maker-3656_38570--0.14-mRNA-1;maker-12281_11108--0.6-mRNA-1
Gene.9297::T01.PB3811::g.9297::m.9297	maker-10912_48300--0.37-mRNA-1;maker-8025_47385--0.9-mRNA-1
Gene.101161::T01.PB26861::g.101161::m.101161	maker-6871_27096_1_8499--0.3-mRNA-1;augustus_masked-9997_24869--0.1-mRNA-1;maker-2524_84961--0.13-mRNA-1;maker-9534_56027_1_48141--0.3-mRNA-1;maker-4309_53627_19838_53627--0.17-mRNA-1;maker-10550_27092_1_25072--0.7-mRNA-1;maker-19622_12383--0.3-mRNA-1;snap_masked-2476_82634--0.15-mRNA-1
Gene.22677::T01.PB8758::g.22677::m.22677	maker-8785_14919--0.7-mRNA-1;snap_masked-9275_29139--0.8-mRNA-1
Gene.99379::T01.PB26502::g.99379::m.99379	maker-1651_38622--0.13-mRNA-1;maker-936_44241--0.15-mRNA-1;maker-5157_46481_11441_46481--0.7-mRNA-1
Gene.662::T01.PB340::g.662::m.662	maker-1503_158543--0.47-mRNA-1
Gene.9410::T01.PB3856::g.9410::m.9410	maker-13532_10548--0.5-mRNA-1;maker-1598_62992--0.25-mRNA-1;maker-17171_8523--0.3-mRNA-1;augustus_masked-7456_17308_1_12049--0.1-mRNA-1;maker-522_51695--0.17-mRNA-1;maker-8893_14747_4745_14747--0.2-mRNA-1;augustus_masked-4411_36512--0.2-mRNA-1;maker-9822_22048--0.5-mRNA-1;maker-9454_13828--0.5-mRNA-1;maker-14971_11834--0.5-mRNA-1;maker-1486_48536--0.8-mRNA-1;maker-643_81115--0.20-mRNA-1;maker-509…
Gene.69779::T01.PB19457::g.69779::m.69779	maker-2548_31680_1_19145--0.3-mRNA-1
Gene.21565::T01.PB8381::g.21565::m.21565	maker-2910_31224_5960_31224--0.9-mRNA-1;maker-8592_27397--0.10-mRNA-1;maker-974_100570--0.47-mRNA-1
Gene.31319::T01.PB11381::g.31319::m.31319	augustus_masked-8524_46742--0.0-mRNA-1;snap_masked-15536_6957--0.1-mRNA-1;maker-3147_113628--0.32-mRNA-1
Gene.16466::T01.PB6545::g.16466::m.16466	maker-5081_67447--0.24-mRNA-1;maker-1383_57550--0.13-mRNA-1
Gene.63294::T01.PB18263::g.63294::m.63294	maker-12781_18452--0.4-mRNA-1;maker-801_76557_33753_76557--0.16-mRNA-1;maker-4550_26048--0.22-mRNA-1
Gene.52113::T01.PB16158::g.52113::m.52113	maker-5680_29368--0.9-mRNA-1
Gene.82292::T01.PB22271::g.82292::m.82292	maker-13_120932--0.31-mRNA-1;maker-4587_67897_47364_67897--0.5-mRNA-1;maker-4517_84594_2634_72164--0.30-mRNA-1;maker-6854_21748--0.3-mRNA-1;maker-10444_13440--0.4-mRNA-1;maker-1524_124923_6579_93108--0.21-mRNA-1;maker-5638_37601--0.6-mRNA-1;maker-1108_44407--0.7-mRNA-1
Gene.3402::T01.PB1579::g.3402::m.3402	maker-9680_13508_2448_13508--0.3-mRNA-1;maker-66_107318_54753_107318--0.22-mRNA-1;augustus_masked-7031_62848--0.5-mRNA-1;maker-62_81873--0.14-mRNA-1;maker-3353_112666_337_112666--0.27-mRNA-1;maker-3326_163038_14173_126888--0.22-mRNA-1;maker-1775_85014--0.12-mRNA-1;maker-4496_62737--0.30-mRNA-1;maker-3665_104686_59853_104686--0.21-mRNA-1;maker-8992_23876--0.9-mRNA-1;augustus_masked-6224_47104_1928…
Gene.63733::T01.PB18346::g.63733::m.63733	maker-13536_25249--0.10-mRNA-1
Gene.28049::T01.PB10513::g.28049::m.28049	maker-9785_13324--0.7-mRNA-1;maker-12045_30556_1_10551--0.7-mRNA-1;maker-13296_21936--0.3-mRNA-1;maker-499_72518_26534_72518--0.12-mRNA-1
Gene.34848::T01.PB12314::g.34848::m.34848	augustus_masked-9197_39498--0.0-mRNA-1;maker-2815_83728_40844_83728--0.16-mRNA-1;maker-3269_62300_1_44794--0.18-mRNA-1;maker-538_86745--0.18-mRNA-1;maker-1013_58948_1_28550--0.14-mRNA-1;maker-3009_40708--0.15-mRNA-1;maker-7020_22436--0.14-mRNA-1;maker-2472_90466--0.24-mRNA-1;maker-127_130178--0.30-mRNA-1;maker-2196_96615_1_59092--0.18-mRNA-1;maker-4607_42857--0.13-mRNA-1
Gene.34412::T01.PB12204::g.34412::m.34412	augustus_masked-1060_69047--0.4-mRNA-1
Gene.36276::T01.PB12675::g.36276::m.36276	maker-8705_16089--0.7-mRNA-1;maker-13043_11884--0.4-mRNA-1;augustus_masked-9964_29643--0.0-mRNA-1
Gene.87968::T01.PB24052::g.87968::m.87968	maker-6207_42464--0.18-mRNA-1;maker-399_177805_33149_142194--0.40-mRNA-1;maker-4452_47353--0.12-mRNA-1
Gene.78485::T01.PB21097::g.78485::m.78485	augustus_masked-5702_24067--0.0-mRNA-1;maker-4138_28842--0.8-mRNA-1;maker-163_138561_15563_115813--0.29-mRNA-1
Gene.70029::T01.PB19504::g.70029::m.70029	maker-6215_24564--0.12-mRNA-1
Gene.86769::T01.PB23723::g.86769::m.86769	maker-8278_39102--0.12-mRNA-1
Gene.45113::T01.PB14865::g.45113::m.45113	maker-4309_53627_19838_53627--0.17-mRNA-1;maker-513_113536--0.24-mRNA-1;maker-1405_39010_6496_39010--0.13-mRNA-1
Gene.19698::T01.PB7754::g.19698::m.19698	augustus_masked-3351_69207_1_59402--0.1-mRNA-1;maker-3563_69198_1_26119--0.3-mRNA-1;augustus_masked-11374_17477--0.0-mRNA-1;maker-7210_17793_3215_17793--0.2-mRNA-1;maker-3057_80001--0.24-mRNA-1;maker-1544_64407--0.8-mRNA-1;maker-3578_35178--0.13-mRNA-1;maker-13969_26417--0.5-mRNA-1;maker-7480_17261--0.8-mRNA-1;maker-15834_16368--0.4-mRNA-1;maker-3018_96305_1_80701--0.24-mRNA-1;maker-13969_26417--…
Gene.7458::T01.PB3114::g.7458::m.7458	maker-2512_48633--0.17-mRNA-1
Gene.11699::T01.PB4714::g.11699::m.11699	maker-62_81873--0.11-mRNA-1;augustus_masked-7031_62848--0.0-mRNA-1
Gene.67261::T01.PB19009::g.67261::m.67261	maker-17689_25247_1_23131--0.4-mRNA-1;maker-12846_9953--0.2-mRNA-1;maker-1738_63558--0.13-mRNA-1;augustus_masked-11107_25796--0.3-mRNA-1;maker-13936_7937--0.6-mRNA-1;augustus_masked-5637_30226_16489_30226--0.0-mRNA-1;maker-5187_32693--0.5-mRNA-1;maker-1508_101750_1079_101750--0.15-mRNA-1
Gene.65934::T01.PB18766::g.65934::m.65934	maker-898_270382_95505_270382--0.40-mRNA-1;maker-9639_43796--0.23-mRNA-1
Gene.84248::T01.PB22952::g.84248::m.84248	maker-636_159591--0.47-mRNA-1;maker-1686_90900_1_88449--0.30-mRNA-1
Gene.27508::T01.PB10355::g.27508::m.27508	maker-5824_61058--0.7-mRNA-1
Gene.1933::T01.PB972::g.1933::m.1933	maker-6865_57215--0.5-mRNA-1;maker-1020_53299--0.17-mRNA-1
Gene.60209::T01.PB17652::g.60209::m.60209	snap_masked-16900_7946--0.1-mRNA-1;augustus_masked-1281_98844--0.0-mRNA-1
Gene.14247::T01.PB5705::g.14247::m.14247	augustus_masked-1688_79842_54683_79842--0.1-mRNA-1;maker-5673_67241--0.35-mRNA-1;maker-16267_7005--0.3-mRNA-1
Gene.3416::T01.PB1585::g.3416::m.3416	augustus_masked-5332_35317--0.6-mRNA-1
Gene.43641::T01.PB14567::g.43641::m.43641	maker-5812_52549--0.24-mRNA-1;augustus_masked-1216_72856--0.2-mRNA-1;maker-63_133271--0.27-mRNA-1;maker-2642_85876_1_84310--0.14-mRNA-1
Gene.8681::T01.PB3584::g.8681::m.8681	maker-5908_133576_1_109872--0.15-mRNA-1;maker-4166_86677_1_61033--0.11-mRNA-1;maker-5553_27450--0.6-mRNA-1;maker-6507_19176_1_11371--0.5-mRNA-1;maker-3684_36801--0.13-mRNA-1;maker-220_99279--0.20-mRNA-1;maker-19437_5123--0.3-mRNA-1
Gene.79762::T01.PB21363::g.79762::m.79762	snap_masked-3386_33427--0.5-mRNA-1;augustus_masked-754_94434--0.2-mRNA-1;maker-2645_106179_26622_106179--0.16-mRNA-1
Gene.79133::T01.PB21222::g.79133::m.79133	maker-2478_33233--0.5-mRNA-1;maker-701_85567_1_40866--0.29-mRNA-1
Gene.29491::T01.PB10905::g.29491::m.29491	snap_masked-3468_29431--0.9-mRNA-1;maker-1953_95802--0.30-mRNA-1
Gene.8098::T01.PB3353::g.8098::m.8098	maker-2093_60010--0.27-mRNA-1;maker-4959_57299_29590_57299--0.7-mRNA-1
Gene.14148::T01.PB5665::g.14148::m.14148	maker-2681_83559--0.22-mRNA-1;maker-157_82001--0.25-mRNA-1;snap_masked-16166_11124_1_6988--0.1-mRNA-1;maker-761_58700--0.10-mRNA-1;maker-2515_31814--0.3-mRNA-1;maker-917_44439--0.16-mRNA-1;maker-72_224505_1_150602--0.27-mRNA-1;maker-7540_25577--0.7-mRNA-1;snap_masked-992_43451--0.9-mRNA-1;maker-1913_38607--0.6-mRNA-1
Gene.74965::T01.PB20421::g.74965::m.74965	maker-19164_6830--0.2-mRNA-1;maker-13469_34819--0.2-mRNA-1;augustus_masked-2403_75445_1_64754--0.0-mRNA-1;augustus_masked-8298_49206--0.1-mRNA-1;maker-11347_11113--0.5-mRNA-1
Gene.55421::T01.PB16758::g.55421::m.55421	maker-5692_42440--0.18-mRNA-1;maker-1180_73690_1_35143--0.18-mRNA-1
Gene.66840::T01.PB18933::g.66840::m.66840	maker-1080_84118_1_75340--0.18-mRNA-1
Gene.82248::T01.PB22253::g.82248::m.82248	maker-1671_162286_15718_69296--0.21-mRNA-1;augustus_masked-2_130580--0.5-mRNA-1;maker-5454_23579--0.4-mRNA-1;maker-7782_58286--0.10-mRNA-1;maker-396_134626--0.31-mRNA-1
Gene.7668::T01.PB3193::g.7668::m.7668	maker-1099_53260--0.11-mRNA-1;maker-6361_35374--0.23-mRNA-1
Gene.89270::T01.PB24398::g.89270::m.89270	maker-10838_39424--0.5-mRNA-1;maker-11227_31940_1_17964--0.8-mRNA-1;maker-3800_62640_19428_62640--0.29-mRNA-1;maker-105_114461--0.24-mRNA-1
Gene.48965::T01.PB15568::g.48965::m.48965	maker-2260_66845--0.26-mRNA-1;maker-1583_37626--0.5-mRNA-1
Gene.2136::T01.PB1071::g.2136::m.2136	maker-9661_14283--0.6-mRNA-1;maker-6582_22539_7935_22539--0.4-mRNA-1
Gene.86399::T01.PB23616::g.86399::m.86399	snap_masked-5178_28385--0.2-mRNA-1;maker-1079_143737_20190_143737--0.30-mRNA-1
Gene.97968::T01.PB26225::g.97968::m.97968	maker-3275_30727--0.17-mRNA-1;maker-7656_16896--0.5-mRNA-1
Gene.93123::T01.PB25277::g.93123::m.93123	maker-11138_15675--0.12-mRNA-1;maker-395_77190--0.24-mRNA-1;augustus_masked-629_62522--0.1-mRNA-1
Gene.73778::T01.PB20193::g.73778::m.73778	maker-4061_42790--0.8-mRNA-1
Gene.4590::T01.PB2025::g.4590::m.4590	augustus_masked-6068_67721--0.0-mRNA-1
Gene.34773::T01.PB12293::g.34773::m.34773	augustus_masked-148_207934_1_101717--0.3-mRNA-1;maker-14591_24377--0.3-mRNA-1
Gene.52543::T01.PB16235::g.52543::m.52543	maker-6215_24564--0.12-mRNA-1;maker-11320_17241--0.6-mRNA-1;maker-13936_7937--0.6-mRNA-1;maker-8200_15909--0.16-mRNA-1
Gene.58477::T01.PB17329::g.58477::m.58477	maker-12074_25534--0.5-mRNA-1;maker-12059_10887--0.5-mRNA-1;maker-419_83078--0.18-mRNA-1;maker-1651_38622--0.17-mRNA-1
Gene.5931::T01.PB2529::g.5931::m.5931	maker-938_194593_145226_178706--0.11-mRNA-1;maker-10462_13227_1_8161--0.11-mRNA-1;maker-1136_66831--0.12-mRNA-1;maker-6511_56321--0.22-mRNA-1;maker-12144_21316--0.11-mRNA-1;maker-305_150607_1_96761--0.24-mRNA-1;maker-9183_17368--0.10-mRNA-1;maker-1453_103472--0.33-mRNA-1;maker-48_303880--2.34-mRNA-1;maker-317_127121--0.37-mRNA-1;maker-5756_100930_21874_99416--0.24-mRNA-1;maker-4184_54438--0.19-mR…
Gene.41740::T01.PB14058::g.41740::m.41740	snap_masked-2476_82634--0.15-mRNA-1;maker-2524_84961--0.13-mRNA-1;augustus_masked-9997_24869--0.1-mRNA-1;maker-6871_27096_1_8499--0.3-mRNA-1;maker-9534_56027_1_48141--0.3-mRNA-1;maker-10550_27092_1_25072--0.7-mRNA-1;maker-4309_53627_19838_53627--0.17-mRNA-1
Gene.81300::T01.PB21890::g.81300::m.81300	augustus_masked-3943_89806--0.3-mRNA-1
Gene.25447::T01.PB9716::g.25447::m.25447	maker-4306_51412_1_38350--0.9-mRNA-1
Gene.42298::T01.PB14205::g.42298::m.42298	maker-1986_86520_1_47928--0.21-mRNA-1;maker-3124_47980--0.31-mRNA-1
Gene.95752::T01.PB25792::g.95752::m.95752	maker-8010_16245--0.4-mRNA-1;maker-12633_38635--0.5-mRNA-1;maker-5808_61694--0.29-mRNA-1
Gene.78852::T01.PB21170::g.78852::m.78852	maker-12323_9839--0.6-mRNA-1;maker-3733_55357--0.9-mRNA-1;maker-230_125540_34177_125540--0.16-mRNA-1
Gene.10669::T01.PB4312::g.10669::m.10669	maker-3222_63496_1_37639--0.7-mRNA-1;snap_masked-727_113138_57303_106902--0.2-mRNA-1;maker-9103_25509_1_12312--0.3-mRNA-1;augustus_masked-17545_9421--0.1-mRNA-1
Gene.24009::T01.PB9187::g.24009::m.24009	maker-73_128117_1_77772--0.20-mRNA-1;maker-8394_31366--0.16-mRNA-1
Gene.107305::T01.PB28075::g.107305::m.107305	maker-11657_43913--0.11-mRNA-1;maker-1653_63435--0.18-mRNA-1
Gene.38798::T01.PB13315::g.38798::m.38798	maker-7011_18191--0.6-mRNA-1;maker-8222_31469--0.3-mRNA-1;maker-15691_19788--0.2-mRNA-1;maker-5601_50930--0.15-mRNA-1;maker-9228_26149--0.6-mRNA-1;maker-9228_26149--0.7-mRNA-1;maker-421_63994--0.19-mRNA-1;maker-16182_10929--0.2-mRNA-1;maker-10856_22427--0.8-mRNA-1;maker-5543_24039--0.4-mRNA-1;augustus_masked-16324_8977--0.0-mRNA-1;maker-674_63247--0.21-mRNA-1;snap_masked-6877_33391--0.4-mRNA-1
Gene.1831::T01.PB921::g.1831::m.1831	maker-9482_43216--0.10-mRNA-1;maker-7829_19835--0.5-mRNA-1
Gene.77665::T01.PB20929::g.77665::m.77665	maker-2414_64420_18625_64420--0.18-mRNA-1;maker-715_120033--0.54-mRNA-1;maker-1976_34785--0.9-mRNA-1;maker-6353_19507_1_6604--0.3-mRNA-1;snap_masked-50_119172--0.8-mRNA-1
Gene.63502::T01.PB18304::g.63502::m.63502	maker-9486_24339--0.9-mRNA-1
Gene.74381::T01.PB20311::g.74381::m.74381	augustus_masked-4661_40053--0.2-mRNA-1
Gene.5662::T01.PB2435::g.5662::m.5662	maker-5666_33976--0.3-mRNA-1;augustus_masked-1081_89969_3737_89969--0.4-mRNA-1;maker-1772_100659_6568_68404--0.10-mRNA-1;maker-9632_13583--0.7-mRNA-1
Gene.74453::T01.PB20325::g.74453::m.74453	augustus_masked-3956_59606--0.8-mRNA-1;augustus_masked-6041_42239_1_37022--0.0-mRNA-1;augustus_masked-4056_121095--0.3-mRNA-1;maker-6306_87378--0.16-mRNA-1;maker-9624_23914--0.13-mRNA-1;maker-98_116150--0.36-mRNA-1
Gene.37019::T01.PB12855::g.37019::m.37019	maker-305_150607_1_96761--0.27-mRNA-1;maker-5546_25177--0.4-mRNA-1;maker-13615_23904--0.7-mRNA-1;maker-3022_68208--0.20-mRNA-1
Gene.40988::T01.PB13860::g.40988::m.40988	augustus_masked-3334_115072--0.11-mRNA-1;snap_masked-5123_61931_1_18383--0.1-mRNA-1
Gene.103423::T01.PB27315::g.103423::m.103423	maker-2393_170727_56087_170727--0.12-mRNA-1;maker-2397_156957_57521_156957--0.44-mRNA-1;augustus_masked-8058_46534--0.3-mRNA-1;augustus_masked-5225_23693--0.1-mRNA-1;augustus_masked-1778_57795--0.1-mRNA-1;maker-17070_10729--0.4-mRNA-1;augustus_masked-10242_22181--0.1-mRNA-1
Gene.25102::T01.PB9575::g.25102::m.25102	maker-2982_67467_1_54687--0.28-mRNA-1;maker-281_64801--0.23-mRNA-1;maker-5869_20628--0.5-mRNA-1;maker-9190_30489_1_8304--0.2-mRNA-1;maker-7447_41474--0.15-mRNA-1;maker-3702_56594--0.10-mRNA-1;maker-2482_62903_1513_52746--0.19-mRNA-1
Gene.29714::T01.PB10963::g.29714::m.29714	maker-7285_23199--0.7-mRNA-1;maker-3585_27196--0.12-mRNA-1;maker-1123_114215--0.25-mRNA-1;maker-7819_54337--0.49-mRNA-1;maker-2533_45580_1_28829--0.5-mRNA-1;maker-10150_23122--0.11-mRNA-1
Gene.25011::T01.PB9538::g.25011::m.25011	maker-4158_57950--0.12-mRNA-1;maker-164_91504_14837_91504--0.14-mRNA-1;augustus_masked-5027_60680--0.5-mRNA-1;augustus_masked-3949_76452_17397_76452--0.2-mRNA-1;maker-6252_28813--0.10-mRNA-1;maker-1814_45861_27809_45861--0.5-mRNA-1;maker-8002_29487--0.25-mRNA-1;maker-1541_60281--0.17-mRNA-1;maker-6219_62506_1_58168--0.24-mRNA-1;augustus_masked-177_95264_1_92263--0.4-mRNA-1;maker-6361_35374--0.21-…
Gene.87200::T01.PB23843::g.87200::m.87200	maker-8503_21150--0.5-mRNA-1;maker-6135_62339--0.4-mRNA-1;maker-2140_36257--0.7-mRNA-1;maker-1863_207941_1_19175--0.3-mRNA-1;maker-1375_65040_37041_65040--0.3-mRNA-1;augustus_masked-13240_14519--0.0-mRNA-1;maker-4376_62568--0.22-mRNA-1;maker-10550_27092_1_25072--0.7-mRNA-1;maker-5295_70083_1_48585--0.12-mRNA-1;maker-12951_9035--0.2-mRNA-1;maker-2986_93999--0.24-mRNA-1;maker-9574_15550--0.5-mRNA-1…
Gene.3437::T01.PB1596::g.3437::m.3437	augustus_masked-13430_12981--0.0-mRNA-1;augustus_masked-7456_17308_1_12049--0.1-mRNA-1;maker-8893_14747_4745_14747--0.2-mRNA-1;maker-4073_25566--0.10-mRNA-1;maker-643_81115--0.20-mRNA-1;maker-9454_13828--0.5-mRNA-1;maker-1598_62992--0.25-mRNA-1;maker-522_51695--0.17-mRNA-1;maker-14971_11834--0.5-mRNA-1;maker-1486_48536--0.8-mRNA-1;maker-1486_48536--0.9-mRNA-1;maker-12632_9432--0.3-mRNA-1;maker-16…
Gene.30238::T01.PB11099::g.30238::m.30238	maker-2111_104118--0.25-mRNA-1;maker-546_153645_1_15419--0.8-mRNA-1
Gene.53171::T01.PB16345::g.53171::m.53171	augustus_masked-7072_19048--0.2-mRNA-1;maker-3053_113345--0.33-mRNA-1;snap_masked-970_115383_32273_115383--0.8-mRNA-1
Gene.1136::T01.PB579::g.1136::m.1136	maker-5461_21582_1760_21582--0.7-mRNA-1
Gene.22817::T01.PB8800::g.22817::m.22817	maker-8061_20117--0.10-mRNA-1;maker-6753_38076_1_27331--0.10-mRNA-1;maker-9100_21261--0.6-mRNA-1;maker-4857_38896--0.4-mRNA-1;maker-4826_23363--0.3-mRNA-1
Gene.22566::T01.PB8726::g.22566::m.22566	maker-7486_57462--0.15-mRNA-1
Gene.71766::T01.PB19815::g.71766::m.71766	maker-8074_54737--0.12-mRNA-1;augustus_masked-9945_26995--0.0-mRNA-1
Gene.36957::T01.PB12841::g.36957::m.36957	maker-10119_12843--0.10-mRNA-1;maker-140_70296--0.24-mRNA-1;maker-331_69880--0.20-mRNA-1;maker-2091_34071--0.14-mRNA-1;maker-811_92557_1_50857--0.7-mRNA-1
Gene.88034::T01.PB24069::g.88034::m.88034	maker-11952_10315--0.8-mRNA-1;snap_masked-332_217539_25887_166699--0.23-mRNA-1;maker-6921_19173--0.7-mRNA-1;maker-7103_25798--0.6-mRNA-1;maker-129_139110_33092_139110--0.20-mRNA-1;maker-948_67506_5719_67506--0.16-mRNA-1;maker-1154_107502--0.41-mRNA-1;maker-85_242909_210233_242909--0.6-mRNA-1
Gene.32281::T01.PB11642::g.32281::m.32281	maker-981_77357_8334_77357--0.26-mRNA-1;maker-1912_87614_3411_59139--0.10-mRNA-1;maker-6517_19149--0.7-mRNA-1;maker-1160_68470--0.17-mRNA-1;maker-10502_34528--0.12-mRNA-1;maker-157_82001--0.25-mRNA-1
Gene.78855::T01.PB21171::g.78855::m.78855	snap_masked-9314_49235--0.6-mRNA-1
Gene.25200::T01.PB9614::g.25200::m.25200	maker-5968_51745--0.11-mRNA-1;snap_masked-4313_37762--0.6-mRNA-1;maker-6889_79941--0.13-mRNA-1
Gene.6023::T01.PB2560::g.6023::m.6023	maker-840_76528_1_60563--0.27-mRNA-1
Gene.823::T01.PB423::g.823::m.823	maker-6184_19889--0.6-mRNA-1
Gene.35231::T01.PB12413::g.35231::m.35231	snap_masked-50_119172--0.19-mRNA-1
Gene.10107::T01.PB4111::g.10107::m.10107	snap_masked-1430_147343_25162_89640--0.2-mRNA-1;maker-13850_11181--0.3-mRNA-1
Gene.80637::T01.PB21641::g.80637::m.80637	augustus_masked-13389_18645--0.1-mRNA-1
Gene.80584::T01.PB21617::g.80584::m.80584	snap_masked-1587_74145--0.19-mRNA-1;maker-2909_144160--0.22-mRNA-1;snap_masked-11057_12252--0.3-mRNA-1
Gene.55967::T01.PB16856::g.55967::m.55967	maker-2059_38695--0.9-mRNA-1;maker-8169_17327--0.3-mRNA-1
Gene.79003::T01.PB21201::g.79003::m.79003	augustus_masked-1907_178162--0.18-mRNA-1;augustus_masked-9421_46659--0.3-mRNA-1
Gene.27260::T01.PB10289::g.27260::m.27260	maker-6580_19033--0.11-mRNA-1;augustus_masked-512_89388--0.1-mRNA-1;augustus_masked-9861_14161--0.0-mRNA-1;augustus_masked-14129_50760_40786_50760--0.9-mRNA-1;maker-5630_25567--0.9-mRNA-1;maker-4385_43416--0.16-mRNA-1;augustus_masked-1982_40264--0.2-mRNA-1;maker-12522_10774--0.2-mRNA-1;maker-3994_128556_23311_72895--0.4-mRNA-1;maker-5204_59108--0.16-mRNA-1;maker-3944_77889_1_53141--0.2-mRNA-1;mak…
Gene.14006::T01.PB5613::g.14006::m.14006	maker-1395_54064--0.11-mRNA-1;maker-12760_11158--0.3-mRNA-1
Gene.14830::T01.PB5924::g.14830::m.14830	maker-16159_14276--0.2-mRNA-1
Gene.26521::T01.PB10077::g.26521::m.26521	maker-212_199545_13170_47751--0.5-mRNA-1;maker-7504_31027--0.3-mRNA-1;maker-2352_87892--0.26-mRNA-1;maker-9_228178_1_142240--0.27-mRNA-1;maker-15260_13598--0.4-mRNA-1;maker-1456_38584--0.20-mRNA-1;maker-8437_15512--0.5-mRNA-1;maker-1493_49904--0.15-mRNA-1;augustus_masked-5089_42273_23793_34692--0.0-mRNA-1;maker-2021_129569--0.27-mRNA-1;maker-1907_178162--0.62-mRNA-1;maker-9421_46659--0.14-mRNA-1;…
Gene.34282::T01.PB12169::g.34282::m.34282	maker-641_192530_139805_192530--0.7-mRNA-1;maker-620_150809--0.35-mRNA-1;maker-17754_5563--0.3-mRNA-1;maker-79_161059_137764_161059--0.15-mRNA-1;augustus_masked-12113_13885_3784_13885--0.0-mRNA-1;snap_masked-254_124272_45538_73797--0.3-mRNA-1
Gene.14656::T01.PB5854::g.14656::m.14656	maker-4635_83060--0.20-mRNA-1;maker-1566_110997_1_91635--0.15-mRNA-1;maker-3180_44324--0.12-mRNA-1;augustus_masked-1688_79842_1_54561--0.5-mRNA-1;maker-10242_22181--0.5-mRNA-1;maker-5887_45626_23475_42070--0.4-mRNA-1;snap_masked-3055_56890--0.5-mRNA-1;snap_masked-170_158252_1_53610--0.7-mRNA-1;maker-3289_76008--0.14-mRNA-1;maker-12765_34867--0.12-mRNA-1;maker-335_151437--0.40-mRNA-1;maker-7368_20…
Gene.10364::T01.PB4197::g.10364::m.10364	maker-3660_81263_20539_81263--0.21-mRNA-1;maker-16763_5077--0.2-mRNA-1;augustus_masked-4392_25762--0.1-mRNA-1;maker-7744_18512--0.11-mRNA-1;maker-772_115741_8726_35126--0.10-mRNA-1;maker-3660_81263_20539_81263--0.22-mRNA-1;augustus_masked-67_81294--0.2-mRNA-1;maker-1369_70413_1_58786--0.23-mRNA-1;maker-6481_19233--0.6-mRNA-1;maker-12190_10014--0.4-mRNA-1;maker-11191_31122--0.12-mRNA-1;maker-11401…
Gene.17870::T01.PB7092::g.17870::m.17870	augustus_masked-9523_33256--0.2-mRNA-1;snap_masked-146_194733_92195_132541--0.7-mRNA-1;augustus_masked-6372_78492--0.4-mRNA-1;maker-6952_44387--0.14-mRNA-1;augustus_masked-1051_114272--0.4-mRNA-1;augustus_masked-11107_25796--0.3-mRNA-1;maker-2985_29590--0.7-mRNA-1;maker-3355_61375--0.12-mRNA-1;maker-261_83633--0.23-mRNA-1;maker-3353_112666_337_112666--0.27-mRNA-1;augustus_masked-11620_20616--0.0-…
Gene.48577::T01.PB15496::g.48577::m.48577	maker-351_101895_37483_101895--0.17-mRNA-1;maker-5069_36774--0.10-mRNA-1
Gene.37990::T01.PB13097::g.37990::m.37990	maker-14995_8477--0.7-mRNA-1;maker-6654_47814--0.5-mRNA-1;maker-8980_14593--0.9-mRNA-1
Gene.18741::T01.PB7413::g.18741::m.18741	maker-3873_30256--0.11-mRNA-1
Gene.13721::T01.PB5510::g.13721::m.13721	maker-2728_64311--0.20-mRNA-1;maker-3249_32255_12891_32255--0.9-mRNA-1;maker-3249_32255_1_11091--0.10-mRNA-1
Gene.36634::T01.PB12762::g.36634::m.36634	snap_masked-9275_29139--0.8-mRNA-1;maker-1280_91868--0.24-mRNA-1;maker-3021_73674--0.14-mRNA-1;maker-2263_74756_1_53912--0.12-mRNA-1;maker-8785_14919--0.7-mRNA-1;maker-7412_18640--0.11-mRNA-1;maker-1925_35136--0.11-mRNA-1
Gene.7426::T01.PB3100::g.7426::m.7426	maker-12858_25745--0.13-mRNA-1;maker-5099_53725--0.13-mRNA-1
Gene.25669::T01.PB9807::g.25669::m.25669	augustus_masked-2250_33180_2128_22823--0.1-mRNA-1;augustus_masked-8926_14684--0.0-mRNA-1;maker-218_101378--0.29-mRNA-1;maker-3299_67237--0.14-mRNA-1;maker-560_188602_126934_188602--0.8-mRNA-1;maker-461_114447--0.21-mRNA-1
Gene.3844::T01.PB1747::g.3844::m.3844	maker-7765_32436--0.5-mRNA-1;maker-785_111705--0.37-mRNA-1
Gene.14574::T01.PB5819::g.14574::m.14574	snap_masked-9902_14998--0.4-mRNA-1;maker-1341_72914--0.10-mRNA-1;maker-2084_84948--0.24-mRNA-1;maker-9928_26679--0.18-mRNA-1;maker-2183_115667_99607_115667--0.2-mRNA-1;maker-14014_13351--0.5-mRNA-1;augustus_masked-9320_25401--0.0-mRNA-1;augustus_masked-2884_55211--0.2-mRNA-1;maker-4264_41571_1_30260--0.3-mRNA-1;augustus_masked-6591_31062_1_17029--0.1-mRNA-1;maker-1521_64073_1_34413--0.10-mRNA-1;m…
Gene.97162::T01.PB26065::g.97162::m.97162	maker-94_183086_1_133957--0.40-mRNA-1;maker-956_113839_79630_113839--0.12-mRNA-1;maker-1338_91300--0.21-mRNA-1;maker-2748_124162_1_92622--0.18-mRNA-1;maker-1907_178162--0.90-mRNA-1;maker-8650_19615--0.7-mRNA-1;maker-2302_70504_1_67286--0.18-mRNA-1;maker-6796_57401_1_16676--0.3-mRNA-1;augustus_masked-4520_100314_8713_70701--0.1-mRNA-1;augustus_masked-11049_28781--0.1-mRNA-1;augustus_masked-464_784…
Gene.35343::T01.PB12444::g.35343::m.35343	maker-189_118750_42112_112184--0.19-mRNA-1;maker-186_132168--0.59-mRNA-1
Gene.113647::T01.PB29015::g.113647::m.113647	augustus_masked-11107_25796--0.3-mRNA-1;maker-11320_17241--0.6-mRNA-1;maker-4850_29294--0.11-mRNA-1;augustus_masked-207_133990_91619_133990--0.0-mRNA-1;maker-5417_51127_9226_45618--0.2-mRNA-1;augustus_masked-12488_20546--0.0-mRNA-1;maker-13936_7937--0.6-mRNA-1
Gene.67309::T01.PB19018::g.67309::m.67309	maker-1273_40273_11986_40273--0.8-mRNA-1
Gene.78795::T01.PB21157::g.78795::m.78795	maker-3618_35156--0.6-mRNA-1;maker-4064_50070_18699_50070--0.16-mRNA-1
Gene.91304::T01.PB24936::g.91304::m.91304	maker-14_187470_34532_115823--0.14-mRNA-1;maker-4638_46980--0.8-mRNA-1;maker-5483_40946--0.9-mRNA-1;maker-3039_70789--0.27-mRNA-1;maker-5195_33187--0.15-mRNA-1;maker-2713_89454_1_14342--0.6-mRNA-1;augustus_masked-5777_42681--0.2-mRNA-1
Gene.79621::T01.PB21323::g.79621::m.79621	augustus_masked-226_88834_29560_88834--0.3-mRNA-1;maker-1413_76679--0.29-mRNA-1;maker-5509_53108_1_24955--0.7-mRNA-1;augustus_masked-296_58774_1_43387--0.3-mRNA-1;maker-1540_95089--0.22-mRNA-1;maker-7381_17439--0.6-mRNA-1;maker-4682_27486--0.7-mRNA-1
Gene.2041::T01.PB1023::g.2041::m.2041	maker-2932_75712_31018_75712--0.16-mRNA-1
Gene.73619::T01.PB20162::g.73619::m.73619	maker-17689_25247_1_23131--0.4-mRNA-1;maker-12846_9953--0.2-mRNA-1;maker-1738_63558--0.13-mRNA-1;maker-13936_7937--0.6-mRNA-1;augustus_masked-5879_43924--0.0-mRNA-1;augustus_masked-5637_30226_16489_30226--0.0-mRNA-1;maker-3353_112666_337_112666--0.27-mRNA-1;maker-7823_63838--0.15-mRNA-1;maker-5860_59527--0.20-mRNA-1
Gene.78312::T01.PB21066::g.78312::m.78312	maker-3373_85938_1_65923--0.10-mRNA-1;maker-7892_91424_17256_91424--0.29-mRNA-1;maker-218_101378--0.23-mRNA-1;maker-620_150809--0.48-mRNA-1
Gene.52691::T01.PB16261::g.52691::m.52691	maker-9_228178_214550_228178--0.18-mRNA-1;maker-8724_69081_1_42966--0.18-mRNA-1
Gene.56465::T01.PB16952::g.56465::m.56465	maker-3371_35200_21853_35200--0.6-mRNA-1;augustus_masked-12898_44828--0.2-mRNA-1;augustus_masked-5106_22583--0.2-mRNA-1;maker-407_64324_26401_64324--0.12-mRNA-1;snap_masked-1675_38615--0.2-mRNA-1;maker-2049_137814_90310_137814--0.10-mRNA-1;maker-1229_99470_21441_99470--0.29-mRNA-1;maker-782_107824--0.28-mRNA-1;maker-305_150607_1_96761--0.28-mRNA-1
Gene.79656::T01.PB21334::g.79656::m.79656	augustus_masked-11254_20885--0.0-mRNA-1;maker-2959_30586--0.5-mRNA-1;augustus_masked-880_48781--0.1-mRNA-1;maker-2022_222697_184255_222697--0.10-mRNA-1
Gene.80456::T01.PB21560::g.80456::m.80456	maker-234_130123_1_23457--0.9-mRNA-1;maker-864_55453_10707_55453--0.23-mRNA-1;maker-11454_13509_1194_13509--0.5-mRNA-1;maker-251_82721_1_73804--0.25-mRNA-1
Gene.83880::T01.PB22828::g.83880::m.83880	maker-290_59103_27300_59103--0.18-mRNA-1;augustus_masked-1030_65725--0.3-mRNA-1;maker-1681_73368--0.14-mRNA-1;maker-860_56794--0.14-mRNA-1
Gene.36098::T01.PB12634::g.36098::m.36098	maker-2922_74691--0.40-mRNA-1;maker-9473_18826--0.15-mRNA-1;snap_masked-2922_74691--0.26-mRNA-1
Gene.59701::T01.PB17556::g.59701::m.59701	maker-206_105998_1_66810--0.27-mRNA-1;maker-2269_66826--0.21-mRNA-1
Gene.90789::T01.PB24797::g.90789::m.90789	augustus_masked-139_134936_1_100987--0.4-mRNA-1
Gene.18315::T01.PB7254::g.18315::m.18315	maker-5908_133576_1_109872--0.15-mRNA-1;maker-4166_86677_1_61033--0.11-mRNA-1;maker-5553_27450--0.6-mRNA-1;maker-6507_19176_1_11371--0.5-mRNA-1;maker-3684_36801--0.13-mRNA-1;maker-220_99279--0.20-mRNA-1;maker-19437_5123--0.3-mRNA-1
Gene.33034::T01.PB11835::g.33034::m.33034	maker-3591_27177--0.11-mRNA-1
Gene.69410::T01.PB19390::g.69410::m.69410	maker-5915_56966_1_22448--0.7-mRNA-1
Gene.16507::T01.PB6562::g.16507::m.16507	augustus_masked-14735_13480--0.0-mRNA-1
Gene.109212::T01.PB28460::g.109212::m.109212	maker-85_242909_210233_242909--0.6-mRNA-1;augustus_masked-4276_24959--0.1-mRNA-1;augustus_masked-14135_7724--0.0-mRNA-1;maker-10265_13936--0.8-mRNA-1;augustus_masked-6987_32340--0.0-mRNA-1
Gene.4928::T01.PB2150::g.4928::m.4928	maker-8745_31356--0.8-mRNA-1;maker-3381_61835_1_41103--0.26-mRNA-1
Gene.43071::T01.PB14429::g.43071::m.43071	maker-5367_73255--0.17-mRNA-1;maker-393_218549_75510_192649--0.39-mRNA-1
Gene.89513::T01.PB24460::g.89513::m.89513	maker-1612_76838_1095_58137--0.16-mRNA-1;augustus_masked-806_246320--1.6-mRNA-1
Gene.79926::T01.PB21404::g.79926::m.79926	maker-1639_80914--0.20-mRNA-1
Gene.81122::T01.PB21817::g.81122::m.81122	augustus_masked-15571_16084--0.2-mRNA-1;maker-11792_17364--0.11-mRNA-1
Gene.34952::T01.PB12343::g.34952::m.34952	maker-2016_70766--0.17-mRNA-1;maker-3073_49750--0.14-mRNA-1;maker-99_79279_60251_79279--0.20-mRNA-1
Gene.21688::T01.PB8422::g.21688::m.21688	snap_masked-796_88947_1_45806--0.8-mRNA-1;maker-5525_39168--0.19-mRNA-1;maker-14357_7486--0.7-mRNA-1;maker-2739_54076_32480_54076--0.3-mRNA-1
Gene.70095::T01.PB19514::g.70095::m.70095	maker-13167_8807--0.5-mRNA-1;augustus_masked-11898_45359_26363_45359--0.0-mRNA-1;augustus_masked-902_129336_33169_129336--0.6-mRNA-1;maker-4004_64430--0.12-mRNA-1;maker-1290_109740_1_71624--0.24-mRNA-1;maker-4925_55298_1_43594--0.16-mRNA-1;maker-2372_45843_1_17944--0.5-mRNA-1;maker-1705_63644--0.18-mRNA-1;maker-10759_41675--0.11-mRNA-1;maker-4424_60577--0.42-mRNA-1;augustus_masked-5350_114608--0.…
Gene.11563::T01.PB4661::g.11563::m.11563	augustus_masked-3654_84268_37340_84268--0.2-mRNA-1;snap_masked-1118_48042_21653_33077--0.2-mRNA-1;maker-981_77357_8334_77357--0.31-mRNA-1;maker-6528_22673--0.8-mRNA-1;maker-3323_68357--0.30-mRNA-1;augustus_masked-9110_26694--0.0-mRNA-1
Gene.96489::T01.PB25937::g.96489::m.96489	maker-1236_40754--0.9-mRNA-1
Gene.23873::T01.PB9148::g.23873::m.23873	maker-17612_9838--0.3-mRNA-1;maker-3416_77304_15290_77304--0.16-mRNA-1;maker-11685_10678--0.7-mRNA-1;maker-8266_15793--0.11-mRNA-1;maker-8412_15562--0.8-mRNA-1
Gene.2653::T01.PB1276::g.2653::m.2653	maker-2438_112068_7130_72588--0.12-mRNA-1;maker-4910_94960_3523_94960--0.20-mRNA-1
Gene.43838::T01.PB14609::g.43838::m.43838	maker-2662_42953--0.14-mRNA-1
Gene.79592::T01.PB21315::g.79592::m.79592	augustus_masked-263_71529--0.2-mRNA-1;maker-410_106042--0.19-mRNA-1
Gene.39251::T01.PB13428::g.39251::m.39251	maker-15_138008_71656_138008--0.8-mRNA-1;maker-6994_73997--0.8-mRNA-1;maker-11068_18272_1_15008--0.10-mRNA-1;maker-6802_72760--0.30-mRNA-1;maker-366_97115_1_55101--0.25-mRNA-1;maker-1032_50740--0.8-mRNA-1
Gene.24494::T01.PB9349::g.24494::m.24494	augustus_masked-5386_60620--0.2-mRNA-1;augustus_masked-3905_103782_40809_103782--0.3-mRNA-1;augustus_masked-5534_67570--0.1-mRNA-1;augustus_masked-344_58013--0.3-mRNA-1
Gene.16400::T01.PB6517::g.16400::m.16400	maker-7650_34807_15642_34807--0.9-mRNA-1;maker-4358_53871--0.15-mRNA-1;maker-4342_64929--0.19-mRNA-1;maker-1883_59993--0.17-mRNA-1;maker-6105_30544_17163_30544--0.7-mRNA-1
Gene.24848::T01.PB9473::g.24848::m.24848	maker-9530_23646--0.13-mRNA-1;maker-1157_42876--0.13-mRNA-1;maker-343_59965_8700_43899--0.5-mRNA-1
Gene.79875::T01.PB21393::g.79875::m.79875	augustus_masked-8284_54315_1_39380--0.3-mRNA-1;augustus_masked-6852_27279--0.1-mRNA-1
Gene.96622::T01.PB25965::g.96622::m.96622	maker-674_63247--0.16-mRNA-1
Gene.54511::T01.PB16591::g.54511::m.54511	maker-6829_44207--0.8-mRNA-1;maker-56_112025_68458_112025--0.9-mRNA-1;maker-4358_53871--0.23-mRNA-1;maker-9484_16511--0.12-mRNA-1;maker-526_123776_90956_123776--0.4-mRNA-1;maker-1593_51416--0.28-mRNA-1;maker-6243_47735--0.10-mRNA-1;augustus_masked-8783_65131--0.1-mRNA-1;maker-2256_35348--0.7-mRNA-1;maker-4838_43336--0.13-mRNA-1;maker-8183_38394--0.17-mRNA-1;maker-13151_15813--0.8-mRNA-1
Gene.3866::T01.PB1755::g.3866::m.3866	augustus_masked-4334_124732_33149_124732--0.1-mRNA-1;augustus_masked-10209_21175--0.0-mRNA-1
Gene.12529::T01.PB5050::g.12529::m.12529	maker-1829_35691_1_23753--0.13-mRNA-1;maker-3838_42095--0.21-mRNA-1;maker-9303_16601--0.9-mRNA-1;maker-556_176654_147493_176654--0.12-mRNA-1;maker-7473_87048--0.28-mRNA-1;maker-6095_31443--0.12-mRNA-1;maker-2832_30288--0.8-mRNA-1;snap_masked-2324_92523_46469_84047--0.1-mRNA-1;maker-3654_84268_37340_84268--0.12-mRNA-1;maker-15444_14969--0.3-mRNA-1;maker-1118_48042_21653_33077--0.3-mRNA-1;maker-484…
Gene.14582::T01.PB5823::g.14582::m.14582	maker-1740_52826_9114_52826--0.12-mRNA-1
Gene.63776::T01.PB18356::g.63776::m.63776	maker-5367_73255--0.17-mRNA-1;maker-393_218549_75510_192649--0.39-mRNA-1
Gene.96177::T01.PB25872::g.96177::m.96177	maker-536_109857--0.37-mRNA-1
Gene.103644::T01.PB27355::g.103644::m.103644	maker-811_92557_1_50857--0.6-mRNA-1;maker-5637_30226_16489_30226--0.8-mRNA-1;maker-5637_30226_11210_16478--0.5-mRNA-1;maker-2091_34071--0.22-mRNA-1;maker-3429_105405_1_89508--0.25-mRNA-1;maker-201_174507--0.31-mRNA-1;maker-7976_16318_1_12495--0.4-mRNA-1;maker-1941_48574--0.23-mRNA-1;maker-5725_65441--0.21-mRNA-1;maker-3758_120039--0.33-mRNA-1;maker-6546_56265--0.16-mRNA-1;maker-6411_54656--0.12-m…
Gene.8040::T01.PB3330::g.8040::m.8040	augustus_masked-7382_36252--0.1-mRNA-1;augustus_masked-5201_28023_12734_24637--0.0-mRNA-1;maker-19803_10384--0.7-mRNA-1;maker-2244_87022--0.10-mRNA-1
Gene.55471::T01.PB16767::g.55471::m.55471	maker-212_199545_48774_199545--0.25-mRNA-1
Gene.100664::T01.PB26766::g.100664::m.100664	maker-3348_28055--0.3-mRNA-1;maker-3749_115439_1_111432--0.38-mRNA-1
Gene.7828::T01.PB3251::g.7828::m.7828	augustus_masked-11173_22737_15522_22737--0.1-mRNA-1
Gene.57037::T01.PB17065::g.57037::m.57037	maker-1459_92184_73760_92184--0.5-mRNA-1;maker-1459_92184_1_72738--0.20-mRNA-1;maker-3597_84918--0.23-mRNA-1;maker-3586_108446--0.32-mRNA-1
Gene.54353::T01.PB16559::g.54353::m.54353	maker-13278_16746--0.2-mRNA-1;maker-5915_56966_1_22448--0.7-mRNA-1;maker-2701_47491_1_36469--0.10-mRNA-1;maker-1844_164409_1_132953--0.21-mRNA-1;maker-7066_18092--0.6-mRNA-1
Gene.81523::T01.PB21980::g.81523::m.81523	maker-1606_227087_1_141504--0.43-mRNA-1;snap_masked-302_199094_131213_199094--0.7-mRNA-1
Gene.21465::T01.PB8346::g.21465::m.21465	maker-15173_6599--0.2-mRNA-1;snap_masked-12891_10327--0.1-mRNA-1;maker-7562_37473_3097_37473--0.3-mRNA-1
Gene.75936::T01.PB20602::g.75936::m.75936	maker-173_183200_67944_172047--0.30-mRNA-1;maker-2596_71444--0.12-mRNA-1;maker-207_133990_91619_133990--0.19-mRNA-1;augustus_masked-5674_44273_1_14998--0.0-mRNA-1;maker-4333_113830--0.31-mRNA-1
Gene.23074::T01.PB8882::g.23074::m.23074	maker-1451_60098_22141_60098--0.6-mRNA-1;maker-9186_24165--0.3-mRNA-1;maker-14530_19871--0.7-mRNA-1
Gene.107234::T01.PB28060::g.107234::m.107234	maker-14635_7179--0.2-mRNA-1;augustus_masked-3691_57885_1_30481--0.2-mRNA-1
Gene.6655::T01.PB2803::g.6655::m.6655	maker-6145_70306_14492_70306--0.10-mRNA-1;maker-16085_5678--0.4-mRNA-1;maker-9474_43648_23728_43648--0.9-mRNA-1;maker-3151_100954_1_80922--0.21-mRNA-1;maker-1955_62559_1_56142--0.17-mRNA-1;maker-127_130178--0.28-mRNA-1;maker-819_64634_43928_64634--0.4-mRNA-1;maker-9157_21133--0.2-mRNA-1
Gene.32984::T01.PB11820::g.32984::m.32984	maker-15594_12696--0.5-mRNA-1;augustus_masked-2223_137991_47675_137991--0.0-mRNA-1;augustus_masked-2755_127807--0.13-mRNA-1;maker-10208_33801--0.17-mRNA-1;maker-527_166602_42296_160688--0.33-mRNA-1;maker-6848_44432--0.19-mRNA-1;maker-671_122366--0.32-mRNA-1;snap_masked-12036_20948--0.2-mRNA-1;augustus_masked-1682_161869--0.9-mRNA-1;maker-5204_59108--0.17-mRNA-1
Gene.3176::T01.PB1488::g.3176::m.3176	maker-2873_34191_1_10366--0.2-mRNA-1;augustus_masked-3379_66425--0.0-mRNA-1;maker-395_77190--0.24-mRNA-1;maker-11138_15675--0.12-mRNA-1;augustus_masked-629_62522--0.1-mRNA-1;maker-1742_40277_1_16241--0.6-mRNA-1;maker-472_67138--0.16-mRNA-1;maker-2129_55464--0.19-mRNA-1;maker-2231_78239--0.4-mRNA-1
Gene.36001::T01.PB12611::g.36001::m.36001	maker-2904_29922_5641_29922--0.10-mRNA-1;maker-12536_25850--0.4-mRNA-1;augustus_masked-448_82228--0.6-mRNA-1;maker-117_92563_1_40758--0.18-mRNA-1;snap_masked-117_92563_40769_53545--0.7-mRNA-1;maker-4228_45716--0.11-mRNA-1
Gene.39792::T01.PB13568::g.39792::m.39792	maker-2196_96615_1_59092--0.18-mRNA-1;maker-4607_42857--0.13-mRNA-1
Gene.95763::T01.PB25794::g.95763::m.95763	maker-8915_42003--0.17-mRNA-1;maker-5081_67447--0.24-mRNA-1;maker-3204_29897--0.11-mRNA-1;maker-1383_57550--0.13-mRNA-1
Gene.98861::T01.PB26394::g.98861::m.98861	maker-16159_14276--0.2-mRNA-1
Gene.79945::T01.PB21409::g.79945::m.79945	maker-470_121550--0.30-mRNA-1;augustus_masked-7259_17689--0.0-mRNA-1;maker-2059_38695--0.9-mRNA-1
Gene.41911::T01.PB14099::g.41911::m.41911	maker-646_141954--0.22-mRNA-1
Gene.2659::T01.PB1279::g.2659::m.2659	maker-9770_14272--0.5-mRNA-1;augustus_masked-16771_5067--0.0-mRNA-1;maker-6783_25222--0.7-mRNA-1;maker-5536_24958--0.16-mRNA-1;maker-2223_137991_47675_137991--0.17-mRNA-1;maker-1010_86878_15931_44423--0.3-mRNA-1;augustus_masked-2360_32605_11939_32605--0.0-mRNA-1;maker-5026_34392--0.14-mRNA-1;maker-4684_23748--0.3-mRNA-1;maker-122_233858_103426_200972--0.25-mRNA-1;maker-7511_18744--0.6-mRNA-1;snap…
Gene.30817::T01.PB11246::g.30817::m.30817	maker-662_73919_2944_73919--0.19-mRNA-1;augustus_masked-9375_47161--0.1-mRNA-1;snap_masked-6952_44387--0.8-mRNA-1;augustus_masked-13425_20200--0.0-mRNA-1;augustus_masked-6848_44432--0.5-mRNA-1;augustus_masked-11733_11340--0.1-mRNA-1;augustus_masked-12732_15797--0.3-mRNA-1;augustus_masked-358_97091--0.8-mRNA-1;maker-371_180646_11591_141538--0.20-mRNA-1;maker-981_77357_8334_77357--0.33-mRNA-1;augus…
Gene.24810::T01.PB9456::g.24810::m.24810	augustus_masked-5538_37179--0.1-mRNA-1;augustus_masked-5147_37293--0.0-mRNA-1
Gene.1320::T01.PB670::g.1320::m.1320	maker-3623_61511--0.18-mRNA-1;maker-262_72856_43938_72856--0.10-mRNA-1;maker-117_92563_40769_53545--0.14-mRNA-1;maker-117_92563_1_40758--0.20-mRNA-1;maker-1768_75065_1_45855--0.14-mRNA-1;maker-1444_71295_11764_71295--0.4-mRNA-1;maker-7155_17886--0.7-mRNA-1;maker-5905_64600--0.18-mRNA-1
Gene.33616::T01.PB11987::g.33616::m.33616	augustus_masked-221_65585--0.0-mRNA-1;maker-5324_21918_1_21014--0.6-mRNA-1;maker-13747_29403--0.9-mRNA-1;maker-9190_30489_9228_30489--0.4-mRNA-1;snap_masked-8698_45930--0.7-mRNA-1;maker-16728_10858--0.15-mRNA-1;maker-2958_128508_1_111063--0.27-mRNA-1;maker-15281_6477--0.4-mRNA-1;maker-4210_72797_27433_48958--0.9-mRNA-1;maker-562_50833--0.16-mRNA-1;augustus_masked-163_138561_15563_115813--0.1-mRNA…
Gene.106164::T01.PB27849::g.106164::m.106164	maker-16459_5326--0.2-mRNA-1;maker-9634_28712--0.10-mRNA-1
Gene.41361::T01.PB13955::g.41361::m.41361	maker-237_61790--0.19-mRNA-1;maker-4722_78745_1_60133--0.22-mRNA-1;maker-3732_57153--0.12-mRNA-1;maker-1147_67955_1_57986--0.15-mRNA-1;maker-4323_57056_19269_57056--0.19-mRNA-1;maker-4979_71744--0.13-mRNA-1;maker-5776_45211_21596_34688--0.10-mRNA-1
Gene.45749::T01.PB14980::g.45749::m.45749	maker-7587_50136--0.20-mRNA-1;maker-6695_45902_1_26159--0.5-mRNA-1
Gene.62772::T01.PB18155::g.62772::m.62772	augustus_masked-3504_93656--0.2-mRNA-1
Gene.79258::T01.PB21247::g.79258::m.79258	maker-81_121730_60749_121730--0.33-mRNA-1;maker-411_144960--0.57-mRNA-1;maker-9985_41850--0.19-mRNA-1;maker-6472_65070--0.18-mRNA-1
Gene.2774::T01.PB1321::g.2774::m.2774	maker-3723_68580_27210_42702--0.3-mRNA-1;maker-4896_29024--0.7-mRNA-1;maker-8073_20522--0.11-mRNA-1;maker-2870_66129--0.23-mRNA-1;snap_masked-941_92167--0.12-mRNA-1;maker-6367_77997_31915_77997--0.7-mRNA-1;maker-5927_20480--0.3-mRNA-1;maker-941_92167--0.32-mRNA-1;maker-2252_105564--0.16-mRNA-1;maker-1576_152106--0.48-mRNA-1;maker-8476_15436--0.4-mRNA-1;maker-8388_37312--0.6-mRNA-1;maker-8486_3330…
Gene.62062::T01.PB17999::g.62062::m.62062	maker-8515_20368--0.4-mRNA-1;maker-252_104555--0.23-mRNA-1;maker-6997_61138_20544_61138--0.5-mRNA-1;maker-330_141358_55072_115426--0.23-mRNA-1
Gene.19054::T01.PB7534::g.19054::m.19054	maker-13255_10099--0.4-mRNA-1;maker-7644_66386--0.8-mRNA-1;augustus_masked-7644_66386--0.1-mRNA-1;maker-1009_78552_47477_78552--0.13-mRNA-1
Gene.8610::T01.PB3553::g.8610::m.8610	augustus_masked-6425_49407_1_23365--0.0-mRNA-1
Gene.37427::T01.PB12956::g.37427::m.37427	maker-10690_39886--0.12-mRNA-1;maker-3108_90428--0.16-mRNA-1;snap_masked-365_74480--0.6-mRNA-1;augustus_masked-2659_74735--0.0-mRNA-1;maker-10078_18090--0.6-mRNA-1;maker-5100_34189--0.16-mRNA-1
Gene.24829::T01.PB9465::g.24829::m.24829	maker-868_70469_39992_70469--0.9-mRNA-1;maker-1378_50912_35148_50912--0.10-mRNA-1;maker-12550_19132--0.11-mRNA-1;maker-3342_126380_1_114996--0.45-mRNA-1
Gene.24938::T01.PB9509::g.24938::m.24938	maker-9530_23646--0.13-mRNA-1;maker-1157_42876--0.13-mRNA-1;maker-343_59965_8700_43899--0.5-mRNA-1
Gene.110189::T01.PB28651::g.110189::m.110189	maker-5816_32943_1_20509--0.8-mRNA-1;maker-14231_11872--0.6-mRNA-1;maker-5864_34828--0.15-mRNA-1;maker-16983_6813--0.2-mRNA-1
Gene.99075::T01.PB26436::g.99075::m.99075	maker-4435_30991--0.9-mRNA-1;maker-7555_25305--0.9-mRNA-1
Gene.33872::T01.PB12057::g.33872::m.33872	maker-2021_129569--0.27-mRNA-1;maker-212_199545_13170_47751--0.5-mRNA-1;maker-7504_31027--0.3-mRNA-1;maker-2352_87892--0.26-mRNA-1;maker-15260_13598--0.4-mRNA-1;maker-9_228178_1_142240--0.27-mRNA-1;maker-1456_38584--0.20-mRNA-1;maker-9912_23838--0.6-mRNA-1;maker-1529_68880--0.25-mRNA-1;maker-11017_27995_1_15109--0.8-mRNA-1;maker-8437_15512--0.5-mRNA-1;maker-1493_49904--0.15-mRNA-1;maker-1907_1781…
Gene.53244::T01.PB16358::g.53244::m.53244	maker-5251_25427_1_5963--0.3-mRNA-1;maker-11776_14078--0.5-mRNA-1;maker-12803_11383--0.4-mRNA-1;maker-1405_39010_6496_39010--0.13-mRNA-1
Gene.77606::T01.PB20913::g.77606::m.77606	maker-5117_23436--0.7-mRNA-1;maker-2491_31921--0.11-mRNA-1;maker-882_67037--0.19-mRNA-1;snap_masked-2163_50447_1_25497--0.3-mRNA-1;augustus_masked-3639_76543--0.8-mRNA-1
Gene.9087::T01.PB3730::g.9087::m.9087	augustus_masked-15538_7568--0.0-mRNA-1;maker-1580_84040--0.13-mRNA-1
Gene.91183::T01.PB24904::g.91183::m.91183	maker-7658_58562--0.29-mRNA-1;maker-1923_110651_61985_110651--0.16-mRNA-1;maker-6091_42775--0.17-mRNA-1
Gene.93786::T01.PB25396::g.93786::m.93786	maker-1746_63762_40487_63762--0.14-mRNA-1;maker-286_135278--0.22-mRNA-1;maker-5847_99989_1_86241--0.34-mRNA-1;maker-6306_87378--0.16-mRNA-1;augustus_masked-3150_83668--0.0-mRNA-1;augustus_masked-4056_121095--0.3-mRNA-1;augustus_masked-3956_59606--0.8-mRNA-1;augustus_masked-6041_42239_1_37022--0.0-mRNA-1;maker-90_81699_1_76977--0.24-mRNA-1;maker-1936_77666--0.35-mRNA-1;maker-2452_103294_41513_1032…
Gene.26321::T01.PB10019::g.26321::m.26321	maker-188_111070--0.23-mRNA-1;maker-10894_11743--0.3-mRNA-1;maker-699_159611_1_76959--0.12-mRNA-1;maker-1752_74499--0.22-mRNA-1;maker-956_113839_1_79619--0.16-mRNA-1
Gene.4921::T01.PB2148::g.4921::m.4921	maker-12509_11066--0.5-mRNA-1;maker-7522_17173_1_9660--0.4-mRNA-1;augustus_masked-6443_99021_34911_88442--0.0-mRNA-1
Gene.15195::T01.PB6059::g.15195::m.15195	maker-122_233858_103426_200972--0.25-mRNA-1;augustus_masked-2360_32605_11939_32605--0.0-mRNA-1;maker-7511_18744--0.6-mRNA-1;augustus_masked-2683_89387_32152_89387--0.0-mRNA-1;maker-6783_25222--0.7-mRNA-1;maker-4684_23748--0.3-mRNA-1;maker-5026_34392--0.14-mRNA-1;maker-1010_86878_15931_44423--0.3-mRNA-1;snap_masked-1707_80022--0.8-mRNA-1;maker-5536_24958--0.16-mRNA-1;maker-2223_137991_47675_137991…
Gene.62452::T01.PB18085::g.62452::m.62452	maker-1480_65477_38290_65477--0.15-mRNA-1;maker-873_96839--0.25-mRNA-1;maker-5554_44204--0.28-mRNA-1;maker-902_129336_33169_129336--0.37-mRNA-1;maker-5597_22328--0.13-mRNA-1
Gene.29558::T01.PB10924::g.29558::m.29558	maker-209_111827--0.36-mRNA-1
Gene.26094::T01.PB9952::g.26094::m.26094	maker-309_85422_37338_85422--0.17-mRNA-1;maker-792_142693_130714_142693--0.6-mRNA-1
Gene.45589::T01.PB14949::g.45589::m.45589	augustus_masked-1614_134419--0.4-mRNA-1;maker-1307_102944_1_94913--0.23-mRNA-1;augustus_masked-2446_72433_19084_72433--0.3-mRNA-1;maker-3310_115253_48239_115253--0.17-mRNA-1
Gene.46965::T01.PB15194::g.46965::m.46965	maker-5251_25427_1_5963--0.3-mRNA-1;maker-11776_14078--0.5-mRNA-1;maker-12803_11383--0.4-mRNA-1;maker-1405_39010_6496_39010--0.13-mRNA-1;augustus_masked-4670_87725_1_83053--0.3-mRNA-1
Gene.80545::T01.PB21598::g.80545::m.80545	maker-2344_36110--0.17-mRNA-1;maker-8926_14684--0.15-mRNA-1;augustus_masked-3057_80001--0.2-mRNA-1;maker-3357_66361--0.26-mRNA-1;snap_masked-14078_9848--0.5-mRNA-1;maker-2350_99331--0.24-mRNA-1;maker-5191_23729--0.3-mRNA-1;maker-3040_51615--0.19-mRNA-1;maker-1786_37254--0.12-mRNA-1
Gene.15766::T01.PB6268::g.15766::m.15766	maker-8411_28870--0.6-mRNA-1;maker-1532_101178--0.10-mRNA-1;maker-1245_94884--0.24-mRNA-1;augustus_masked-3962_63234--0.1-mRNA-1;maker-4128_84306_1964_24009--0.5-mRNA-1
Gene.64938::T01.PB18574::g.64938::m.64938	snap_masked-14663_7148--0.1-mRNA-1;maker-5234_27609_1_18054--0.7-mRNA-1
Gene.78303::T01.PB21064::g.78303::m.78303	maker-669_72899--0.10-mRNA-1;maker-3028_65030--0.18-mRNA-1
Gene.93982::T01.PB25432::g.93982::m.93982	maker-3084_38076--0.6-mRNA-1;maker-1409_61839_1_47535--0.8-mRNA-1
Gene.26166::T01.PB9973::g.26166::m.26166	maker-3251_70489--0.17-mRNA-1;maker-1503_158543--0.39-mRNA-1;augustus_masked-2599_35835--0.2-mRNA-1;maker-2242_192819_86430_123340--0.9-mRNA-1;augustus_masked-4012_30483--0.5-mRNA-1
Gene.110234::T01.PB28660::g.110234::m.110234	maker-966_45273--0.10-mRNA-1
Gene.9475::T01.PB3878::g.9475::m.9475	maker-8446_40130--0.13-mRNA-1
Gene.9551::T01.PB3904::g.9551::m.9551	snap_masked-466_134599--0.23-mRNA-1;maker-771_87817_1_22903--0.12-mRNA-1
Gene.89086::T01.PB24347::g.89086::m.89086	maker-7633_27777--0.11-mRNA-1;snap_masked-4493_72015--0.11-mRNA-1
Gene.80000::T01.PB21424::g.80000::m.80000	maker-2070_71372_1_67799--0.22-mRNA-1;augustus_masked-486_76431--0.5-mRNA-1;maker-11533_10868--0.7-mRNA-1;maker-6827_42557--0.17-mRNA-1;maker-2938_74539--0.34-mRNA-1;maker-9764_53997--0.14-mRNA-1;augustus_masked-11710_33039--0.2-mRNA-1;maker-53_94296--0.27-mRNA-1;maker-376_55682_1_49466--0.11-mRNA-1;maker-2741_59447_1927_59447--0.20-mRNA-1;maker-7961_56083--0.8-mRNA-1
Gene.81309::T01.PB21892::g.81309::m.81309	maker-10130_14009--0.16-mRNA-1
Gene.7954::T01.PB3296::g.7954::m.7954	maker-4457_104267_1_87172--0.31-mRNA-1;maker-9154_25827--0.7-mRNA-1
Gene.85178::T01.PB23279::g.85178::m.85178	maker-8409_35550--0.10-mRNA-1;maker-5241_22720--0.10-mRNA-1;maker-6004_20301--0.7-mRNA-1;maker-4538_31045_22632_31045--0.3-mRNA-1;maker-759_98624_20171_93608--0.8-mRNA-1;maker-2680_65276--0.30-mRNA-1;maker-2677_66860--0.17-mRNA-1;maker-10200_26136--0.9-mRNA-1;maker-1268_131886--0.44-mRNA-1
Gene.45077::T01.PB14858::g.45077::m.45077	augustus_masked-176_70801_1_19058--0.0-mRNA-1
Gene.24857::T01.PB9477::g.24857::m.24857	maker-2011_56886--0.22-mRNA-1;maker-17855_6882--0.6-mRNA-1;maker-3042_164362_69401_164362--0.19-mRNA-1;maker-767_115791--0.35-mRNA-1;maker-1219_79362--0.34-mRNA-1;maker-1969_36290--0.8-mRNA-1;maker-5723_67547--0.36-mRNA-1
Gene.18341::T01.PB7263::g.18341::m.18341	augustus_masked-12113_13885_3784_13885--0.0-mRNA-1;snap_masked-254_124272_45538_73797--0.3-mRNA-1;maker-3098_63545--0.22-mRNA-1;maker-2672_41693--0.9-mRNA-1;augustus_masked-3882_57425_1_45433--0.3-mRNA-1
Gene.16855::T01.PB6698::g.16855::m.16855	maker-11326_25186_5635_25186--0.5-mRNA-1;augustus_masked-11266_45565_1_40621--0.3-mRNA-1;snap_masked-1087_149629_1_102621--0.15-mRNA-1;maker-1960_34850--0.6-mRNA-1;augustus_masked-2499_132044--0.4-mRNA-1;maker-2441_70171_1_47001--0.14-mRNA-1;augustus_masked-8453_27316--0.0-mRNA-1;maker-5992_20337--0.5-mRNA-1;snap_masked-2_130580--0.26-mRNA-1
Gene.102200::T01.PB27074::g.102200::m.102200	maker-360_55986--0.14-mRNA-1;maker-7078_21653_1_11806--0.3-mRNA-1
Gene.41276::T01.PB13929::g.41276::m.41276	snap_masked-541_59116--0.11-mRNA-1;maker-8743_27765--0.13-mRNA-1;maker-1051_114272--0.38-mRNA-1;maker-8278_39102--0.12-mRNA-1
Gene.102720::T01.PB27178::g.102720::m.102720	maker-1277_51131--0.21-mRNA-1;maker-10396_18326--0.6-mRNA-1;maker-8417_48436_28209_48436--0.10-mRNA-1
Gene.22228::T01.PB8615::g.22228::m.22228	maker-8137_56985_1_13229--0.9-mRNA-1
Gene.57393::T01.PB17133::g.57393::m.57393	maker-2859_48927--0.20-mRNA-1;maker-2600_91315_2257_91315--0.23-mRNA-1;maker-2125_91236_35580_91236--0.29-mRNA-1;maker-3031_109908_35852_109908--0.29-mRNA-1;maker-9863_66367--0.25-mRNA-1;maker-215_86323_1_47522--0.19-mRNA-1;maker-849_45444--0.13-mRNA-1
Gene.8124::T01.PB3361::g.8124::m.8124	augustus_masked-4761_25425--0.3-mRNA-1;maker-4874_35339--0.14-mRNA-1
Gene.46514::T01.PB15113::g.46514::m.46514	maker-827_67448_39778_44937--0.8-mRNA-1
Gene.29104::T01.PB10803::g.29104::m.29104	maker-12384_13819--0.9-mRNA-1;maker-7071_55472_1_28049--0.14-mRNA-1
Gene.8891::T01.PB3660::g.8891::m.8891	augustus_masked-9477_21277--0.1-mRNA-1
Gene.7858::T01.PB3263::g.7858::m.7858	maker-5939_50542--0.17-mRNA-1;augustus_masked-6450_29176_13265_29176--0.0-mRNA-1
Gene.80306::T01.PB21490::g.80306::m.80306	maker-11138_15675--0.12-mRNA-1;maker-718_54240_1_20820--0.7-mRNA-1;augustus_masked-3379_66425--0.0-mRNA-1;maker-395_77190--0.24-mRNA-1;maker-104_74335_26975_48195--0.9-mRNA-1;maker-2129_55464--0.19-mRNA-1;augustus_masked-629_62522--0.1-mRNA-1;maker-1742_40277_1_16241--0.6-mRNA-1;maker-472_67138--0.16-mRNA-1;maker-6094_25960_1_10894--0.2-mRNA-1
Gene.111718::T01.PB28854::g.111718::m.111718	maker-472_67138--0.16-mRNA-1;augustus_masked-629_62522--0.1-mRNA-1;maker-302_199094_1_37376--0.21-mRNA-1;maker-1742_40277_1_16241--0.6-mRNA-1;maker-4283_116817--0.24-mRNA-1;maker-6094_25960_1_10894--0.2-mRNA-1
Gene.42316::T01.PB14211::g.42316::m.42316	augustus_masked-7086_33070--0.0-mRNA-1;maker-13438_23155--0.7-mRNA-1
Gene.8159::T01.PB3379::g.8159::m.8159	maker-79_161059_1_111933--0.24-mRNA-1;maker-79_161059_1_111933--0.21-mRNA-1;maker-5029_22774--0.10-mRNA-1;maker-4400_50966--0.18-mRNA-1
Gene.56601::T01.PB16977::g.56601::m.56601	maker-5929_102044_53984_87295--0.23-mRNA-1;maker-519_143527--0.23-mRNA-1;maker-13844_8048--0.5-mRNA-1;augustus_masked-12063_48974--0.0-mRNA-1
Gene.58452::T01.PB17323::g.58452::m.58452	maker-3086_58896_1_36639--0.3-mRNA-1;maker-2210_136953_1_62305--0.14-mRNA-1
Gene.22961::T01.PB8844::g.22961::m.22961	maker-6592_43066--0.15-mRNA-1;maker-212_199545_13170_47751--0.5-mRNA-1;maker-5014_49304_1_29721--0.6-mRNA-1;maker-2352_87892--0.26-mRNA-1;maker-7504_31027--0.3-mRNA-1;maker-9_228178_1_142240--0.27-mRNA-1;maker-15260_13598--0.4-mRNA-1;maker-1456_38584--0.20-mRNA-1;maker-3933_26032--0.13-mRNA-1;maker-9421_46659--0.14-mRNA-1;maker-1907_178162--0.62-mRNA-1;maker-8437_15512--0.5-mRNA-1;maker-1493_4990…
Gene.1484::T01.PB750::g.1484::m.1484	maker-4214_25144--0.10-mRNA-1;maker-1009_78552_47477_78552--0.19-mRNA-1;maker-1516_87909--0.27-mRNA-1;maker-9521_17845--0.7-mRNA-1;maker-4165_50474--0.19-mRNA-1;maker-9286_39000--0.15-mRNA-1
Gene.32569::T01.PB11714::g.32569::m.32569	maker-14828_11731--0.6-mRNA-1;maker-7950_19839--0.5-mRNA-1
Gene.70786::T01.PB19645::g.70786::m.70786	maker-1582_70571--0.20-mRNA-1;maker-3920_26060--0.8-mRNA-1
Gene.16585::T01.PB6588::g.16585::m.16585	snap_masked-1390_135030_1_64558--0.13-mRNA-1;maker-16366_5407--0.2-mRNA-1;maker-467_159167_65140_159167--0.17-mRNA-1;maker-1294_82854--0.16-mRNA-1;maker-4796_43406--0.32-mRNA-1;maker-1639_80914--0.13-mRNA-1;augustus_masked-2669_48155--0.1-mRNA-1;snap_masked-4739_39145--0.4-mRNA-1;maker-4874_35339--0.15-mRNA-1;maker-8426_24599--0.7-mRNA-1
Gene.66777::T01.PB18920::g.66777::m.66777	snap_masked-19416_6454--0.2-mRNA-1
Gene.11860::T01.PB4776::g.11860::m.11860	maker-3118_45540--0.17-mRNA-1;augustus_masked-9158_20524--0.0-mRNA-1;snap_masked-5839_41011--0.2-mRNA-1;augustus_masked-829_117226_1_71975--0.4-mRNA-1;maker-2927_29836_1_22217--0.3-mRNA-1
Gene.96512::T01.PB25942::g.96512::m.96512	augustus_masked-3755_69881--0.4-mRNA-1;snap_masked-9453_83871_60529_83871--0.3-mRNA-1
Gene.49844::T01.PB15731::g.49844::m.49844	augustus_masked-5983_33883--0.1-mRNA-1
Gene.27541::T01.PB10364::g.27541::m.27541	maker-4006_72192--0.26-mRNA-1;maker-621_117121--0.52-mRNA-1
Gene.92649::T01.PB25201::g.92649::m.92649	maker-2192_64478--0.19-mRNA-1
Gene.10014::T01.PB4080::g.10014::m.10014	maker-4475_53313--0.6-mRNA-1
Gene.15517::T01.PB6172::g.15517::m.15517	maker-858_81231--0.30-mRNA-1
Gene.57322::T01.PB17120::g.57322::m.57322	augustus_masked-1759_75807_1_11556--0.0-mRNA-1
Gene.106738::T01.PB27958::g.106738::m.106738	augustus_masked-2557_49741--0.0-mRNA-1;maker-970_115383_32273_115383--0.19-mRNA-1;maker-9534_56027_1_48141--0.3-mRNA-1;augustus_masked-9997_24869--0.1-mRNA-1;maker-2524_84961--0.13-mRNA-1;maker-7348_25924--0.7-mRNA-1;maker-6871_27096_1_8499--0.3-mRNA-1;maker-2042_72377--0.37-mRNA-1;maker-2524_84961--0.14-mRNA-1;maker-4489_103608_1_90572--0.8-mRNA-1;maker-19622_12383--0.3-mRNA-1;maker-1999_75268--…
Gene.25858::T01.PB9871::g.25858::m.25858	maker-122_233858_200983_233858--0.19-mRNA-1;maker-257_195290_1_44990--0.11-mRNA-1;augustus_masked-14376_13726--0.1-mRNA-1;augustus_masked-1534_37951--0.3-mRNA-1;augustus_masked-5840_74766--0.5-mRNA-1;augustus_masked-6437_41108--0.0-mRNA-1;maker-3682_47097_5259_47097--0.13-mRNA-1;maker-7135_69536--0.14-mRNA-1;maker-644_120835_1_105469--0.29-mRNA-1;maker-848_149113_71376_131410--0.24-mRNA-1;maker-6…
Gene.64880::T01.PB18563::g.64880::m.64880	maker-4274_24969--0.14-mRNA-1;maker-3880_53971_1_31542--0.10-mRNA-1;maker-1662_83352--0.38-mRNA-1;maker-8049_36816--0.21-mRNA-1
Gene.41218::T01.PB13916::g.41218::m.41218	maker-4486_99901_1_35918--0.7-mRNA-1
Gene.21221::T01.PB8267::g.21221::m.21221	maker-868_70469_39992_70469--0.9-mRNA-1;maker-1378_50912_35148_50912--0.10-mRNA-1;maker-12550_19132--0.11-mRNA-1;maker-3342_126380_1_114996--0.45-mRNA-1
Gene.101968::T01.PB27025::g.101968::m.101968	maker-2729_79265_1_30498--0.3-mRNA-1
Gene.15182::T01.PB6053::g.15182::m.15182	maker-5007_34776--0.9-mRNA-1;maker-2856_70221_23472_70221--0.16-mRNA-1
Gene.44137::T01.PB14678::g.44137::m.44137	augustus_masked-9964_29643--0.0-mRNA-1;maker-1450_38629_1_16198--0.4-mRNA-1;maker-6450_29176_1_12061--0.4-mRNA-1;augustus_masked-15152_29697--0.1-mRNA-1
Gene.30627::T01.PB11200::g.30627::m.30627	maker-10226_64970--0.23-mRNA-1
Gene.10929::T01.PB4412::g.10929::m.10929	maker-90_81699_1_76977--0.16-mRNA-1;maker-1191_80250--0.26-mRNA-1;maker-3479_91115--0.51-mRNA-1;maker-7536_54468--0.2-mRNA-1;maker-12204_10000--0.8-mRNA-1;maker-4212_48720_16841_48720--0.17-mRNA-1
Gene.23157::T01.PB8914::g.23157::m.23157	maker-10326_28857--0.8-mRNA-1;maker-7785_16657--0.2-mRNA-1;maker-3106_29076--0.10-mRNA-1;augustus_masked-2898_159359_1_24926--0.0-mRNA-1;augustus_masked-4235_83289--0.1-mRNA-1;snap_masked-5768_32830_8470_28237--0.5-mRNA-1;maker-12384_13819--0.9-mRNA-1
Gene.34263::T01.PB12164::g.34263::m.34263	maker-8743_27765--0.13-mRNA-1;maker-1051_114272--0.38-mRNA-1
Gene.74596::T01.PB20352::g.74596::m.74596	maker-6220_30818--0.19-mRNA-1
Gene.94256::T01.PB25489::g.94256::m.94256	maker-8619_39161--0.8-mRNA-1;maker-3927_77619--0.5-mRNA-1;maker-614_62423_1_39555--0.11-mRNA-1;maker-11131_58707--0.21-mRNA-1;maker-738_54457--0.10-mRNA-1;maker-11257_17391--0.2-mRNA-1;maker-5218_52501--0.7-mRNA-1;maker-9825_21076--0.3-mRNA-1
Gene.21365::T01.PB8311::g.21365::m.21365	maker-3897_26109--0.10-mRNA-1
Gene.83845::T01.PB22816::g.83845::m.83845	maker-2169_35579--0.18-mRNA-1;maker-1505_75053--0.30-mRNA-1
Gene.1877::T01.PB943::g.1877::m.1877	maker-2234_106110_1_99491--0.25-mRNA-1
Gene.23272::T01.PB8951::g.23272::m.23272	augustus_masked-11902_27766--0.0-mRNA-1
Gene.31134::T01.PB11330::g.31134::m.31134	maker-4120_34602--0.5-mRNA-1;maker-479_63019--0.8-mRNA-1
Gene.3346::T01.PB1560::g.3346::m.3346	augustus_masked-2756_90788_34399_90788--0.0-mRNA-1;maker-4475_53313--0.6-mRNA-1;maker-186_132168--0.59-mRNA-1
Gene.86340::T01.PB23600::g.86340::m.86340	augustus_masked-10426_22522--0.0-mRNA-1;maker-9985_41850--0.21-mRNA-1;maker-230_125540_1_33946--0.10-mRNA-1;maker-6435_19325_8196_19325--0.6-mRNA-1;maker-4197_104990_1_79097--0.19-mRNA-1;maker-3075_71524--0.23-mRNA-1;maker-3341_30085--0.8-mRNA-1;maker-2456_105657_1_38603--0.12-mRNA-1;augustus_masked-8228_64982_1_40900--0.1-mRNA-1;maker-1568_48596_1_12732--0.7-mRNA-1;augustus_masked-3441_70287_1_6…
Gene.4998::T01.PB2176::g.4998::m.4998	maker-1973_69728--0.11-mRNA-1;augustus_masked-12488_20546--0.0-mRNA-1
Gene.75264::T01.PB20481::g.75264::m.75264	maker-6931_52366_1_47676--0.7-mRNA-1;maker-6884_57072_12256_57072--0.17-mRNA-1
Gene.17789::T01.PB7060::g.17789::m.17789	maker-2460_34943--0.14-mRNA-1
Gene.24954::T01.PB9515::g.24954::m.24954	maker-4093_34962--0.8-mRNA-1;maker-4840_122905_1_57941--0.16-mRNA-1;maker-11982_10279--0.7-mRNA-1;maker-1073_93010_1_82060--0.24-mRNA-1;maker-6916_37037_12683_37037--0.6-mRNA-1;maker-3599_27143--0.7-mRNA-1;maker-13619_10399--0.2-mRNA-1;maker-803_71702_1_57234--0.11-mRNA-1;maker-1085_65868_1_57158--0.15-mRNA-1;maker-1630_77875_1_76014--0.15-mRNA-1;augustus_masked-6109_21278--0.0-mRNA-1;maker-5354_…
Gene.42856::T01.PB14369::g.42856::m.42856	maker-7322_27395--0.4-mRNA-1;maker-1082_66301_41000_66301--0.4-mRNA-1
Gene.6550::T01.PB2762::g.6550::m.6550	augustus_masked-756_124567_54178_62777--0.0-mRNA-1;maker-8667_25964--0.4-mRNA-1;maker-756_124567_1_53303--0.23-mRNA-1;snap_masked-9363_37784--0.7-mRNA-1
Gene.15549::T01.PB6185::g.15549::m.15549	maker-2079_56651--0.11-mRNA-1;maker-1715_193181_1_136784--0.52-mRNA-1;maker-2080_39932--0.15-mRNA-1;augustus_masked-2999_35082--0.0-mRNA-1
Gene.20064::T01.PB7881::g.20064::m.20064	snap_masked-2856_70221_23472_70221--0.6-mRNA-1;maker-15567_6182--0.7-mRNA-1
Gene.93171::T01.PB25286::g.93171::m.93171	augustus_masked-9300_36807--0.0-mRNA-1;augustus_masked-3379_66425--0.0-mRNA-1;maker-395_77190--0.24-mRNA-1;maker-20112_6378--0.6-mRNA-1
Gene.6819::T01.PB2865::g.6819::m.6819	snap_masked-12265_24321--0.2-mRNA-1
Gene.9961::T01.PB4059::g.9961::m.9961	maker-7849_16538--0.4-mRNA-1;maker-5663_34704--0.7-mRNA-1;maker-3328_78058_1_75764--0.20-mRNA-1;maker-16351_12231--0.5-mRNA-1;maker-6653_41116--0.20-mRNA-1
Gene.15228::T01.PB6069::g.15228::m.15228	maker-527_166602_160705_166602--0.7-mRNA-1
Gene.101734::T01.PB26976::g.101734::m.101734	maker-1159_41596--0.23-mRNA-1
Gene.1192::T01.PB607::g.1192::m.1192	augustus_masked-2585_92101_1_81646--0.3-mRNA-1;augustus_masked-5184_24139--0.2-mRNA-1;maker-6076_33471_1_27923--0.11-mRNA-1
Gene.91407::T01.PB24961::g.91407::m.91407	maker-457_115428--0.47-mRNA-1;augustus_masked-16627_9216--0.0-mRNA-1
Gene.36588::T01.PB12750::g.36588::m.36588	maker-4748_51381--0.16-mRNA-1;maker-1536_70126--0.17-mRNA-1;maker-12846_9953--0.2-mRNA-1;maker-13193_17878--0.3-mRNA-1;maker-6963_48117_1_34261--0.7-mRNA-1;augustus_masked-7326_24555_1_14795--0.0-mRNA-1;maker-3873_30256--0.10-mRNA-1;maker-1387_45478--0.16-mRNA-1;augustus_masked-2373_36013--0.2-mRNA-1
Gene.14113::T01.PB5653::g.14113::m.14113	maker-3932_26032--0.3-mRNA-1;maker-5058_59740--0.19-mRNA-1;maker-7192_81550--0.22-mRNA-1;maker-7732_33366--0.3-mRNA-1;maker-949_65033--0.19-mRNA-1;maker-7192_81550--0.20-mRNA-1;augustus_masked-2951_34106_1_21262--0.0-mRNA-1;maker-388_98506_1_97736--0.17-mRNA-1;maker-4756_41109_1_32008--0.8-mRNA-1;snap_masked-11297_29057--0.7-mRNA-1;maker-521_51714--0.15-mRNA-1;augustus_masked-3472_117202--0.5-mRN…
Gene.85526::T01.PB23373::g.85526::m.85526	maker-12002_10251--0.3-mRNA-1
Gene.15564::T01.PB6191::g.15564::m.15564	maker-2387_81538_23468_81538--0.8-mRNA-1
Gene.83755::T01.PB22785::g.83755::m.83755	maker-11563_10828--0.6-mRNA-1;maker-925_64442--0.25-mRNA-1
Gene.34727::T01.PB12284::g.34727::m.34727	augustus_masked-18256_5705--0.1-mRNA-1
Gene.43519::T01.PB14540::g.43519::m.43519	maker-1950_122214--0.39-mRNA-1
Gene.100088::T01.PB26648::g.100088::m.100088	augustus_masked-353_79932--0.4-mRNA-1;snap_masked-675_48353--0.6-mRNA-1
Gene.8665::T01.PB3576::g.8665::m.8665	maker-8594_28577--0.11-mRNA-1;maker-2258_43651--0.15-mRNA-1
Gene.101015::T01.PB26834::g.101015::m.101015	augustus_masked-9084_23885_1_12288--0.1-mRNA-1
Gene.471::T01.PB240::g.471::m.471	maker-2909_144160--0.21-mRNA-1;maker-3675_102041_1_72220--0.34-mRNA-1
Gene.61375::T01.PB17868::g.61375::m.61375	maker-14261_7596--0.5-mRNA-1;maker-741_174596_1_127217--0.47-mRNA-1
Gene.39325::T01.PB13446::g.39325::m.39325	maker-1234_112384--0.26-mRNA-1;maker-4683_28273_1_22443--0.8-mRNA-1;snap_masked-1132_152700_7597_152700--0.38-mRNA-1
Gene.16848::T01.PB6696::g.16848::m.16848	maker-19321_6953--0.6-mRNA-1;maker-10471_16297--0.3-mRNA-1
Gene.106600::T01.PB27930::g.106600::m.106600	maker-6340_63635_28444_63635--0.8-mRNA-1;maker-3794_47806--0.9-mRNA-1;maker-12778_16832--0.4-mRNA-1;maker-1540_95089--0.24-mRNA-1;maker-2909_144160--0.20-mRNA-1;maker-2191_146482_66282_146482--0.14-mRNA-1;maker-4006_72192--0.29-mRNA-1;maker-5003_33002--0.10-mRNA-1;maker-403_147492--0.37-mRNA-1;maker-5526_29864--0.9-mRNA-1
Gene.28950::T01.PB10761::g.28950::m.28950	maker-6922_50789--0.6-mRNA-1;maker-3587_63138_3298_63138--0.14-mRNA-1;maker-7661_31508--0.11-mRNA-1;maker-1910_35211--0.4-mRNA-1;maker-290_59103_1_27289--0.8-mRNA-1
Gene.110443::T01.PB28699::g.110443::m.110443	maker-5077_31275--0.5-mRNA-1;maker-1662_83352--0.43-mRNA-1;augustus_masked-2094_50142_36053_50142--0.3-mRNA-1;maker-1842_102866--0.25-mRNA-1
Gene.2374::T01.PB1167::g.2374::m.2374	maker-1222_56394_9676_56394--0.10-mRNA-1
Gene.13037::T01.PB5254::g.13037::m.13037	augustus_masked-11031_22122--0.0-mRNA-1;augustus_masked-4406_48155_1_36993--0.2-mRNA-1;augustus_masked-3174_103635_1_48741--0.0-mRNA-1;maker-3566_75059--0.21-mRNA-1;augustus_masked-13719_20654_1_15886--0.2-mRNA-1;augustus_masked-1576_152106--0.9-mRNA-1;augustus_masked-3168_117725_1_78558--0.2-mRNA-1
Gene.90050::T01.PB24602::g.90050::m.90050	snap_masked-8814_23748--0.3-mRNA-1
Gene.4032::T01.PB1817::g.4032::m.4032	augustus_masked-6506_25097--0.1-mRNA-1;maker-4148_102074_1_26362--0.4-mRNA-1
Gene.16214::T01.PB6441::g.16214::m.16214	snap_masked-15564_6185--0.2-mRNA-1;maker-12550_19132--0.8-mRNA-1;snap_masked-974_100570--0.31-mRNA-1;maker-9407_19030--0.7-mRNA-1;maker-20176_6783--0.3-mRNA-1;maker-5437_42194_33536_42194--0.4-mRNA-1;snap_masked-3620_61745--0.13-mRNA-1;augustus_masked-18448_6826--0.0-mRNA-1;maker-4012_30483--0.20-mRNA-1;maker-185_166305_86201_125711--0.15-mRNA-1;maker-3361_94962_8270_94962--0.46-mRNA-1
Gene.44164::T01.PB14684::g.44164::m.44164	maker-5254_23068_1_13767--0.4-mRNA-1
Gene.6934::T01.PB2911::g.6934::m.6934	snap_masked-4846_60872--0.5-mRNA-1
Gene.42165::T01.PB14165::g.42165::m.42165	augustus_masked-10781_16180--0.0-mRNA-1;augustus_masked-7095_55140--0.2-mRNA-1;augustus_masked-796_88947_46084_88947--0.1-mRNA-1;augustus_masked-13425_20200--0.0-mRNA-1;augustus_masked-15348_7194--0.0-mRNA-1;maker-6806_31416--0.10-mRNA-1;maker-3766_47851_9824_47851--0.11-mRNA-1;augustus_masked-15455_6293--0.0-mRNA-1;maker-12954_35689_21951_35689--0.5-mRNA-1;snap_masked-82_118251_14939_113286--0.3…
Gene.19632::T01.PB7734::g.19632::m.19632	maker-645_98302_1_56123--0.12-mRNA-1;augustus_masked-13259_8707--0.1-mRNA-1
Gene.13352::T01.PB5379::g.13352::m.13352	augustus_masked-1512_151363_1_140345--0.9-mRNA-1;maker-5767_54419--0.13-mRNA-1;maker-11511_17262--0.11-mRNA-1;maker-2749_131588_57336_131588--0.20-mRNA-1;augustus_masked-7985_36113--0.0-mRNA-1;maker-5916_20512--0.6-mRNA-1;maker-5211_49718_1_8452--0.6-mRNA-1;augustus_masked-1617_105419--0.2-mRNA-1;maker-7005_18202--0.2-mRNA-1;maker-6722_56549_1_24837--0.6-mRNA-1;augustus_masked-4751_64244_18975_58…
Gene.38959::T01.PB13354::g.38959::m.38959	maker-6659_42847--0.13-mRNA-1;maker-5330_52899--0.9-mRNA-1;maker-6266_56087--0.8-mRNA-1
Gene.104753::T01.PB27575::g.104753::m.104753	maker-2872_40403--0.9-mRNA-1;augustus_masked-6613_41645--0.0-mRNA-1;maker-8579_32212--0.12-mRNA-1;augustus_masked-6849_58587--0.2-mRNA-1;maker-1468_78432--0.24-mRNA-1;maker-4813_50108--0.10-mRNA-1;maker-11109_19876--0.9-mRNA-1;maker-15762_5997--0.7-mRNA-1
Gene.7711::T01.PB3210::g.7711::m.7711	snap_masked-56_112025_68458_112025--0.2-mRNA-1;augustus_masked-5889_30589--0.3-mRNA-1;maker-1822_132028_1_52495--0.9-mRNA-1;maker-12168_17764--0.8-mRNA-1
Gene.45578::T01.PB14947::g.45578::m.45578	maker-72_224505_1_150602--0.28-mRNA-1;maker-15101_6679--0.3-mRNA-1
Gene.92921::T01.PB25247::g.92921::m.92921	augustus_masked-13259_8707--0.1-mRNA-1;maker-177_95264_1_92263--0.20-mRNA-1;maker-1076_58752--0.15-mRNA-1
Gene.11523::T01.PB4646::g.11523::m.11523	maker-803_71702_1_57234--0.10-mRNA-1;maker-3765_36121_8653_29891--0.4-mRNA-1;maker-3572_77641--0.20-mRNA-1
Gene.23179::T01.PB8921::g.23179::m.23179	maker-6443_99021_34911_88442--0.15-mRNA-1
Gene.44007::T01.PB14647::g.44007::m.44007	maker-2783_154383_67051_154383--0.27-mRNA-1
Gene.96985::T01.PB26032::g.96985::m.96985	maker-811_92557_1_50857--0.6-mRNA-1;maker-5637_30226_16489_30226--0.8-mRNA-1;maker-5637_30226_11210_16478--0.5-mRNA-1;maker-3429_105405_1_89508--0.25-mRNA-1;maker-7976_16318_1_12495--0.4-mRNA-1;maker-1941_48574--0.23-mRNA-1;maker-201_174507--0.31-mRNA-1;maker-3758_120039--0.33-mRNA-1;maker-5725_65441--0.21-mRNA-1;maker-6546_56265--0.16-mRNA-1;snap_masked-3810_50053_13358_50053--0.6-mRNA-1
Gene.95465::T01.PB25737::g.95465::m.95465	maker-2577_49892--0.11-mRNA-1
Gene.20795::T01.PB8122::g.20795::m.20795	augustus_masked-4392_25762--0.1-mRNA-1;maker-7744_18512--0.11-mRNA-1;augustus_masked-67_81294--0.2-mRNA-1;maker-12190_10014--0.4-mRNA-1;maker-772_115741_8726_35126--0.10-mRNA-1;maker-16763_5077--0.2-mRNA-1;maker-6481_19233--0.6-mRNA-1;maker-3660_81263_20539_81263--0.21-mRNA-1;maker-3660_81263_20539_81263--0.22-mRNA-1;maker-1369_70413_1_58786--0.23-mRNA-1;maker-11191_31122--0.12-mRNA-1;augustus_ma…
Gene.56455::T01.PB16950::g.56455::m.56455	maker-7214_46514_1_30182--0.10-mRNA-1;maker-2053_37615--0.10-mRNA-1;maker-2600_91315_2257_91315--0.27-mRNA-1;maker-9863_66367--0.25-mRNA-1;maker-2859_48927--0.20-mRNA-1;maker-3031_109908_35852_109908--0.29-mRNA-1;maker-2600_91315_2257_91315--0.23-mRNA-1
Gene.14554::T01.PB5813::g.14554::m.14554	maker-1453_103472--0.35-mRNA-1;maker-5235_90654--0.11-mRNA-1
Gene.3593::T01.PB1657::g.3593::m.3593	maker-705_49098_17056_49098--0.14-mRNA-1;maker-9499_33363--0.5-mRNA-1
Gene.49601::T01.PB15684::g.49601::m.49601	maker-811_92557_1_50857--0.6-mRNA-1;maker-5637_30226_16489_30226--0.8-mRNA-1;maker-3429_105405_1_89508--0.25-mRNA-1;maker-1941_48574--0.23-mRNA-1;maker-7976_16318_1_12495--0.4-mRNA-1;maker-201_174507--0.31-mRNA-1;maker-3758_120039--0.33-mRNA-1;maker-5725_65441--0.21-mRNA-1;maker-6546_56265--0.16-mRNA-1;snap_masked-3810_50053_13358_50053--0.6-mRNA-1
Gene.85501::T01.PB23368::g.85501::m.85501	maker-15214_6557--0.4-mRNA-1;maker-2016_70766--0.23-mRNA-1;maker-4888_50087_1_28030--0.4-mRNA-1;snap_masked-6808_42687--0.1-mRNA-1
Gene.6128::T01.PB2601::g.6128::m.6128	maker-2710_141844_1_63739--0.13-mRNA-1;maker-339_62267_1_21406--0.8-mRNA-1
Gene.14340::T01.PB5738::g.14340::m.14340	maker-14202_10973--0.11-mRNA-1;maker-4284_24934_1_17846--0.8-mRNA-1;maker-4722_78745_1_60133--0.15-mRNA-1;maker-237_61790--0.17-mRNA-1
Gene.95243::T01.PB25690::g.95243::m.95243	snap_masked-152_159759_22615_70506--0.1-mRNA-1;maker-557_66685--0.23-mRNA-1;maker-5705_35731_1_25396--0.14-mRNA-1
Gene.106427::T01.PB27898::g.106427::m.106427	maker-7650_34807_15642_34807--0.9-mRNA-1;maker-4358_53871--0.15-mRNA-1;maker-4342_64929--0.19-mRNA-1;maker-6105_30544_17163_30544--0.7-mRNA-1
Gene.28817::T01.PB10726::g.28817::m.28817	augustus_masked-4624_78705_24778_78705--0.5-mRNA-1
Gene.20704::T01.PB8089::g.20704::m.20704	augustus_masked-2654_40640_2109_40640--0.4-mRNA-1;augustus_masked-284_59377--0.1-mRNA-1
Gene.53855::T01.PB16468::g.53855::m.53855	maker-1659_61959_10026_42124--0.12-mRNA-1
Gene.73940::T01.PB20225::g.73940::m.73940	maker-9095_29748--0.12-mRNA-1;maker-9999_31034--0.5-mRNA-1;maker-4239_52844_13802_52844--0.11-mRNA-1
Gene.79272::T01.PB21251::g.79272::m.79272	snap_masked-97_131226_1_109058--0.10-mRNA-1
Gene.110204::T01.PB28654::g.110204::m.110204	maker-9825_21076--0.3-mRNA-1;maker-738_54457--0.10-mRNA-1;maker-11257_17391--0.2-mRNA-1;maker-8619_39161--0.8-mRNA-1;maker-5218_52501--0.7-mRNA-1;maker-614_62423_1_39555--0.11-mRNA-1;maker-11131_58707--0.21-mRNA-1;maker-3927_77619--0.5-mRNA-1
Gene.51315::T01.PB16006::g.51315::m.51315	maker-1258_120744_45831_82594--0.21-mRNA-1;maker-4277_148429--0.45-mRNA-1;augustus_masked-1464_85916_1_65131--0.1-mRNA-1;maker-11343_16126--0.9-mRNA-1
Gene.54554::T01.PB16599::g.54554::m.54554	maker-11050_29925_5234_29925--0.5-mRNA-1;maker-9928_26679--0.20-mRNA-1;maker-2183_115667_1_99605--0.37-mRNA-1;maker-1959_74633_61606_74633--0.10-mRNA-1;maker-3658_43983_1_40863--0.16-mRNA-1;maker-7180_17834--0.4-mRNA-1
Gene.23396::T01.PB8991::g.23396::m.23396	maker-1263_41314--0.15-mRNA-1;augustus_masked-1658_81533--0.6-mRNA-1;maker-975_90716--0.37-mRNA-1;maker-698_62196--0.28-mRNA-1;maker-2120_38688--0.9-mRNA-1;maker-2172_132767_1_126965--0.22-mRNA-1;maker-2933_29795--0.8-mRNA-1
Gene.41289::T01.PB13933::g.41289::m.41289	snap_masked-1574_87548--0.17-mRNA-1
Gene.4142::T01.PB1857::g.4142::m.4142	augustus_masked-5713_39985--0.0-mRNA-1;snap_masked-2305_77693_1_67287--0.5-mRNA-1;augustus_masked-6331_28639--0.0-mRNA-1;snap_masked-15386_13418--0.1-mRNA-1;augustus_masked-586_51303_1_26856--0.0-mRNA-1;augustus_masked-1951_54393--0.1-mRNA-1;maker-1522_98190_6586_83949--0.14-mRNA-1;snap_masked-2096_106855_22193_56284--0.2-mRNA-1;maker-6087_20105--0.2-mRNA-1;augustus_masked-3430_38587_10864_29049-…
Gene.56513::T01.PB16961::g.56513::m.56513	maker-5251_25427_1_5963--0.3-mRNA-1;maker-2524_84961--0.13-mRNA-1;maker-4309_53627_19838_53627--0.17-mRNA-1;maker-513_113536--0.24-mRNA-1
Gene.27440::T01.PB10338::g.27440::m.27440	maker-4518_52728--0.20-mRNA-1;maker-13909_11334--0.4-mRNA-1;augustus_masked-198_88168_1_84652--0.2-mRNA-1
Gene.81313::T01.PB21893::g.81313::m.81313	augustus_masked-12602_27581_8104_27581--0.1-mRNA-1
Gene.21643::T01.PB8407::g.21643::m.21643	maker-1702_105185--0.34-mRNA-1;augustus_masked-5595_32918--0.1-mRNA-1;augustus_masked-898_270382_95505_270382--0.13-mRNA-1;maker-5528_79980_1_63384--0.17-mRNA-1;maker-5867_33767_4206_33767--0.6-mRNA-1;maker-1343_64943--0.8-mRNA-1
Gene.13518::T01.PB5441::g.13518::m.13518	maker-4265_45682_11256_45682--0.14-mRNA-1;snap_masked-8219_69088--0.15-mRNA-1
Gene.11619::T01.PB4685::g.11619::m.11619	maker-16263_8062--0.6-mRNA-1;augustus_masked-830_132005_94529_132005--0.0-mRNA-1;maker-4415_41457_20770_41457--0.12-mRNA-1
Gene.11973::T01.PB4824::g.11973::m.11973	maker-9488_24891--0.7-mRNA-1;maker-5471_34453--0.19-mRNA-1;maker-7056_32735_3175_32735--0.7-mRNA-1
Gene.38597::T01.PB13260::g.38597::m.38597	maker-4326_81399_24951_81399--0.12-mRNA-1
Gene.105941::T01.PB27806::g.105941::m.105941	maker-2788_48923_1_16025--0.7-mRNA-1;maker-12374_10791--0.10-mRNA-1;maker-3192_74430--0.20-mRNA-1;maker-5699_44519_25852_44519--0.9-mRNA-1
Gene.27665::T01.PB10399::g.27665::m.27665	maker-1131_181479_86555_181479--0.15-mRNA-1;maker-1017_137133_67887_137133--0.17-mRNA-1
Gene.2682::T01.PB1285::g.2682::m.2682	maker-8080_27233_1_22866--0.12-mRNA-1;maker-3224_33295_14355_33295--0.2-mRNA-1;maker-3098_63545--0.19-mRNA-1;maker-12400_12659--0.4-mRNA-1;augustus_masked-7461_65290_1_50417--0.1-mRNA-1;maker-2834_30285--0.7-mRNA-1;augustus_masked-7895_20683--0.0-mRNA-1;maker-4370_45271--0.9-mRNA-1;maker-2604_34138_26280_34138--0.5-mRNA-1;maker-8822_31023--0.7-mRNA-1;maker-2677_66860--0.21-mRNA-1;maker-10200_2613…
Gene.109791::T01.PB28578::g.109791::m.109791	maker-1396_131627_13533_131627--0.10-mRNA-1;augustus_masked-7188_17822--0.2-mRNA-1
Gene.97471::T01.PB26125::g.97471::m.97471	maker-14635_7179--0.2-mRNA-1;augustus_masked-3691_57885_1_30481--0.2-mRNA-1
Gene.102422::T01.PB27117::g.102422::m.102422	maker-389_98014_1883_98014--0.22-mRNA-1;maker-1507_213155_1_80823--0.20-mRNA-1;snap_masked-7766_27898--0.9-mRNA-1
Gene.14429::T01.PB5770::g.14429::m.14429	snap_masked-655_60904_41057_60904--0.2-mRNA-1
Gene.62184::T01.PB18022::g.62184::m.62184	maker-4136_64352--0.7-mRNA-1;maker-510_51948--0.10-mRNA-1;maker-2209_33390--0.9-mRNA-1;maker-1179_94554_47116_94554--0.11-mRNA-1;augustus_masked-3377_72079--0.0-mRNA-1;maker-236_161086_73869_161086--0.13-mRNA-1;maker-9638_29862--0.6-mRNA-1;maker-6060_20171--0.7-mRNA-1;maker-481_123001--0.30-mRNA-1;maker-4774_30403--0.13-mRNA-1
Gene.56293::T01.PB16921::g.56293::m.56293	maker-3606_27120--0.5-mRNA-1;maker-3040_51615--0.21-mRNA-1;maker-4344_45112_1_31735--0.26-mRNA-1;maker-2494_31908--0.7-mRNA-1;maker-7771_55560_1_42572--0.8-mRNA-1;maker-5464_35205--0.14-mRNA-1;augustus_masked-7801_27842--0.0-mRNA-1;augustus_masked-7363_34179--0.1-mRNA-1;maker-8979_22740--0.15-mRNA-1;maker-3053_113345--0.25-mRNA-1;maker-6697_26896--0.2-mRNA-1;maker-7633_27777--0.10-mRNA-1;maker-28…
Gene.66524::T01.PB18873::g.66524::m.66524	maker-4309_53627_19838_53627--0.17-mRNA-1;maker-5251_25427_1_5963--0.3-mRNA-1;maker-1405_39010_6496_39010--0.13-mRNA-1;maker-513_113536--0.24-mRNA-1
Gene.14416::T01.PB5765::g.14416::m.14416	maker-628_53526_1_17881--0.8-mRNA-1;maker-4440_24483--0.15-mRNA-1;maker-9860_13197_1_7368--0.8-mRNA-1
Gene.79916::T01.PB21402::g.79916::m.79916	maker-1104_64463--0.16-mRNA-1;maker-12617_17666--0.7-mRNA-1
Gene.77483::T01.PB20888::g.77483::m.77483	augustus_masked-1327_79448_39635_79448--0.1-mRNA-1;maker-1236_40754--0.9-mRNA-1;maker-4197_104990_1_79097--0.22-mRNA-1
Gene.1575::T01.PB796::g.1575::m.1575	maker-8399_15578_1_8601--0.6-mRNA-1;snap_masked-1268_131886--0.20-mRNA-1;maker-4419_24538--0.9-mRNA-1
Gene.72441::T01.PB19943::g.72441::m.72441	maker-5255_122366_1_61057--0.11-mRNA-1;maker-4838_43336--0.13-mRNA-1;maker-4107_25460_6294_25460--0.9-mRNA-1;augustus_masked-8718_18930--0.0-mRNA-1;maker-5996_41281--0.19-mRNA-1;maker-2065_111705_9954_74129--0.26-mRNA-1;maker-935_65019_25145_57513--0.27-mRNA-1;maker-16632_5184--0.8-mRNA-1
Gene.7540::T01.PB3142::g.7540::m.7540	maker-302_199094_1_37376--0.21-mRNA-1;maker-2231_78239--0.4-mRNA-1;augustus_masked-629_62522--0.1-mRNA-1;maker-472_67138--0.16-mRNA-1;maker-1742_40277_1_16241--0.6-mRNA-1;maker-4283_116817--0.24-mRNA-1;maker-6094_25960_1_10894--0.2-mRNA-1
Gene.2361::T01.PB1161::g.2361::m.2361	maker-9980_26616--0.11-mRNA-1;maker-4477_47124_1_20742--0.8-mRNA-1;snap_masked-4735_56655--0.2-mRNA-1;augustus_masked-12446_22306--0.2-mRNA-1;maker-5963_40860--0.19-mRNA-1;maker-6047_49889_8833_49889--0.16-mRNA-1
Gene.31061::T01.PB11312::g.31061::m.31061	augustus_masked-1015_63545--0.2-mRNA-1;maker-4197_104990_1_79097--0.19-mRNA-1;augustus_masked-2929_38493_1_31724--0.1-mRNA-1;maker-6435_19325_8196_19325--0.6-mRNA-1;maker-1568_48596_1_12732--0.7-mRNA-1;maker-2646_31912_1_13120--0.5-mRNA-1;maker-6121_48919--0.7-mRNA-1;maker-11607_12747--0.5-mRNA-1;maker-3436_64105--0.26-mRNA-1;maker-9985_41850--0.21-mRNA-1;augustus_masked-10426_22522--0.0-mRNA-1;m…
Gene.64538::T01.PB18496::g.64538::m.64538	snap_masked-4967_40774--0.12-mRNA-1;snap_masked-989_54337--0.12-mRNA-1
Gene.38158::T01.PB13147::g.38158::m.38158	maker-1972_34817--0.13-mRNA-1
Gene.33043::T01.PB11838::g.33043::m.33043	maker-14455_20216--0.4-mRNA-1
Gene.45246::T01.PB14892::g.45246::m.45246	maker-5251_25427_1_5963--0.3-mRNA-1;maker-11776_14078--0.5-mRNA-1;maker-1026_43071--0.6-mRNA-1
Gene.31240::T01.PB11357::g.31240::m.31240	maker-6819_44247--0.14-mRNA-1;maker-735_57802_27348_57802--0.8-mRNA-1;augustus_masked-2965_38654_1_27373--0.1-mRNA-1;augustus_masked-11274_13815--0.0-mRNA-1
Gene.4547::T01.PB2009::g.4547::m.4547	maker-7819_54337--0.51-mRNA-1;maker-5890_25374--0.12-mRNA-1;maker-1757_98059_1_27868--0.4-mRNA-1;maker-5255_122366_88125_122366--0.5-mRNA-1
Gene.2479::T01.PB1206::g.2479::m.2479	maker-6268_31099--0.5-mRNA-1;maker-1413_76679--0.19-mRNA-1;maker-896_94244--0.21-mRNA-1;maker-4062_33781--0.9-mRNA-1;maker-2793_182425_1_47469--0.19-mRNA-1
Gene.87572::T01.PB23942::g.87572::m.87572	maker-15366_11693--0.5-mRNA-1
Gene.38412::T01.PB13215::g.38412::m.38412	maker-3361_94962_8270_94962--0.41-mRNA-1
Gene.63210::T01.PB18246::g.63210::m.63210	maker-6816_39637--0.12-mRNA-1;maker-2932_75712_31018_75712--0.17-mRNA-1;maker-1749_90394--0.18-mRNA-1;maker-4028_49774--0.17-mRNA-1;maker-579_134402--0.19-mRNA-1
Gene.74767::T01.PB20384::g.74767::m.74767	snap_masked-2163_50447_1_25497--0.3-mRNA-1
Gene.46200::T01.PB15059::g.46200::m.46200	augustus_masked-7928_18128--0.1-mRNA-1
Gene.103337::T01.PB27297::g.103337::m.103337	snap_masked-7293_35601--0.11-mRNA-1;maker-1376_110388_32312_110388--0.38-mRNA-1
Gene.43440::T01.PB14519::g.43440::m.43440	augustus_masked-397_84592_31364_84592--0.2-mRNA-1;maker-2595_45557--0.12-mRNA-1;maker-2418_91136_29913_91136--0.24-mRNA-1;maker-7617_21508--0.7-mRNA-1;augustus_masked-8145_33068--0.1-mRNA-1
Gene.3960::T01.PB1790::g.3960::m.3960	maker-7044_61437--0.7-mRNA-1
Gene.18559::T01.PB7345::g.18559::m.18559	augustus_masked-16593_5225--0.1-mRNA-1
Gene.72256::T01.PB19904::g.72256::m.72256	maker-12667_14786--0.5-mRNA-1
Gene.54859::T01.PB16654::g.54859::m.54859	maker-2159_54584--0.20-mRNA-1;augustus_masked-2096_106855_58127_106855--0.0-mRNA-1;maker-2970_79012--0.25-mRNA-1;maker-15979_14043--0.18-mRNA-1;maker-295_75850_18274_75850--0.19-mRNA-1;maker-10019_22869_12698_22869--0.8-mRNA-1
Gene.87849::T01.PB24022::g.87849::m.87849	snap_masked-6192_35406--0.6-mRNA-1;augustus_masked-741_174596_1_127217--0.6-mRNA-1
Gene.42330::T01.PB14216::g.42330::m.42330	augustus_masked-12801_18060--0.0-mRNA-1;augustus_masked-4790_71364_46249_71364--0.0-mRNA-1;maker-8317_46319_1_41316--0.4-mRNA-1;snap_masked-14756_7036--0.1-mRNA-1
Gene.108217::T01.PB28266::g.108217::m.108217	snap_masked-727_113138_1_57292--0.15-mRNA-1
Gene.22622::T01.PB8740::g.22622::m.22622	maker-2111_104118--0.24-mRNA-1
Gene.4502::T01.PB1993::g.4502::m.4502	maker-305_150607_1_96761--0.29-mRNA-1
Gene.10766::T01.PB4351::g.10766::m.10766	snap_masked-2771_88345--0.4-mRNA-1
Gene.87554::T01.PB23936::g.87554::m.87554	augustus_masked-7174_17854--0.0-mRNA-1;maker-580_86984_12241_62894--0.11-mRNA-1
Gene.10492::T01.PB4243::g.10492::m.10492	augustus_masked-8769_19774--0.0-mRNA-1;maker-1528_117499_1_17794--0.3-mRNA-1;maker-794_82340_1_5844--0.4-mRNA-1;maker-1807_35874_3582_35874--0.8-mRNA-1;maker-2007_113584--0.32-mRNA-1;augustus_masked-9493_25506_12344_25506--0.0-mRNA-1;maker-16648_7236--0.7-mRNA-1;augustus_masked-7730_53428_3192_53428--0.1-mRNA-1;maker-12121_15883--0.6-mRNA-1;maker-1455_64511_15622_64511--0.8-mRNA-1;maker-4952_5051…
Gene.28731::T01.PB10700::g.28731::m.28731	maker-1394_111718_15032_88202--0.10-mRNA-1;maker-1377_69801--0.28-mRNA-1
Gene.34922::T01.PB12335::g.34922::m.34922	maker-8276_37489--0.9-mRNA-1;maker-15504_7178--0.3-mRNA-1;maker-1873_55075_1_17374--0.3-mRNA-1;augustus_masked-1102_70720--0.2-mRNA-1;augustus_masked-4324_93427--0.0-mRNA-1;maker-5246_89484_1_43580--0.3-mRNA-1;maker-896_94244--0.24-mRNA-1;augustus_masked-3952_76426--0.1-mRNA-1;maker-3032_37575_12962_37575--0.9-mRNA-1;augustus_masked-10229_15062--0.1-mRNA-1;maker-2070_71372_1_67799--0.24-mRNA-1;ma…
Gene.30075::T01.PB11055::g.30075::m.30075	augustus_masked-15887_8887--0.1-mRNA-1
Gene.11064::T01.PB4465::g.11064::m.11064	maker-4796_43406--0.28-mRNA-1
Gene.3011::T01.PB1420::g.3011::m.3011	maker-386_69489_28461_41782--0.2-mRNA-1;maker-11240_16636--0.6-mRNA-1
Gene.90945::T01.PB24839::g.90945::m.90945	maker-1256_89897--0.16-mRNA-1;maker-1703_36636_4626_29039--0.1-mRNA-1;maker-10024_28142--0.18-mRNA-1;maker-1730_58158_16459_58158--0.15-mRNA-1;maker-1730_58158_16459_58158--0.19-mRNA-1
Gene.86424::T01.PB23625::g.86424::m.86424	maker-7597_20517--0.13-mRNA-1;maker-5017_88591_1_67364--0.22-mRNA-1;maker-3956_59606--0.23-mRNA-1
Gene.97347::T01.PB26097::g.97347::m.97347	maker-8743_27765--0.13-mRNA-1;maker-1051_114272--0.38-mRNA-1;snap_masked-541_59116--0.11-mRNA-1
Gene.52605::T01.PB16246::g.52605::m.52605	maker-1215_110963_1_108940--0.17-mRNA-1;maker-9687_33144--0.6-mRNA-1;maker-4724_38006--0.12-mRNA-1;maker-1255_98987_39951_74967--0.11-mRNA-1
Gene.22278::T01.PB8628::g.22278::m.22278	maker-953_72697--0.14-mRNA-1;maker-2426_32939--0.14-mRNA-1;maker-5276_39863--0.10-mRNA-1;maker-1125_43085--0.5-mRNA-1;maker-4741_88200_1_74616--0.32-mRNA-1;maker-5018_126940_1_43117--0.17-mRNA-1;maker-9205_30423--0.6-mRNA-1;augustus_masked-1622_59199_1_52737--0.4-mRNA-1;maker-6946_19080--0.3-mRNA-1
Gene.80331::T01.PB21500::g.80331::m.80331	augustus_masked-8392_48103--0.2-mRNA-1
Gene.25093::T01.PB9571::g.25093::m.25093	maker-2558_63520--0.30-mRNA-1;snap_masked-11061_16686--0.1-mRNA-1;augustus_masked-4550_26048--0.4-mRNA-1
Gene.22476::T01.PB8695::g.22476::m.22476	maker-1493_49904--0.15-mRNA-1;maker-1529_68880--0.25-mRNA-1;maker-9912_23838--0.6-mRNA-1;maker-9421_46659--0.14-mRNA-1;maker-1907_178162--0.62-mRNA-1;maker-3933_26032--0.13-mRNA-1;augustus_masked-2295_79395_1_38999--0.0-mRNA-1;maker-11880_10399--0.11-mRNA-1;maker-11017_27995_1_15109--0.8-mRNA-1;maker-5622_32294--0.5-mRNA-1
Gene.31617::T01.PB11465::g.31617::m.31617	augustus_masked-1403_100306--0.3-mRNA-1;maker-5289_70221--0.25-mRNA-1;maker-2992_111838_13402_111838--0.37-mRNA-1;augustus_masked-7061_71145--0.0-mRNA-1;maker-10360_12496--0.10-mRNA-1;maker-156_114549_87956_114549--0.3-mRNA-1;maker-452_53369--0.26-mRNA-1;maker-1223_113134_1_7926--0.5-mRNA-1;maker-11079_18748--0.6-mRNA-1;maker-12452_20782--0.8-mRNA-1;maker-8710_52243--0.38-mRNA-1;snap_masked-2407_…
Gene.74110::T01.PB20257::g.74110::m.74110	maker-7003_20468--0.8-mRNA-1;augustus_masked-136_115808_28441_115808--0.6-mRNA-1;augustus_masked-7262_25779--0.2-mRNA-1;augustus_masked-1036_87112--0.2-mRNA-1;augustus_masked-5291_37828_27422_37828--0.2-mRNA-1;snap_masked-12757_43966--0.8-mRNA-1;augustus_masked-12166_34666--0.0-mRNA-1
Gene.81712::T01.PB22050::g.81712::m.81712	maker-1161_47387_9729_45100--0.6-mRNA-1;maker-6251_37908--0.17-mRNA-1;maker-1335_74331_22384_74331--0.21-mRNA-1
Gene.39704::T01.PB13546::g.39704::m.39704	snap_masked-5088_39403--0.2-mRNA-1;maker-2587_37982--0.12-mRNA-1
Gene.19165::T01.PB7575::g.19165::m.19165	augustus_masked-8351_50992--0.2-mRNA-1
Gene.26975::T01.PB10208::g.26975::m.26975	maker-1733_114812_44167_114812--0.19-mRNA-1;maker-6745_46301_12883_46301--0.15-mRNA-1;maker-177_95264_1_92263--0.35-mRNA-1;maker-12434_22833--0.7-mRNA-1;maker-3095_41860--0.15-mRNA-1
Gene.953::T01.PB487::g.953::m.953	maker-4703_25346--0.11-mRNA-1;maker-4629_70574_42634_70574--0.7-mRNA-1
Gene.3604::T01.PB1662::g.3604::m.3604	maker-4063_33181--0.9-mRNA-1;maker-2051_55943_26304_55943--0.13-mRNA-1;maker-10321_14398--0.7-mRNA-1
Gene.40955::T01.PB13853::g.40955::m.40955	maker-1449_70910_1_43110--0.29-mRNA-1;maker-7245_43237_1_30899--0.16-mRNA-1;maker-1278_40196_10897_40196--0.12-mRNA-1;maker-1296_69203--0.27-mRNA-1;maker-1204_69317--0.21-mRNA-1;maker-6401_33214--0.10-mRNA-1;maker-10622_21347--0.8-mRNA-1;maker-3122_65271--0.25-mRNA-1
Gene.60787::T01.PB17755::g.60787::m.60787	maker-973_51030--0.12-mRNA-1;maker-6376_77904--0.12-mRNA-1;maker-174_112185_1_86506--0.17-mRNA-1;maker-216_63627--0.16-mRNA-1
Gene.20563::T01.PB8047::g.20563::m.20563	maker-2583_41573_1_24228--0.2-mRNA-1
Gene.75078::T01.PB20447::g.75078::m.75078	snap_masked-7654_89471_40642_89471--0.4-mRNA-1;maker-366_97115_59493_97115--0.12-mRNA-1
Gene.36546::T01.PB12741::g.36546::m.36546	maker-11661_16964--0.3-mRNA-1;maker-4769_35006_1_20840--0.6-mRNA-1;maker-2229_62012_1_26421--0.8-mRNA-1
Gene.11930::T01.PB4807::g.11930::m.11930	maker-11122_63680_17259_63680--0.10-mRNA-1;maker-3872_26177_4957_26177--0.5-mRNA-1;snap_masked-2398_54075_39776_54075--0.4-mRNA-1;augustus_masked-277_59921_1_46602--0.1-mRNA-1;maker-9740_44569--0.4-mRNA-1
Gene.3694::T01.PB1693::g.3694::m.3694	maker-2755_127807--0.55-mRNA-1;maker-7658_58562--0.23-mRNA-1
Gene.30394::T01.PB11141::g.30394::m.30394	maker-4197_104990_1_79097--0.19-mRNA-1;augustus_masked-2929_38493_1_31724--0.1-mRNA-1;maker-2646_31912_1_13120--0.5-mRNA-1;maker-6435_19325_8196_19325--0.6-mRNA-1;maker-1568_48596_1_12732--0.7-mRNA-1;maker-6121_48919--0.7-mRNA-1;maker-3436_64105--0.26-mRNA-1;maker-11607_12747--0.5-mRNA-1;augustus_masked-1015_63545--0.2-mRNA-1;maker-9985_41850--0.21-mRNA-1;augustus_masked-10426_22522--0.0-mRNA-1;a…
Gene.98330::T01.PB26291::g.98330::m.98330	maker-1734_135115--0.34-mRNA-1
Gene.108513::T01.PB28322::g.108513::m.108513	augustus_masked-1911_56709--0.4-mRNA-1;augustus_masked-9_228178_1_142240--0.3-mRNA-1;augustus_masked-11191_31122--0.3-mRNA-1;maker-3824_59761_1_51004--0.23-mRNA-1;augustus_masked-22_104946_1_87029--0.8-mRNA-1;augustus_masked-12284_12086--0.0-mRNA-1;augustus_masked-7073_29345_1_24313--0.3-mRNA-1;maker-4492_68594--0.30-mRNA-1;maker-9142_14351--0.4-mRNA-1
Gene.33171::T01.PB11872::g.33171::m.33171	maker-3572_77641--0.16-mRNA-1;maker-1533_71023_1_62296--0.22-mRNA-1
Gene.80409::T01.PB21536::g.80409::m.80409	maker-5910_28494_19092_28494--0.15-mRNA-1;maker-5104_103348--0.16-mRNA-1
Gene.22966::T01.PB8846::g.22966::m.22966	augustus_masked-6249_19730--0.0-mRNA-1;maker-7612_53254--0.10-mRNA-1;maker-5563_39965--0.14-mRNA-1;maker-2981_74732_4365_74732--0.33-mRNA-1;maker-5947_34771_1_24188--0.11-mRNA-1;maker-224_78618--0.14-mRNA-1;snap_masked-11406_11045--0.4-mRNA-1;maker-641_192530_1_135638--0.30-mRNA-1;maker-641_192530_1_135638--0.29-mRNA-1;maker-641_192530_1_135638--0.36-mRNA-1;maker-4111_25455--0.4-mRNA-1
Gene.57714::T01.PB17193::g.57714::m.57714	maker-5262_57674--0.18-mRNA-1;maker-6976_58160--0.18-mRNA-1;maker-9894_47435_1_41354--0.4-mRNA-1;maker-4207_115422_50050_115422--0.18-mRNA-1;maker-1643_144276_1_131043--0.32-mRNA-1
Gene.23653::T01.PB9067::g.23653::m.23653	maker-1061_113572_42936_113572--0.20-mRNA-1;maker-7699_42306--0.9-mRNA-1;maker-6215_24564--0.12-mRNA-1
Gene.34753::T01.PB12289::g.34753::m.34753	maker-14_187470_34532_115823--0.14-mRNA-1;maker-5483_40946--0.9-mRNA-1;maker-4638_46980--0.8-mRNA-1;maker-5195_33187--0.15-mRNA-1;maker-3039_70789--0.27-mRNA-1;maker-2713_89454_1_14342--0.6-mRNA-1;augustus_masked-5777_42681--0.2-mRNA-1
Gene.5259::T01.PB2277::g.5259::m.5259	maker-11313_34605--0.8-mRNA-1;maker-2193_69497--0.32-mRNA-1;snap_masked-2838_62593_8791_55522--0.14-mRNA-1
Gene.9798::T01.PB3997::g.9798::m.9798	maker-1688_79842_54683_79842--0.14-mRNA-1;maker-3862_55829_33552_55829--0.5-mRNA-1;maker-3180_44324--0.14-mRNA-1;maker-707_137087_21417_137087--0.68-mRNA-1;maker-2942_29757--0.17-mRNA-1;maker-371_180646_11591_141538--0.16-mRNA-1;maker-7042_33138--0.12-mRNA-1;maker-2340_32707--0.8-mRNA-1
Gene.38420::T01.PB13216::g.38420::m.38420	augustus_masked-14120_10915--0.1-mRNA-1;snap_masked-6140_118129--0.10-mRNA-1;snap_masked-12488_20546--0.4-mRNA-1;maker-2710_141844_65059_141844--0.13-mRNA-1
Gene.29936::T01.PB11021::g.29936::m.29936	maker-4500_24313--0.10-mRNA-1
Gene.71088::T01.PB19698::g.71088::m.71088	maker-5855_69448_1_24094--0.9-mRNA-1;maker-1067_81225--0.32-mRNA-1
Gene.101987::T01.PB27030::g.101987::m.101987	maker-2238_86636--0.30-mRNA-1;augustus_masked-158_104160--0.3-mRNA-1
Gene.82446::T01.PB22324::g.82446::m.82446	maker-6749_41100--0.23-mRNA-1;maker-10782_14126--0.10-mRNA-1
Gene.43831::T01.PB14607::g.43831::m.43831	maker-271_207054_90156_148086--0.9-mRNA-1;maker-7243_43013--0.12-mRNA-1
Gene.94555::T01.PB25549::g.94555::m.94555	augustus_masked-3639_76543--0.8-mRNA-1;maker-882_67037--0.19-mRNA-1;maker-2491_31921--0.11-mRNA-1
Gene.83347::T01.PB22642::g.83347::m.83347	maker-3288_28257--0.10-mRNA-1;maker-3095_41860--0.17-mRNA-1
Gene.4034::T01.PB1818::g.4034::m.4034	maker-82_118251_14939_113286--0.52-mRNA-1;maker-1672_36862_26548_36862--0.4-mRNA-1;maker-5224_30158--0.8-mRNA-1;maker-1217_48923_8282_48923--0.15-mRNA-1;maker-5000_50565--0.8-mRNA-1;snap_masked-1775_85014--0.8-mRNA-1;maker-9762_19677--0.4-mRNA-1;maker-1106_62294_1_57951--0.12-mRNA-1;maker-7333_36069--0.12-mRNA-1;maker-17233_9082--0.2-mRNA-1;maker-1744_70048_1_49765--0.6-mRNA-1;augustus_masked-850…
Gene.41454::T01.PB13976::g.41454::m.41454	maker-4554_46119_1_43752--0.6-mRNA-1;maker-1453_103472--0.26-mRNA-1;maker-491_67325_10471_67325--0.9-mRNA-1
Gene.34111::T01.PB12127::g.34111::m.34111	maker-6883_47496--0.31-mRNA-1;maker-1264_122731--0.58-mRNA-1
Gene.103887::T01.PB27403::g.103887::m.103887	maker-3658_43983_1_40863--0.16-mRNA-1;maker-7553_21929--0.17-mRNA-1;augustus_masked-5977_49118_18751_49118--0.2-mRNA-1;maker-1815_35797--0.21-mRNA-1;maker-15403_12164--0.3-mRNA-1;maker-1362_86404--0.14-mRNA-1;maker-6806_31416--0.11-mRNA-1;maker-4720_46195--0.13-mRNA-1;maker-2475_71782_40809_71782--0.17-mRNA-1;maker-9928_26679--0.20-mRNA-1;maker-1959_74633_61606_74633--0.10-mRNA-1;maker-5362_33602…
Gene.90657::T01.PB24762::g.90657::m.90657	maker-13146_14595--0.13-mRNA-1;maker-15_138008_71656_138008--0.12-mRNA-1;maker-6994_73997--0.7-mRNA-1;maker-11068_18272_1_15008--0.6-mRNA-1
Gene.3085::T01.PB1452::g.3085::m.3085	maker-5645_21137_9573_21137--0.8-mRNA-1;augustus_masked-5228_64602--0.1-mRNA-1;maker-7661_31508--0.10-mRNA-1;maker-10884_16158--0.7-mRNA-1
Gene.96135::T01.PB25866::g.96135::m.96135	maker-2456_105657_40352_105657--0.13-mRNA-1;maker-15535_8178--0.3-mRNA-1;maker-14333_14698--0.6-mRNA-1;maker-979_103540_34023_91312--0.22-mRNA-1;maker-3233_49952_17795_49952--0.8-mRNA-1;maker-1304_39919_1_37063--0.9-mRNA-1;maker-305_150607_96772_150607--0.8-mRNA-1;maker-568_86998_1_46438--0.3-mRNA-1
Gene.82580::T01.PB22372::g.82580::m.82580	maker-2291_32969--0.19-mRNA-1
Gene.10345::T01.PB4189::g.10345::m.10345	augustus_masked-16258_5525--0.0-mRNA-1;maker-8512_24806_1_12757--0.5-mRNA-1;maker-3286_29298_18620_29298--0.4-mRNA-1;maker-4517_84594_2634_72164--0.34-mRNA-1;maker-3828_35906_5207_35906--0.10-mRNA-1;maker-463_86493_63173_86493--0.10-mRNA-1;maker-775_76330_1_50682--0.9-mRNA-1;maker-370_75548_7113_75548--0.20-mRNA-1;augustus_masked-1078_108019_58746_108019--0.0-mRNA-1
Gene.89495::T01.PB24455::g.89495::m.89495	maker-4741_88200_1_74616--0.30-mRNA-1;maker-5018_126940_1_43117--0.20-mRNA-1;maker-1671_162286_70489_162286--0.36-mRNA-1;maker-4913_65179--0.6-mRNA-1;maker-192_87519--0.18-mRNA-1;maker-11131_58707--0.14-mRNA-1;maker-614_62423_40256_62423--0.14-mRNA-1;maker-744_144269_1_46339--0.10-mRNA-1;maker-608_71622--0.30-mRNA-1;maker-5348_49504--0.20-mRNA-1;maker-6325_66326_9494_66326--0.19-mRNA-1;maker-314_…
Gene.35697::T01.PB12531::g.35697::m.35697	maker-6384_31387--0.7-mRNA-1;maker-3488_27497--0.3-mRNA-1;maker-8187_15943--0.7-mRNA-1;augustus_masked-848_149113_1_70533--0.8-mRNA-1;maker-5195_33187--0.14-mRNA-1;snap_masked-3586_108446--0.25-mRNA-1
Gene.20244::T01.PB7946::g.20244::m.20244	snap_masked-291_89148_1_53740--0.10-mRNA-1;maker-1003_159786--0.38-mRNA-1;maker-5593_57012_1_36180--0.6-mRNA-1;maker-5664_82107--0.25-mRNA-1;augustus_masked-11179_12842--0.0-mRNA-1;maker-1270_76741_1_57334--0.16-mRNA-1;augustus_masked-3978_25893--0.0-mRNA-1;maker-15440_6314--0.5-mRNA-1
Gene.70443::T01.PB19579::g.70443::m.70443	maker-6495_30500--0.5-mRNA-1;maker-7434_42895--0.26-mRNA-1;maker-2414_64420_18625_64420--0.20-mRNA-1
Gene.59056::T01.PB17434::g.59056::m.59056	augustus_masked-4787_23464_1_14168--0.1-mRNA-1;maker-5162_28377_14769_28377--0.6-mRNA-1;maker-1092_64630_16655_38503--0.13-mRNA-1;maker-23_197919_72466_197919--0.28-mRNA-1;maker-54_214717--0.18-mRNA-1;maker-2748_124162_1_92622--0.15-mRNA-1;maker-1123_114215--0.30-mRNA-1;augustus_masked-5290_22039--0.0-mRNA-1
Gene.17842::T01.PB7081::g.17842::m.17842	maker-2313_74672--0.26-mRNA-1;augustus_masked-6696_22589--0.1-mRNA-1
Gene.10917::T01.PB4407::g.10917::m.10917	maker-6252_28813--0.10-mRNA-1;maker-18339_9595--0.10-mRNA-1;augustus_masked-5027_60680--0.5-mRNA-1;maker-3362_70871_1632_70871--0.23-mRNA-1;maker-9932_16407--0.6-mRNA-1;augustus_masked-3949_76452_17397_76452--0.2-mRNA-1;maker-3338_63701_1_16574--0.8-mRNA-1;maker-4158_57950--0.12-mRNA-1;maker-6219_62506_1_58168--0.24-mRNA-1;maker-1541_60281--0.17-mRNA-1;augustus_masked-13895_16116--0.3-mRNA-1;make…
Gene.16980::T01.PB6740::g.16980::m.16980	maker-4442_114193_1_39191--0.23-mRNA-1;snap_masked-12157_11170--0.1-mRNA-1;maker-2238_86636--0.36-mRNA-1
Gene.552::T01.PB276::g.552::m.552	snap_masked-1739_67043--0.16-mRNA-1
Gene.38992::T01.PB13363::g.38992::m.38992	augustus_masked-7262_25779--0.2-mRNA-1;augustus_masked-136_115808_28441_115808--0.6-mRNA-1;maker-7003_20468--0.8-mRNA-1;augustus_masked-1036_87112--0.2-mRNA-1
Gene.15358::T01.PB6118::g.15358::m.15358	maker-275_125414--0.23-mRNA-1
Gene.84594::T01.PB23076::g.84594::m.84594	maker-18060_10908--0.5-mRNA-1;maker-2928_29827--0.13-mRNA-1;maker-390_93100_1_66602--0.12-mRNA-1;maker-8179_15956--0.5-mRNA-1;maker-9372_48915--0.22-mRNA-1;maker-9303_16601--0.9-mRNA-1;maker-1829_35691_1_23753--0.13-mRNA-1;maker-3838_42095--0.21-mRNA-1;maker-5147_37293--0.20-mRNA-1;maker-6095_31443--0.12-mRNA-1
Gene.26184::T01.PB9977::g.26184::m.26184	augustus_masked-1865_109054_57027_109054--0.1-mRNA-1
Gene.55811::T01.PB16830::g.55811::m.55811	maker-2793_182425_1_47469--0.17-mRNA-1;augustus_masked-3298_37216--0.2-mRNA-1;maker-10328_24753_5958_24753--0.7-mRNA-1;augustus_masked-830_132005_94529_132005--0.0-mRNA-1;maker-15627_10352--0.10-mRNA-1
Gene.19841::T01.PB7806::g.19841::m.19841	maker-93_120850_53139_120850--0.15-mRNA-1;maker-1078_108019_1_55266--0.15-mRNA-1
Gene.78165::T01.PB21040::g.78165::m.78165	maker-3213_32150--0.11-mRNA-1
Gene.88765::T01.PB24260::g.88765::m.88765	maker-7353_36198--0.14-mRNA-1;maker-2107_67379_19564_67379--0.19-mRNA-1;maker-6713_21204--0.6-mRNA-1;maker-2681_83559--0.31-mRNA-1;augustus_masked-1364_62456_1_11354--0.0-mRNA-1;maker-7235_20237--0.7-mRNA-1;maker-7667_34129_1_22237--0.5-mRNA-1;maker-3319_48687_1_13151--0.3-mRNA-1;maker-857_45350--0.21-mRNA-1;maker-2710_141844_1_63739--0.17-mRNA-1
Gene.44975::T01.PB14841::g.44975::m.44975	maker-11851_28984--0.2-mRNA-1;maker-13170_26585--0.2-mRNA-1
Gene.18416::T01.PB7291::g.18416::m.18416	maker-6954_28246--0.10-mRNA-1;snap_masked-5164_22401--0.3-mRNA-1;maker-2269_66826--0.17-mRNA-1;maker-206_105998_1_66810--0.26-mRNA-1
Gene.28905::T01.PB10749::g.28905::m.28905	maker-9114_14388--0.4-mRNA-1;augustus_masked-3837_71653--0.0-mRNA-1;augustus_masked-8036_42176_29373_42176--0.1-mRNA-1
Gene.39299::T01.PB13439::g.39299::m.39299	maker-3956_59606--0.23-mRNA-1;maker-7597_20517--0.13-mRNA-1
Gene.5721::T01.PB2454::g.5721::m.5721	maker-11782_16295--0.7-mRNA-1;maker-13534_20201--0.14-mRNA-1;maker-5194_34920--0.9-mRNA-1;maker-11782_16295--0.8-mRNA-1;maker-5960_56491_1_47988--0.12-mRNA-1
Gene.23737::T01.PB9098::g.23737::m.23737	augustus_masked-2595_45557--0.1-mRNA-1;maker-397_84592_31364_84592--0.12-mRNA-1
Gene.108367::T01.PB28294::g.108367::m.108367	maker-4309_53627_19838_53627--0.17-mRNA-1;maker-513_113536--0.24-mRNA-1;maker-1405_39010_6496_39010--0.13-mRNA-1
Gene.49235::T01.PB15617::g.49235::m.49235	maker-10867_13608--0.4-mRNA-1
Gene.107961::T01.PB28212::g.107961::m.107961	maker-786_116475_11495_116475--0.36-mRNA-1
Gene.27892::T01.PB10467::g.27892::m.27892	maker-7819_54337--0.49-mRNA-1;maker-1123_114215--0.25-mRNA-1;maker-2533_45580_1_28829--0.5-mRNA-1;maker-10394_29525--0.27-mRNA-1;maker-7285_23199--0.7-mRNA-1;maker-3585_27196--0.12-mRNA-1;maker-10150_23122--0.11-mRNA-1
Gene.86950::T01.PB23775::g.86950::m.86950	maker-3677_55644_42615_55644--0.2-mRNA-1;maker-8564_34692--0.3-mRNA-1;maker-6670_77091--0.16-mRNA-1;maker-912_78059_6411_78059--0.27-mRNA-1;maker-796_88947_1_45806--0.17-mRNA-1
Gene.96268::T01.PB25892::g.96268::m.96268	maker-11632_10738--0.3-mRNA-1
Gene.60769::T01.PB17750::g.60769::m.60769	maker-4344_45112_1_31735--0.26-mRNA-1;maker-8979_22740--0.15-mRNA-1;maker-2494_31908--0.7-mRNA-1;maker-3040_51615--0.21-mRNA-1;maker-7771_55560_1_42572--0.8-mRNA-1;augustus_masked-7801_27842--0.0-mRNA-1;maker-3606_27120--0.5-mRNA-1;augustus_masked-7363_34179--0.1-mRNA-1;maker-5464_35205--0.14-mRNA-1;maker-8534_35636--0.14-mRNA-1;maker-7633_27777--0.10-mRNA-1;maker-3053_113345--0.25-mRNA-1;maker-6…
Gene.16007::T01.PB6365::g.16007::m.16007	maker-5081_67447--0.17-mRNA-1;maker-10202_44466--0.12-mRNA-1;maker-4139_33365_1_22391--0.5-mRNA-1;maker-642_247055_61232_247055--0.50-mRNA-1;maker-9164_76951_54760_76951--0.8-mRNA-1;maker-1310_39871_1_15219--0.5-mRNA-1;augustus_masked-4345_56847--0.0-mRNA-1
Gene.41198::T01.PB13911::g.41198::m.41198	maker-11606_20934--0.6-mRNA-1;maker-455_69753_48996_69753--0.13-mRNA-1;maker-1039_79618_20292_79618--0.22-mRNA-1;maker-4192_36267--0.15-mRNA-1;maker-1727_43293_21356_43293--0.11-mRNA-1;maker-6676_50836_14454_50836--0.16-mRNA-1;snap_masked-9672_13512--0.3-mRNA-1
Gene.20102::T01.PB7894::g.20102::m.20102	maker-12884_9745--0.7-mRNA-1;maker-1853_63567--0.9-mRNA-1;maker-4355_26024--0.7-mRNA-1;maker-16914_9261--0.2-mRNA-1;maker-6168_52637--0.33-mRNA-1;maker-3879_54360--0.22-mRNA-1;snap_masked-1260_117833_1_29221--0.9-mRNA-1;maker-2170_50690--0.11-mRNA-1
Gene.70970::T01.PB19678::g.70970::m.70970	augustus_masked-2576_66804--0.3-mRNA-1;augustus_masked-7963_65558_46519_65558--0.1-mRNA-1;augustus_masked-11733_11340--0.1-mRNA-1;augustus_masked-2942_29757--0.0-mRNA-1
Gene.49121::T01.PB15595::g.49121::m.49121	maker-2569_115832--0.37-mRNA-1
Gene.95323::T01.PB25707::g.95323::m.95323	augustus_masked-208_153250_1_25025--0.0-mRNA-1;augustus_masked-687_59509--0.2-mRNA-1
Gene.11229::T01.PB4535::g.11229::m.11229	maker-16367_5405--0.3-mRNA-1;maker-12451_12612--0.3-mRNA-1;maker-9795_28704--0.5-mRNA-1;maker-1103_71213--0.17-mRNA-1;maker-10711_31653--0.12-mRNA-1;maker-18105_6633--0.4-mRNA-1;maker-4158_57950--0.12-mRNA-1;augustus_masked-5027_60680--0.5-mRNA-1;maker-164_91504_14837_91504--0.14-mRNA-1;maker-3169_50187_25310_50187--0.5-mRNA-1;augustus_masked-2484_70532_44198_70532--0.0-mRNA-1;maker-1814_45861_27…
Gene.31075::T01.PB11317::g.31075::m.31075	maker-2716_30949_1_24279--0.18-mRNA-1;maker-2604_34138_26280_34138--0.6-mRNA-1
Gene.21482::T01.PB8353::g.21482::m.21482	maker-1740_52826_9114_52826--0.12-mRNA-1
Gene.111823::T01.PB28863::g.111823::m.111823	augustus_masked-487_119865_49368_91678--0.2-mRNA-1;augustus_masked-13600_29263_1_21828--0.0-mRNA-1
Gene.35971::T01.PB12603::g.35971::m.35971	augustus_masked-10906_25321--0.0-mRNA-1
Gene.16241::T01.PB6451::g.16241::m.16241	maker-2450_75455--0.21-mRNA-1;snap_masked-4525_38839_1_30163--0.2-mRNA-1;maker-228_84174_71185_84174--0.6-mRNA-1;augustus_masked-2530_62270--0.2-mRNA-1;maker-2780_68198_1_32277--0.5-mRNA-1;maker-2062_42763--0.12-mRNA-1;maker-203_96023_22525_96023--0.24-mRNA-1;maker-1358_74233--0.17-mRNA-1;maker-11935_11390--0.5-mRNA-1;maker-3705_112205_1_62803--0.24-mRNA-1;maker-3884_88816_1_50903--0.10-mRNA-1;ma…
Gene.106562::T01.PB27923::g.106562::m.106562	maker-1993_34679_10685_34679--0.5-mRNA-1;maker-1993_34679_1_9361--0.4-mRNA-1
Gene.82164::T01.PB22225::g.82164::m.82164	augustus_masked-3994_128556_73635_128556--0.1-mRNA-1;snap_masked-965_91301--0.5-mRNA-1
Gene.18003::T01.PB7139::g.18003::m.18003	maker-1810_69720--0.17-mRNA-1;maker-3939_51070_1_17462--0.6-mRNA-1
Gene.24951::T01.PB9514::g.24951::m.24951	maker-9388_26389--0.5-mRNA-1;maker-2202_64701--0.13-mRNA-1;maker-3741_44582--0.9-mRNA-1
Gene.100349::T01.PB26699::g.100349::m.100349	maker-5077_31275--0.6-mRNA-1;snap_masked-2094_50142_36053_50142--0.6-mRNA-1;maker-2745_83177_47841_83177--0.12-mRNA-1
Gene.17203::T01.PB6833::g.17203::m.17203	augustus_masked-3472_117202--0.6-mRNA-1;augustus_masked-4046_33242_4129_33242--0.0-mRNA-1;maker-3653_75995_57323_73090--0.9-mRNA-1;maker-3840_68658--0.24-mRNA-1;augustus_masked-11165_37025--0.0-mRNA-1;augustus_masked-12565_35167--0.5-mRNA-1
Gene.5472::T01.PB2363::g.5472::m.5472	maker-164_91504_14837_91504--0.12-mRNA-1;maker-1330_54173_9979_54173--0.9-mRNA-1
Gene.7386::T01.PB3084::g.7386::m.7386	maker-582_131675_14461_106259--0.42-mRNA-1;maker-417_61149--0.35-mRNA-1;maker-5409_21716--0.2-mRNA-1;augustus_masked-14019_8982--0.0-mRNA-1;augustus_masked-1342_51547--0.0-mRNA-1;augustus_masked-531_64011--0.0-mRNA-1
Gene.66806::T01.PB18926::g.66806::m.66806	maker-414_111635_33362_111635--0.25-mRNA-1;maker-311_182347--0.83-mRNA-1
Gene.93394::T01.PB25321::g.93394::m.93394	maker-7369_53930_1_28217--0.5-mRNA-1;maker-163_138561_15563_115813--0.25-mRNA-1
Gene.82276::T01.PB22265::g.82276::m.82276	maker-3966_32175--0.9-mRNA-1
Gene.2636::T01.PB1268::g.2636::m.2636	maker-3190_69309--0.27-mRNA-1;snap_masked-12385_47405--0.4-mRNA-1;maker-5817_35631--0.9-mRNA-1;maker-2978_96664--0.14-mRNA-1;maker-299_84867_1_17008--0.4-mRNA-1;maker-394_80964_1_38736--0.6-mRNA-1;maker-6717_25974--0.6-mRNA-1;maker-389_98014_1883_98014--0.20-mRNA-1;maker-2818_42660--0.18-mRNA-1
Gene.101220::T01.PB26874::g.101220::m.101220	maker-10166_30467--0.8-mRNA-1;augustus_masked-215_86323_47533_86323--0.1-mRNA-1;maker-2338_89139--0.13-mRNA-1
Gene.101506::T01.PB26927::g.101506::m.101506	maker-3087_99579_15117_99579--0.34-mRNA-1;snap_masked-2136_58400_1_49018--0.9-mRNA-1
Gene.7258::T01.PB3033::g.7258::m.7258	maker-6717_25974--0.6-mRNA-1;maker-2978_96664--0.14-mRNA-1;maker-299_84867_1_17008--0.4-mRNA-1;maker-394_80964_1_38736--0.6-mRNA-1;maker-389_98014_1883_98014--0.20-mRNA-1;maker-3190_69309--0.27-mRNA-1;snap_masked-12385_47405--0.4-mRNA-1;maker-2818_42660--0.18-mRNA-1;maker-5817_35631--0.9-mRNA-1
Gene.62686::T01.PB18138::g.62686::m.62686	maker-2159_54584--0.20-mRNA-1;augustus_masked-2096_106855_58127_106855--0.0-mRNA-1;maker-2970_79012--0.25-mRNA-1;maker-15979_14043--0.18-mRNA-1;maker-295_75850_18274_75850--0.19-mRNA-1;maker-10019_22869_12698_22869--0.8-mRNA-1
Gene.3305::T01.PB1542::g.3305::m.3305	maker-9745_26920--0.2-mRNA-1;maker-13254_36851_1_33098--0.26-mRNA-1
Gene.17833::T01.PB7078::g.17833::m.17833	maker-8752_14968--0.4-mRNA-1;maker-7368_20124--0.13-mRNA-1;maker-4026_82139_1_63522--0.28-mRNA-1
Gene.18972::T01.PB7499::g.18972::m.18972	maker-142_70152_1_47511--0.18-mRNA-1
Gene.75042::T01.PB20438::g.75042::m.75042	maker-1021_68173_31012_68173--0.14-mRNA-1
Gene.83858::T01.PB22822::g.83858::m.83858	maker-14477_11927--0.7-mRNA-1;maker-10476_14110--0.6-mRNA-1;augustus_masked-620_150809--0.3-mRNA-1;maker-3299_67237--0.15-mRNA-1;augustus_masked-620_150809--0.4-mRNA-1
Gene.55655::T01.PB16803::g.55655::m.55655	augustus_masked-3402_103814_29138_103814--0.1-mRNA-1
Gene.88842::T01.PB24284::g.88842::m.88842	maker-4692_74795_34180_74795--0.4-mRNA-1;maker-3050_72064_1_35698--0.11-mRNA-1
Gene.75035::T01.PB20436::g.75035::m.75035	maker-4845_59419--0.11-mRNA-1;maker-3119_49474--0.12-mRNA-1;augustus_masked-1533_71023_1_62296--0.1-mRNA-1;maker-3572_77641--0.17-mRNA-1;maker-137_169337_16108_62979--0.8-mRNA-1;augustus_masked-2896_31709--0.3-mRNA-1;maker-3268_51584--0.22-mRNA-1;augustus_masked-7376_67971--0.0-mRNA-1;maker-3479_91115--0.47-mRNA-1;maker-5404_57015--0.17-mRNA-1;augustus_masked-8796_14906_1_9226--0.0-mRNA-1;maker-1…
Gene.57226::T01.PB17097::g.57226::m.57226	maker-5812_52549--0.24-mRNA-1;augustus_masked-1216_72856--0.2-mRNA-1;maker-63_133271--0.27-mRNA-1;maker-2642_85876_1_84310--0.14-mRNA-1
Gene.38354::T01.PB13202::g.38354::m.38354	maker-2432_124974_1_94081--0.24-mRNA-1;maker-2783_154383_1_66677--0.19-mRNA-1
Gene.28263::T01.PB10571::g.28263::m.28263	maker-1781_40002--0.18-mRNA-1;maker-2091_34071--0.14-mRNA-1;maker-140_70296--0.24-mRNA-1;maker-811_92557_1_50857--0.7-mRNA-1;maker-331_69880--0.20-mRNA-1
Gene.5689::T01.PB2445::g.5689::m.5689	maker-2651_52336--0.15-mRNA-1;maker-14126_21871--0.9-mRNA-1
Gene.63936::T01.PB18387::g.63936::m.63936	maker-6642_38021--0.6-mRNA-1;maker-14041_20580--0.14-mRNA-1
Gene.29160::T01.PB10820::g.29160::m.29160	maker-2021_129569--0.27-mRNA-1;maker-212_199545_13170_47751--0.5-mRNA-1;maker-7504_31027--0.3-mRNA-1;maker-2352_87892--0.26-mRNA-1;maker-15260_13598--0.4-mRNA-1;maker-9_228178_1_142240--0.27-mRNA-1;maker-1456_38584--0.20-mRNA-1;maker-9912_23838--0.6-mRNA-1;maker-1529_68880--0.25-mRNA-1;maker-11017_27995_1_15109--0.8-mRNA-1;maker-8437_15512--0.5-mRNA-1;maker-1493_49904--0.15-mRNA-1;maker-1907_1781…
Gene.13850::T01.PB5556::g.13850::m.13850	maker-345_61386--0.25-mRNA-1
Gene.25371::T01.PB9683::g.25371::m.25371	augustus_masked-18572_6210--0.1-mRNA-1
Gene.78161::T01.PB21039::g.78161::m.78161	maker-5350_114608--0.42-mRNA-1
Gene.84911::T01.PB23189::g.84911::m.84911	maker-4667_27986--0.6-mRNA-1;maker-7620_62322_1_35955--0.13-mRNA-1;maker-2219_56013--0.2-mRNA-1;maker-19064_11889--0.3-mRNA-1;maker-6711_36694--0.14-mRNA-1;maker-49_84346--0.26-mRNA-1;snap_masked-2466_71986_18513_71986--0.4-mRNA-1;maker-16583_10036--0.4-mRNA-1;maker-5920_46270--0.13-mRNA-1;maker-104_74335_5617_26964--0.4-mRNA-1;maker-240_82374--0.17-mRNA-1;maker-5488_36611--0.11-mRNA-1;maker-252_…
Gene.15352::T01.PB6116::g.15352::m.15352	maker-2039_183996_1_104290--0.19-mRNA-1;maker-5366_90672--0.20-mRNA-1;augustus_masked-6003_21545--0.2-mRNA-1
Gene.24771::T01.PB9443::g.24771::m.24771	maker-10154_27109--0.8-mRNA-1;augustus_masked-1518_86182_1_24358--0.1-mRNA-1;augustus_masked-8087_16134--0.0-mRNA-1
Gene.95381::T01.PB25720::g.95381::m.95381	maker-4375_30691--0.9-mRNA-1;maker-980_43598_1_33470--0.18-mRNA-1;augustus_masked-851_45427_1_16098--0.2-mRNA-1;maker-15440_6314--0.5-mRNA-1;maker-7875_21830--0.6-mRNA-1;augustus_masked-786_116475_11495_116475--0.11-mRNA-1;maker-21_98303--0.11-mRNA-1;maker-2244_87022--0.13-mRNA-1;maker-68_136525--0.30-mRNA-1;maker-93_120850_53139_120850--0.19-mRNA-1;maker-3207_43357--0.17-mRNA-1;augustus_masked-3…
Gene.56863::T01.PB17029::g.56863::m.56863	maker-9743_62295_1_54084--0.7-mRNA-1;maker-5246_89484_45885_89484--0.6-mRNA-1;maker-3611_49809_1_40168--0.10-mRNA-1;maker-3641_27028--0.12-mRNA-1;maker-10009_65182--0.11-mRNA-1;maker-4933_43300--0.13-mRNA-1;augustus_masked-931_78951--0.6-mRNA-1
Gene.84092::T01.PB22897::g.84092::m.84092	snap_masked-4325_50943--0.8-mRNA-1
Gene.79879::T01.PB21394::g.79879::m.79879	augustus_masked-2373_36013--0.2-mRNA-1;maker-5784_89671--0.21-mRNA-1;maker-3873_30256--0.10-mRNA-1;maker-2915_71389--0.15-mRNA-1;maker-4748_51381--0.16-mRNA-1;maker-6963_48117_1_34261--0.7-mRNA-1
Gene.57129::T01.PB17081::g.57129::m.57129	maker-12530_10320--0.8-mRNA-1
Gene.46283::T01.PB15074::g.46283::m.46283	snap_masked-1228_49356--0.7-mRNA-1
Gene.90310::T01.PB24670::g.90310::m.90310	augustus_masked-5538_37179--0.1-mRNA-1
Gene.23580::T01.PB9045::g.23580::m.23580	maker-4934_62135_1_53601--0.15-mRNA-1;maker-388_98506_1_97736--0.24-mRNA-1
Gene.25259::T01.PB9637::g.25259::m.25259	augustus_masked-5326_51984--0.1-mRNA-1
Gene.28598::T01.PB10664::g.28598::m.28598	augustus_masked-830_132005_1_94518--0.5-mRNA-1
Gene.19132::T01.PB7563::g.19132::m.19132	maker-2622_81337--0.22-mRNA-1
Gene.99000::T01.PB26424::g.99000::m.99000	maker-4309_53627_19838_53627--0.17-mRNA-1;maker-6871_27096_1_8499--0.3-mRNA-1;maker-2524_84961--0.13-mRNA-1
Gene.108845::T01.PB28389::g.108845::m.108845	maker-6215_24564--0.12-mRNA-1;augustus_masked-113_93920_53299_93920--0.0-mRNA-1;maker-1127_49483--0.13-mRNA-1
Gene.5535::T01.PB2387::g.5535::m.5535	maker-9744_40635--0.6-mRNA-1;maker-703_106615_23441_106615--0.14-mRNA-1
Gene.38924::T01.PB13344::g.38924::m.38924	maker-5295_70083_1_48585--0.12-mRNA-1;augustus_masked-8375_30473_16835_30473--0.0-mRNA-1;augustus_masked-13240_14519--0.0-mRNA-1;maker-2986_93999--0.24-mRNA-1;maker-2140_36257--0.7-mRNA-1;maker-8503_21150--0.5-mRNA-1;maker-1863_207941_1_19175--0.3-mRNA-1;maker-929_44328--0.8-mRNA-1;maker-2524_84961--0.14-mRNA-1
Gene.25552::T01.PB9761::g.25552::m.25552	maker-4265_45682_11256_45682--0.14-mRNA-1;maker-245_66487--0.19-mRNA-1;maker-7637_40790--0.14-mRNA-1;maker-11146_23624_7611_23624--0.3-mRNA-1;maker-8916_38562--0.12-mRNA-1;augustus_masked-18397_13496--0.4-mRNA-1
Gene.94589::T01.PB25557::g.94589::m.94589	maker-4705_79516--0.12-mRNA-1;maker-5811_57971_44163_57971--0.2-mRNA-1;augustus_masked-9135_14369--0.0-mRNA-1;maker-8717_15020--0.6-mRNA-1;maker-2179_33538--0.13-mRNA-1;maker-1775_85014--0.12-mRNA-1;maker-3353_112666_337_112666--0.27-mRNA-1;augustus_masked-6224_47104_19285_47104--0.0-mRNA-1;maker-5417_51127_9226_45618--0.2-mRNA-1
Gene.19365::T01.PB7645::g.19365::m.19365	augustus_masked-1386_70565_1_54851--0.7-mRNA-1
Gene.19039::T01.PB7529::g.19039::m.19039	maker-7849_16538--0.4-mRNA-1;maker-5663_34704--0.7-mRNA-1;maker-3328_78058_1_75764--0.20-mRNA-1;maker-16351_12231--0.5-mRNA-1;maker-6653_41116--0.20-mRNA-1
Gene.31962::T01.PB11558::g.31962::m.31962	maker-10665_37011--0.16-mRNA-1;augustus_masked-3323_68357--0.4-mRNA-1
Gene.8037::T01.PB3327::g.8037::m.8037	maker-6681_57198--0.30-mRNA-1
Gene.112085::T01.PB28883::g.112085::m.112085	maker-2243_61579--0.19-mRNA-1
Gene.85357::T01.PB23329::g.85357::m.85357	maker-5081_67447--0.15-mRNA-1
Gene.91426::T01.PB24966::g.91426::m.91426	augustus_masked-12293_15905--0.0-mRNA-1
Gene.92030::T01.PB25108::g.92030::m.92030	augustus_masked-3379_66425--0.0-mRNA-1;maker-395_77190--0.24-mRNA-1
Gene.2984::T01.PB1409::g.2984::m.2984	maker-3465_32215--0.13-mRNA-1;maker-32_139561--0.28-mRNA-1
Gene.2206::T01.PB1105::g.2206::m.2206	maker-642_247055_61232_247055--0.50-mRNA-1;maker-4139_33365_1_22391--0.5-mRNA-1;maker-1310_39871_1_15219--0.5-mRNA-1;maker-844_161862--0.19-mRNA-1;augustus_masked-4345_56847--0.0-mRNA-1;maker-10202_44466--0.12-mRNA-1;maker-9164_76951_54760_76951--0.8-mRNA-1;maker-5081_67447--0.17-mRNA-1;maker-6105_30544_1_16429--0.6-mRNA-1;augustus_masked-3484_56843_28150_56843--0.0-mRNA-1;maker-8647_16579_1_1001…
Gene.523::T01.PB265::g.523::m.523	maker-2970_79012--0.20-mRNA-1;augustus_masked-9817_37592--0.3-mRNA-1;augustus_masked-9149_31555--0.0-mRNA-1;augustus_masked-4527_63769--0.0-mRNA-1
Gene.85242::T01.PB23295::g.85242::m.85242	maker-12390_14549--0.9-mRNA-1
Gene.7681::T01.PB3201::g.7681::m.7681	maker-10293_18175--0.4-mRNA-1;augustus_masked-2013_71242_6741_71242--0.0-mRNA-1;maker-1074_84038_19011_84038--0.19-mRNA-1
Gene.63793::T01.PB18360::g.63793::m.63793	maker-4968_113685_2407_113685--0.25-mRNA-1;maker-1637_42859--0.8-mRNA-1
Gene.86522::T01.PB23654::g.86522::m.86522	maker-543_80736_5077_63119--0.24-mRNA-1;maker-1571_112115_1_105119--0.32-mRNA-1
Gene.15592::T01.PB6203::g.15592::m.15592	maker-57_82249_1_23390--0.7-mRNA-1;maker-8314_30411--0.13-mRNA-1;augustus_masked-6548_40826_7375_40826--0.1-mRNA-1;snap_masked-4905_71738_1_6321--0.1-mRNA-1;maker-6550_37374--0.9-mRNA-1;maker-235_135763_1_59905--0.20-mRNA-1;maker-2604_34138_26280_34138--0.5-mRNA-1;maker-922_53268_7082_53268--0.13-mRNA-1;maker-3098_63545--0.19-mRNA-1;maker-3224_33295_14355_33295--0.2-mRNA-1;maker-3524_88191--0.45-…
Gene.98046::T01.PB26238::g.98046::m.98046	maker-11683_12386--0.5-mRNA-1
Gene.5288::T01.PB2291::g.5288::m.5288	maker-2224_37372--0.8-mRNA-1
Gene.93331::T01.PB25311::g.93331::m.93331	maker-3654_84268_1_29649--0.7-mRNA-1;maker-8685_34090_5403_34090--0.3-mRNA-1;maker-82_118251_14939_113286--0.49-mRNA-1;maker-186_132168--0.57-mRNA-1;maker-12614_11773--0.5-mRNA-1;maker-4653_49337--0.8-mRNA-1;augustus_masked-1170_55172--0.3-mRNA-1;maker-10843_36907--0.23-mRNA-1
Gene.28349::T01.PB10597::g.28349::m.28349	snap_masked-1851_121713--0.25-mRNA-1
Gene.65381::T01.PB18653::g.65381::m.65381	maker-205_147440_1_78089--0.14-mRNA-1;snap_masked-12991_12192--0.2-mRNA-1;maker-3005_70530_9982_70530--0.7-mRNA-1;maker-3328_78058_1_75764--0.22-mRNA-1
Gene.26879::T01.PB10180::g.26879::m.26879	maker-10471_16297--0.3-mRNA-1;augustus_masked-3286_29298_1_18609--0.2-mRNA-1;maker-393_218549_1_72326--0.30-mRNA-1;maker-19321_6953--0.6-mRNA-1
Gene.14223::T01.PB5693::g.14223::m.14223	maker-8192_15933_1_12033--0.4-mRNA-1;maker-1989_119051--0.30-mRNA-1;augustus_masked-2669_48155--0.1-mRNA-1;snap_masked-4739_39145--0.4-mRNA-1;maker-66_107318_54753_107318--0.32-mRNA-1;maker-414_111635_33362_111635--0.28-mRNA-1;maker-7089_47915_19071_47915--0.12-mRNA-1;maker-1132_152700_7597_152700--0.52-mRNA-1;augustus_masked-7685_20282--0.0-mRNA-1
Gene.14665::T01.PB5857::g.14665::m.14665	maker-385_97504--0.50-mRNA-1;maker-1589_83801--0.42-mRNA-1
Gene.9001::T01.PB3698::g.9001::m.9001	maker-7113_17979--0.5-mRNA-1;augustus_masked-11836_21983--0.0-mRNA-1;maker-4812_44386_1_23272--0.8-mRNA-1
Gene.33490::T01.PB11955::g.33490::m.33490	maker-5090_68664--0.6-mRNA-1;maker-4354_24722--0.5-mRNA-1
Gene.8906::T01.PB3668::g.8906::m.8906	snap_masked-9839_19660--0.1-mRNA-1
Gene.72510::T01.PB19956::g.72510::m.72510	maker-7583_17048--0.7-mRNA-1
Gene.85151::T01.PB23269::g.85151::m.85151	maker-4500_24313--0.9-mRNA-1;maker-8065_22487--0.5-mRNA-1
Gene.17174::T01.PB6823::g.17174::m.17174	maker-6832_18554--0.8-mRNA-1
Gene.79145::T01.PB21224::g.79145::m.79145	maker-535_51412--0.26-mRNA-1
Gene.31144::T01.PB11333::g.31144::m.31144	maker-7972_71436--0.13-mRNA-1
Gene.85474::T01.PB23360::g.85474::m.85474	maker-5541_51424--0.9-mRNA-1
Gene.9167::T01.PB3759::g.9167::m.9167	maker-1368_83579--0.16-mRNA-1;maker-1909_129585--0.25-mRNA-1
Gene.12890::T01.PB5198::g.12890::m.12890	maker-3680_58064--0.12-mRNA-1;maker-115_112643--0.38-mRNA-1
Gene.26331::T01.PB10023::g.26331::m.26331	maker-4910_94960_3523_94960--0.15-mRNA-1;maker-8530_16761--0.6-mRNA-1;maker-1715_193181_1_136784--0.51-mRNA-1;maker-8125_22418--0.6-mRNA-1;maker-250_62580_16544_62580--0.6-mRNA-1;maker-8380_17983--0.3-mRNA-1;maker-5098_22602--0.9-mRNA-1
Gene.84961::T01.PB23208::g.84961::m.84961	maker-377_107565_35897_107565--0.15-mRNA-1;maker-2464_38031_1_32277--0.9-mRNA-1
Gene.31991::T01.PB11568::g.31991::m.31991	maker-1138_84937_47984_84937--0.10-mRNA-1;snap_masked-3869_36972_4542_36972--0.4-mRNA-1;maker-14054_7807--0.7-mRNA-1
Gene.16767::T01.PB6666::g.16767::m.16767	maker-562_50833--0.18-mRNA-1
Gene.1672::T01.PB847::g.1672::m.1672	maker-330_141358_1_54767--0.17-mRNA-1
Gene.108136::T01.PB28250::g.108136::m.108136	maker-521_51714--0.18-mRNA-1;maker-4238_38364--0.6-mRNA-1;augustus_masked-1848_48608--0.0-mRNA-1
Gene.79201::T01.PB21234::g.79201::m.79201	maker-1635_60832_27161_60832--0.14-mRNA-1;augustus_masked-4233_36373_1_34109--0.1-mRNA-1
Gene.100773::T01.PB26790::g.100773::m.100773	maker-78_78152_41408_78152--0.20-mRNA-1;maker-9169_14308--0.8-mRNA-1;augustus_masked-3625_39946--0.0-mRNA-1
Gene.88779::T01.PB24264::g.88779::m.88779	maker-12073_26592--0.5-mRNA-1
Gene.377::T01.PB193::g.377::m.377	augustus_masked-3469_73181--0.4-mRNA-1;maker-2261_48706--0.14-mRNA-1;augustus_masked-2836_43182_1_5156--0.0-mRNA-1;augustus_masked-9619_41766_1_8000--0.1-mRNA-1;augustus_masked-6188_41218--0.2-mRNA-1;augustus_masked-1658_81533--0.3-mRNA-1;augustus_masked-788_50963_25242_31664--0.0-mRNA-1;augustus_masked-4671_45271--0.1-mRNA-1;augustus_masked-4560_109096--0.3-mRNA-1
Gene.27401::T01.PB10328::g.27401::m.27401	maker-2445_35592--0.18-mRNA-1;augustus_masked-1479_61160--0.7-mRNA-1;augustus_masked-3806_32105--0.2-mRNA-1;maker-15698_6058--0.5-mRNA-1
Gene.22037::T01.PB8537::g.22037::m.22037	augustus_masked-1507_213155_1_80823--0.1-mRNA-1;augustus_masked-8023_25944--0.0-mRNA-1;maker-13517_20544--0.8-mRNA-1
Gene.87164::T01.PB23834::g.87164::m.87164	snap_masked-6349_29830_1_26229--0.7-mRNA-1;augustus_masked-8064_27307--0.0-mRNA-1;maker-1782_37217_24523_37217--0.3-mRNA-1;maker-5319_84790--0.27-mRNA-1
Gene.44145::T01.PB14680::g.44145::m.44145	maker-9574_15550--0.5-mRNA-1;maker-6542_45948_1_22202--0.13-mRNA-1;maker-4489_103608_1_90572--0.8-mRNA-1;maker-7348_25924--0.7-mRNA-1;maker-2524_84961--0.14-mRNA-1;maker-9534_56027_1_48141--0.3-mRNA-1;augustus_masked-2557_49741--0.0-mRNA-1
Gene.59861::T01.PB17587::g.59861::m.59861	augustus_masked-2173_82169--0.3-mRNA-1;maker-10326_28857--0.7-mRNA-1
Gene.5341::T01.PB2309::g.5341::m.5341	maker-866_75614--0.17-mRNA-1;maker-4999_56840--0.7-mRNA-1
Gene.28975::T01.PB10769::g.28975::m.28975	snap_masked-2476_82634--0.15-mRNA-1;maker-2524_84961--0.13-mRNA-1;augustus_masked-9997_24869--0.1-mRNA-1;maker-6871_27096_1_8499--0.3-mRNA-1;maker-4309_53627_19838_53627--0.17-mRNA-1;maker-9534_56027_1_48141--0.3-mRNA-1
Gene.33840::T01.PB12048::g.33840::m.33840	maker-521_51714--0.16-mRNA-1;augustus_masked-5291_37828_1_27411--0.0-mRNA-1;maker-2760_32120--0.9-mRNA-1
Gene.34587::T01.PB12252::g.34587::m.34587	maker-556_176654_68489_143241--0.17-mRNA-1;maker-16287_15709--0.13-mRNA-1;maker-363_185605_29369_185605--0.59-mRNA-1
Gene.85897::T01.PB23470::g.85897::m.85897	augustus_masked-425_82070--0.3-mRNA-1;snap_masked-4566_65323--0.11-mRNA-1;maker-4156_25305--0.9-mRNA-1;maker-1271_59590_1_33183--0.7-mRNA-1;maker-2941_35397--0.8-mRNA-1;augustus_masked-13247_8718--0.0-mRNA-1;maker-596_54177_1_47620--0.13-mRNA-1
Gene.15191::T01.PB6057::g.15191::m.15191	maker-9923_18074--0.21-mRNA-1
Gene.29591::T01.PB10933::g.29591::m.29591	augustus_masked-10265_13936--0.2-mRNA-1;maker-11925_10350--0.5-mRNA-1;maker-106_87687_1_75123--0.30-mRNA-1;maker-10027_16716--0.10-mRNA-1
Gene.108076::T01.PB28237::g.108076::m.108076	maker-554_58037_1_48017--0.3-mRNA-1;maker-4540_35270--0.10-mRNA-1
Gene.30341::T01.PB11126::g.30341::m.30341	maker-852_85648--0.28-mRNA-1;maker-2471_60098--0.12-mRNA-1
Gene.49075::T01.PB15588::g.49075::m.49075	maker-257_195290_1_44990--0.9-mRNA-1
Gene.56776::T01.PB17014::g.56776::m.56776	maker-7420_17360--0.7-mRNA-1;maker-1062_123407--0.27-mRNA-1;maker-12965_9791--0.5-mRNA-1
Gene.13007::T01.PB5243::g.13007::m.13007	augustus_masked-9493_25506_12344_25506--0.0-mRNA-1;maker-1528_117499_1_17794--0.3-mRNA-1;augustus_masked-8769_19774--0.0-mRNA-1;maker-794_82340_1_5844--0.4-mRNA-1;maker-1807_35874_3582_35874--0.8-mRNA-1;maker-2007_113584--0.32-mRNA-1;maker-16648_7236--0.7-mRNA-1;maker-7730_53428_3192_53428--0.7-mRNA-1;augustus_masked-7730_53428_3192_53428--0.1-mRNA-1
Gene.89782::T01.PB24530::g.89782::m.89782	maker-144_106455_1_96758--0.15-mRNA-1;augustus_masked-8447_22551--0.4-mRNA-1;augustus_masked-1517_38573--0.0-mRNA-1
Gene.12951::T01.PB5221::g.12951::m.12951	maker-1157_42876--0.8-mRNA-1;maker-4110_48715_6797_48715--0.21-mRNA-1;augustus_masked-8086_24399--0.0-mRNA-1
Gene.11587::T01.PB4672::g.11587::m.11587	maker-6379_22494--0.11-mRNA-1;maker-3048_142803_1_90033--0.22-mRNA-1;maker-18831_6374--0.3-mRNA-1;maker-13437_21787--0.10-mRNA-1;maker-14136_7722--0.5-mRNA-1
Gene.34079::T01.PB12118::g.34079::m.34079	augustus_masked-1862_52495--0.1-mRNA-1;augustus_masked-666_77002--0.4-mRNA-1
Gene.73616::T01.PB20161::g.73616::m.73616	maker-4334_124732_33149_124732--0.44-mRNA-1
Gene.9291::T01.PB3809::g.9291::m.9291	snap_masked-12209_27961--0.2-mRNA-1;maker-5078_35114--0.15-mRNA-1;maker-406_105241--0.21-mRNA-1
Gene.41066::T01.PB13880::g.41066::m.41066	maker-11725_22941--0.3-mRNA-1
Gene.72883::T01.PB20025::g.72883::m.72883	maker-4434_24501_1137_24501--0.11-mRNA-1
Gene.38037::T01.PB13111::g.38037::m.38037	augustus_masked-5879_43924--0.0-mRNA-1;augustus_masked-5637_30226_16489_30226--0.0-mRNA-1;maker-13936_7937--0.6-mRNA-1;snap_masked-6681_57198--0.14-mRNA-1;augustus_masked-7031_62848--0.5-mRNA-1;maker-3665_104686_59853_104686--0.21-mRNA-1;maker-9680_13508_2448_13508--0.3-mRNA-1;maker-4496_62737--0.30-mRNA-1;maker-62_81873--0.14-mRNA-1;maker-3353_112666_337_112666--0.27-mRNA-1;augustus_masked-6224_…
Gene.29290::T01.PB10857::g.29290::m.29290	snap_masked-8025_47385--0.5-mRNA-1;maker-7378_32301_1_19521--0.10-mRNA-1;maker-909_90964--0.23-mRNA-1;maker-13684_10129--0.4-mRNA-1;maker-3690_37469--0.28-mRNA-1;augustus_masked-10345_22165--0.1-mRNA-1;maker-4855_23297--0.3-mRNA-1
Gene.8711::T01.PB3594::g.8711::m.8711	maker-8371_15621--0.5-mRNA-1;maker-2242_192819_1_84401--0.16-mRNA-1;maker-4865_49823--0.24-mRNA-1;maker-1989_119051--0.28-mRNA-1;augustus_masked-15979_14043--0.0-mRNA-1;maker-3894_61059_1_55346--0.8-mRNA-1;maker-15231_11465--0.3-mRNA-1
Gene.26079::T01.PB9948::g.26079::m.26079	maker-2810_76832_1_55107--0.15-mRNA-1;maker-5432_61084--0.18-mRNA-1;maker-397_84592_1_30490--0.7-mRNA-1;maker-2907_29915--0.6-mRNA-1;maker-3080_80871_1_50954--0.26-mRNA-1;maker-11770_30287--0.9-mRNA-1;augustus_masked-1723_77604_53070_77604--0.0-mRNA-1;maker-562_50833--0.16-mRNA-1;augustus_masked-1982_40264--0.1-mRNA-1
Gene.24348::T01.PB9302::g.24348::m.24348	maker-2909_144160--0.22-mRNA-1;snap_masked-1587_74145--0.19-mRNA-1;snap_masked-11057_12252--0.3-mRNA-1
Gene.23675::T01.PB9076::g.23675::m.23675	maker-5929_102044_53984_87295--0.16-mRNA-1;maker-4012_30483--0.17-mRNA-1;maker-4253_42190_1_10121--0.3-mRNA-1;maker-4020_63924--0.26-mRNA-1
Gene.19196::T01.PB7591::g.19196::m.19196	augustus_masked-5231_64621_1_46206--0.7-mRNA-1;maker-1433_43132--0.13-mRNA-1;maker-8605_42378--0.23-mRNA-1;maker-3075_71524--0.27-mRNA-1;maker-4894_51449--0.27-mRNA-1;maker-1943_80407--0.21-mRNA-1;maker-858_81231--0.27-mRNA-1
Gene.17738::T01.PB7041::g.17738::m.17738	maker-13329_9339--0.2-mRNA-1
Gene.98569::T01.PB26339::g.98569::m.98569	augustus_masked-13735_8190--0.0-mRNA-1;augustus_masked-5252_56298--0.0-mRNA-1;maker-1915_128496_1_83646--0.6-mRNA-1;maker-5244_62410--0.7-mRNA-1;augustus_masked-2676_50419--0.2-mRNA-1;augustus_masked-38_86877_74836_86877--0.0-mRNA-1;maker-9519_13723_1_11313--0.2-mRNA-1;snap_masked-4857_38896--0.3-mRNA-1;augustus_masked-426_64739--0.1-mRNA-1;maker-8308_15723--0.6-mRNA-1;augustus_masked-59_161599--…
Gene.14092::T01.PB5645::g.14092::m.14092	maker-1530_57864--0.8-mRNA-1;maker-3948_25992--0.6-mRNA-1
Gene.65479::T01.PB18675::g.65479::m.65479	maker-12353_10778--0.6-mRNA-1;maker-13512_20244--0.11-mRNA-1;snap_masked-2524_84961--0.7-mRNA-1;snap_masked-8105_16094--0.3-mRNA-1;maker-4897_83592_21735_83592--0.26-mRNA-1;augustus_masked-16862_6612--0.0-mRNA-1;maker-7749_18375--0.10-mRNA-1
Gene.65004::T01.PB18586::g.65004::m.65004	augustus_masked-3391_67432_1_58016--0.2-mRNA-1;maker-6775_43863_1_37464--0.8-mRNA-1
Gene.74437::T01.PB20322::g.74437::m.74437	maker-558_74532--0.12-mRNA-1
Gene.27689::T01.PB10405::g.27689::m.27689	maker-8750_14973--0.5-mRNA-1
Gene.74318::T01.PB20298::g.74318::m.74318	augustus_masked-5106_22583--0.2-mRNA-1;snap_masked-1675_38615--0.2-mRNA-1;maker-3371_35200_21853_35200--0.6-mRNA-1;maker-407_64324_26401_64324--0.12-mRNA-1;augustus_masked-12898_44828--0.2-mRNA-1;maker-2049_137814_90310_137814--0.10-mRNA-1;maker-1229_99470_21441_99470--0.29-mRNA-1;maker-467_159167_65140_159167--0.16-mRNA-1;augustus_masked-12001_31492--0.0-mRNA-1;maker-305_150607_1_96761--0.28-mRN…
Gene.26898::T01.PB10185::g.26898::m.26898	maker-3009_40708--0.15-mRNA-1;maker-1013_58948_1_28550--0.14-mRNA-1;maker-2472_90466--0.24-mRNA-1;maker-7020_22436--0.14-mRNA-1;maker-538_86745--0.18-mRNA-1;maker-3269_62300_1_44794--0.18-mRNA-1;augustus_masked-8461_29212--0.2-mRNA-1
Gene.79983::T01.PB21420::g.79983::m.79983	snap_masked-15025_11710--0.2-mRNA-1;maker-3173_83014--0.9-mRNA-1;maker-909_90964--0.24-mRNA-1;maker-2627_84771--0.21-mRNA-1
Gene.53031::T01.PB16321::g.53031::m.53031	maker-9928_26679--0.20-mRNA-1;maker-2183_115667_1_99605--0.37-mRNA-1;maker-1959_74633_61606_74633--0.10-mRNA-1;maker-3658_43983_1_40863--0.16-mRNA-1;maker-7553_21929--0.17-mRNA-1;maker-7180_17834--0.4-mRNA-1
Gene.13244::T01.PB5335::g.13244::m.13244	maker-4082_68655--0.3-mRNA-1;maker-4497_26190--0.9-mRNA-1;maker-93_120850_53139_120850--0.16-mRNA-1;augustus_masked-11013_17644--0.0-mRNA-1;maker-521_51714--0.15-mRNA-1;maker-5058_59740--0.19-mRNA-1;maker-41_86143--0.31-mRNA-1;maker-5119_38941_8308_18207--0.6-mRNA-1;maker-3932_26032--0.3-mRNA-1;maker-8664_28091--0.9-mRNA-1;maker-4004_64430--0.13-mRNA-1;augustus_masked-3472_117202--0.5-mRNA-1;snap…
Gene.16896::T01.PB6712::g.16896::m.16896	snap_masked-1524_124923_6579_93108--0.5-mRNA-1
Gene.34855::T01.PB12316::g.34855::m.34855	maker-5531_81357_19580_81357--0.18-mRNA-1;augustus_masked-275_125414--0.1-mRNA-1;maker-7692_86855--0.27-mRNA-1;snap_masked-1877_151397--0.12-mRNA-1;maker-185_166305_86201_125711--0.15-mRNA-1;maker-3361_94962_8270_94962--0.46-mRNA-1
Gene.14240::T01.PB5702::g.14240::m.14240	maker-6892_45739--0.10-mRNA-1;maker-12791_37737--0.9-mRNA-1
Gene.14447::T01.PB5775::g.14447::m.14447	augustus_masked-5398_74576_1_41175--0.4-mRNA-1;maker-2206_128209--0.41-mRNA-1;maker-13677_14920--0.8-mRNA-1
Gene.38016::T01.PB13105::g.38016::m.38016	maker-5954_51337_1_19364--0.24-mRNA-1;maker-4419_24538--0.8-mRNA-1;maker-857_45350--0.29-mRNA-1;maker-2684_47845--0.7-mRNA-1;maker-2778_68027--0.21-mRNA-1;maker-13771_23244_12510_23244--0.6-mRNA-1;maker-6479_28456--0.8-mRNA-1;maker-709_59170--0.16-mRNA-1;maker-7496_86577_10799_86577--0.11-mRNA-1
Gene.5335::T01.PB2307::g.5335::m.5335	maker-6491_19206--0.13-mRNA-1;augustus_masked-2455_70442--0.2-mRNA-1;maker-255_85387--0.31-mRNA-1;maker-13152_13401--0.6-mRNA-1;maker-9039_25553--0.4-mRNA-1;snap_masked-3820_48329--0.9-mRNA-1;maker-806_246320--0.26-mRNA-1;maker-5891_26691--0.7-mRNA-1;maker-4353_45038--0.19-mRNA-1;maker-1014_44289--0.13-mRNA-1
Gene.100118::T01.PB26655::g.100118::m.100118	maker-5637_30226_11210_16478--0.5-mRNA-1;maker-2091_34071--0.22-mRNA-1
Gene.14483::T01.PB5789::g.14483::m.14483	augustus_masked-2951_34106_1_21262--0.0-mRNA-1;maker-5058_59740--0.19-mRNA-1;maker-7192_81550--0.22-mRNA-1;maker-7732_33366--0.3-mRNA-1;maker-5512_73846_22048_50961--0.15-mRNA-1;maker-7192_81550--0.20-mRNA-1;augustus_masked-3472_117202--0.5-mRNA-1;maker-949_65033--0.19-mRNA-1;maker-3608_70578--0.27-mRNA-1;maker-7192_81550--0.30-mRNA-1
Gene.45038::T01.PB14851::g.45038::m.45038	maker-1825_91902--0.16-mRNA-1
Gene.111375::T01.PB28827::g.111375::m.111375	maker-734_47292--0.14-mRNA-1;maker-10202_44466--0.13-mRNA-1
Gene.5175::T01.PB2246::g.5175::m.5175	maker-16287_15709--0.13-mRNA-1;maker-363_185605_29369_185605--0.59-mRNA-1;maker-556_176654_68489_143241--0.17-mRNA-1
Gene.54822::T01.PB16647::g.54822::m.54822	maker-12083_18315--0.3-mRNA-1
Gene.4051::T01.PB1824::g.4051::m.4051	maker-6061_61569--0.15-mRNA-1;maker-730_70169_1_61128--0.20-mRNA-1;maker-3170_94954--0.32-mRNA-1;maker-2670_45107--0.20-mRNA-1
Gene.47419::T01.PB15280::g.47419::m.47419	augustus_masked-13240_14519--0.0-mRNA-1;maker-12951_9035--0.2-mRNA-1;maker-6135_62339--0.4-mRNA-1;maker-1863_207941_1_19175--0.3-mRNA-1;maker-1375_65040_37041_65040--0.3-mRNA-1;maker-8503_21150--0.5-mRNA-1;maker-4376_62568--0.22-mRNA-1;maker-10550_27092_1_25072--0.7-mRNA-1;maker-5295_70083_1_48585--0.12-mRNA-1;maker-9574_15550--0.5-mRNA-1;maker-2042_72377--0.37-mRNA-1;maker-2986_93999--0.24-mRNA-…
Gene.8498::T01.PB3510::g.8498::m.8498	augustus_masked-4566_65323--0.0-mRNA-1;maker-425_82070--0.14-mRNA-1;augustus_masked-4156_25305--0.0-mRNA-1;maker-1271_59590_1_33183--0.8-mRNA-1
Gene.92680::T01.PB25206::g.92680::m.92680	maker-2982_67467_1_54687--0.18-mRNA-1;augustus_masked-281_64801--0.6-mRNA-1
Gene.2613::T01.PB1256::g.2613::m.2613	maker-1821_45764_1_33112--0.12-mRNA-1;augustus_masked-3112_33255--0.1-mRNA-1;maker-9068_30271_1_15812--0.12-mRNA-1;maker-5910_28494_19092_28494--0.9-mRNA-1
Gene.5672::T01.PB2440::g.5672::m.5672	snap_masked-2995_87253_8860_87253--0.6-mRNA-1;maker-122_233858_51800_95857--0.16-mRNA-1
Gene.26920::T01.PB10192::g.26920::m.26920	maker-13110_13112--0.3-mRNA-1;maker-6620_67640--0.18-mRNA-1;maker-10778_11902--0.7-mRNA-1
Gene.7831::T01.PB3253::g.7831::m.7831	maker-51_142804_40788_142804--0.17-mRNA-1;maker-2797_32035--0.10-mRNA-1;maker-12674_20021--0.6-mRNA-1
Gene.102321::T01.PB27097::g.102321::m.102321	maker-4435_30991--0.9-mRNA-1;maker-7555_25305--0.9-mRNA-1
Gene.85476::T01.PB23361::g.85476::m.85476	maker-2765_52009--0.10-mRNA-1;maker-366_97115_1_55101--0.26-mRNA-1;maker-200_63660_17073_63660--0.17-mRNA-1;augustus_masked-3913_74091--0.7-mRNA-1;augustus_masked-4115_30088--0.0-mRNA-1;augustus_masked-1046_42786_16595_42786--0.0-mRNA-1;maker-826_45800--0.13-mRNA-1;maker-6026_63601--0.10-mRNA-1;maker-5465_43311--0.14-mRNA-1;augustus_masked-8500_33737--0.0-mRNA-1
Gene.86917::T01.PB23765::g.86917::m.86917	maker-204_79049--0.14-mRNA-1
Gene.89066::T01.PB24340::g.89066::m.89066	maker-503_53082--0.17-mRNA-1;maker-565_97722--0.20-mRNA-1;maker-91_101822_1_50364--0.13-mRNA-1;maker-8556_40245--0.11-mRNA-1
Gene.6906::T01.PB2901::g.6906::m.6906	augustus_masked-5032_58928--0.0-mRNA-1;maker-1241_52283--0.4-mRNA-1;maker-732_76508--0.18-mRNA-1;maker-772_115741_8726_35126--0.11-mRNA-1;augustus_masked-4947_47593--0.2-mRNA-1;maker-4075_80877--0.27-mRNA-1;maker-695_117562_23326_59072--0.13-mRNA-1;maker-6481_19233--0.8-mRNA-1;maker-1624_156807_18951_95023--0.10-mRNA-1;snap_masked-385_97504--0.32-mRNA-1;augustus_masked-1369_70413_1_58786--0.1-mRN…
Gene.86475::T01.PB23639::g.86475::m.86475	snap_masked-12929_19043--0.7-mRNA-1;maker-227_222339_48761_71102--0.11-mRNA-1;maker-8715_19568--0.10-mRNA-1;maker-792_142693_67812_128633--0.29-mRNA-1;maker-792_142693_1_67801--0.22-mRNA-1;maker-4492_68594--0.22-mRNA-1;maker-7286_30428--0.13-mRNA-1
Gene.65141::T01.PB18614::g.65141::m.65141	snap_masked-14663_7148--0.1-mRNA-1;maker-5234_27609_1_18054--0.7-mRNA-1
Gene.193::T01.PB97::g.193::m.193	snap_masked-15119_6657--0.4-mRNA-1;maker-8766_62208--0.16-mRNA-1
Gene.14233::T01.PB5699::g.14233::m.14233	augustus_masked-16585_6076--0.1-mRNA-1;maker-3930_66466_25548_66466--0.17-mRNA-1;maker-9055_51033_18495_51033--0.17-mRNA-1;maker-500_52247_3964_29592--0.7-mRNA-1;maker-1640_53276--0.10-mRNA-1;maker-7082_25357--0.20-mRNA-1;maker-9612_26835--0.10-mRNA-1
Gene.64377::T01.PB18467::g.64377::m.64377	maker-6135_62339--0.4-mRNA-1;maker-1863_207941_1_19175--0.3-mRNA-1;maker-1375_65040_37041_65040--0.3-mRNA-1;maker-8503_21150--0.5-mRNA-1;augustus_masked-13240_14519--0.0-mRNA-1;maker-4376_62568--0.22-mRNA-1;maker-10550_27092_1_25072--0.7-mRNA-1;maker-12951_9035--0.2-mRNA-1;maker-5295_70083_1_48585--0.12-mRNA-1;maker-2986_93999--0.24-mRNA-1;maker-9574_15550--0.5-mRNA-1;maker-2524_84961--0.13-mRNA-…
Gene.82843::T01.PB22475::g.82843::m.82843	augustus_masked-4008_61295_37134_61295--0.2-mRNA-1;augustus_masked-3850_43878_1_37733--0.2-mRNA-1;maker-5370_70554_1_42262--0.6-mRNA-1
Gene.3599::T01.PB1660::g.3599::m.3599	maker-8486_33309_1_26141--0.8-mRNA-1;maker-5217_29947--0.7-mRNA-1
Gene.86748::T01.PB23718::g.86748::m.86748	maker-4540_35270--0.7-mRNA-1
Gene.309::T01.PB158::g.309::m.309	maker-1636_52466--0.31-mRNA-1;maker-3685_77493_1_74632--0.26-mRNA-1
Gene.84945::T01.PB23203::g.84945::m.84945	maker-13441_8502--0.5-mRNA-1
Gene.18550::T01.PB7341::g.18550::m.18550	maker-2390_70952--0.31-mRNA-1;maker-6440_29721--0.34-mRNA-1
Gene.13398::T01.PB5395::g.13398::m.13398	maker-2397_156957_57521_156957--0.32-mRNA-1
Gene.69640::T01.PB19432::g.69640::m.69640	maker-5894_52331--0.18-mRNA-1
Gene.2585::T01.PB1246::g.2585::m.2585	maker-2418_91136_1_29320--0.5-mRNA-1;maker-11317_11150--0.2-mRNA-1;snap_masked-10921_14910--0.2-mRNA-1;maker-3043_45455_35937_45455--0.4-mRNA-1
Gene.62625::T01.PB18125::g.62625::m.62625	maker-4358_53871--0.23-mRNA-1;augustus_masked-8783_65131--0.1-mRNA-1;maker-9484_16511--0.12-mRNA-1;maker-56_112025_68458_112025--0.9-mRNA-1;maker-526_123776_90956_123776--0.4-mRNA-1;maker-1593_51416--0.28-mRNA-1;maker-6243_47735--0.10-mRNA-1;maker-1462_70315--0.17-mRNA-1;maker-6829_44207--0.8-mRNA-1;maker-3801_46508--0.7-mRNA-1
Gene.97087::T01.PB26052::g.97087::m.97087	snap_masked-16900_7946--0.1-mRNA-1;augustus_masked-1281_98844--0.0-mRNA-1
Gene.58622::T01.PB17358::g.58622::m.58622	maker-12336_18521--0.4-mRNA-1
Gene.19493::T01.PB7689::g.19493::m.19493	maker-8219_69088--0.31-mRNA-1
Gene.94347::T01.PB25506::g.94347::m.94347	maker-3749_115439_1_111432--0.38-mRNA-1;maker-3348_28055--0.3-mRNA-1;maker-6181_19899--0.10-mRNA-1;maker-7442_36251--0.18-mRNA-1
Gene.34909::T01.PB12330::g.34909::m.34909	augustus_masked-3115_58093--0.1-mRNA-1
Gene.59288::T01.PB17476::g.59288::m.59288	snap_masked-2273_52291_1_37004--0.17-mRNA-1
Gene.40495::T01.PB13735::g.40495::m.40495	maker-10326_28857--0.8-mRNA-1;maker-7785_16657--0.2-mRNA-1;maker-7071_55472_1_28049--0.14-mRNA-1;snap_masked-5768_32830_8470_28237--0.5-mRNA-1;maker-12384_13819--0.9-mRNA-1;maker-4706_55424--0.9-mRNA-1;maker-5016_80393--0.30-mRNA-1
Gene.115::T01.PB56::g.115::m.115	augustus_masked-89_108234_65318_108234--0.0-mRNA-1
Gene.42440::T01.PB14251::g.42440::m.42440	augustus_masked-15151_10862--0.0-mRNA-1;augustus_masked-5166_106207--0.2-mRNA-1;augustus_masked-1412_82403--0.0-mRNA-1
Gene.8467::T01.PB3497::g.8467::m.8467	maker-4391_64065--0.16-mRNA-1
Gene.28940::T01.PB10758::g.28940::m.28940	maker-6263_53049_21776_53049--0.8-mRNA-1;maker-6215_24564--0.10-mRNA-1;maker-11396_72312_12544_72312--0.10-mRNA-1;maker-10608_12136--0.5-mRNA-1;augustus_masked-1982_40264--0.1-mRNA-1;augustus_masked-163_138561_15563_115813--0.1-mRNA-1;maker-6267_19695--0.6-mRNA-1;maker-6589_21291--0.7-mRNA-1;augustus_masked-10689_34792--0.3-mRNA-1;augustus_masked-221_65585--0.0-mRNA-1;maker-5324_21918_1_21014--0.…
Gene.39093::T01.PB13391::g.39093::m.39093	maker-4856_27351--0.8-mRNA-1;maker-7669_18700--0.10-mRNA-1;maker-11541_15895--0.8-mRNA-1;maker-6072_28548--0.11-mRNA-1;augustus_masked-228_84174_1_71174--0.0-mRNA-1;augustus_masked-9610_29020--0.0-mRNA-1;maker-740_85816_39161_74892--0.18-mRNA-1;maker-7101_21001--0.11-mRNA-1;maker-4027_67724_1_47827--0.16-mRNA-1
Gene.79903::T01.PB21400::g.79903::m.79903	maker-1434_41564_1_39581--0.4-mRNA-1;maker-1378_50912_1_35137--0.6-mRNA-1;maker-10408_32839--0.5-mRNA-1
Gene.34306::T01.PB12173::g.34306::m.34306	maker-195_116027_39446_116027--0.17-mRNA-1;maker-4103_51869--0.21-mRNA-1;maker-3370_71774--0.15-mRNA-1;maker-1245_94884--0.34-mRNA-1;maker-1599_128698_5733_126104--0.23-mRNA-1;maker-690_120129--0.25-mRNA-1;maker-1464_85916_1_65131--0.12-mRNA-1
Gene.25690::T01.PB9815::g.25690::m.25690	augustus_masked-10068_12920--0.0-mRNA-1;maker-1724_61932_1_43627--0.14-mRNA-1;maker-11457_32584--0.17-mRNA-1;augustus_masked-44_85308--0.2-mRNA-1;augustus_masked-37_86939--0.5-mRNA-1;maker-6614_45393--0.12-mRNA-1
Gene.15814::T01.PB6288::g.15814::m.15814	maker-1550_142954--0.38-mRNA-1;maker-3314_89104_1_73229--0.16-mRNA-1
Gene.65493::T01.PB18679::g.65493::m.65493	maker-770_46781--0.10-mRNA-1;augustus_masked-5568_40180--0.2-mRNA-1
Gene.20082::T01.PB7886::g.20082::m.20082	maker-3053_113345--0.24-mRNA-1
Gene.27567::T01.PB10373::g.27567::m.27567	maker-8219_69088--0.42-mRNA-1
Gene.34387::T01.PB12197::g.34387::m.34387	maker-6918_63388--0.25-mRNA-1;maker-4956_38741--0.19-mRNA-1;maker-885_80331_5210_80331--0.28-mRNA-1
Gene.60586::T01.PB17721::g.60586::m.60586	maker-8515_20368--0.4-mRNA-1;maker-252_104555--0.23-mRNA-1;maker-6997_61138_20544_61138--0.5-mRNA-1;maker-330_141358_55072_115426--0.23-mRNA-1
Gene.70759::T01.PB19639::g.70759::m.70759	maker-9094_14423--0.7-mRNA-1
Gene.90180::T01.PB24636::g.90180::m.90180	maker-16137_5618--0.2-mRNA-1;maker-7415_17369--0.9-mRNA-1;augustus_masked-111_200682_1_54961--0.2-mRNA-1
Gene.97815::T01.PB26190::g.97815::m.97815	maker-122_233858_1_49825--0.25-mRNA-1;maker-1857_56046--0.7-mRNA-1
Gene.49163::T01.PB15606::g.49163::m.49163	maker-1555_40243--0.9-mRNA-1;maker-160_150265--0.31-mRNA-1;maker-14299_22334_1_21017--0.8-mRNA-1;maker-1014_44289--0.17-mRNA-1;augustus_masked-4353_45038--0.0-mRNA-1;augustus_masked-6506_25097--0.1-mRNA-1;maker-11724_10607--0.5-mRNA-1;augustus_masked-6200_56478_1_42187--0.1-mRNA-1
Gene.20118::T01.PB7900::g.20118::m.20118	maker-4433_49357--0.13-mRNA-1;snap_masked-2271_42235--0.5-mRNA-1
Gene.6785::T01.PB2854::g.6785::m.6785	maker-601_49820--0.31-mRNA-1
Gene.30309::T01.PB11115::g.30309::m.30309	maker-13296_21936--0.3-mRNA-1;maker-499_72518_26534_72518--0.12-mRNA-1;maker-9785_13324--0.7-mRNA-1;maker-12045_30556_1_10551--0.7-mRNA-1;augustus_masked-1405_39010_6496_39010--0.1-mRNA-1
Gene.103533::T01.PB27335::g.103533::m.103533	maker-15_138008_71656_138008--0.8-mRNA-1;maker-6994_73997--0.8-mRNA-1;maker-11068_18272_1_15008--0.10-mRNA-1;augustus_masked-401_89596_8299_89596--0.8-mRNA-1
Gene.32332::T01.PB11656::g.32332::m.32332	maker-9624_23914--0.15-mRNA-1;augustus_masked-5133_28503--0.0-mRNA-1;maker-8137_56985_13231_56985--0.9-mRNA-1;maker-2628_40860--0.12-mRNA-1;augustus_masked-11464_12338--0.0-mRNA-1;augustus_masked-13716_8214--0.3-mRNA-1;maker-7022_25352--0.6-mRNA-1;maker-7672_52255_25407_52255--0.13-mRNA-1;maker-1073_93010_1_82060--0.26-mRNA-1
Gene.11826::T01.PB4763::g.11826::m.11826	augustus_masked-15925_14812--0.0-mRNA-1;maker-4251_26570--0.17-mRNA-1;maker-236_161086_1_30980--0.13-mRNA-1;maker-4387_56389--0.22-mRNA-1;maker-11156_48481_1_35176--0.6-mRNA-1;augustus_masked-14181_9306--0.0-mRNA-1
Gene.13691::T01.PB5498::g.13691::m.13691	maker-8148_16004--0.5-mRNA-1;maker-3727_32414--0.6-mRNA-1
Gene.78291::T01.PB21062::g.78291::m.78291	maker-3876_70709_19609_70709--0.15-mRNA-1;maker-172_125982--0.43-mRNA-1;maker-821_55410--0.9-mRNA-1;maker-10834_22385--0.11-mRNA-1;augustus_masked-1087_149629_1_102621--0.2-mRNA-1;maker-10941_16749--0.6-mRNA-1;maker-3181_86406--0.16-mRNA-1;snap_masked-3878_89399--0.10-mRNA-1;maker-1999_75268--0.19-mRNA-1;maker-666_77002--0.34-mRNA-1;maker-8080_27233_1_22866--0.14-mRNA-1;maker-4486_99901_47813_999…
Gene.25388::T01.PB9689::g.25388::m.25388	maker-4738_51347--0.12-mRNA-1;maker-1314_121211_18692_121211--0.36-mRNA-1;maker-14964_9500--0.4-mRNA-1;maker-6219_62506_1_58168--0.27-mRNA-1;maker-4712_33638--0.11-mRNA-1;maker-4548_43652--0.11-mRNA-1;maker-1296_69203--0.24-mRNA-1;maker-3180_44324--0.12-mRNA-1;maker-2345_91167_1_56833--0.27-mRNA-1;maker-7556_19829--0.4-mRNA-1;maker-10242_22181--0.5-mRNA-1;maker-1566_110997_1_91635--0.15-mRNA-1;ma…
Gene.32211::T01.PB11625::g.32211::m.32211	augustus_masked-4860_79558--0.0-mRNA-1
Gene.27164::T01.PB10262::g.27164::m.27164	maker-10491_22173--0.16-mRNA-1
Gene.77804::T01.PB20968::g.77804::m.77804	augustus_masked-7376_67971--0.0-mRNA-1;maker-100_130502_58849_101088--0.11-mRNA-1;maker-5141_22465--0.4-mRNA-1;maker-13226_24414--0.7-mRNA-1;augustus_masked-8796_14906_1_9226--0.0-mRNA-1;maker-4845_59419--0.11-mRNA-1;maker-137_169337_16108_62979--0.8-mRNA-1;maker-5404_57015--0.17-mRNA-1;augustus_masked-2896_31709--0.3-mRNA-1;maker-3572_77641--0.17-mRNA-1;augustus_masked-1533_71023_1_62296--0.1-mR…
Gene.106653::T01.PB27941::g.106653::m.106653	maker-8429_25640--0.8-mRNA-1;maker-3835_48393_1_40800--0.8-mRNA-1;maker-84_85830--0.22-mRNA-1
Gene.18871::T01.PB7461::g.18871::m.18871	maker-8148_16004--0.5-mRNA-1;maker-3727_32414--0.6-mRNA-1
Gene.3609::T01.PB1664::g.3609::m.3609	snap_masked-3326_163038_127214_163038--0.12-mRNA-1;snap_masked-12469_9655--0.1-mRNA-1;maker-2823_45964--0.14-mRNA-1;maker-8966_22251--0.10-mRNA-1
Gene.110727::T01.PB28758::g.110727::m.110727	maker-1759_75807_11696_75807--0.26-mRNA-1;augustus_masked-600_50423_1_38534--0.1-mRNA-1
Gene.8527::T01.PB3522::g.8527::m.8527	maker-1950_122214--0.37-mRNA-1;maker-270_114793_18121_114793--0.21-mRNA-1;augustus_masked-8472_37329--0.2-mRNA-1;maker-1636_52466--0.26-mRNA-1;maker-1636_52466--0.25-mRNA-1;maker-1636_52466--0.38-mRNA-1;maker-823_49169--0.8-mRNA-1;maker-5016_80393--0.22-mRNA-1;maker-5484_44431--0.7-mRNA-1;maker-7390_101512--0.17-mRNA-1;maker-193_77746_1_44426--0.12-mRNA-1;maker-6833_22948--0.7-mRNA-1;maker-2699_4…
Gene.83504::T01.PB22697::g.83504::m.83504	maker-4465_31845--0.15-mRNA-1;maker-932_103699_74803_103699--0.17-mRNA-1;maker-5380_111841_1_76035--0.8-mRNA-1;maker-2696_54466--0.8-mRNA-1;maker-6361_35374--0.15-mRNA-1;maker-8002_29487--0.18-mRNA-1;augustus_masked-9180_14289--0.4-mRNA-1;maker-13950_7918--0.4-mRNA-1;maker-7674_16868--0.12-mRNA-1;maker-7007_34864--0.9-mRNA-1;maker-5554_44204--0.21-mRNA-1;maker-6003_21545--0.7-mRNA-1;maker-4196_51…
Gene.15955::T01.PB6344::g.15955::m.15955	maker-8685_34090_5403_34090--0.3-mRNA-1;maker-3654_84268_1_29649--0.7-mRNA-1;maker-82_118251_14939_113286--0.49-mRNA-1;maker-186_132168--0.57-mRNA-1;maker-12614_11773--0.5-mRNA-1;augustus_masked-1170_55172--0.3-mRNA-1;maker-10843_36907--0.23-mRNA-1
Gene.98175::T01.PB26261::g.98175::m.98175	maker-2359_38112--0.12-mRNA-1
Gene.32343::T01.PB11659::g.32343::m.32343	maker-3828_35906_5207_35906--0.10-mRNA-1;maker-2125_91236_1_32062--0.5-mRNA-1;maker-12860_17627--0.3-mRNA-1;maker-463_86493_63173_86493--0.10-mRNA-1;maker-775_76330_1_50682--0.9-mRNA-1
Gene.28875::T01.PB10741::g.28875::m.28875	maker-8750_14973--0.5-mRNA-1
Gene.4565::T01.PB2017::g.4565::m.4565	maker-4168_43291--0.14-mRNA-1;maker-11345_14514--0.5-mRNA-1
Gene.49577::T01.PB15679::g.49577::m.49577	augustus_masked-7324_38355--0.0-mRNA-1;maker-8205_15903--0.9-mRNA-1;maker-5139_28083--0.4-mRNA-1;maker-2507_52035--0.10-mRNA-1
Gene.10710::T01.PB4329::g.10710::m.10710	snap_masked-2330_45860--0.5-mRNA-1;maker-7682_45402--0.3-mRNA-1;maker-4300_63398--0.18-mRNA-1;maker-1391_39094--0.7-mRNA-1;maker-375_138258--0.43-mRNA-1;augustus_masked-658_327369_37229_327369--1.2-mRNA-1;maker-6511_56321--0.25-mRNA-1;maker-12144_21316--0.16-mRNA-1
Gene.41331::T01.PB13947::g.41331::m.41331	snap_masked-1982_40264--0.24-mRNA-1
Gene.49124::T01.PB15596::g.49124::m.49124	maker-7624_34014--0.10-mRNA-1;maker-9094_14423--0.7-mRNA-1;maker-1270_76741_1_57334--0.15-mRNA-1;maker-6975_45238--0.9-mRNA-1
Gene.3880::T01.PB1759::g.3880::m.3880	maker-2497_79975--0.16-mRNA-1;maker-185_166305_1_86052--0.18-mRNA-1
Gene.22995::T01.PB8857::g.22995::m.22995	maker-11541_15895--0.8-mRNA-1;augustus_masked-4881_85109--0.1-mRNA-1;maker-8774_38573_8768_38573--0.3-mRNA-1;maker-6072_28548--0.11-mRNA-1;maker-128_71590_1_30304--0.10-mRNA-1;augustus_masked-228_84174_1_71174--0.0-mRNA-1;augustus_masked-9610_29020--0.0-mRNA-1;maker-2363_37600_1_21783--0.11-mRNA-1;maker-5913_80142--0.24-mRNA-1;maker-1079_143737_20190_143737--0.31-mRNA-1;maker-7101_21001--0.11-mRN…
Gene.29522::T01.PB10913::g.29522::m.29522	maker-11952_10315--0.8-mRNA-1;snap_masked-332_217539_25887_166699--0.23-mRNA-1;maker-6921_19173--0.7-mRNA-1;maker-7103_25798--0.6-mRNA-1;maker-129_139110_33092_139110--0.20-mRNA-1;maker-948_67506_5719_67506--0.16-mRNA-1;maker-2294_56056--0.33-mRNA-1;maker-1154_107502--0.41-mRNA-1;augustus_masked-4276_24959--0.1-mRNA-1;maker-85_242909_210233_242909--0.6-mRNA-1;maker-2357_53999--0.15-mRNA-1;maker-2…
Gene.90651::T01.PB24760::g.90651::m.90651	augustus_masked-421_63994--0.0-mRNA-1
Gene.2181::T01.PB1094::g.2181::m.2181	maker-8430_39672_1_32770--0.9-mRNA-1;maker-2060_79917--0.11-mRNA-1;augustus_masked-10388_28535--0.0-mRNA-1
Gene.6677::T01.PB2811::g.6677::m.6677	maker-5325_82154--0.4-mRNA-1;augustus_masked-10794_15087--0.0-mRNA-1
Gene.28706::T01.PB10693::g.28706::m.28706	maker-643_81115--0.20-mRNA-1;maker-5095_44023--0.4-mRNA-1;maker-9822_22048--0.5-mRNA-1;maker-1486_48536--0.8-mRNA-1;maker-1486_48536--0.9-mRNA-1;maker-9454_13828--0.5-mRNA-1;maker-6063_35147--0.9-mRNA-1;maker-14971_11834--0.5-mRNA-1;maker-12632_9432--0.3-mRNA-1;maker-301_101604_1_46284--0.20-mRNA-1;maker-8893_14747_4745_14747--0.2-mRNA-1;maker-13545_25002--0.2-mRNA-1;augustus_masked-133_79056_1_1…
Gene.32405::T01.PB11674::g.32405::m.32405	maker-320_76903_1_36078--0.9-mRNA-1;maker-3987_48312--0.11-mRNA-1;maker-1567_75124--0.24-mRNA-1;maker-7281_44490_1_36746--0.10-mRNA-1;maker-304_58416_1_49054--0.16-mRNA-1;maker-2308_59809--0.16-mRNA-1;maker-2980_127287--0.28-mRNA-1;augustus_masked-2518_76266--0.3-mRNA-1;augustus_masked-2766_82614--0.3-mRNA-1
Gene.4465::T01.PB1979::g.4465::m.4465	maker-1682_161869--0.51-mRNA-1
Gene.108337::T01.PB28288::g.108337::m.108337	maker-8829_57141--0.13-mRNA-1
Gene.21569::T01.PB8384::g.21569::m.21569	maker-5438_99442--0.46-mRNA-1
Gene.80206::T01.PB21448::g.80206::m.80206	augustus_masked-902_129336_33169_129336--0.6-mRNA-1;maker-13167_8807--0.5-mRNA-1;augustus_masked-11898_45359_26363_45359--0.0-mRNA-1;maker-4004_64430--0.12-mRNA-1;maker-1290_109740_1_71624--0.24-mRNA-1;maker-4925_55298_1_43594--0.16-mRNA-1;maker-2372_45843_1_17944--0.5-mRNA-1;maker-1705_63644--0.18-mRNA-1;maker-10759_41675--0.11-mRNA-1;maker-4424_60577--0.42-mRNA-1;augustus_masked-5350_114608--0.…
Gene.20099::T01.PB7893::g.20099::m.20099	maker-11134_24905--0.8-mRNA-1;augustus_masked-2979_49365--0.1-mRNA-1
Gene.100829::T01.PB26801::g.100829::m.100829	maker-17689_25247_1_23131--0.4-mRNA-1;maker-12846_9953--0.2-mRNA-1;maker-1738_63558--0.13-mRNA-1;augustus_masked-11107_25796--0.3-mRNA-1;maker-13936_7937--0.6-mRNA-1;augustus_masked-5637_30226_16489_30226--0.0-mRNA-1;maker-5187_32693--0.5-mRNA-1;maker-1508_101750_1079_101750--0.15-mRNA-1
Gene.99838::T01.PB26598::g.99838::m.99838	augustus_masked-1585_68116--0.0-mRNA-1;snap_masked-5439_21644--0.2-mRNA-1;maker-10772_22291--0.4-mRNA-1;maker-3264_36234--0.8-mRNA-1
Gene.51556::T01.PB16051::g.51556::m.51556	maker-8650_19615--0.7-mRNA-1;maker-2748_124162_1_92622--0.18-mRNA-1;maker-14810_6990--0.4-mRNA-1;maker-3812_85206--0.10-mRNA-1;snap_masked-11054_31728--0.3-mRNA-1;augustus_masked-11049_28781--0.1-mRNA-1;maker-2302_70504_1_67286--0.18-mRNA-1;maker-1437_79564--0.26-mRNA-1;augustus_masked-464_78415--0.5-mRNA-1;maker-94_183086_1_133957--0.40-mRNA-1
Gene.29309::T01.PB10862::g.29309::m.29309	maker-78_78152_1_33716--0.15-mRNA-1;maker-3795_91524_1_58274--0.11-mRNA-1;maker-847_106166_1_15462--0.5-mRNA-1;maker-8398_50169--0.8-mRNA-1;maker-1959_74633_1_61253--0.27-mRNA-1;snap_masked-2622_81337--0.12-mRNA-1
Gene.17142::T01.PB6809::g.17142::m.17142	maker-7136_82462--0.24-mRNA-1;maker-3228_39929_15337_34390--0.9-mRNA-1;maker-7102_64174--0.22-mRNA-1;maker-4148_102074_28330_102074--0.15-mRNA-1;maker-3130_33279_9201_33279--0.3-mRNA-1
Gene.9793::T01.PB3993::g.9793::m.9793	maker-658_327369_37229_327369--1.61-mRNA-1;maker-782_107824--0.32-mRNA-1
Gene.17794::T01.PB7062::g.17794::m.17794	maker-2860_108989_85137_108989--0.5-mRNA-1;maker-1173_166881_1_148987--0.46-mRNA-1
Gene.81346::T01.PB21907::g.81346::m.81346	maker-1555_40243--0.8-mRNA-1;maker-160_150265--0.30-mRNA-1;maker-1578_101067--0.20-mRNA-1;maker-2287_33001--0.8-mRNA-1;maker-167_150672_37650_150672--0.15-mRNA-1;maker-2023_178164_1_105203--0.28-mRNA-1;maker-872_135813--0.19-mRNA-1;maker-14871_8997--0.4-mRNA-1;maker-642_247055_61232_247055--0.49-mRNA-1;augustus_masked-7965_16330--0.0-mRNA-1;maker-4383_74933_11269_23623--0.4-mRNA-1;maker-3601_2847…
Gene.17621::T01.PB6991::g.17621::m.17621	maker-1712_38725_17188_38725--0.5-mRNA-1;maker-2861_70121--0.21-mRNA-1;maker-6814_20369--0.4-mRNA-1;snap_masked-1259_49792_1_20100--0.7-mRNA-1
Gene.16532::T01.PB6571::g.16532::m.16532	maker-1873_55075_1_17374--0.3-mRNA-1;maker-8276_37489--0.9-mRNA-1;maker-5246_89484_1_43580--0.3-mRNA-1;augustus_masked-10229_15062--0.1-mRNA-1;maker-10270_13586--0.6-mRNA-1;maker-2091_34071--0.15-mRNA-1
Gene.76804::T01.PB20759::g.76804::m.76804	maker-8940_30998_15512_30998--0.5-mRNA-1;augustus_masked-4338_41246_1_16131--0.0-mRNA-1;augustus_masked-763_107678_1_52386--0.1-mRNA-1;maker-2023_178164_148082_178164--0.2-mRNA-1;snap_masked-3685_77493_1_74632--0.16-mRNA-1;maker-9051_47051--0.16-mRNA-1;maker-122_233858_200983_233858--0.18-mRNA-1;augustus_masked-7418_36667--0.1-mRNA-1;maker-12769_9271--0.5-mRNA-1;maker-2662_42953--0.19-mRNA-1;make…
Gene.89241::T01.PB24390::g.89241::m.89241	maker-11302_11170--0.7-mRNA-1
Gene.24206::T01.PB9252::g.24206::m.24206	maker-2028_90139--0.16-mRNA-1;maker-85_242909_45720_103444--0.9-mRNA-1
Gene.14424::T01.PB5768::g.14424::m.14424	augustus_masked-6466_95077_16202_46958--0.0-mRNA-1;maker-6783_25222--0.8-mRNA-1;maker-1181_55040--0.10-mRNA-1;snap_masked-6782_73892_8723_73892--0.12-mRNA-1;augustus_masked-8211_39676--0.0-mRNA-1;maker-1749_90394--0.17-mRNA-1
Gene.47532::T01.PB15300::g.47532::m.47532	maker-3586_108446--0.32-mRNA-1
Gene.8457::T01.PB3492::g.8457::m.8457	maker-363_185605_29369_185605--0.52-mRNA-1;maker-10031_28014--0.4-mRNA-1;snap_masked-6589_21291--0.3-mRNA-1;maker-240_82374--0.17-mRNA-1;maker-5488_36611--0.11-mRNA-1;maker-2750_44874--0.11-mRNA-1;maker-8905_15862--0.4-mRNA-1;maker-19064_11889--0.3-mRNA-1;maker-2219_56013--0.2-mRNA-1;maker-10955_28937_1_26789--0.2-mRNA-1;maker-6222_19793--0.16-mRNA-1;maker-6778_32108--0.5-mRNA-1;maker-3833_64415-…
Gene.63941::T01.PB18388::g.63941::m.63941	maker-6192_35406--0.9-mRNA-1;snap_masked-741_174596_1_127217--0.30-mRNA-1;augustus_masked-4021_72454--0.1-mRNA-1;augustus_masked-4066_25586--0.1-mRNA-1
Gene.107239::T01.PB28061::g.107239::m.107239	maker-5575_21322--0.7-mRNA-1
Gene.51119::T01.PB15972::g.51119::m.51119	maker-3696_78713_9345_78713--0.20-mRNA-1;maker-1434_41564_1_39581--0.4-mRNA-1;maker-1378_50912_1_35137--0.6-mRNA-1;maker-10408_32839--0.5-mRNA-1
Gene.97807::T01.PB26188::g.97807::m.97807	maker-1095_69318--0.20-mRNA-1;maker-10201_41736--0.9-mRNA-1
Gene.804::T01.PB412::g.804::m.804	maker-330_141358_55072_115426--0.15-mRNA-1;maker-2165_54405--0.5-mRNA-1
Gene.42205::T01.PB14176::g.42205::m.42205	maker-14044_7817--0.5-mRNA-1;augustus_masked-2970_79012--0.4-mRNA-1
Gene.3930::T01.PB1778::g.3930::m.3930	maker-1326_64440--0.31-mRNA-1;maker-1291_104540--0.30-mRNA-1;maker-3717_52468--0.15-mRNA-1;maker-7314_37042--0.15-mRNA-1
Gene.24677::T01.PB9412::g.24677::m.24677	maker-1996_92459_23995_92459--0.22-mRNA-1
Gene.108457::T01.PB28311::g.108457::m.108457	snap_masked-9939_18673--0.9-mRNA-1
Gene.82242::T01.PB22251::g.82242::m.82242	maker-158_104160--0.48-mRNA-1
Gene.57397::T01.PB17134::g.57397::m.57397	maker-896_94244--0.27-mRNA-1;maker-9505_67392_37534_67392--0.3-mRNA-1;maker-8490_19766--0.10-mRNA-1;maker-14176_7677--0.2-mRNA-1;augustus_masked-11500_15808--0.2-mRNA-1;maker-727_113138_1_57292--0.30-mRNA-1;augustus_masked-3640_43307--0.0-mRNA-1;maker-5270_24076--0.5-mRNA-1;maker-1780_39850--0.25-mRNA-1
Gene.37333::T01.PB12933::g.37333::m.37333	maker-1276_89025--0.44-mRNA-1;maker-72_224505_1_150602--0.27-mRNA-1;maker-2515_31814--0.3-mRNA-1;maker-1913_38607--0.6-mRNA-1;maker-157_82001--0.25-mRNA-1;maker-2681_83559--0.22-mRNA-1
Gene.821::T01.PB421::g.821::m.821	snap_masked-342_101117--0.9-mRNA-1;augustus_masked-1739_67043--0.2-mRNA-1
Gene.3649::T01.PB1675::g.3649::m.3649	maker-16001_5754--0.4-mRNA-1
Gene.56904::T01.PB17037::g.56904::m.56904	maker-2407_33003--0.10-mRNA-1;maker-287_106810--0.22-mRNA-1
Gene.1903::T01.PB958::g.1903::m.1903	maker-6582_22539_7935_22539--0.4-mRNA-1
Gene.102787::T01.PB27190::g.102787::m.102787	maker-1173_166881_1_148987--0.45-mRNA-1;maker-2860_108989_85137_108989--0.8-mRNA-1
Gene.12836::T01.PB5173::g.12836::m.12836	maker-9_228178_146170_214423--0.12-mRNA-1;maker-10473_17561--0.2-mRNA-1;maker-698_62196--0.26-mRNA-1
Gene.100481::T01.PB26725::g.100481::m.100481	maker-9823_13252--0.13-mRNA-1
Gene.6166::T01.PB2613::g.6166::m.6166	maker-7683_50822--0.16-mRNA-1
Gene.16297::T01.PB6473::g.16297::m.16297	augustus_masked-740_85816_74903_85816--0.2-mRNA-1
Gene.13261::T01.PB5344::g.13261::m.13261	maker-2869_37187_1_26316--0.6-mRNA-1
Gene.19277::T01.PB7616::g.19277::m.19277	maker-5897_69612_10405_69612--0.15-mRNA-1;maker-8469_54095--0.13-mRNA-1;maker-6117_22623--0.18-mRNA-1;maker-3504_93656--0.31-mRNA-1;augustus_masked-11628_18127_1_11092--0.2-mRNA-1
Gene.95264::T01.PB25694::g.95264::m.95264	augustus_masked-2566_52144_1_42282--0.2-mRNA-1;maker-4836_62259--0.24-mRNA-1
Gene.82680::T01.PB22406::g.82680::m.82680	maker-2651_52336--0.14-mRNA-1
Gene.16459::T01.PB6542::g.16459::m.16459	maker-12500_19717--0.4-mRNA-1;maker-4221_123201_26907_61181--0.5-mRNA-1;maker-3749_115439_1_111432--0.40-mRNA-1;maker-1059_42662--0.7-mRNA-1;maker-8463_15467--0.8-mRNA-1;maker-12374_10791--0.7-mRNA-1;augustus_masked-2788_48923_1_16025--0.2-mRNA-1;maker-2387_81538_23468_81538--0.8-mRNA-1
Gene.33938::T01.PB12078::g.33938::m.33938	maker-1763_38405--0.21-mRNA-1
Gene.73442::T01.PB20127::g.73442::m.73442	maker-4933_43300--0.14-mRNA-1;maker-12702_11311--0.5-mRNA-1
Gene.69010::T01.PB19314::g.69010::m.69010	maker-6215_24564--0.12-mRNA-1;augustus_masked-4572_84144--0.0-mRNA-1;augustus_masked-113_93920_53299_93920--0.0-mRNA-1;maker-5429_21665--0.12-mRNA-1;maker-1127_49483--0.13-mRNA-1;maker-2599_35835--0.12-mRNA-1
Gene.97723::T01.PB26173::g.97723::m.97723	maker-444_155985_36654_132600--0.15-mRNA-1;maker-438_114784--0.40-mRNA-1;maker-1890_102674_1_89591--0.23-mRNA-1;augustus_masked-1060_69047--0.3-mRNA-1;maker-2188_89484--0.25-mRNA-1;maker-2836_43182_5167_43182--0.2-mRNA-1;maker-1447_44123--0.11-mRNA-1
Gene.15299::T01.PB6097::g.15299::m.15299	maker-2609_73817_1_15995--0.7-mRNA-1;maker-8265_19123--0.5-mRNA-1;maker-1166_103097--0.44-mRNA-1;maker-443_107958--0.30-mRNA-1;maker-1419_40521--0.17-mRNA-1
Gene.29855::T01.PB11002::g.29855::m.29855	maker-115_112643--0.36-mRNA-1;maker-1815_35797--0.29-mRNA-1;maker-12601_39984--0.7-mRNA-1;maker-12060_24819--0.6-mRNA-1
Gene.39178::T01.PB13411::g.39178::m.39178	maker-7325_21575--0.4-mRNA-1;maker-6691_25103--0.6-mRNA-1;maker-5122_39635--0.13-mRNA-1;maker-10112_29801--0.5-mRNA-1
Gene.89978::T01.PB24582::g.89978::m.89978	maker-2770_65147_30072_65147--0.4-mRNA-1;maker-3487_125744_39211_125744--0.11-mRNA-1;maker-3452_29666--0.8-mRNA-1;augustus_masked-6677_18832--0.1-mRNA-1;augustus_masked-3653_75995_1_52804--0.6-mRNA-1;maker-7626_138923_20364_138923--0.50-mRNA-1;maker-292_64610_36005_64610--0.10-mRNA-1;maker-1192_111655--0.15-mRNA-1;augustus_masked-1102_70720--0.4-mRNA-1
Gene.8698::T01.PB3589::g.8698::m.8698	maker-3118_45540--0.16-mRNA-1;snap_masked-689_49272--0.6-mRNA-1
Gene.19465::T01.PB7679::g.19465::m.19465	maker-3586_108446--0.31-mRNA-1
Gene.15977::T01.PB6351::g.15977::m.15977	maker-1286_80987--0.18-mRNA-1;maker-1785_36039_15552_36039--0.2-mRNA-1;maker-1800_69807--0.18-mRNA-1;maker-1576_152106--0.44-mRNA-1;maker-10670_26987--0.3-mRNA-1;snap_masked-2324_92523_1_38052--0.1-mRNA-1
Gene.36576::T01.PB12747::g.36576::m.36576	maker-5867_33767_4206_33767--0.6-mRNA-1;maker-5118_22549--0.4-mRNA-1;maker-8497_40586--0.14-mRNA-1;maker-1206_60135--0.10-mRNA-1;maker-5528_79980_1_63384--0.17-mRNA-1;augustus_masked-3509_31676--0.2-mRNA-1;maker-1343_64943--0.8-mRNA-1;maker-2072_34197--0.21-mRNA-1;maker-1654_121200_64590_121200--0.35-mRNA-1;maker-1702_105185--0.34-mRNA-1;augustus_masked-898_270382_95505_270382--0.13-mRNA-1
Gene.99116::T01.PB26443::g.99116::m.99116	maker-1705_63644--0.14-mRNA-1;maker-4925_55298_1_43594--0.17-mRNA-1
Gene.25142::T01.PB9589::g.25142::m.25142	maker-7082_25357--0.20-mRNA-1;augustus_masked-3880_53971_31553_53971--0.1-mRNA-1;maker-3930_66466_25548_66466--0.17-mRNA-1;maker-4603_45262_1_36931--0.12-mRNA-1;maker-2210_136953_87670_136953--0.18-mRNA-1
Gene.25910::T01.PB9888::g.25910::m.25910	maker-106_87687_1_75123--0.33-mRNA-1;maker-2922_74691--0.40-mRNA-1;maker-9473_18826--0.15-mRNA-1
Gene.60843::T01.PB17767::g.60843::m.60843	maker-1659_61959_10026_42124--0.12-mRNA-1
Gene.1585::T01.PB801::g.1585::m.1585	maker-4893_23209--0.13-mRNA-1;maker-6440_29721--0.21-mRNA-1
Gene.31803::T01.PB11513::g.31803::m.31803	maker-786_116475_11495_116475--0.36-mRNA-1;augustus_masked-3721_39990--0.2-mRNA-1;maker-1702_105185--0.36-mRNA-1;maker-5595_32918--0.10-mRNA-1
Gene.10474::T01.PB4237::g.10474::m.10474	maker-1682_161869--0.44-mRNA-1;maker-2653_74405_46133_74405--0.4-mRNA-1
Gene.88288::T01.PB24134::g.88288::m.88288	maker-10_183847--0.42-mRNA-1
Gene.100612::T01.PB26756::g.100612::m.100612	maker-1438_96971_1_18829--0.8-mRNA-1;maker-131_151436_128904_151436--0.9-mRNA-1;maker-1671_162286_70489_162286--0.46-mRNA-1
Gene.81199::T01.PB21848::g.81199::m.81199	maker-2593_62928--0.17-mRNA-1;maker-15947_5813--0.9-mRNA-1;maker-1923_110651_61985_110651--0.15-mRNA-1;maker-6091_42775--0.19-mRNA-1;augustus_masked-267_114822_1_95280--0.6-mRNA-1;maker-305_150607_1_96761--0.30-mRNA-1;maker-2943_57021_1_54570--0.20-mRNA-1;maker-6471_61148_1_23229--0.4-mRNA-1;maker-4294_44771--0.11-mRNA-1
Gene.28149::T01.PB10539::g.28149::m.28149	maker-8002_29487--0.20-mRNA-1;maker-2193_69497--0.26-mRNA-1;maker-3304_28206--0.8-mRNA-1;maker-2351_35519_1_29989--0.11-mRNA-1;maker-4313_37762--0.11-mRNA-1;maker-2465_102741--0.45-mRNA-1;maker-2431_94611--0.25-mRNA-1;augustus_masked-3500_87802--0.1-mRNA-1;maker-1438_96971_18840_96971--0.19-mRNA-1;maker-3643_40140_23893_40140--0.6-mRNA-1;maker-2992_111838_13402_111838--0.40-mRNA-1;maker-6099_8628…
Gene.78920::T01.PB21184::g.78920::m.78920	snap_masked-993_125124_112360_125124--0.4-mRNA-1
Gene.100381::T01.PB26705::g.100381::m.100381	augustus_masked-4767_33371--0.0-mRNA-1;augustus_masked-4976_127102--0.2-mRNA-1
Gene.70218::T01.PB19537::g.70218::m.70218	maker-460_72219--0.11-mRNA-1;maker-6412_33188_1_13488--0.3-mRNA-1;maker-1869_35454--0.11-mRNA-1;maker-625_101397_6977_101397--0.39-mRNA-1
Gene.16575::T01.PB6586::g.16575::m.16575	augustus_masked-10665_37011--0.1-mRNA-1;maker-3323_68357--0.22-mRNA-1;maker-82_118251_14939_113286--0.48-mRNA-1;maker-1953_95802--0.24-mRNA-1
Gene.39383::T01.PB13463::g.39383::m.39383	maker-2485_57258--0.16-mRNA-1;maker-635_50044_1_46751--0.19-mRNA-1;maker-12239_28635--0.13-mRNA-1
Gene.87337::T01.PB23878::g.87337::m.87337	maker-3459_67942_22560_67942--0.24-mRNA-1;maker-11000_16223--0.6-mRNA-1;maker-9273_16394--0.11-mRNA-1;augustus_masked-61_146550_1_141110--0.0-mRNA-1;maker-12558_21995--0.6-mRNA-1
Gene.28714::T01.PB10696::g.28714::m.28714	maker-6113_20041--0.5-mRNA-1;maker-3281_77620_48123_60973--0.10-mRNA-1;maker-11333_46605--0.27-mRNA-1;snap_masked-7595_31849--0.10-mRNA-1;maker-10301_45078--0.17-mRNA-1;maker-2074_77281--0.25-mRNA-1;snap_masked-847_106166_93244_106166--0.3-mRNA-1
Gene.96301::T01.PB25900::g.96301::m.96301	maker-5251_25427_1_5963--0.3-mRNA-1;maker-7518_18361--0.2-mRNA-1;maker-4309_53627_19838_53627--0.17-mRNA-1;maker-12803_11383--0.4-mRNA-1;maker-1405_39010_6496_39010--0.13-mRNA-1;maker-6781_26676--0.16-mRNA-1
Gene.13150::T01.PB5296::g.13150::m.13150	maker-3111_53922--0.11-mRNA-1;maker-7807_59829--0.19-mRNA-1;maker-6367_77997_1_27540--0.11-mRNA-1;maker-6338_44803--0.12-mRNA-1
Gene.88526::T01.PB24195::g.88526::m.88526	maker-12231_17688--0.4-mRNA-1;maker-13025_28643--0.7-mRNA-1;augustus_masked-1204_69317--0.2-mRNA-1
Gene.67219::T01.PB19000::g.67219::m.67219	maker-5820_35907--0.8-mRNA-1
Gene.89112::T01.PB24354::g.89112::m.89112	augustus_masked-867_52336--0.1-mRNA-1;maker-3540_78475--0.16-mRNA-1
Gene.6084::T01.PB2582::g.6084::m.6084	augustus_masked-4351_24731--0.2-mRNA-1
Gene.44461::T01.PB14742::g.44461::m.44461	snap_masked-2431_94611--0.9-mRNA-1;maker-9206_14241--0.2-mRNA-1
Gene.79585::T01.PB21313::g.79585::m.79585	maker-7771_55560_1_42572--0.8-mRNA-1;augustus_masked-7801_27842--0.0-mRNA-1;augustus_masked-7363_34179--0.1-mRNA-1;maker-4344_45112_1_31735--0.26-mRNA-1;maker-3040_51615--0.21-mRNA-1;maker-2494_31908--0.7-mRNA-1;maker-5464_35205--0.14-mRNA-1;maker-3606_27120--0.5-mRNA-1;maker-8979_22740--0.15-mRNA-1;maker-7633_27777--0.10-mRNA-1;maker-8534_35636--0.14-mRNA-1;maker-6697_26896--0.2-mRNA-1;maker-305…
Gene.37406::T01.PB12951::g.37406::m.37406	maker-2408_75868--0.19-mRNA-1;maker-131_151436_1_128893--0.22-mRNA-1
Gene.76111::T01.PB20633::g.76111::m.76111	maker-1612_76838_60774_76838--0.5-mRNA-1;maker-202_96355_1_76500--0.17-mRNA-1;maker-269_119597_1_110165--0.23-mRNA-1;augustus_masked-625_101397_6977_101397--0.2-mRNA-1;maker-1470_132925--0.41-mRNA-1;maker-337_137824--0.29-mRNA-1;maker-7559_17094--0.11-mRNA-1;maker-923_105541_10960_105541--0.40-mRNA-1
Gene.26582::T01.PB10094::g.26582::m.26582	maker-5204_59108--0.16-mRNA-1;augustus_masked-14129_50760_40786_50760--0.9-mRNA-1;augustus_masked-1982_40264--0.2-mRNA-1;augustus_masked-512_89388--0.1-mRNA-1;maker-6580_19033--0.11-mRNA-1;maker-3994_128556_23311_72895--0.4-mRNA-1;maker-12522_10774--0.2-mRNA-1;maker-4466_33236--0.19-mRNA-1;maker-3944_77889_1_53141--0.2-mRNA-1;augustus_masked-9861_14161--0.0-mRNA-1;maker-5630_25567--0.9-mRNA-1;mak…
Gene.1851::T01.PB930::g.1851::m.1851	maker-1297_83378--0.12-mRNA-1;maker-5165_25100--0.6-mRNA-1;maker-229_72775--0.17-mRNA-1;maker-1549_131796--0.20-mRNA-1;maker-11860_12184--0.5-mRNA-1
Gene.950::T01.PB484::g.950::m.950	maker-11138_15675--0.12-mRNA-1;augustus_masked-3379_66425--0.0-mRNA-1;maker-395_77190--0.24-mRNA-1;maker-104_74335_26975_48195--0.9-mRNA-1;maker-2129_55464--0.19-mRNA-1;augustus_masked-629_62522--0.1-mRNA-1;maker-1742_40277_1_16241--0.6-mRNA-1;maker-472_67138--0.16-mRNA-1;maker-6094_25960_1_10894--0.2-mRNA-1
Gene.39847::T01.PB13580::g.39847::m.39847	augustus_masked-7646_24559--0.1-mRNA-1;augustus_masked-5197_36955--0.3-mRNA-1;maker-5683_73460_46547_73460--0.3-mRNA-1;maker-6_140895_23857_140895--0.38-mRNA-1;maker-2286_59906_1_21958--0.7-mRNA-1
Gene.65416::T01.PB18661::g.65416::m.65416	snap_masked-9002_65778--0.5-mRNA-1
Gene.43540::T01.PB14545::g.43540::m.43540	maker-4424_60577--0.42-mRNA-1;maker-4004_64430--0.12-mRNA-1;augustus_masked-902_129336_33169_129336--0.6-mRNA-1;maker-4925_55298_1_43594--0.16-mRNA-1;maker-1290_109740_1_71624--0.24-mRNA-1;maker-2372_45843_1_17944--0.5-mRNA-1;maker-10759_41675--0.11-mRNA-1;maker-1705_63644--0.18-mRNA-1;maker-13167_8807--0.5-mRNA-1;augustus_masked-11898_45359_26363_45359--0.0-mRNA-1;augustus_masked-5350_114608--0.…
Gene.85234::T01.PB23293::g.85234::m.85234	maker-10838_39424--0.5-mRNA-1;maker-11227_31940_1_17964--0.8-mRNA-1;maker-3800_62640_19428_62640--0.29-mRNA-1
Gene.87614::T01.PB23957::g.87614::m.87614	maker-1241_52283--0.4-mRNA-1;augustus_masked-5032_58928--0.0-mRNA-1;snap_masked-385_97504--0.32-mRNA-1;maker-772_115741_8726_35126--0.11-mRNA-1;maker-732_76508--0.18-mRNA-1;maker-695_117562_23326_59072--0.13-mRNA-1;maker-4075_80877--0.27-mRNA-1;maker-6481_19233--0.8-mRNA-1;maker-7626_138923_20364_138923--0.54-mRNA-1;maker-12674_20021--0.6-mRNA-1;augustus_masked-1369_70413_1_58786--0.1-mRNA-1;make…
Gene.40739::T01.PB13798::g.40739::m.40739	maker-13850_11181--0.3-mRNA-1
Gene.25442::T01.PB9714::g.25442::m.25442	maker-366_97115_1_55101--0.25-mRNA-1;maker-2765_52009--0.14-mRNA-1;maker-1032_50740--0.8-mRNA-1;maker-2154_45631--0.26-mRNA-1;maker-200_63660_17073_63660--0.21-mRNA-1;augustus_masked-1287_91104_1_88559--0.1-mRNA-1;augustus_masked-401_89596_8299_89596--0.8-mRNA-1;maker-15_138008_71656_138008--0.8-mRNA-1;maker-6994_73997--0.8-mRNA-1
Gene.71997::T01.PB19854::g.71997::m.71997	maker-3289_76008--0.16-mRNA-1;maker-626_61415_1_48447--0.23-mRNA-1;maker-3155_55118--0.20-mRNA-1
Gene.84694::T01.PB23111::g.84694::m.84694	augustus_masked-3882_57425_1_45433--0.3-mRNA-1;augustus_masked-1503_158543--0.10-mRNA-1;snap_masked-5099_53725--0.8-mRNA-1;augustus_masked-9325_54154_43816_54154--0.1-mRNA-1;augustus_masked-1043_75177_40022_75177--0.0-mRNA-1;maker-932_103699_74803_103699--0.14-mRNA-1;maker-8637_20098--0.12-mRNA-1;snap_masked-624_62205--0.3-mRNA-1;augustus_masked-10960_12432--0.0-mRNA-1;augustus_masked-2082_34133-…
Gene.107537::T01.PB28119::g.107537::m.107537	maker-4309_53627_19838_53627--0.17-mRNA-1;maker-513_113536--0.24-mRNA-1;maker-1405_39010_6496_39010--0.13-mRNA-1
Gene.9459::T01.PB3874::g.9459::m.9459	maker-5415_46058--0.12-mRNA-1;augustus_masked-3758_120039--0.0-mRNA-1
Gene.42555::T01.PB14282::g.42555::m.42555	augustus_masked-546_153645_1_15419--0.0-mRNA-1;maker-2111_104118--0.31-mRNA-1
Gene.43040::T01.PB14421::g.43040::m.43040	augustus_masked-2553_96102_12521_39947--0.0-mRNA-1;augustus_masked-9453_83871_1_60518--0.1-mRNA-1
Gene.48298::T01.PB15441::g.48298::m.48298	maker-1083_50568_1_14010--0.7-mRNA-1
Gene.63705::T01.PB18340::g.63705::m.63705	maker-4777_23492--0.5-mRNA-1
Gene.71432::T01.PB19758::g.71432::m.71432	snap_masked-2650_142171--0.37-mRNA-1;maker-4323_57056_1_15067--0.13-mRNA-1
Gene.49182::T01.PB15608::g.49182::m.49182	maker-4454_68768_30896_68768--0.3-mRNA-1
Gene.95793::T01.PB25800::g.95793::m.95793	maker-1172_118535--0.13-mRNA-1
Gene.34403::T01.PB12200::g.34403::m.34403	maker-1844_164409_133670_140824--0.3-mRNA-1;maker-13805_8091--0.7-mRNA-1;maker-7293_35601--0.20-mRNA-1;maker-1376_110388_32312_110388--0.28-mRNA-1;maker-520_104690--0.33-mRNA-1;maker-1929_51379_32947_51379--0.11-mRNA-1;augustus_masked-8164_24516--0.1-mRNA-1;maker-6010_47241--0.20-mRNA-1;maker-4267_36057--0.16-mRNA-1;maker-2776_43569--0.7-mRNA-1;maker-5373_41362_1_36395--0.23-mRNA-1;maker-9426_559…
Gene.42921::T01.PB14387::g.42921::m.42921	maker-936_44241--0.16-mRNA-1;snap_masked-537_82056--0.10-mRNA-1;maker-3200_60844_1_33484--0.9-mRNA-1;maker-3273_30035--0.8-mRNA-1
Gene.3876::T01.PB1758::g.3876::m.3876	maker-78_78152_33727_41185--0.4-mRNA-1;maker-11016_18005_1_15552--0.9-mRNA-1
Gene.29678::T01.PB10954::g.29678::m.29678	maker-1574_87548--0.28-mRNA-1
Gene.92090::T01.PB25118::g.92090::m.92090	snap_masked-424_72739--0.7-mRNA-1;augustus_masked-2071_98197--0.6-mRNA-1;maker-20176_6783--0.3-mRNA-1;snap_masked-1592_100688_1_69501--0.12-mRNA-1;maker-12060_24819--0.10-mRNA-1;maker-9407_19030--0.7-mRNA-1;maker-5437_42194_33536_42194--0.4-mRNA-1;snap_masked-15564_6185--0.2-mRNA-1
Gene.91567::T01.PB25001::g.91567::m.91567	maker-15806_13073--0.7-mRNA-1;maker-15852_5907--0.2-mRNA-1
Gene.49652::T01.PB15694::g.49652::m.49652	maker-714_85992--0.16-mRNA-1;maker-75_210160_1_101720--0.21-mRNA-1
Gene.23468::T01.PB9013::g.23468::m.23468	maker-1288_96379_47878_96379--0.9-mRNA-1;maker-1190_66147_1_35879--0.15-mRNA-1;augustus_masked-1003_159786--0.9-mRNA-1;maker-2100_234542_71531_92482--0.6-mRNA-1;maker-7922_19337--0.13-mRNA-1;maker-170_158252_95399_158252--0.29-mRNA-1;maker-706_190962_1_177056--0.37-mRNA-1;maker-8803_35842--0.14-mRNA-1;maker-1499_42350--0.10-mRNA-1;maker-936_44241--0.14-mRNA-1;maker-3587_63138_3298_63138--0.15-mRN…
Gene.68480::T01.PB19219::g.68480::m.68480	maker-9857_20746--0.10-mRNA-1;maker-2650_142171--0.43-mRNA-1
Gene.66419::T01.PB18854::g.66419::m.66419	snap_masked-1982_40264--0.24-mRNA-1
Gene.35094::T01.PB12379::g.35094::m.35094	maker-185_166305_1_86052--0.18-mRNA-1
Gene.71036::T01.PB19688::g.71036::m.71036	maker-2745_83177_47841_83177--0.12-mRNA-1;snap_masked-1049_79277--0.16-mRNA-1;maker-5077_31275--0.6-mRNA-1
Gene.97737::T01.PB26176::g.97737::m.97737	maker-320_76903_1_36078--0.7-mRNA-1;augustus_masked-9249_44525_29879_44525--0.0-mRNA-1
Gene.15906::T01.PB6324::g.15906::m.15906	maker-930_64286_1702_64286--0.12-mRNA-1;maker-7453_36749--0.7-mRNA-1;augustus_masked-5261_24027--0.1-mRNA-1;maker-3453_39972--0.6-mRNA-1;maker-758_68994_1_67128--0.38-mRNA-1;maker-19194_6253--0.2-mRNA-1
Gene.92025::T01.PB25107::g.92025::m.92025	augustus_masked-1068_79472_65962_79472--0.0-mRNA-1;augustus_masked-17791_5956--0.3-mRNA-1
Gene.51890::T01.PB16114::g.51890::m.51890	augustus_masked-3353_112666_337_112666--0.3-mRNA-1;maker-3503_68792--0.14-mRNA-1;snap_masked-635_50044_1_46751--0.13-mRNA-1
Gene.34081::T01.PB12119::g.34081::m.34081	maker-3357_66361--0.24-mRNA-1;maker-2350_99331--0.17-mRNA-1;maker-7009_28752--0.11-mRNA-1;augustus_masked-958_58341--0.2-mRNA-1;maker-332_217539_167622_217539--0.10-mRNA-1
Gene.24675::T01.PB9411::g.24675::m.24675	maker-2932_75712_1_24144--0.7-mRNA-1;maker-8189_18537--0.5-mRNA-1;maker-1880_91213--0.47-mRNA-1;maker-468_158100--0.76-mRNA-1;maker-6508_40704_1_22592--0.21-mRNA-1
Gene.53937::T01.PB16484::g.53937::m.53937	maker-4160_48522--0.18-mRNA-1;maker-3145_35784--0.11-mRNA-1;augustus_masked-10664_21772--0.0-mRNA-1;maker-640_51871_1_37816--0.19-mRNA-1;maker-1481_127950_36904_104141--0.9-mRNA-1;augustus_masked-1432_44599--0.3-mRNA-1;augustus_masked-2086_51445--0.1-mRNA-1;maker-3040_51615--0.18-mRNA-1;maker-8570_15266--0.4-mRNA-1;maker-1021_68173_31012_68173--0.14-mRNA-1
Gene.37596::T01.PB12997::g.37596::m.37596	maker-4010_47570_13463_47570--0.21-mRNA-1;maker-4442_114193_1_39191--0.19-mRNA-1
Gene.80346::T01.PB21506::g.80346::m.80346	maker-7429_24588_1_22470--0.11-mRNA-1
Gene.7333::T01.PB3064::g.7333::m.7333	maker-6012_39688_1_20917--0.10-mRNA-1;maker-2464_38031_1_32277--0.9-mRNA-1;maker-5003_33002--0.10-mRNA-1;maker-5875_45399--0.12-mRNA-1;augustus_masked-4462_25357--0.1-mRNA-1;maker-5526_29864--0.9-mRNA-1;maker-29_101516_50600_101516--0.22-mRNA-1;maker-680_56417--0.13-mRNA-1;maker-1096_75138--0.14-mRNA-1;maker-403_147492--0.37-mRNA-1;maker-3431_27722--0.10-mRNA-1;augustus_masked-5202_68450_26040_68…
Gene.30882::T01.PB11263::g.30882::m.30882	maker-17689_25247_1_23131--0.4-mRNA-1
Gene.55170::T01.PB16712::g.55170::m.55170	augustus_masked-3882_57425_1_45433--0.3-mRNA-1;augustus_masked-1503_158543--0.10-mRNA-1;maker-932_103699_74803_103699--0.14-mRNA-1;augustus_masked-9325_54154_43816_54154--0.1-mRNA-1;snap_masked-5099_53725--0.8-mRNA-1;maker-8637_20098--0.12-mRNA-1;maker-4201_50702--0.17-mRNA-1;maker-5255_122366_1_61057--0.9-mRNA-1;maker-1559_54123--0.18-mRNA-1;maker-2652_46353_8278_31091--0.18-mRNA-1;augustus_mask…
Gene.14044::T01.PB5625::g.14044::m.14044	maker-5968_51745--0.11-mRNA-1;maker-3354_66861--0.10-mRNA-1
Gene.4281::T01.PB1910::g.4281::m.4281	maker-366_97115_1_55101--0.25-mRNA-1;maker-2765_52009--0.14-mRNA-1;maker-1032_50740--0.8-mRNA-1;augustus_masked-1287_91104_1_88559--0.1-mRNA-1;maker-200_63660_17073_63660--0.21-mRNA-1;maker-2154_45631--0.26-mRNA-1;augustus_masked-401_89596_8299_89596--0.8-mRNA-1;snap_masked-8286_33350--0.7-mRNA-1;maker-11068_18272_1_15008--0.10-mRNA-1;maker-4075_80877--0.28-mRNA-1;maker-1643_144276_1_131043--0.43…
Gene.87183::T01.PB23838::g.87183::m.87183	augustus_masked-11506_10898--0.0-mRNA-1
Gene.11423::T01.PB4609::g.11423::m.11423	snap_masked-88_105304_1_77072--0.13-mRNA-1
Gene.86210::T01.PB23561::g.86210::m.86210	maker-3310_115253_1_47781--0.11-mRNA-1;augustus_masked-12459_27617--0.1-mRNA-1;maker-2470_111884_9157_111884--0.30-mRNA-1;maker-12308_17128--0.4-mRNA-1;augustus_masked-2484_70532_44198_70532--0.0-mRNA-1;maker-1239_67143_47633_67143--0.12-mRNA-1;maker-5554_44204--0.20-mRNA-1;maker-12657_9411--0.6-mRNA-1;maker-2193_69497--0.38-mRNA-1;maker-7674_16868--0.11-mRNA-1;snap_masked-2738_62670_1_47900--0.1…
Gene.7616::T01.PB3172::g.7616::m.7616	augustus_masked-4056_121095--0.1-mRNA-1;augustus_masked-612_72836_1_69435--0.5-mRNA-1
Gene.98804::T01.PB26381::g.98804::m.98804	maker-4309_53627_19838_53627--0.17-mRNA-1;maker-6871_27096_1_8499--0.3-mRNA-1;maker-2524_84961--0.13-mRNA-1
Gene.13731::T01.PB5514::g.13731::m.13731	augustus_masked-4046_33242_4129_33242--0.0-mRNA-1;augustus_masked-3472_117202--0.6-mRNA-1;maker-3653_75995_57323_73090--0.9-mRNA-1;maker-3840_68658--0.24-mRNA-1;augustus_masked-5157_46481_1_10336--0.0-mRNA-1
Gene.45217::T01.PB14885::g.45217::m.45217	augustus_masked-16686_9251--0.0-mRNA-1;augustus_masked-2649_154349--0.0-mRNA-1;augustus_masked-11746_19358--0.0-mRNA-1;augustus_masked-2432_124974_1_94081--0.2-mRNA-1;snap_masked-2425_66870--0.8-mRNA-1
Gene.56995::T01.PB17057::g.56995::m.56995	maker-1975_37138--0.7-mRNA-1;maker-1214_41020--0.17-mRNA-1;maker-10154_27109--0.15-mRNA-1;maker-2823_45964--0.13-mRNA-1;maker-1589_83801--0.41-mRNA-1;maker-7372_35076--0.8-mRNA-1;maker-385_97504--0.39-mRNA-1;maker-8966_22251--0.11-mRNA-1;maker-559_71735--0.13-mRNA-1;maker-6843_46369--0.9-mRNA-1;maker-13368_13465--0.2-mRNA-1
Gene.95544::T01.PB25755::g.95544::m.95544	maker-9687_33144--0.6-mRNA-1;maker-4724_38006--0.12-mRNA-1
Gene.1674::T01.PB848::g.1674::m.1674	maker-48_303880--2.41-mRNA-1;maker-5756_100930_21874_99416--0.23-mRNA-1
Gene.7411::T01.PB3094::g.7411::m.7411	maker-1294_82854--0.16-mRNA-1;maker-523_79355--0.28-mRNA-1;maker-4796_43406--0.32-mRNA-1;maker-2567_92546--0.21-mRNA-1;maker-467_159167_65140_159167--0.17-mRNA-1;snap_masked-2111_104118--0.20-mRNA-1;maker-16923_11209--0.3-mRNA-1;maker-6581_41833_1_35389--0.11-mRNA-1;maker-16366_5407--0.2-mRNA-1;maker-1989_119051--0.30-mRNA-1;maker-3434_99153_1_81222--0.26-mRNA-1
Gene.51::T01.PB26::g.51::m.51	maker-8605_42378--0.22-mRNA-1
Gene.65497::T01.PB18680::g.65497::m.65497	maker-8304_32178--0.5-mRNA-1
Gene.9096::T01.PB3734::g.9096::m.9096	maker-3355_61375--0.12-mRNA-1;maker-3458_55470--0.21-mRNA-1;maker-274_96991--0.19-mRNA-1;maker-914_112341_1_64024--0.35-mRNA-1;maker-76_199814--0.65-mRNA-1;augustus_masked-1259_49792_20111_49792--0.0-mRNA-1;maker-11765_11281_1_5944--0.8-mRNA-1;maker-10460_47450_3472_47450--0.11-mRNA-1;maker-935_65019_25145_57513--0.18-mRNA-1;maker-5417_51127_9226_45618--0.2-mRNA-1;augustus_masked-8531_42040_3695_…
Gene.2116::T01.PB1062::g.2116::m.2116	maker-4370_45271--0.9-mRNA-1;maker-2677_66860--0.21-mRNA-1;maker-10200_26136--0.6-mRNA-1;maker-4623_23928--0.4-mRNA-1;maker-165_181472_1_164924--0.20-mRNA-1;augustus_masked-7895_20683--0.0-mRNA-1;maker-2834_30285--0.7-mRNA-1;maker-2604_34138_26280_34138--0.5-mRNA-1;maker-4086_85813--0.18-mRNA-1;maker-3098_63545--0.19-mRNA-1;maker-595_90723_1_68440--0.23-mRNA-1;maker-3224_33295_14355_33295--0.2-mR…
Gene.46875::T01.PB15177::g.46875::m.46875	maker-6215_24564--0.12-mRNA-1;augustus_masked-11107_25796--0.3-mRNA-1;maker-95_213195_49092_213195--0.29-mRNA-1;maker-11320_17241--0.6-mRNA-1;augustus_masked-5637_30226_16489_30226--0.0-mRNA-1;augustus_masked-207_133990_91619_133990--0.0-mRNA-1;maker-5187_32693--0.5-mRNA-1;maker-1508_101750_1079_101750--0.15-mRNA-1;maker-13936_7937--0.6-mRNA-1;augustus_masked-5879_43924--0.0-mRNA-1;maker-8274_157…
Gene.35100::T01.PB12381::g.35100::m.35100	maker-5709_20979--0.15-mRNA-1
Gene.10473::T01.PB4236::g.10473::m.10473	maker-10200_26136--0.6-mRNA-1;maker-2677_66860--0.21-mRNA-1;maker-4623_23928--0.4-mRNA-1;maker-165_181472_1_164924--0.20-mRNA-1;maker-4370_45271--0.9-mRNA-1;maker-2834_30285--0.7-mRNA-1;maker-2604_34138_26280_34138--0.5-mRNA-1;augustus_masked-7895_20683--0.0-mRNA-1;maker-3224_33295_14355_33295--0.2-mRNA-1;maker-3098_63545--0.19-mRNA-1;maker-4086_85813--0.18-mRNA-1;maker-595_90723_1_68440--0.23-mR…
Gene.1314::T01.PB665::g.1314::m.1314	maker-9780_34752--0.2-mRNA-1;maker-3133_54402--0.11-mRNA-1
Gene.11815::T01.PB4759::g.11815::m.11815	maker-4075_80877--0.27-mRNA-1;maker-732_76508--0.18-mRNA-1;maker-772_115741_8726_35126--0.11-mRNA-1;augustus_masked-4947_47593--0.2-mRNA-1;maker-695_117562_23326_59072--0.13-mRNA-1;maker-1241_52283--0.4-mRNA-1;maker-1624_156807_18951_95023--0.10-mRNA-1;maker-6481_19233--0.8-mRNA-1;snap_masked-385_97504--0.32-mRNA-1;augustus_masked-5032_58928--0.0-mRNA-1;augustus_masked-1369_70413_1_58786--0.1-mRN…
Gene.65070::T01.PB18601::g.65070::m.65070	snap_masked-3707_28225--0.1-mRNA-1
Gene.10749::T01.PB4344::g.10749::m.10749	maker-5409_21716--0.2-mRNA-1;maker-7224_24529--0.2-mRNA-1;maker-582_131675_14461_106259--0.42-mRNA-1;maker-417_61149--0.35-mRNA-1
Gene.81451::T01.PB21948::g.81451::m.81451	maker-7506_23662--0.7-mRNA-1;maker-6569_28909--0.8-mRNA-1;maker-820_80779--0.24-mRNA-1;maker-511_76331--0.17-mRNA-1;maker-228_84174_1_71174--0.11-mRNA-1;maker-3850_43878_1_37733--0.21-mRNA-1
Gene.54477::T01.PB16583::g.54477::m.54477	maker-3144_43061--0.7-mRNA-1
Gene.40057::T01.PB13627::g.40057::m.40057	maker-5176_69371_21614_69371--0.10-mRNA-1;maker-1196_42208--0.17-mRNA-1;maker-551_105976_1_98238--0.25-mRNA-1;maker-5369_65106--0.10-mRNA-1
Gene.66650::T01.PB18900::g.66650::m.66650	maker-3876_70709_1_19598--0.5-mRNA-1;maker-12046_17597--0.8-mRNA-1;maker-6542_45948_1_22202--0.12-mRNA-1;maker-671_122366--0.41-mRNA-1;maker-6350_21264--0.10-mRNA-1;maker-5669_49457--0.11-mRNA-1
Gene.104771::T01.PB27578::g.104771::m.104771	augustus_masked-11152_14932--0.0-mRNA-1
Gene.51191::T01.PB15985::g.51191::m.51191	maker-5048_45271--0.12-mRNA-1
Gene.82471::T01.PB22334::g.82471::m.82471	maker-14696_9585--0.7-mRNA-1;augustus_masked-7182_44650--0.1-mRNA-1
Gene.64682::T01.PB18524::g.64682::m.64682	maker-5124_39417--0.10-mRNA-1
Gene.54252::T01.PB16543::g.54252::m.54252	augustus_masked-207_133990_91619_133990--0.0-mRNA-1;maker-11320_17241--0.6-mRNA-1;maker-1508_101750_1079_101750--0.15-mRNA-1;maker-8274_15785--0.5-mRNA-1;maker-5187_32693--0.5-mRNA-1;maker-3476_70335--0.33-mRNA-1;maker-12591_36176--0.12-mRNA-1
Gene.11718::T01.PB4721::g.11718::m.11718	maker-1433_43132--0.13-mRNA-1;maker-3075_71524--0.27-mRNA-1;maker-8605_42378--0.23-mRNA-1;maker-1943_80407--0.21-mRNA-1;maker-858_81231--0.27-mRNA-1;maker-4894_51449--0.27-mRNA-1;augustus_masked-5231_64621_1_46206--0.7-mRNA-1
Gene.1308::T01.PB660::g.1308::m.1308	maker-4289_25684_13649_25684--0.12-mRNA-1
Gene.35935::T01.PB12594::g.35935::m.35935	maker-1612_76838_1095_58137--0.16-mRNA-1;augustus_masked-806_246320--1.6-mRNA-1
Gene.33178::T01.PB11874::g.33178::m.33178	maker-6132_42623--0.8-mRNA-1;maker-1671_162286_70489_162286--0.35-mRNA-1;maker-3989_44087--0.11-mRNA-1
Gene.87604::T01.PB23953::g.87604::m.87604	maker-3456_91702--0.23-mRNA-1;maker-5003_33002--0.10-mRNA-1
Gene.32394::T01.PB11671::g.32394::m.32394	maker-577_115908--0.17-mRNA-1;maker-2344_36110--0.17-mRNA-1;maker-3357_66361--0.26-mRNA-1;augustus_masked-3057_80001--0.2-mRNA-1;maker-5191_23729--0.3-mRNA-1;snap_masked-14078_9848--0.5-mRNA-1;maker-3040_51615--0.19-mRNA-1;maker-8346_25831--0.6-mRNA-1;maker-2350_99331--0.24-mRNA-1;maker-1600_37465_9113_37465--0.6-mRNA-1;maker-1786_37254--0.12-mRNA-1
Gene.26722::T01.PB10135::g.26722::m.26722	maker-9722_25311--0.6-mRNA-1
Gene.52066::T01.PB16146::g.52066::m.52066	augustus_masked-11506_10898--0.0-mRNA-1;augustus_masked-7450_65540--0.0-mRNA-1
Gene.11383::T01.PB4593::g.11383::m.11383	maker-6932_30830--0.16-mRNA-1
Gene.18338::T01.PB7262::g.18338::m.18338	augustus_masked-16454_5330--0.1-mRNA-1
Gene.8929::T01.PB3675::g.8929::m.8929	maker-3045_63237--0.21-mRNA-1
Gene.2885::T01.PB1369::g.2885::m.2885	maker-9133_25558_1_24107--0.5-mRNA-1;maker-5705_35731_1_25396--0.12-mRNA-1
Gene.9170::T01.PB3760::g.9170::m.9170	maker-5604_67375_1_22153--0.6-mRNA-1;maker-1781_40002--0.18-mRNA-1;maker-10119_12843--0.10-mRNA-1
Gene.63985::T01.PB18397::g.63985::m.63985	maker-9051_47051--0.16-mRNA-1;augustus_masked-7418_36667--0.1-mRNA-1;maker-2023_178164_148082_178164--0.2-mRNA-1;maker-122_233858_200983_233858--0.18-mRNA-1;maker-8940_30998_15512_30998--0.5-mRNA-1;augustus_masked-763_107678_1_52386--0.1-mRNA-1;snap_masked-3685_77493_1_74632--0.16-mRNA-1;maker-12769_9271--0.5-mRNA-1
Gene.18388::T01.PB7281::g.18388::m.18388	maker-6196_39554--0.9-mRNA-1;maker-2347_32663--0.12-mRNA-1
Gene.94596::T01.PB25559::g.94596::m.94596	maker-3812_85206--0.10-mRNA-1;maker-1338_91300--0.21-mRNA-1;maker-14810_6990--0.4-mRNA-1;maker-956_113839_79630_113839--0.12-mRNA-1;maker-1907_178162--0.90-mRNA-1;snap_masked-11054_31728--0.3-mRNA-1
Gene.2428::T01.PB1185::g.2428::m.2428	maker-1430_147343_92560_147343--0.20-mRNA-1
Gene.69094::T01.PB19330::g.69094::m.69094	maker-2023_178164_1_105203--0.33-mRNA-1
Gene.82452::T01.PB22326::g.82452::m.82452	maker-9376_53031_2097_53031--0.11-mRNA-1;maker-2912_100566_1_49894--0.17-mRNA-1
Gene.103458::T01.PB27321::g.103458::m.103458	maker-1460_61710--0.8-mRNA-1
Gene.10059::T01.PB4095::g.10059::m.10059	augustus_masked-2416_59808--0.6-mRNA-1;maker-5366_90672--0.17-mRNA-1
Gene.107126::T01.PB28039::g.107126::m.107126	maker-8619_39161--0.8-mRNA-1;maker-3927_77619--0.5-mRNA-1;maker-738_54457--0.10-mRNA-1;maker-5218_52501--0.7-mRNA-1;maker-11257_17391--0.2-mRNA-1
Gene.107688::T01.PB28149::g.107688::m.107688	maker-4432_55763--0.14-mRNA-1
Gene.60792::T01.PB17756::g.60792::m.60792	augustus_masked-6079_36611--0.1-mRNA-1;augustus_masked-722_96202_1_65927--0.4-mRNA-1;maker-4985_62146_39923_62146--0.5-mRNA-1
Gene.56251::T01.PB16911::g.56251::m.56251	maker-1005_53105--0.6-mRNA-1
Gene.10097::T01.PB4107::g.10097::m.10097	maker-15230_6532--0.2-mRNA-1
Gene.43580::T01.PB14553::g.43580::m.43580	augustus_masked-5509_53108_24966_53108--0.4-mRNA-1;maker-710_58754_1_42408--0.23-mRNA-1;augustus_masked-2968_40626_6859_40626--0.0-mRNA-1;maker-4781_44279--0.20-mRNA-1;augustus_masked-380_203798_139348_203798--0.0-mRNA-1
Gene.5015::T01.PB2184::g.5015::m.5015	maker-10328_24753_5958_24753--0.7-mRNA-1;maker-15627_10352--0.10-mRNA-1;maker-11848_36364_3713_36364--0.13-mRNA-1;augustus_masked-3298_37216--0.2-mRNA-1;maker-2793_182425_1_47469--0.17-mRNA-1
Gene.108379::T01.PB28296::g.108379::m.108379	maker-5627_21179--0.8-mRNA-1;maker-10902_13897--0.4-mRNA-1;augustus_masked-3985_39556--0.1-mRNA-1;snap_masked-213_81218_30889_81218--0.6-mRNA-1;maker-5032_58928--0.17-mRNA-1;snap_masked-3158_75736--0.6-mRNA-1;maker-1737_65743--0.14-mRNA-1;maker-78_78152_41408_78152--0.18-mRNA-1;maker-1914_137693--0.21-mRNA-1;maker-16486_5301--0.2-mRNA-1;maker-11171_31275--0.8-mRNA-1;maker-11493_14305--0.8-mRNA-1
Gene.64089::T01.PB18415::g.64089::m.64089	maker-3939_51070_1_17462--0.6-mRNA-1;maker-1810_69720--0.17-mRNA-1
Gene.104921::T01.PB27607::g.104921::m.104921	maker-4034_89543_1_65020--0.9-mRNA-1;augustus_masked-9736_34395--0.3-mRNA-1;maker-9120_20041--0.13-mRNA-1
Gene.42743::T01.PB14337::g.42743::m.42743	maker-10083_27460--0.15-mRNA-1;maker-2049_137814_90310_137814--0.9-mRNA-1;maker-407_64324_26401_64324--0.13-mRNA-1;maker-1745_99153_24418_92867--0.23-mRNA-1;maker-5350_114608--0.49-mRNA-1
Gene.39508::T01.PB13494::g.39508::m.39508	maker-4454_68768_30896_68768--0.3-mRNA-1
Gene.77490::T01.PB20889::g.77490::m.77490	maker-1192_111655--0.15-mRNA-1;maker-292_64610_36005_64610--0.10-mRNA-1;augustus_masked-1102_70720--0.4-mRNA-1;maker-2770_65147_30072_65147--0.4-mRNA-1;maker-3487_125744_39211_125744--0.11-mRNA-1;maker-3452_29666--0.8-mRNA-1;augustus_masked-6677_18832--0.1-mRNA-1;maker-7626_138923_20364_138923--0.50-mRNA-1;augustus_masked-3653_75995_1_52804--0.6-mRNA-1
Gene.85257::T01.PB23299::g.85257::m.85257	augustus_masked-7646_24559--0.1-mRNA-1;augustus_masked-5197_36955--0.3-mRNA-1;maker-5683_73460_46547_73460--0.3-mRNA-1;maker-6_140895_23857_140895--0.38-mRNA-1;maker-2286_59906_1_21958--0.7-mRNA-1
Gene.8009::T01.PB3313::g.8009::m.8009	maker-8261_50876--0.7-mRNA-1
Gene.5077::T01.PB2206::g.5077::m.5077	augustus_masked-6864_49909_3752_49909--0.0-mRNA-1;maker-5174_48331--0.4-mRNA-1
Gene.5782::T01.PB2474::g.5782::m.5782	maker-6854_21748--0.3-mRNA-1;maker-10444_13440--0.4-mRNA-1;maker-5638_37601--0.6-mRNA-1;maker-1108_44407--0.7-mRNA-1;maker-4587_67897_47364_67897--0.5-mRNA-1;maker-4517_84594_2634_72164--0.30-mRNA-1;maker-13_120932--0.31-mRNA-1
Gene.766::T01.PB395::g.766::m.766	maker-33_99948--0.31-mRNA-1;augustus_masked-4014_83423_1_75173--0.0-mRNA-1;maker-720_59536_1_46896--0.13-mRNA-1
Gene.38778::T01.PB13308::g.38778::m.38778	maker-7046_30218--0.3-mRNA-1
Gene.22444::T01.PB8684::g.22444::m.22444	maker-8528_81070--0.13-mRNA-1;maker-3127_28983--0.13-mRNA-1
Gene.17837::T01.PB7079::g.17837::m.17837	maker-4024_38778--0.15-mRNA-1
Gene.27844::T01.PB10452::g.27844::m.27844	maker-877_260966_135162_250300--0.14-mRNA-1;augustus_masked-13509_12741--0.1-mRNA-1
Gene.20721::T01.PB8095::g.20721::m.20721	snap_masked-1739_67043--0.17-mRNA-1
Gene.34341::T01.PB12185::g.34341::m.34341	maker-10235_39137--0.10-mRNA-1
Gene.30614::T01.PB11197::g.30614::m.30614	maker-749_47003--0.11-mRNA-1;maker-321_60445_19468_60445--0.9-mRNA-1
Gene.44644::T01.PB14786::g.44644::m.44644	maker-618_125698--0.28-mRNA-1;maker-2585_92101_82342_92101--0.3-mRNA-1;maker-2365_85660--0.16-mRNA-1;maker-1068_79472_1_64811--0.6-mRNA-1;maker-4587_67897_47364_67897--0.6-mRNA-1;augustus_masked-10943_32543--0.3-mRNA-1;augustus_masked-7491_25842_1_11710--0.0-mRNA-1;augustus_masked-1049_79277--0.0-mRNA-1;augustus_masked-10927_32045--0.5-mRNA-1;maker-1744_70048_1_49765--0.9-mRNA-1;maker-905_67371--…
Gene.40194::T01.PB13660::g.40194::m.40194	maker-9864_54723--0.5-mRNA-1;maker-611_150935_1_41939--0.13-mRNA-1;maker-11815_19211--0.10-mRNA-1;maker-5327_28420--0.7-mRNA-1;maker-2060_79917--0.10-mRNA-1;maker-2639_61225--0.8-mRNA-1;augustus_masked-1116_42024_1_28819--0.0-mRNA-1;maker-5749_20882--0.6-mRNA-1;maker-5352_60512--0.13-mRNA-1;maker-3821_47928--0.13-mRNA-1
Gene.42802::T01.PB14353::g.42802::m.42802	maker-5464_35205--0.14-mRNA-1;maker-4344_45112_1_31735--0.26-mRNA-1;maker-2494_31908--0.7-mRNA-1;maker-7771_55560_1_42572--0.8-mRNA-1;augustus_masked-7801_27842--0.0-mRNA-1;maker-3040_51615--0.21-mRNA-1;maker-3606_27120--0.5-mRNA-1;augustus_masked-7363_34179--0.1-mRNA-1;maker-8979_22740--0.15-mRNA-1;maker-7633_27777--0.10-mRNA-1;maker-8534_35636--0.14-mRNA-1;maker-3053_113345--0.25-mRNA-1;maker-6…
Gene.23772::T01.PB9112::g.23772::m.23772	maker-10718_32268--0.6-mRNA-1;maker-7670_16875--0.7-mRNA-1;maker-3755_69881--0.20-mRNA-1;snap_masked-3226_48034--0.15-mRNA-1;maker-4762_35101--0.14-mRNA-1;maker-2501_137901--0.40-mRNA-1;maker-2416_59808--0.26-mRNA-1;maker-166_132153--0.23-mRNA-1;maker-1564_57195--0.17-mRNA-1;maker-7980_19365_1_16174--0.3-mRNA-1;maker-7475_21072--0.10-mRNA-1;maker-468_158100--0.72-mRNA-1;maker-7823_63838--0.15-mRN…
Gene.9485::T01.PB3882::g.9485::m.9485	augustus_masked-6716_32386--0.1-mRNA-1
Gene.54529::T01.PB16594::g.54529::m.54529	maker-8814_23748--0.6-mRNA-1;maker-4474_85912--0.22-mRNA-1
Gene.13339::T01.PB5375::g.13339::m.13339	augustus_masked-5350_114608--0.12-mRNA-1
Gene.26299::T01.PB10011::g.26299::m.26299	snap_masked-5321_67200--0.29-mRNA-1;maker-6546_56265--0.17-mRNA-1
Gene.28065::T01.PB10518::g.28065::m.28065	maker-1024_75506_1_60362--0.15-mRNA-1;augustus_masked-531_64011--0.2-mRNA-1;maker-582_131675_14461_106259--0.43-mRNA-1;augustus_masked-2749_131588_57336_131588--0.0-mRNA-1;maker-3604_28931--0.9-mRNA-1;augustus_masked-6359_28193--0.1-mRNA-1
Gene.80963::T01.PB21756::g.80963::m.80963	maker-626_61415_1_48447--0.23-mRNA-1;maker-3289_76008--0.16-mRNA-1;maker-3155_55118--0.20-mRNA-1;maker-5255_122366_1_61057--0.9-mRNA-1;maker-10677_30392_1_12480--0.4-mRNA-1
Gene.82108::T01.PB22202::g.82108::m.82108	augustus_masked-994_112925--0.7-mRNA-1;augustus_masked-974_100570--0.8-mRNA-1
Gene.10563::T01.PB4275::g.10563::m.10563	maker-3001_44170--0.11-mRNA-1;maker-1253_111909--0.23-mRNA-1;maker-3705_112205_1_62803--0.23-mRNA-1;maker-6896_45772--0.13-mRNA-1;maker-2953_31051_8648_31051--0.9-mRNA-1
Gene.24840::T01.PB9470::g.24840::m.24840	maker-747_91299_1_78894--0.21-mRNA-1
Gene.9186::T01.PB3766::g.9186::m.9186	maker-7964_36348--0.9-mRNA-1;maker-3738_65738_42103_65738--0.4-mRNA-1
Gene.79974::T01.PB21417::g.79974::m.79974	maker-6829_44207--0.8-mRNA-1;maker-6243_47735--0.10-mRNA-1;maker-4985_62146_39923_62146--0.5-mRNA-1;maker-4838_43336--0.13-mRNA-1;maker-2256_35348--0.7-mRNA-1;maker-8183_38394--0.17-mRNA-1;maker-13151_15813--0.8-mRNA-1;maker-12455_9668--0.6-mRNA-1;maker-4940_23076--0.8-mRNA-1;maker-1272_57486_18693_57486--0.9-mRNA-1
Gene.1965::T01.PB986::g.1965::m.1965	snap_masked-6372_78492--0.18-mRNA-1
Gene.30339::T01.PB11125::g.30339::m.30339	maker-12323_9839--0.6-mRNA-1;maker-3733_55357--0.9-mRNA-1;maker-230_125540_34177_125540--0.16-mRNA-1
Gene.80519::T01.PB21589::g.80519::m.80519	maker-5424_37429--0.11-mRNA-1;maker-4542_24204--0.7-mRNA-1;maker-1631_39403_22697_39403--0.4-mRNA-1
Gene.60676::T01.PB17735::g.60676::m.60676	augustus_masked-3125_81720_1_63305--0.3-mRNA-1;augustus_masked-4315_75073_2680_75073--0.5-mRNA-1
Gene.31095::T01.PB11322::g.31095::m.31095	maker-4210_72797_27433_48958--0.8-mRNA-1;maker-1045_49619_1_23505--0.3-mRNA-1
Gene.3441::T01.PB1598::g.3441::m.3441	maker-608_71622--0.21-mRNA-1;maker-9285_17254--0.6-mRNA-1;maker-4403_25760--0.16-mRNA-1;maker-276_59964_1_21336--0.6-mRNA-1;maker-3705_112205_1_62803--0.26-mRNA-1
Gene.81405::T01.PB21931::g.81405::m.81405	augustus_masked-807_87397_12898_46628--0.0-mRNA-1;maker-13662_16089--0.20-mRNA-1;maker-6286_68275--0.19-mRNA-1;maker-2700_47735--0.7-mRNA-1
Gene.62769::T01.PB18154::g.62769::m.62769	maker-78_78152_33727_41185--0.4-mRNA-1;maker-3322_46275--0.10-mRNA-1
Gene.108903::T01.PB28403::g.108903::m.108903	augustus_masked-6249_19730--0.0-mRNA-1;maker-7612_53254--0.10-mRNA-1;snap_masked-20206_7374--0.1-mRNA-1
Gene.28206::T01.PB10556::g.28206::m.28206	maker-9545_26234--0.7-mRNA-1;maker-5322_36524_1_30680--0.4-mRNA-1
Gene.7452::T01.PB3110::g.7452::m.7452	maker-10858_42350--0.8-mRNA-1
Gene.61219::T01.PB17843::g.61219::m.61219	maker-1083_50568_1_14010--0.7-mRNA-1
Gene.57074::T01.PB17072::g.57074::m.57074	maker-257_195290_1_44990--0.9-mRNA-1
Gene.27968::T01.PB10489::g.27968::m.27968	maker-3057_80001--0.24-mRNA-1;maker-15834_16368--0.4-mRNA-1;maker-1544_64407--0.8-mRNA-1;maker-7210_17793_3215_17793--0.2-mRNA-1;maker-3578_35178--0.13-mRNA-1;augustus_masked-11374_17477--0.0-mRNA-1;maker-7480_17261--0.8-mRNA-1;augustus_masked-3351_69207_1_59402--0.1-mRNA-1;maker-13969_26417--0.5-mRNA-1;maker-3018_96305_1_80701--0.24-mRNA-1;maker-3563_69198_1_26119--0.3-mRNA-1;maker-13969_26417--…
Gene.31992::T01.PB11569::g.31992::m.31992	maker-1518_86182_1_24358--0.14-mRNA-1
Gene.81616::T01.PB22014::g.81616::m.81616	maker-5463_38818--0.17-mRNA-1;snap_masked-2695_35188--0.6-mRNA-1
Gene.85069::T01.PB23245::g.85069::m.85069	maker-403_147492--0.40-mRNA-1;maker-8485_34813--0.13-mRNA-1;maker-271_207054_90156_148086--0.11-mRNA-1;maker-7243_43013--0.14-mRNA-1;maker-11435_10986--0.6-mRNA-1;snap_masked-8794_29821--0.4-mRNA-1;maker-7729_38103--0.11-mRNA-1;maker-11899_21131--0.3-mRNA-1;snap_masked-4026_82139_1_63522--0.9-mRNA-1;maker-8284_54315_1_39380--0.11-mRNA-1;snap_masked-2345_91167_1_56833--0.24-mRNA-1;snap_masked-443_…
Gene.100643::T01.PB26762::g.100643::m.100643	maker-1516_87909--0.30-mRNA-1
Gene.105970::T01.PB27813::g.105970::m.105970	maker-577_115908--0.17-mRNA-1;maker-2344_36110--0.17-mRNA-1;maker-3357_66361--0.26-mRNA-1;augustus_masked-3057_80001--0.2-mRNA-1;maker-5191_23729--0.3-mRNA-1;snap_masked-14078_9848--0.5-mRNA-1;maker-3040_51615--0.19-mRNA-1;maker-8346_25831--0.6-mRNA-1;maker-2350_99331--0.24-mRNA-1;maker-1600_37465_9113_37465--0.6-mRNA-1;maker-1786_37254--0.12-mRNA-1
Gene.28886::T01.PB10744::g.28886::m.28886	augustus_masked-8145_33068--0.1-mRNA-1;maker-7617_21508--0.7-mRNA-1;maker-151_101264_23034_101264--0.30-mRNA-1;maker-7278_19118--0.7-mRNA-1;maker-2418_91136_29913_91136--0.24-mRNA-1;augustus_masked-397_84592_31364_84592--0.2-mRNA-1;maker-2595_45557--0.12-mRNA-1
Gene.18371::T01.PB7274::g.18371::m.18371	maker-4493_72015--0.33-mRNA-1;augustus_masked-3023_49945--0.1-mRNA-1
Gene.6191::T01.PB2623::g.6191::m.6191	snap_masked-14078_9848--0.5-mRNA-1;augustus_masked-3057_80001--0.2-mRNA-1;maker-3357_66361--0.26-mRNA-1;maker-2350_99331--0.24-mRNA-1;maker-8926_14684--0.15-mRNA-1;maker-2344_36110--0.17-mRNA-1;maker-3040_51615--0.19-mRNA-1;maker-1786_37254--0.12-mRNA-1;maker-1600_37465_9113_37465--0.6-mRNA-1
Gene.8730::T01.PB3604::g.8730::m.8730	augustus_masked-1068_79472_65962_79472--0.0-mRNA-1
Gene.55638::T01.PB16800::g.55638::m.55638	maker-1179_94554_47116_94554--0.11-mRNA-1;maker-4136_64352--0.7-mRNA-1;maker-510_51948--0.10-mRNA-1;maker-9638_29862--0.6-mRNA-1;maker-2209_33390--0.9-mRNA-1;augustus_masked-3377_72079--0.0-mRNA-1;maker-236_161086_73869_161086--0.13-mRNA-1;maker-6060_20171--0.7-mRNA-1;maker-481_123001--0.30-mRNA-1;maker-4774_30403--0.13-mRNA-1
Gene.23180::T01.PB8922::g.23180::m.23180	maker-190_66237_1_64452--0.27-mRNA-1;maker-1029_104107--0.17-mRNA-1
Gene.82719::T01.PB22424::g.82719::m.82719	maker-658_327369_37229_327369--1.61-mRNA-1;maker-782_107824--0.32-mRNA-1
Gene.2033::T01.PB1019::g.2033::m.2033	maker-6094_25960_1_10894--0.2-mRNA-1;augustus_masked-629_62522--0.1-mRNA-1;maker-2231_78239--0.4-mRNA-1;augustus_masked-3379_66425--0.0-mRNA-1;maker-1742_40277_1_16241--0.6-mRNA-1
Gene.2287::T01.PB1135::g.2287::m.2287	augustus_masked-2170_50690--0.3-mRNA-1;maker-1110_65437_1_48490--0.11-mRNA-1;maker-7595_31849--0.15-mRNA-1;maker-640_51871_1_37816--0.11-mRNA-1;maker-640_51871_37827_51871--0.5-mRNA-1;maker-3077_102532_1_70781--0.17-mRNA-1;maker-3854_26274--0.7-mRNA-1;maker-3536_122942_20158_52702--0.10-mRNA-1;augustus_masked-3442_76019--0.1-mRNA-1;maker-12035_10201--0.14-mRNA-1;maker-10370_17066--0.9-mRNA-1;augu…
Gene.112411::T01.PB28912::g.112411::m.112411	maker-7961_56083--0.13-mRNA-1
Gene.93423::T01.PB25327::g.93423::m.93423	maker-2238_86636--0.30-mRNA-1;augustus_masked-158_104160--0.3-mRNA-1
Gene.2648::T01.PB1273::g.2648::m.2648	maker-261_83633--0.23-mRNA-1;maker-1973_69728--0.11-mRNA-1;maker-7475_21072--0.10-mRNA-1;maker-8200_15909--0.16-mRNA-1;maker-168_91703--0.15-mRNA-1;maker-13936_7937--0.6-mRNA-1;maker-8274_15785--0.5-mRNA-1;maker-5161_36620_20661_36620--0.16-mRNA-1;augustus_masked-11107_25796--0.3-mRNA-1;augustus_masked-207_133990_91619_133990--0.0-mRNA-1
Gene.9740::T01.PB3971::g.9740::m.9740	maker-11240_16636--0.6-mRNA-1;maker-386_69489_28461_41782--0.2-mRNA-1;maker-556_176654_68489_143241--0.26-mRNA-1
Gene.2577::T01.PB1244::g.2577::m.2577	maker-4302_45399--0.20-mRNA-1;maker-9939_18673--0.10-mRNA-1;maker-3379_66425--0.15-mRNA-1;maker-4271_67601--0.5-mRNA-1;maker-2142_88446--0.11-mRNA-1;maker-1868_67087--0.9-mRNA-1
Gene.5660::T01.PB2433::g.5660::m.5660	maker-2932_75712_31018_75712--0.18-mRNA-1;maker-6816_39637--0.16-mRNA-1
Gene.24782::T01.PB9447::g.24782::m.24782	maker-7595_31849--0.15-mRNA-1;maker-640_51871_1_37816--0.11-mRNA-1;maker-640_51871_37827_51871--0.5-mRNA-1;augustus_masked-2170_50690--0.3-mRNA-1;maker-1110_65437_1_48490--0.11-mRNA-1;maker-3854_26274--0.7-mRNA-1;augustus_masked-3442_76019--0.1-mRNA-1;maker-3077_102532_1_70781--0.17-mRNA-1;maker-12035_10201--0.14-mRNA-1;maker-3536_122942_20158_52702--0.10-mRNA-1;maker-10370_17066--0.9-mRNA-1;augu…
Gene.22053::T01.PB8544::g.22053::m.22053	maker-7713_52016--0.8-mRNA-1;maker-7040_18129--0.10-mRNA-1
Gene.7318::T01.PB3059::g.7318::m.7318	maker-3334_115072--0.33-mRNA-1;augustus_masked-6378_38513--0.0-mRNA-1;maker-4457_104267_1_87172--0.29-mRNA-1;snap_masked-158_104160--0.38-mRNA-1
Gene.4170::T01.PB1867::g.4170::m.4170	maker-3453_39972--0.6-mRNA-1;maker-19194_6253--0.2-mRNA-1;maker-758_68994_1_67128--0.38-mRNA-1
Gene.85088::T01.PB23251::g.85088::m.85088	snap_masked-6192_35406--0.6-mRNA-1;augustus_masked-741_174596_1_127217--0.6-mRNA-1
Gene.81942::T01.PB22133::g.81942::m.81942	maker-13296_21936--0.3-mRNA-1;maker-499_72518_26534_72518--0.12-mRNA-1;maker-9785_13324--0.7-mRNA-1;maker-12045_30556_1_10551--0.7-mRNA-1;augustus_masked-1405_39010_6496_39010--0.1-mRNA-1
Gene.56110::T01.PB16881::g.56110::m.56110	maker-1413_76679--0.29-mRNA-1;augustus_masked-226_88834_29560_88834--0.3-mRNA-1;maker-1540_95089--0.22-mRNA-1;augustus_masked-296_58774_1_43387--0.3-mRNA-1;maker-5509_53108_1_24955--0.7-mRNA-1;maker-7381_17439--0.6-mRNA-1
Gene.51353::T01.PB16015::g.51353::m.51353	maker-4682_27486--0.7-mRNA-1
Gene.91194::T01.PB24906::g.91194::m.91194	maker-8947_28149--0.5-mRNA-1;maker-12868_23034_6409_23034--0.2-mRNA-1;snap_masked-7729_38103--0.8-mRNA-1
Gene.822::T01.PB422::g.822::m.822	maker-6630_18935--0.9-mRNA-1;maker-9134_44153--0.7-mRNA-1;maker-3461_32867--0.23-mRNA-1;maker-12651_9420--0.3-mRNA-1;maker-1258_120744_45831_82594--0.24-mRNA-1;maker-10543_12240--0.2-mRNA-1;maker-11155_18826--0.4-mRNA-1;maker-5207_38768--0.11-mRNA-1;maker-11904_19379--0.5-mRNA-1;maker-1907_178162--0.69-mRNA-1;snap_masked-5492_39734--0.11-mRNA-1;maker-747_91299_1_78894--0.23-mRNA-1;maker-1291_1045…
Gene.14982::T01.PB5978::g.14982::m.14982	maker-7731_36606--0.11-mRNA-1
Gene.30091::T01.PB11060::g.30091::m.30091	snap_masked-8787_25997--0.6-mRNA-1;maker-9542_13689--0.10-mRNA-1;maker-843_175600_40312_70809--0.10-mRNA-1;maker-5851_68158--0.27-mRNA-1;maker-12120_18585--0.5-mRNA-1;snap_masked-6905_41808_15713_41808--0.6-mRNA-1
Gene.16473::T01.PB6548::g.16473::m.16473	maker-5812_52549--0.25-mRNA-1;maker-1216_72856--0.17-mRNA-1
Gene.91837::T01.PB25071::g.91837::m.91837	maker-212_199545_48774_199545--0.36-mRNA-1;augustus_masked-6019_64987--0.6-mRNA-1;maker-6275_45153--0.13-mRNA-1;maker-2459_70282--0.21-mRNA-1;maker-252_104555--0.31-mRNA-1;augustus_masked-5809_20768--0.1-mRNA-1;maker-9842_35454--0.21-mRNA-1
Gene.105154::T01.PB27653::g.105154::m.105154	maker-7829_19835--0.8-mRNA-1;maker-9482_43216--0.7-mRNA-1;maker-27_147045--0.38-mRNA-1
Gene.80255::T01.PB21465::g.80255::m.80255	maker-1407_47488_21774_47488--0.20-mRNA-1;maker-5484_44431--0.7-mRNA-1;maker-7264_27140_15365_27140--0.3-mRNA-1
Gene.66449::T01.PB18859::g.66449::m.66449	maker-12162_19139--0.7-mRNA-1;maker-4218_25117_1_12035--0.6-mRNA-1
Gene.10976::T01.PB4430::g.10976::m.10976	augustus_masked-5178_28385--0.1-mRNA-1;augustus_masked-2915_71389--0.4-mRNA-1
Gene.32114::T01.PB11603::g.32114::m.32114	maker-3983_43030--0.12-mRNA-1;maker-3387_43497--0.8-mRNA-1;maker-1012_46412--0.9-mRNA-1
Gene.64382::T01.PB18468::g.64382::m.64382	maker-12803_11383--0.4-mRNA-1
Gene.50442::T01.PB15840::g.50442::m.50442	maker-7572_27321--0.8-mRNA-1;maker-1654_121200_64590_121200--0.26-mRNA-1
Gene.83418::T01.PB22667::g.83418::m.83418	augustus_masked-15571_16084--0.2-mRNA-1;maker-3010_130378_76259_130378--0.3-mRNA-1;maker-11792_17364--0.11-mRNA-1;augustus_masked-6248_66713--0.2-mRNA-1
Gene.7063::T01.PB2963::g.7063::m.7063	augustus_masked-4054_72347--0.4-mRNA-1
Gene.108794::T01.PB28379::g.108794::m.108794	augustus_masked-9521_17845--0.1-mRNA-1;augustus_masked-4214_25144--0.2-mRNA-1;augustus_masked-2566_52144_1_42282--0.4-mRNA-1;maker-9264_22943_1_13174--0.7-mRNA-1
Gene.27236::T01.PB10282::g.27236::m.27236	maker-6791_99492_56965_99492--0.11-mRNA-1;maker-330_141358_1_54767--0.18-mRNA-1
Gene.29696::T01.PB10959::g.29696::m.29696	augustus_masked-7102_64174--0.5-mRNA-1;snap_masked-3473_33572--0.2-mRNA-1;maker-3473_33572--0.5-mRNA-1;maker-135_110517_68571_110517--0.15-mRNA-1;augustus_masked-7032_18148--0.0-mRNA-1;augustus_masked-913_44509--0.3-mRNA-1;augustus_masked-1684_89490_1_36854--0.0-mRNA-1;maker-12439_14927--0.2-mRNA-1;augustus_masked-223_148250_52334_143121--0.0-mRNA-1;snap_masked-85_242909_103455_198492--0.4-mRNA-1…
Gene.25486::T01.PB9733::g.25486::m.25486	maker-2682_75873--0.15-mRNA-1;maker-227_222339_73020_222339--0.31-mRNA-1;maker-975_90716--0.32-mRNA-1;snap_masked-11237_25326--0.6-mRNA-1;maker-3377_72079--0.10-mRNA-1;augustus_masked-6433_74523_1_32556--0.1-mRNA-1;maker-538_86745--0.30-mRNA-1;maker-5525_39168--0.15-mRNA-1;maker-636_159591--0.40-mRNA-1;maker-2340_32707--0.8-mRNA-1;maker-1166_103097--0.43-mRNA-1;maker-10841_15108--0.6-mRNA-1;maker…
Gene.83954::T01.PB22852::g.83954::m.83954	maker-1567_75124--0.19-mRNA-1;maker-11598_28685--0.18-mRNA-1;maker-35_95003_42201_47302--0.4-mRNA-1;snap_masked-4272_24985_13392_24985--0.6-mRNA-1;maker-35_95003_1_42190--0.12-mRNA-1;maker-1589_83801--0.52-mRNA-1
Gene.8419::T01.PB3477::g.8419::m.8419	maker-2716_30949_1_24279--0.19-mRNA-1;maker-2604_34138_1_21080--0.16-mRNA-1;augustus_masked-13371_18472--0.0-mRNA-1;maker-4212_48720_1_16830--0.4-mRNA-1;maker-6801_25005--0.9-mRNA-1
Gene.62730::T01.PB18146::g.62730::m.62730	maker-8619_39161--0.8-mRNA-1;maker-3927_77619--0.5-mRNA-1;maker-11131_58707--0.21-mRNA-1;maker-11257_17391--0.2-mRNA-1;maker-738_54457--0.10-mRNA-1;maker-5218_52501--0.7-mRNA-1
Gene.7534::T01.PB3140::g.7534::m.7534	maker-13388_18064--0.3-mRNA-1;maker-10649_17359--0.6-mRNA-1;augustus_masked-66_107318_54753_107318--0.3-mRNA-1
Gene.18211::T01.PB7210::g.18211::m.18211	snap_masked-965_91301--0.4-mRNA-1
Gene.18162::T01.PB7194::g.18162::m.18162	snap_masked-1707_80022--0.8-mRNA-1;maker-1010_86878_15931_44423--0.3-mRNA-1;maker-811_92557_54754_92557--0.15-mRNA-1;maker-2223_137991_47675_137991--0.17-mRNA-1;maker-5536_24958--0.16-mRNA-1;maker-5094_80288_4027_80288--0.12-mRNA-1;maker-122_233858_103426_200972--0.25-mRNA-1;maker-5366_90672--0.17-mRNA-1;augustus_masked-2360_32605_11939_32605--0.0-mRNA-1;maker-6783_25222--0.7-mRNA-1;augustus_mask…
Gene.106767::T01.PB27965::g.106767::m.106767	maker-2173_82169--0.23-mRNA-1
Gene.14948::T01.PB5968::g.14948::m.14948	augustus_masked-70_119724_51520_85073--0.2-mRNA-1;augustus_masked-4418_24539--0.1-mRNA-1
Gene.98838::T01.PB26389::g.98838::m.98838	augustus_masked-1327_79448_39635_79448--0.1-mRNA-1;maker-1236_40754--0.9-mRNA-1
Gene.32810::T01.PB11771::g.32810::m.32810	maker-10927_32045--0.21-mRNA-1;maker-62_81873--0.14-mRNA-1;augustus_masked-7031_62848--0.5-mRNA-1;maker-9680_13508_2448_13508--0.3-mRNA-1;maker-1508_101750_1079_101750--0.15-mRNA-1;maker-1775_85014--0.12-mRNA-1;augustus_masked-11107_25796--0.3-mRNA-1;maker-4964_67143--0.15-mRNA-1;maker-139_134936_100998_118267--0.8-mRNA-1;maker-3077_102532_1_70781--0.18-mRNA-1;maker-4496_62737--0.30-mRNA-1;maker-…
Gene.70602::T01.PB19609::g.70602::m.70602	maker-8236_15846--0.4-mRNA-1;maker-16585_6076--0.12-mRNA-1;maker-4391_64065--0.15-mRNA-1;maker-12094_14087--0.4-mRNA-1
Gene.10988::T01.PB4434::g.10988::m.10988	augustus_masked-13430_12981--0.0-mRNA-1;augustus_masked-7456_17308_1_12049--0.1-mRNA-1;maker-8893_14747_4745_14747--0.2-mRNA-1;maker-4073_25566--0.10-mRNA-1;maker-643_81115--0.20-mRNA-1;maker-522_51695--0.17-mRNA-1;maker-9454_13828--0.5-mRNA-1;maker-1598_62992--0.25-mRNA-1;maker-14971_11834--0.5-mRNA-1;maker-1486_48536--0.8-mRNA-1;maker-1486_48536--0.9-mRNA-1;maker-12632_9432--0.3-mRNA-1;maker-16…
Gene.18513::T01.PB7326::g.18513::m.18513	maker-1061_113572_42936_113572--0.16-mRNA-1;maker-5736_20904--0.16-mRNA-1;snap_masked-1822_132028_52599_119019--0.6-mRNA-1;maker-159_94903--0.21-mRNA-1;maker-212_199545_1_12551--0.6-mRNA-1;maker-1854_46645--0.13-mRNA-1
Gene.37397::T01.PB12949::g.37397::m.37397	maker-10943_32543--0.19-mRNA-1;maker-12165_12652--0.7-mRNA-1;maker-1540_95089--0.20-mRNA-1;maker-3093_57909--0.20-mRNA-1
Gene.19987::T01.PB7856::g.19987::m.19987	augustus_masked-899_54950--0.0-mRNA-1;augustus_masked-17958_18539--0.1-mRNA-1;augustus_masked-3159_38144_15768_31003--0.1-mRNA-1;augustus_masked-83_138545_108010_138545--0.0-mRNA-1;snap_masked-16240_11211--0.1-mRNA-1;augustus_masked-10725_20258--0.0-mRNA-1;augustus_masked-7049_69194_1_51598--0.0-mRNA-1;maker-6760_18679--0.6-mRNA-1
Gene.62417::T01.PB18076::g.62417::m.62417	maker-212_199545_48774_199545--0.36-mRNA-1;augustus_masked-6019_64987--0.6-mRNA-1;maker-2459_70282--0.21-mRNA-1;maker-6275_45153--0.13-mRNA-1;maker-252_104555--0.31-mRNA-1;augustus_masked-5809_20768--0.1-mRNA-1;maker-9842_35454--0.21-mRNA-1;maker-2485_57258--0.19-mRNA-1
Gene.74645::T01.PB20361::g.74645::m.74645	augustus_masked-1943_80407--0.0-mRNA-1;snap_masked-9489_27015--0.11-mRNA-1
Gene.88289::T01.PB24135::g.88289::m.88289	maker-888_113937_1_36187--0.6-mRNA-1;augustus_masked-1207_130425--0.7-mRNA-1;maker-2039_183996_1_104290--0.22-mRNA-1;maker-4_132910_11925_94802--0.26-mRNA-1;maker-6222_19793--0.11-mRNA-1;maker-629_62522--0.18-mRNA-1
Gene.6525::T01.PB2751::g.6525::m.6525	maker-8869_14777--0.7-mRNA-1;snap_masked-7693_29184--0.3-mRNA-1;maker-688_71968_1_46445--0.12-mRNA-1;maker-2050_48200_5371_48200--0.7-mRNA-1;maker-2463_48196_1_34500--0.13-mRNA-1;maker-351_101895_37483_101895--0.11-mRNA-1;augustus_masked-2721_41353_12355_41353--0.3-mRNA-1;snap_masked-4554_46119_1_43752--0.5-mRNA-1;augustus_masked-1453_103472--0.0-mRNA-1
Gene.17746::T01.PB7044::g.17746::m.17746	augustus_masked-697_61881_3845_46373--0.1-mRNA-1;maker-6685_39839_1_14862--0.5-mRNA-1;maker-14694_7122--0.4-mRNA-1;augustus_masked-9984_13027--0.0-mRNA-1
Gene.77107::T01.PB20815::g.77107::m.77107	maker-728_63612--0.12-mRNA-1;augustus_masked-730_70169_1_61128--0.2-mRNA-1;maker-3486_28431--0.10-mRNA-1;snap_masked-3170_94954--0.14-mRNA-1
Gene.26523::T01.PB10078::g.26523::m.26523	maker-6058_37277--0.17-mRNA-1;maker-6242_72823_7944_72823--0.23-mRNA-1;maker-11380_12934--0.7-mRNA-1;maker-696_48016--0.25-mRNA-1
Gene.87698::T01.PB23976::g.87698::m.87698	maker-617_63734_1_41491--0.4-mRNA-1;maker-1863_207941_19186_207941--0.51-mRNA-1;maker-3891_29622--0.9-mRNA-1;maker-3000_62547_12451_62547--0.15-mRNA-1
Gene.92846::T01.PB25235::g.92846::m.92846	augustus_masked-9754_33115--0.2-mRNA-1;augustus_masked-1846_45748_29833_45748--0.0-mRNA-1
Gene.6001::T01.PB2553::g.6001::m.6001	maker-3571_49513--0.20-mRNA-1;maker-3018_96305_1_80701--0.21-mRNA-1;maker-4842_26780_14836_26780--0.7-mRNA-1
Gene.15706::T01.PB6245::g.15706::m.15706	maker-3328_78058_1_75764--0.18-mRNA-1
Gene.17713::T01.PB7031::g.17713::m.17713	maker-11111_11442--0.3-mRNA-1;maker-2301_62776--0.16-mRNA-1;maker-6508_40704_1_22592--0.17-mRNA-1;augustus_masked-1880_91213--0.2-mRNA-1
Gene.1876::T01.PB942::g.1876::m.1876	maker-4509_58635--0.20-mRNA-1;maker-1969_36290--0.8-mRNA-1;maker-1529_68880--0.27-mRNA-1;maker-5723_67547--0.36-mRNA-1;maker-767_115791--0.35-mRNA-1;maker-2011_56886--0.22-mRNA-1
Gene.112609::T01.PB28931::g.112609::m.112609	maker-6472_65070--0.18-mRNA-1
Gene.35603::T01.PB12510::g.35603::m.35603	maker-3504_93656--0.28-mRNA-1;maker-2350_99331--0.22-mRNA-1;maker-1562_68886--0.15-mRNA-1;maker-1620_102193_1_54058--0.19-mRNA-1;augustus_masked-2388_33526--0.0-mRNA-1;augustus_masked-9276_14117--0.6-mRNA-1;maker-4476_25533--0.7-mRNA-1;maker-2344_36110--0.19-mRNA-1
Gene.18592::T01.PB7356::g.18592::m.18592	maker-5104_103348--0.17-mRNA-1;maker-8289_39945--0.7-mRNA-1;maker-2172_132767_1_126965--0.26-mRNA-1
Gene.46980::T01.PB15196::g.46980::m.46980	maker-4751_64244_1_18964--0.5-mRNA-1
Gene.29847::T01.PB11000::g.29847::m.29847	augustus_masked-9521_17845--0.1-mRNA-1;augustus_masked-4214_25144--0.2-mRNA-1;augustus_masked-2566_52144_1_42282--0.4-mRNA-1;maker-9264_22943_1_13174--0.7-mRNA-1
Gene.41556::T01.PB14002::g.41556::m.41556	maker-12231_17688--0.4-mRNA-1;maker-13025_28643--0.7-mRNA-1;augustus_masked-1204_69317--0.2-mRNA-1;maker-9398_23027--0.5-mRNA-1;snap_masked-431_73549_24690_73549--0.5-mRNA-1
Gene.87591::T01.PB23948::g.87591::m.87591	maker-1947_35004--0.6-mRNA-1;maker-4221_123201_26907_61181--0.7-mRNA-1
Gene.36701::T01.PB12780::g.36701::m.36701	maker-6804_18590--0.3-mRNA-1;snap_masked-165_181472_1_164924--0.16-mRNA-1
Gene.88484::T01.PB24186::g.88484::m.88484	maker-579_134402--0.19-mRNA-1;maker-3189_30897_1_22950--0.3-mRNA-1
Gene.33948::T01.PB12081::g.33948::m.33948	maker-6422_79800--0.18-mRNA-1;maker-2856_70221_23472_70221--0.18-mRNA-1;maker-6907_75524--0.23-mRNA-1;maker-13211_22915--0.15-mRNA-1;augustus_masked-5007_34776--0.1-mRNA-1;maker-4547_65078--0.24-mRNA-1;maker-651_103079_1_16097--0.11-mRNA-1;augustus_masked-5039_55099_1_46687--0.2-mRNA-1;maker-6272_19685--0.14-mRNA-1;maker-9619_41766_8081_41766--0.7-mRNA-1;snap_masked-3526_46835--0.13-mRNA-1;august…
Gene.98380::T01.PB26303::g.98380::m.98380	maker-11864_49252--0.12-mRNA-1;maker-328_90751_32825_90751--0.19-mRNA-1;maker-2149_75529_1_59640--0.11-mRNA-1;snap_masked-10312_45342_1_33423--0.4-mRNA-1
Gene.64352::T01.PB18461::g.64352::m.64352	maker-5244_62410--0.7-mRNA-1;augustus_masked-13735_8190--0.0-mRNA-1;augustus_masked-5252_56298--0.0-mRNA-1;maker-1915_128496_1_83646--0.6-mRNA-1;augustus_masked-2676_50419--0.2-mRNA-1;snap_masked-4857_38896--0.3-mRNA-1;augustus_masked-38_86877_74836_86877--0.0-mRNA-1;maker-9519_13723_1_11313--0.2-mRNA-1;augustus_masked-426_64739--0.1-mRNA-1;augustus_masked-59_161599--0.4-mRNA-1;snap_masked-10586_…
Gene.86665::T01.PB23693::g.86665::m.86665	maker-547_138982--0.41-mRNA-1;maker-650_105504_1_42093--0.6-mRNA-1;maker-3097_45326_20647_45326--0.10-mRNA-1;maker-3601_28477--0.17-mRNA-1
Gene.51935::T01.PB16122::g.51935::m.51935	maker-738_54457--0.10-mRNA-1;maker-11257_17391--0.2-mRNA-1;maker-5218_52501--0.7-mRNA-1;maker-11131_58707--0.21-mRNA-1;maker-8619_39161--0.8-mRNA-1;maker-9825_21076--0.3-mRNA-1;maker-3927_77619--0.5-mRNA-1
Gene.42735::T01.PB14334::g.42735::m.42735	maker-3181_86406--0.13-mRNA-1;augustus_masked-1456_38584--0.5-mRNA-1;maker-1975_37138--0.8-mRNA-1;maker-6_140895_23857_140895--0.39-mRNA-1;maker-3462_60233_6407_60233--0.14-mRNA-1;augustus_masked-3810_50053_13358_50053--0.4-mRNA-1;maker-9843_34622--0.3-mRNA-1
Gene.41900::T01.PB14095::g.41900::m.41900	maker-8715_19568--0.10-mRNA-1;maker-227_222339_48761_71102--0.11-mRNA-1;maker-792_142693_1_67801--0.22-mRNA-1;maker-7286_30428--0.13-mRNA-1;maker-4492_68594--0.22-mRNA-1
Gene.9134::T01.PB3746::g.9134::m.9134	maker-663_139891--0.30-mRNA-1;maker-11570_47512--0.17-mRNA-1
Gene.47515::T01.PB15296::g.47515::m.47515	augustus_masked-2445_35592--0.3-mRNA-1;maker-1479_61160--0.29-mRNA-1
Gene.82864::T01.PB22482::g.82864::m.82864	maker-5964_35532--0.7-mRNA-1
Gene.3282::T01.PB1535::g.3282::m.3282	maker-15472_7497--0.11-mRNA-1;augustus_masked-10829_50084_1_29073--0.1-mRNA-1
Gene.85521::T01.PB23371::g.85521::m.85521	maker-2125_91236_1_32062--0.5-mRNA-1;maker-463_86493_63173_86493--0.10-mRNA-1;maker-3828_35906_5207_35906--0.10-mRNA-1;maker-12860_17627--0.3-mRNA-1;augustus_masked-430_62201_3626_62201--0.4-mRNA-1;maker-716_70270_27844_70270--0.11-mRNA-1;maker-4517_84594_2634_72164--0.34-mRNA-1;maker-1131_181479_86555_181479--0.13-mRNA-1;augustus_masked-1078_108019_58746_108019--0.0-mRNA-1
Gene.61403::T01.PB17873::g.61403::m.61403	maker-194_84037--0.35-mRNA-1;maker-2582_40137_1_19900--0.2-mRNA-1
Gene.25901::T01.PB9883::g.25901::m.25901	maker-6230_69415--0.22-mRNA-1
Gene.30204::T01.PB11090::g.30204::m.30204	maker-1654_121200_1_64579--0.18-mRNA-1;maker-2074_77281--0.13-mRNA-1
Gene.59761::T01.PB17569::g.59761::m.59761	maker-2311_77350_1_59070--0.17-mRNA-1
Gene.54371::T01.PB16563::g.54371::m.54371	maker-3939_51070_1_17462--0.6-mRNA-1;maker-1810_69720--0.17-mRNA-1
Gene.48886::T01.PB15552::g.48886::m.48886	maker-44_85308--0.27-mRNA-1;maker-6614_45393--0.18-mRNA-1;maker-668_247521_1_6954--0.4-mRNA-1
Gene.83717::T01.PB22770::g.83717::m.83717	maker-5553_27450--0.7-mRNA-1;maker-8873_20583--0.4-mRNA-1
Gene.25547::T01.PB9759::g.25547::m.25547	maker-12550_19132--0.8-mRNA-1;snap_masked-15564_6185--0.2-mRNA-1;snap_masked-974_100570--0.31-mRNA-1;maker-9407_19030--0.7-mRNA-1;maker-20176_6783--0.3-mRNA-1;maker-5437_42194_33536_42194--0.4-mRNA-1;snap_masked-3620_61745--0.13-mRNA-1;snap_masked-1592_100688_1_69501--0.12-mRNA-1;maker-4012_30483--0.20-mRNA-1;maker-185_166305_86201_125711--0.15-mRNA-1;maker-3361_94962_8270_94962--0.46-mRNA-1
Gene.90835::T01.PB24811::g.90835::m.90835	maker-703_106615_23441_106615--0.20-mRNA-1
Gene.97409::T01.PB26111::g.97409::m.97409	augustus_masked-10878_68483_4730_68483--0.1-mRNA-1;maker-5585_48304--0.13-mRNA-1;augustus_masked-9432_22856--0.1-mRNA-1;maker-13551_9525--0.7-mRNA-1
Gene.31879::T01.PB11534::g.31879::m.31879	maker-12268_32401_2362_32401--0.13-mRNA-1;augustus_masked-6046_59012_28587_59012--0.5-mRNA-1
Gene.26710::T01.PB10132::g.26710::m.26710	augustus_masked-3855_52635--0.3-mRNA-1;maker-338_116374_42810_116374--0.24-mRNA-1;maker-9025_15469_5434_15469--0.3-mRNA-1;maker-3368_45365--0.14-mRNA-1;maker-4515_106791--0.27-mRNA-1;maker-5399_30208--0.6-mRNA-1;maker-9000_30497--0.5-mRNA-1;maker-1022_43129_1_30569--0.5-mRNA-1;maker-2981_74732_4365_74732--0.26-mRNA-1;augustus_masked-239_157851_1_35535--0.1-mRNA-1;maker-7057_25627--0.10-mRNA-1;mak…
Gene.2882::T01.PB1368::g.2882::m.2882	augustus_masked-6805_41371_2677_41371--0.2-mRNA-1;maker-1835_35644_11051_20457--0.3-mRNA-1;maker-3943_89806--0.26-mRNA-1;maker-1258_120744_85615_93604--0.7-mRNA-1;maker-2286_59906_21969_59906--0.23-mRNA-1;maker-11391_11058--0.4-mRNA-1
Gene.89175::T01.PB24373::g.89175::m.89175	augustus_masked-4012_30483--0.5-mRNA-1;maker-3251_70489--0.17-mRNA-1;augustus_masked-2599_35835--0.2-mRNA-1;maker-1503_158543--0.39-mRNA-1
Gene.93559::T01.PB25349::g.93559::m.93559	maker-2666_41310_19741_41310--0.5-mRNA-1
Gene.4686::T01.PB2064::g.4686::m.4686	maker-12446_22306--0.8-mRNA-1;maker-658_327369_37229_327369--1.52-mRNA-1;maker-742_118129_1_89457--0.22-mRNA-1;maker-4829_65877--0.22-mRNA-1;snap_masked-12435_21416--0.4-mRNA-1;maker-7616_33763--0.7-mRNA-1
Gene.32303::T01.PB11649::g.32303::m.32303	maker-1012_46412--0.14-mRNA-1;maker-3416_77304_15290_77304--0.18-mRNA-1;maker-14299_22334_1_21017--0.9-mRNA-1;maker-6713_21204--0.7-mRNA-1;maker-1364_62456_1_11354--0.9-mRNA-1;maker-7934_21187--0.10-mRNA-1;maker-1756_41529--0.23-mRNA-1;maker-12264_22498--0.3-mRNA-1
Gene.82163::T01.PB22224::g.82163::m.82163	maker-90_81699_1_76977--0.25-mRNA-1;maker-2452_103294_1_41011--0.18-mRNA-1;augustus_masked-963_65725_2162_38231--0.0-mRNA-1;maker-5194_34920--0.10-mRNA-1;maker-5751_47522--0.21-mRNA-1;maker-6301_42302--0.13-mRNA-1
Gene.22396::T01.PB8667::g.22396::m.22396	maker-2804_70345--0.20-mRNA-1;maker-3788_57204--0.7-mRNA-1
Gene.22376::T01.PB8660::g.22376::m.22376	maker-13812_13664--0.4-mRNA-1;maker-2203_110215_1_31536--0.19-mRNA-1;maker-3960_34427--0.2-mRNA-1;maker-10625_12119--0.2-mRNA-1;maker-6312_65200_1_31585--0.11-mRNA-1
Gene.106648::T01.PB27940::g.106648::m.106648	maker-1026_43071--0.6-mRNA-1;maker-5251_25427_1_5963--0.3-mRNA-1;maker-7518_18361--0.2-mRNA-1;maker-4309_53627_19838_53627--0.17-mRNA-1;augustus_masked-3206_42927--0.0-mRNA-1;augustus_masked-4670_87725_1_83053--0.3-mRNA-1
Gene.16012::T01.PB6367::g.16012::m.16012	maker-7898_17288--0.8-mRNA-1
Gene.23895::T01.PB9153::g.23895::m.23895	maker-3587_63138_3298_63138--0.15-mRNA-1;maker-170_158252_95399_158252--0.29-mRNA-1;maker-2100_234542_71531_92482--0.6-mRNA-1;maker-1190_66147_1_35879--0.15-mRNA-1;maker-1288_96379_47878_96379--0.9-mRNA-1;maker-2553_96102_44254_96102--0.26-mRNA-1;maker-706_190962_1_177056--0.37-mRNA-1;maker-1499_42350--0.10-mRNA-1;maker-936_44241--0.14-mRNA-1;maker-5074_55074--0.6-mRNA-1;maker-8803_35842--0.14-mR…
Gene.43252::T01.PB14475::g.43252::m.43252	augustus_masked-2693_76107--0.0-mRNA-1;snap_masked-12036_20948--0.2-mRNA-1;maker-15594_12696--0.5-mRNA-1;maker-527_166602_42296_160688--0.33-mRNA-1
Gene.11975::T01.PB4826::g.11975::m.11975	maker-2485_57258--0.16-mRNA-1;maker-635_50044_1_46751--0.19-mRNA-1;maker-12239_28635--0.13-mRNA-1
Gene.28779::T01.PB10715::g.28779::m.28779	maker-7753_23345--0.12-mRNA-1
Gene.37339::T01.PB12935::g.37339::m.37339	maker-4108_25459--0.11-mRNA-1;maker-3376_66131_1_29610--0.9-mRNA-1;maker-4213_35694--0.16-mRNA-1;maker-10535_12253--0.7-mRNA-1
Gene.28417::T01.PB10615::g.28417::m.28417	maker-3207_43357--0.19-mRNA-1
Gene.98488::T01.PB26325::g.98488::m.98488	maker-5438_99442--0.46-mRNA-1
Gene.6498::T01.PB2740::g.6498::m.6498	maker-9004_18751--0.4-mRNA-1;maker-16888_5810--0.4-mRNA-1;maker-1381_72972--0.20-mRNA-1;maker-4331_52741_5574_52741--0.3-mRNA-1;maker-6242_72823_7944_72823--0.26-mRNA-1
Gene.7101::T01.PB2976::g.7101::m.7101	maker-1222_56394_9676_56394--0.10-mRNA-1;augustus_masked-9272_26861--0.0-mRNA-1
Gene.30835::T01.PB11252::g.30835::m.30835	augustus_masked-10265_13936--0.2-mRNA-1;maker-11925_10350--0.5-mRNA-1;maker-106_87687_1_75123--0.30-mRNA-1;maker-10027_16716--0.10-mRNA-1
Gene.40971::T01.PB13856::g.40971::m.40971	augustus_masked-5674_44273_1_14998--0.0-mRNA-1;maker-4333_113830--0.31-mRNA-1;maker-7153_125061_74493_125061--0.15-mRNA-1
Gene.60597::T01.PB17723::g.60597::m.60597	maker-1931_110000_1_33461--0.4-mRNA-1;maker-6743_76855--0.15-mRNA-1
Gene.815::T01.PB417::g.815::m.815	augustus_masked-5344_42613--0.0-mRNA-1;augustus_masked-3146_65830--0.0-mRNA-1;augustus_masked-586_51303_32722_51303--0.1-mRNA-1;augustus_masked-2224_37372--0.1-mRNA-1;augustus_masked-3372_86429--0.1-mRNA-1;augustus_masked-3165_35592--0.1-mRNA-1;augustus_masked-10372_12481--0.0-mRNA-1
Gene.3140::T01.PB1471::g.3140::m.3140	maker-9428_21804_13877_21804--0.3-mRNA-1;maker-4359_27172--0.12-mRNA-1;maker-8845_32347--0.6-mRNA-1;maker-361_95767--0.17-mRNA-1;maker-3960_34427--0.2-mRNA-1;maker-6312_65200_1_31585--0.11-mRNA-1;maker-13812_13664--0.4-mRNA-1;maker-2203_110215_1_31536--0.19-mRNA-1;maker-10625_12119--0.2-mRNA-1;maker-402_104924_22453_104924--0.45-mRNA-1
Gene.9875::T01.PB4027::g.9875::m.9875	maker-185_166305_86201_125711--0.20-mRNA-1;augustus_masked-14750_17347--0.0-mRNA-1
Gene.109002::T01.PB28421::g.109002::m.109002	maker-1914_137693--0.21-mRNA-1;maker-19164_6830--0.2-mRNA-1;augustus_masked-11536_10867--0.0-mRNA-1;augustus_masked-2403_75445_1_64754--0.0-mRNA-1;maker-1737_65743--0.14-mRNA-1;maker-8037_18115--0.3-mRNA-1;augustus_masked-8298_49206--0.1-mRNA-1;maker-10902_13897--0.4-mRNA-1;maker-13469_34819--0.2-mRNA-1;maker-11171_31275--0.8-mRNA-1;maker-16486_5301--0.2-mRNA-1
Gene.15675::T01.PB6233::g.15675::m.15675	maker-9112_18360--0.4-mRNA-1;maker-740_85816_39161_74892--0.23-mRNA-1
Gene.1168::T01.PB594::g.1168::m.1168	maker-1930_35106--0.17-mRNA-1;maker-11443_39640--0.21-mRNA-1;augustus_masked-903_114272_29998_60156--0.4-mRNA-1
Gene.42041::T01.PB14132::g.42041::m.42041	maker-3732_57153--0.12-mRNA-1;maker-1147_67955_1_57986--0.15-mRNA-1;snap_masked-2650_142171--0.42-mRNA-1;maker-4323_57056_19269_57056--0.19-mRNA-1;maker-4979_71744--0.13-mRNA-1;augustus_masked-8632_19726--0.0-mRNA-1;augustus_masked-13198_15938--0.1-mRNA-1;augustus_masked-9513_34862--0.1-mRNA-1
Gene.84296::T01.PB22969::g.84296::m.84296	maker-10711_31653--0.12-mRNA-1;maker-1103_71213--0.17-mRNA-1;maker-2470_111884_9157_111884--0.30-mRNA-1;maker-6252_28813--0.10-mRNA-1
Gene.60452::T01.PB17695::g.60452::m.60452	maker-5352_60512--0.12-mRNA-1
Gene.11528::T01.PB4648::g.11528::m.11528	maker-3289_76008--0.15-mRNA-1;augustus_masked-3138_66436--0.7-mRNA-1
Gene.21469::T01.PB8347::g.21469::m.21469	maker-1446_69735--0.23-mRNA-1;maker-6484_25002--0.8-mRNA-1
Gene.18978::T01.PB7502::g.18978::m.18978	augustus_masked-1527_118802--0.6-mRNA-1
Gene.52730::T01.PB16269::g.52730::m.52730	maker-1106_62294_1_57951--0.13-mRNA-1;maker-2295_79395_39010_79395--0.7-mRNA-1;maker-5790_48504_20474_48504--0.9-mRNA-1;maker-82_118251_14939_113286--0.67-mRNA-1;maker-9776_24297--0.17-mRNA-1;maker-515_62204--0.19-mRNA-1;augustus_masked-10434_12382--0.0-mRNA-1;maker-755_77189_56511_77189--0.4-mRNA-1;maker-14202_10973--0.9-mRNA-1
Gene.56611::T01.PB16980::g.56611::m.56611	maker-8470_41714--0.10-mRNA-1;augustus_masked-5679_33930--0.3-mRNA-1;maker-12415_9720--0.3-mRNA-1;maker-2313_74672--0.22-mRNA-1
Gene.42820::T01.PB14357::g.42820::m.42820	maker-2042_72377--0.37-mRNA-1;maker-2524_84961--0.14-mRNA-1;maker-6871_27096_1_8499--0.3-mRNA-1;maker-9574_15550--0.5-mRNA-1;maker-6542_45948_1_22202--0.13-mRNA-1;maker-4489_103608_1_90572--0.8-mRNA-1;maker-1999_75268--0.22-mRNA-1;augustus_masked-9997_24869--0.1-mRNA-1;maker-7348_25924--0.7-mRNA-1;maker-2524_84961--0.13-mRNA-1;maker-970_115383_32273_115383--0.19-mRNA-1;maker-9534_56027_1_48141--0…
Gene.79786::T01.PB21369::g.79786::m.79786	augustus_masked-1516_87909--0.6-mRNA-1
Gene.13396::T01.PB5394::g.13396::m.13396	maker-2871_85927--0.36-mRNA-1;maker-274_96991--0.21-mRNA-1
Gene.32031::T01.PB11580::g.32031::m.32031	maker-9301_18207--0.4-mRNA-1
Gene.64943::T01.PB18575::g.64943::m.64943	maker-2891_105701_82028_105701--0.4-mRNA-1
Gene.15108::T01.PB6026::g.15108::m.15108	maker-11009_12597--0.3-mRNA-1;maker-403_147492--0.36-mRNA-1
Gene.15339::T01.PB6113::g.15339::m.15339	maker-161_154158_33252_99433--0.20-mRNA-1;maker-4147_25355--0.7-mRNA-1;maker-1918_70898--0.15-mRNA-1;maker-4521_66563_22607_66563--0.13-mRNA-1;maker-6289_62313--0.9-mRNA-1;snap_masked-6985_18243--0.6-mRNA-1;maker-3369_29871--0.5-mRNA-1;augustus_masked-4057_65667_1_36063--0.2-mRNA-1;augustus_masked-4057_65667_1_36063--0.1-mRNA-1;augustus_masked-8593_15212--0.0-mRNA-1;maker-6972_18271--0.3-mRNA-1;m…
Gene.49524::T01.PB15670::g.49524::m.49524	maker-1056_152860--0.40-mRNA-1;maker-480_168329_1_66394--0.16-mRNA-1
Gene.105641::T01.PB27747::g.105641::m.105641	maker-10941_16749--0.6-mRNA-1;maker-666_77002--0.34-mRNA-1;augustus_masked-1087_149629_1_102621--0.2-mRNA-1;maker-3181_86406--0.16-mRNA-1;maker-821_55410--0.9-mRNA-1;snap_masked-4958_22998--0.7-mRNA-1;maker-1999_75268--0.19-mRNA-1;maker-4486_99901_47813_99901--0.14-mRNA-1;maker-5123_61931_18394_61931--0.13-mRNA-1;maker-10834_22385--0.11-mRNA-1;maker-8701_46665--0.24-mRNA-1
Gene.102304::T01.PB27093::g.102304::m.102304	snap_masked-2476_82634--0.15-mRNA-1;maker-2524_84961--0.13-mRNA-1;augustus_masked-9997_24869--0.1-mRNA-1;maker-6871_27096_1_8499--0.3-mRNA-1;maker-9534_56027_1_48141--0.3-mRNA-1;maker-10550_27092_1_25072--0.7-mRNA-1;maker-4309_53627_19838_53627--0.17-mRNA-1
Gene.49831::T01.PB15728::g.49831::m.49831	maker-2620_72881--0.18-mRNA-1;maker-1203_41105--0.13-mRNA-1
Gene.1411::T01.PB712::g.1411::m.1411	augustus_masked-9300_36807--0.0-mRNA-1;augustus_masked-3379_66425--0.0-mRNA-1;maker-395_77190--0.24-mRNA-1;maker-20112_6378--0.6-mRNA-1
Gene.33664::T01.PB12000::g.33664::m.33664	augustus_masked-2766_82614--0.3-mRNA-1;augustus_masked-2518_76266--0.3-mRNA-1;maker-2980_127287--0.28-mRNA-1;maker-320_76903_1_36078--0.9-mRNA-1;maker-3987_48312--0.11-mRNA-1;maker-7281_44490_1_36746--0.10-mRNA-1;maker-1567_75124--0.24-mRNA-1;maker-304_58416_1_49054--0.16-mRNA-1;maker-2308_59809--0.16-mRNA-1
Gene.26988::T01.PB10211::g.26988::m.26988	augustus_masked-4811_65630--0.2-mRNA-1;maker-1777_52980_1_30867--0.5-mRNA-1
Gene.10056::T01.PB4094::g.10056::m.10056	snap_masked-240_82374--0.9-mRNA-1;snap_masked-2851_53224_13058_53224--0.1-mRNA-1;augustus_masked-1113_57135--0.5-mRNA-1
Gene.78803::T01.PB21158::g.78803::m.78803	maker-2681_83559--0.24-mRNA-1;augustus_masked-11214_11277--0.1-mRNA-1
[truncated: 16,266 more rows]
