# Supplementary material for: SMRT sequencing of full-length transcriptome of seagrasses Zostera japonica
Source: Sci Rep. 2019 Oct 10;9:14537. doi: 10.1038/s41598-019-51176-y (PMC6787188; doi:10.1038/s41598-019-51176-y)
Supplement: Supplementary file 8 — Data S7 [file 41598_2019_51176_MOESM8_ESM.xls]

## Sheet: Sheet1
Data S7. Ortholog in Zostera marina.
Z. japonica protein_ID	Z. marina ortholog_protein_ID
Gene.64239::T01.PB18441::g.64239::m.64239	rna13229
Gene.83897::T01.PB22833::g.83897::m.83897	rna17443
Gene.86939::T01.PB23772::g.86939::m.86939	rna2088;rna13933;rna11394;rna18722;rna11000;rna20742;rna14875;rna9319;rna14869;rna7123;rna17569;rna12074;rna17685;rna1256;rna20069;rna6111
Gene.3182::T01.PB1491::g.3182::m.3182	rna20624
Gene.37072::T01.PB12866::g.37072::m.37072	rna10303;rna19844;rna15019;rna9116;rna7678;rna13083;rna1185;rna3441
Gene.83097::T01.PB22559::g.83097::m.83097	rna11116
Gene.12212::T01.PB4922::g.12212::m.12212	rna2721;rna2720;rna14647;rna5518;rna20103;rna15312
Gene.34585::T01.PB12251::g.34585::m.34585	rna15153;rna12890;rna7160
Gene.3616::T01.PB1666::g.3616::m.3616	rna14271
Gene.27537::T01.PB10362::g.27537::m.27537	rna10906;rna713;rna3015
Gene.83755::T01.PB22785::g.83755::m.83755	rna13541
Gene.16350::T01.PB6496::g.16350::m.16350	rna10052;rna4543;rna6836;rna19501
Gene.51406::T01.PB16024::g.51406::m.51406	rna4130
Gene.99487::T01.PB26526::g.99487::m.99487	rna2035
Gene.102921::T01.PB27217::g.102921::m.102921	rna2933
Gene.84737::T01.PB23124::g.84737::m.84737	rna13371;rna2302
Gene.8154::T01.PB3376::g.8154::m.8154	rna5038
Gene.25270::T01.PB9643::g.25270::m.25270	rna5549
Gene.17012::T01.PB6754::g.17012::m.17012	rna10902;rna8960
Gene.21653::T01.PB8411::g.21653::m.21653	rna7878
Gene.49613::T01.PB15687::g.49613::m.49613	rna4795;rna1241
Gene.83216::T01.PB22596::g.83216::m.83216	rna420
Gene.27330::T01.PB10307::g.27330::m.27330	rna17847
Gene.44677::T01.PB14794::g.44677::m.44677	rna13793;rna9036;rna18098
Gene.83919::T01.PB22843::g.83919::m.83919	rna5722;rna16634
Gene.3995::T01.PB1804::g.3995::m.3995	rna16331
Gene.104358::T01.PB27497::g.104358::m.104358	rna840
Gene.20009::T01.PB7863::g.20009::m.20009	rna15304
Gene.84346::T01.PB22990::g.84346::m.84346	rna16891;rna6788;rna20698;rna18010;rna2114;rna14618
Gene.97440::T01.PB26120::g.97440::m.97440	rna10863;rna1923;rna20144;rna15740;rna13366;rna6200;rna19967;rna4993;rna554;rna10712;rna4473;rna8063;rna555;rna9128
Gene.35933::T01.PB12593::g.35933::m.35933	rna16017
Gene.84201::T01.PB22934::g.84201::m.84201	rna3149;rna18590;rna3146
Gene.87596::T01.PB23950::g.87596::m.87596	rna17384;rna9281;rna16197;rna20742
Gene.86908::T01.PB23761::g.86908::m.86908	rna19547;rna19292;rna9746;rna8770
Gene.19087::T01.PB7545::g.19087::m.19087	rna17892
Gene.3543::T01.PB1638::g.3543::m.3543	rna13765;rna13764;rna8096;rna20519;rna20518;rna20517;rna7216;rna11077
Gene.65422::T01.PB18662::g.65422::m.65422	rna16336;rna18073;rna804
Gene.31917::T01.PB11547::g.31917::m.31917	rna18036
Gene.59151::T01.PB17450::g.59151::m.59151	rna13189;rna20329
Gene.109879::T01.PB28594::g.109879::m.109879	rna10824
Gene.20241::T01.PB7945::g.20241::m.20241	rna9418;rna3620;rna2131;rna18777;rna1362;rna263;rna17433;rna20174;rna16922;rna19067;rna19749;rna14726;rna4910;rna14227;rna2923;rna9793
Gene.27254::T01.PB10287::g.27254::m.27254	rna1522
Gene.6341::T01.PB2683::g.6341::m.6341	rna936;rna12072;rna1843
Gene.17882::T01.PB7097::g.17882::m.17882	rna566
Gene.107224::T01.PB28058::g.107224::m.107224	rna1569
Gene.88765::T01.PB24260::g.88765::m.88765	rna1598;rna5105;rna10398;rna1939;rna16365;rna10437;rna10435;rna11291;rna11288
Gene.59754::T01.PB17567::g.59754::m.59754	rna6864;rna9099;rna1055;rna4581;rna5944
Gene.95730::T01.PB25788::g.95730::m.95730	rna18525
Gene.33141::T01.PB11865::g.33141::m.33141	rna888;rna3239;rna740;rna14719
Gene.76505::T01.PB20706::g.76505::m.76505	rna9830
Gene.65507::T01.PB18682::g.65507::m.65507	rna5465
Gene.25792::T01.PB9849::g.25792::m.25792	rna3135;rna661
Gene.25403::T01.PB9697::g.25403::m.25403	rna19023;rna9997;rna15934;rna16368;rna11491;rna7072;rna3956;rna1117;rna7073;rna1989;rna8838;rna2395;rna1991;rna11457;rna11932;rna7639;rna16106;rna5666;rna1292;rna16947;rna17404;rna17784;rna19997;rna17852;rna8411
Gene.58094::T01.PB17260::g.58094::m.58094	rna5485;rna9863;rna9401;rna2450;rna10004;rna15797;rna4472;rna10156
Gene.2882::T01.PB1368::g.2882::m.2882	rna11975;rna6519;rna20035;rna14105
Gene.16413::T01.PB6522::g.16413::m.16413	rna1776
Gene.21529::T01.PB8368::g.21529::m.21529	rna1791;rna1001
Gene.8669::T01.PB3578::g.8669::m.8669	rna16135;rna4470
Gene.2145::T01.PB1076::g.2145::m.2145	rna6970
Gene.7974::T01.PB3304::g.7974::m.7974	rna4141
Gene.34258::T01.PB12162::g.34258::m.34258	rna12113;rna16196;rna5430;rna3953;rna5346;rna3569;rna9733;rna15677;rna19990;rna19094;rna6512;rna12425;rna19252;rna7910;rna6598;rna10865
Gene.53824::T01.PB16461::g.53824::m.53824	rna1489;rna17818
Gene.25388::T01.PB9689::g.25388::m.25388	rna5890;rna15968;rna20850;rna15969;rna6860;rna8542;rna20357;rna11535;rna20695;rna7044;rna7625;rna7626;rna12839;rna20885;rna10363;rna10621;rna1182
Gene.44987::T01.PB14843::g.44987::m.44987	rna4935;rna16534;rna12739
Gene.53778::T01.PB16452::g.53778::m.53778	rna13475
Gene.94897::T01.PB25626::g.94897::m.94897	rna9128;rna10712;rna554;rna4993;rna8063;rna4473;rna555;rna1923;rna10863;rna20144;rna15740;rna6200;rna8889;rna14683;rna1251;rna6487
Gene.3714::T01.PB1699::g.3714::m.3714	rna6995;rna18319;rna13289;rna5927
Gene.83626::T01.PB22735::g.83626::m.83626	rna17348
Gene.63502::T01.PB18304::g.63502::m.63502	rna19647
Gene.35773::T01.PB12553::g.35773::m.35773	rna2579;rna11539;rna8;rna3765
Gene.7522::T01.PB3136::g.7522::m.7522	rna18391
Gene.78485::T01.PB21097::g.78485::m.78485	rna1388
Gene.41684::T01.PB14041::g.41684::m.41684	rna16142
Gene.945::T01.PB483::g.945::m.945	rna1928
Gene.1709::T01.PB861::g.1709::m.1709	rna18425
Gene.1546::T01.PB783::g.1546::m.1546	rna20097
Gene.9118::T01.PB3740::g.9118::m.9118	rna1436;rna18088
Gene.12044::T01.PB4853::g.12044::m.12044	rna1789;rna16756
Gene.96762::T01.PB25991::g.96762::m.96762	rna5704
Gene.9167::T01.PB3759::g.9167::m.9167	rna13172
Gene.2472::T01.PB1203::g.2472::m.2472	rna16756;rna1789
Gene.86604::T01.PB23675::g.86604::m.86604	rna5041;rna16972;rna10945;rna4070;rna10943;rna11588;rna11589
Gene.18167::T01.PB7196::g.18167::m.18167	rna320
Gene.15538::T01.PB6181::g.15538::m.15538	rna18093;rna9665
Gene.92680::T01.PB25206::g.92680::m.92680	rna21053;rna3781;rna12477
Gene.18325::T01.PB7257::g.18325::m.18325	rna5964;rna18489;rna7978;rna3007;rna15055;rna5359
Gene.67261::T01.PB19009::g.67261::m.67261	rna16920;rna0;rna3;rna1;rna10061
Gene.87766::T01.PB23999::g.87766::m.87766	rna10598
Gene.6480::T01.PB2732::g.6480::m.6480	rna12463;rna12579;rna7195;rna11206
Gene.64227::T01.PB18438::g.64227::m.64227	rna14643;rna137;rna7443;rna6474;rna3491
Gene.19002::T01.PB7513::g.19002::m.19002	rna13915
Gene.11555::T01.PB4658::g.11555::m.11555	rna4814;rna7425;rna9932;rna8733;rna18957;rna20039
Gene.3801::T01.PB1732::g.3801::m.3801	rna63;rna57;rna12172;rna12175;rna11682;rna12173;rna1171;rna1172
Gene.36497::T01.PB12730::g.36497::m.36497	rna3829;rna6689
Gene.35497::T01.PB12481::g.35497::m.35497	rna18686
Gene.34855::T01.PB12316::g.34855::m.34855	rna17327;rna7950;rna16934
Gene.52105::T01.PB16155::g.52105::m.52105	rna5234
Gene.49287::T01.PB15626::g.49287::m.49287	rna1107
Gene.22128::T01.PB8575::g.22128::m.22128	rna11510
Gene.43942::T01.PB14632::g.43942::m.43942	rna18827;rna7314;rna8068;rna2817;rna11674;rna9143;rna123;rna5488;rna11891
Gene.9322::T01.PB3824::g.9322::m.9322	rna15745;rna20480;rna5358;rna10677;rna5260
Gene.106319::T01.PB27876::g.106319::m.106319	rna19506;rna20574;rna2428;rna9281;rna20069
Gene.30878::T01.PB11262::g.30878::m.30878	rna6760;rna1063;rna1062;rna11827;rna9915;rna1247;rna16013;rna11882;rna7321;rna12697;rna6636
Gene.3579::T01.PB1652::g.3579::m.3579	rna3518;rna16385
Gene.2866::T01.PB1360::g.2866::m.2866	rna20569;rna10020;rna18820;rna5947;rna4283;rna6116;rna3898;rna20721
Gene.10778::T01.PB4355::g.10778::m.10778	rna18589
Gene.21190::T01.PB8255::g.21190::m.21190	rna20637
Gene.102936::T01.PB27221::g.102936::m.102936	rna6286;rna13225
Gene.19683::T01.PB7749::g.19683::m.19683	rna12624;rna7806;rna19931;rna15224;rna17034;rna977;rna19260;rna4218;rna20781;rna1864
Gene.62548::T01.PB18109::g.62548::m.62548	rna13548
Gene.58415::T01.PB17315::g.58415::m.58415	rna15360
Gene.90405::T01.PB24695::g.90405::m.90405	rna12673;rna211;rna18671;rna17028
Gene.42495::T01.PB14267::g.42495::m.42495	rna1102;rna1771
Gene.26975::T01.PB10208::g.26975::m.26975	rna12000;rna8848;rna12291;rna3957;rna4752
Gene.762::T01.PB393::g.762::m.762	rna20753;rna17048;rna14334;rna18418;rna4572;rna17958;rna14048;rna8707;rna10964;rna4674;rna16222;rna5266;rna15667;rna16783;rna1024;rna16647;rna11999;rna15368;rna18881;rna1437;rna18621;rna3195;rna4101;rna7423
Gene.86293::T01.PB23586::g.86293::m.86293	rna14281;rna19091
Gene.50685::T01.PB15886::g.50685::m.50685	rna17382
Gene.9953::T01.PB4057::g.9953::m.9953	rna11411;rna5432
Gene.19037::T01.PB7528::g.19037::m.19037	rna2740
Gene.22866::T01.PB8814::g.22866::m.22866	rna18670
Gene.94508::T01.PB25537::g.94508::m.94508	rna9420;rna9421;rna9424;rna13596;rna19694;rna11863
Gene.9423::T01.PB3861::g.9423::m.9423	rna17373
Gene.45113::T01.PB14865::g.45113::m.45113	rna3968;rna8190;rna1864;rna17080
Gene.32936::T01.PB11806::g.32936::m.32936	rna16741
Gene.8013::T01.PB3315::g.8013::m.8013	rna5856
Gene.60783::T01.PB17754::g.60783::m.60783	rna20073
Gene.83995::T01.PB22865::g.83995::m.83995	rna10301
Gene.11017::T01.PB4444::g.11017::m.11017	rna10548;rna14270;rna17112;rna2942;rna10447;rna4513;rna13867;rna15217;rna1447
Gene.61758::T01.PB17941::g.61758::m.61758	rna14118
Gene.6819::T01.PB2865::g.6819::m.6819	rna13363
Gene.20120::T01.PB7901::g.20120::m.20120	rna680
Gene.79833::T01.PB21381::g.79833::m.79833	rna1708;rna20273;rna4556;rna3652;rna20251;rna3647;rna19341;rna7136;rna11933
Gene.19966::T01.PB7846::g.19966::m.19966	rna20049;rna11644;rna12916;rna9965
Gene.79756::T01.PB21361::g.79756::m.79756	rna6446;rna16048
Gene.29153::T01.PB10817::g.29153::m.29153	rna13320;rna20247;rna11957;rna7447
Gene.7308::T01.PB3055::g.7308::m.7308	rna7445;rna18551
Gene.13539::T01.PB5448::g.13539::m.13539	rna2327
Gene.31::T01.PB18::g.31::m.31	rna17604;rna13721
Gene.77749::T01.PB20954::g.77749::m.77749	rna19794
Gene.99196::T01.PB26462::g.99196::m.99196	rna18377
Gene.99685::T01.PB26566::g.99685::m.99685	rna19528;rna11345;rna757
Gene.7413::T01.PB3095::g.7413::m.7413	rna15370;rna16289
Gene.25905::T01.PB9885::g.25905::m.25905	rna19128;rna15458;rna18087;rna13598
Gene.39862::T01.PB13584::g.39862::m.39862	rna9090
Gene.32334::T01.PB11657::g.32334::m.32334	rna685;rna4495;rna3326;rna3297;rna7050;rna13532;rna5117;rna3344;rna17410;rna13064;rna10339;rna13065
Gene.29737::T01.PB10969::g.29737::m.29737	rna16056
Gene.32913::T01.PB11800::g.32913::m.32913	rna5966;rna17871
Gene.81712::T01.PB22050::g.81712::m.81712	rna15859;rna3898;rna5947;rna10020;rna20569;rna18820
Gene.7968::T01.PB3302::g.7968::m.7968	rna5114;rna17727;rna9629;rna5682;rna7071;rna16360;rna10620;rna1850;rna4484;rna13825;rna11044;rna5070;rna16362;rna19013;rna516;rna20534
Gene.3902::T01.PB1767::g.3902::m.3902	rna4895;rna10626
Gene.26263::T01.PB9999::g.26263::m.26263	rna16354
Gene.26457::T01.PB10060::g.26457::m.26457	rna16018
Gene.15847::T01.PB6301::g.15847::m.15847	rna11356;rna7124;rna18348
Gene.61855::T01.PB17960::g.61855::m.61855	rna2846
Gene.8838::T01.PB3640::g.8838::m.8838	rna5908
Gene.43140::T01.PB14448::g.43140::m.43140	rna19138
Gene.60097::T01.PB17632::g.60097::m.60097	rna14747
Gene.5422::T01.PB2342::g.5422::m.5422	rna11501;rna3773;rna12256
Gene.63183::T01.PB18240::g.63183::m.63183	rna8647;rna14995;rna5201;rna10608;rna12391;rna18591;rna18744;rna189;rna9863;rna3008;rna16893;rna6527;rna18364;rna10946;rna19249;rna13948;rna2450;rna17806;rna7580;rna14817;rna20376;rna9292
Gene.80280::T01.PB21477::g.80280::m.80280	rna16998;rna18524
Gene.53937::T01.PB16484::g.53937::m.53937	rna9308;rna17913;rna1304;rna4550;rna21036
Gene.78849::T01.PB21169::g.78849::m.78849	rna11087;rna12740
Gene.35491::T01.PB12480::g.35491::m.35491	rna2895
Gene.46090::T01.PB15038::g.46090::m.46090	rna18256
Gene.49136::T01.PB15599::g.49136::m.49136	rna4416
Gene.102267::T01.PB27086::g.102267::m.102267	rna13119;rna495;rna4041;rna3131;rna1898;rna3130;rna18553;rna1864;rna3132;rna13013;rna20143;rna14788
Gene.107765::T01.PB28168::g.107765::m.107765	rna20191;rna20934;rna7372;rna7791
Gene.43076::T01.PB14430::g.43076::m.43076	rna8038
Gene.55595::T01.PB16792::g.55595::m.55595	rna2934;rna8691
Gene.1215::T01.PB618::g.1215::m.1215	rna10384
Gene.106595::T01.PB27929::g.106595::m.106595	rna18514;rna8487;rna6773;rna17986;rna14294
Gene.30817::T01.PB11246::g.30817::m.30817	rna14995;rna6777;rna18744;rna16173;rna12501;rna3704;rna16457;rna12790;rna19021;rna15797;rna9401;rna16720;rna1606;rna10608;rna8865;rna9863;rna10354;rna2450;rna10334;rna20626;rna20258;rna12476;rna3008
Gene.33135::T01.PB11863::g.33135::m.33135	rna6111;rna16446;rna5009;rna5823;rna7581;rna14102;rna3183;rna14577;rna20742;rna11000;rna9003;rna1256;rna14869;rna2088;rna5205;rna7123;rna17569;rna13490;rna18722;rna20069
Gene.108148::T01.PB28252::g.108148::m.108148	rna160;rna5418;rna15778
Gene.26686::T01.PB10125::g.26686::m.26686	rna11512;rna17441;rna19776
Gene.97475::T01.PB26127::g.97475::m.97475	rna8487;rna18514
Gene.25310::T01.PB9660::g.25310::m.25310	rna1467;rna1399
Gene.18858::T01.PB7456::g.18858::m.18858	rna7147
Gene.48177::T01.PB15418::g.48177::m.48177	rna7304;rna15033;rna14067;rna2136;rna15300;rna5620;rna12850
Gene.17818::T01.PB7071::g.17818::m.17818	rna15579
Gene.33882::T01.PB12060::g.33882::m.33882	rna13435
Gene.6414::T01.PB2704::g.6414::m.6414	rna12980;rna18928;rna12504;rna4971;rna10736;rna18494;rna15498;rna9690;rna14641;rna10737;rna7102;rna18530
Gene.44066::T01.PB14662::g.44066::m.44066	rna3972
Gene.81293::T01.PB21887::g.81293::m.81293	rna12904;rna7094
Gene.5126::T01.PB2227::g.5126::m.5126	rna7626;rna7625;rna12839;rna6842;rna7044;rna10363;rna20695;rna20885;rna3861;rna14336;rna6860;rna15968;rna8542
Gene.91685::T01.PB25032::g.91685::m.91685	rna20801;rna6222;rna20791;rna8741
Gene.43834::T01.PB14608::g.43834::m.43834	rna19182
Gene.3869::T01.PB1756::g.3869::m.3869	rna5500
Gene.84299::T01.PB22970::g.84299::m.84299	rna12280
Gene.55335::T01.PB16743::g.55335::m.55335	rna7446;rna7447;rna13320;rna20247
Gene.80726::T01.PB21672::g.80726::m.80726	rna2269;rna6097;rna2207;rna11421;rna20490;rna13855
Gene.83031::T01.PB22541::g.83031::m.83031	rna17692
Gene.42854::T01.PB14368::g.42854::m.42854	rna10215;rna14191;rna1862;rna3130;rna19196;rna13119;rna18553;rna1898;rna3096;rna4041;rna3131;rna13168;rna3372;rna4893;rna11973;rna13013;rna13012;rna10745;rna14788
Gene.14718::T01.PB5877::g.14718::m.14718	rna17953;rna9762;rna12896;rna15141;rna1294;rna13612;rna1430;rna4383;rna4384;rna5170
Gene.1638::T01.PB831::g.1638::m.1638	rna18780
Gene.18521::T01.PB7329::g.18521::m.18521	rna2113;rna8505
Gene.111551::T01.PB28840::g.111551::m.111551	rna20680;rna20154
Gene.2289::T01.PB1136::g.2289::m.2289	rna1121
Gene.63622::T01.PB18325::g.63622::m.63622	rna13951
Gene.38225::T01.PB13165::g.38225::m.38225	rna8246
Gene.308::T01.PB157::g.308::m.308	rna15081
Gene.9732::T01.PB3968::g.9732::m.9732	rna2079;rna3284;rna19283
Gene.81820::T01.PB22087::g.81820::m.81820	rna3608;rna2381
Gene.91121::T01.PB24888::g.91121::m.91121	rna15337;rna6458;rna3504
Gene.13909::T01.PB5580::g.13909::m.13909	rna16861;rna8080;rna10000;rna20884;rna6958
Gene.5332::T01.PB2306::g.5332::m.5332	rna7626;rna7625;rna20695
Gene.4349::T01.PB1933::g.4349::m.4349	rna5090
Gene.3443::T01.PB1599::g.3443::m.3443	rna5539
Gene.77363::T01.PB20865::g.77363::m.77363	rna14733
Gene.13931::T01.PB5586::g.13931::m.13931	rna1593
Gene.9248::T01.PB3793::g.9248::m.9248	rna3998
Gene.2091::T01.PB1051::g.2091::m.2091	rna20104;rna11526
Gene.2510::T01.PB1219::g.2510::m.2510	rna4280;rna15873
Gene.82587::T01.PB22376::g.82587::m.82587	rna14591;rna4020;rna1060;rna17874;rna20031;rna17846;rna450;rna5833;rna2358;rna18017
Gene.31218::T01.PB11351::g.31218::m.31218	rna17531;rna12910;rna7270;rna7454;rna13210;rna9950;rna18352;rna1475;rna19226;rna1390;rna20190;rna10973;rna325;rna19151;rna1564
Gene.64927::T01.PB18572::g.64927::m.64927	rna9498;rna13776;rna10176
Gene.68709::T01.PB19261::g.68709::m.68709	rna12934
Gene.2166::T01.PB1086::g.2166::m.2166	rna15893
Gene.108076::T01.PB28237::g.108076::m.108076	rna11818
Gene.17153::T01.PB6813::g.17153::m.17153	rna2403;rna8521;rna7633;rna289;rna5861;rna7072;rna7073;rna14792;rna2395;rna16368
Gene.81025::T01.PB21782::g.81025::m.81025	rna19829;rna10143;rna4989;rna16275;rna15492
Gene.77668::T01.PB20930::g.77668::m.77668	rna10233
Gene.6777::T01.PB2851::g.6777::m.6777	rna16263;rna17175;rna14902;rna13592
Gene.80278::T01.PB21475::g.80278::m.80278	rna298;rna12067
Gene.29837::T01.PB10996::g.29837::m.29837	rna3344;rna5117;rna13532;rna17410;rna3297;rna7050;rna4495;rna3326;rna685;rna9571;rna13064;rna13065;rna17244;rna10339;rna7097
Gene.43709::T01.PB14583::g.43709::m.43709	rna20191;rna20934;rna7372;rna7791
Gene.52556::T01.PB16238::g.52556::m.52556	rna1522
Gene.7704::T01.PB3208::g.7704::m.7704	rna11374;rna9590
Gene.67506::T01.PB19052::g.67506::m.67506	rna6646
Gene.25892::T01.PB9879::g.25892::m.25892	rna15908;rna5528;rna16502;rna459;rna19450;rna11555;rna16566;rna9146;rna19310;rna20334;rna20333;rna255;rna465;rna7691;rna125;rna12011;rna12024;rna7370;rna749
Gene.6694::T01.PB2819::g.6694::m.6694	rna16263;rna17175;rna14902;rna13592
Gene.38781::T01.PB13309::g.38781::m.38781	rna12791;rna4608
Gene.49577::T01.PB15679::g.49577::m.49577	rna14356;rna13889;rna5620;rna2136;rna3445;rna8221
Gene.39358::T01.PB13455::g.39358::m.39358	rna15697
Gene.46348::T01.PB15085::g.46348::m.46348	rna7784;rna13026;rna8782;rna10473;rna873;rna10474;rna16093
Gene.22456::T01.PB8690::g.22456::m.22456	rna2019
Gene.11196::T01.PB4517::g.11196::m.11196	rna2314
Gene.82122::T01.PB22207::g.82122::m.82122	rna12288
Gene.77138::T01.PB20820::g.77138::m.77138	rna10100;rna6808;rna18783;rna12579
Gene.59276::T01.PB17474::g.59276::m.59276	rna4403
Gene.12951::T01.PB5221::g.12951::m.12951	rna8085;rna2008
Gene.33585::T01.PB11979::g.33585::m.33585	rna9932;rna7425;rna4814;rna8733;rna20039
Gene.44208::T01.PB14694::g.44208::m.44208	rna19182
Gene.72333::T01.PB19922::g.72333::m.72333	rna6696;rna4891;rna17993;rna15670
Gene.12269::T01.PB4947::g.12269::m.12269	rna4795;rna1241
Gene.17746::T01.PB7044::g.17746::m.17746	rna18526;rna13218;rna18225;rna17862;rna15644
Gene.47299::T01.PB15257::g.47299::m.47299	rna19045
Gene.19181::T01.PB7583::g.19181::m.19181	rna4494
Gene.83573::T01.PB22716::g.83573::m.83573	rna14287
Gene.34098::T01.PB12123::g.34098::m.34098	rna7978;rna18489;rna5964;rna8194
Gene.20238::T01.PB7944::g.20238::m.20238	rna2769;rna19899;rna16885
Gene.31134::T01.PB11330::g.31134::m.31134	rna2715
Gene.12502::T01.PB5038::g.12502::m.12502	rna15210;rna15209;rna20603;rna15208;rna9335;rna10227;rna4121;rna13850;rna1286;rna17231;rna12340;rna5885;rna12528;rna17221;rna16429;rna3905;rna3907
Gene.9715::T01.PB3962::g.9715::m.9715	rna7664;rna8376;rna17323;rna17324;rna13247;rna5348;rna7076;rna6877;rna14285;rna10042;rna10672;rna13799;rna6534;rna18997;rna10310;rna10615;rna158;rna9018;rna10612;rna10613;rna10614;rna20473;rna7989;rna19991;rna19490
Gene.35280::T01.PB12424::g.35280::m.35280	rna607;rna13162
Gene.8272::T01.PB3426::g.8272::m.8272	rna20125
Gene.60981::T01.PB17793::g.60981::m.60981	rna14167
Gene.23027::T01.PB8868::g.23027::m.23027	rna1522
Gene.101994::T01.PB27032::g.101994::m.101994	rna2906;rna19022;rna6092;rna11417;rna19305;rna12941;rna7162;rna4133;rna14014
Gene.28463::T01.PB10627::g.28463::m.28463	rna6650;rna8259;rna18467;rna11099;rna1907;rna1906;rna19149;rna5461;rna5314;rna10568;rna11108;rna10091;rna13080;rna18116;rna585;rna17267;rna18675;rna18649;rna1684;rna587
Gene.54736::T01.PB16633::g.54736::m.54736	rna6200;rna4993
Gene.30392::T01.PB11140::g.30392::m.30392	rna4404;rna8173;rna19515;rna2170;rna11193;rna1642;rna1891;rna16381;rna17756;rna9755;rna7192;rna9182
Gene.78360::T01.PB21077::g.78360::m.78360	rna16720;rna6434;rna3610;rna20377;rna13342;rna12813;rna15220;rna4902;rna14638;rna7908;rna18344;rna12
Gene.30825::T01.PB11248::g.30825::m.30825	rna8775;rna5449
Gene.96773::T01.PB25994::g.96773::m.96773	rna8190;rna14788;rna20143;rna6648;rna1898;rna2958;rna17340
Gene.20290::T01.PB7958::g.20290::m.20290	rna12288
Gene.98494::T01.PB26327::g.98494::m.98494	rna10025
Gene.64123::T01.PB18421::g.64123::m.64123	rna10917;rna20374
Gene.85077::T01.PB23248::g.85077::m.85077	rna977;rna15224;rna19931
Gene.90299::T01.PB24667::g.90299::m.90299	rna14869;rna17569;rna11000;rna9319;rna11394;rna14875;rna18722;rna1256;rna20069;rna2088;rna13490;rna13933;rna5009;rna5205;rna16446;rna14102;rna18992;rna6111
Gene.42756::T01.PB14341::g.42756::m.42756	rna18952;rna4076
Gene.82656::T01.PB22398::g.82656::m.82656	rna13300
Gene.57399::T01.PB17135::g.57399::m.57399	rna20797
Gene.2052::T01.PB1028::g.2052::m.2052	rna7305;rna18682
Gene.62870::T01.PB18179::g.62870::m.62870	rna13077;rna13475
Gene.75722::T01.PB20567::g.75722::m.75722	rna10746;rna2626;rna16169;rna12431;rna16946;rna16945;rna2169;rna12852;rna20577;rna2182;rna20568;rna2173;rna20578;rna13542;rna4619
Gene.91402::T01.PB24960::g.91402::m.91402	rna8955;rna19377;rna20195
Gene.27925::T01.PB10476::g.27925::m.27925	rna12280
Gene.8753::T01.PB3611::g.8753::m.8753	rna17944
Gene.85041::T01.PB23235::g.85041::m.85041	rna18810
Gene.9067::T01.PB3722::g.9067::m.9067	rna14260
Gene.58827::T01.PB17395::g.58827::m.58827	rna7684;rna10625;rna7574;rna2108;rna1520;rna4094;rna5671;rna19314;rna7243;rna20369;rna19577;rna16900;rna19910;rna20327;rna10879;rna13784;rna1931;rna18452;rna3944;rna14831;rna4944;rna2179;rna17857;rna18971;rna9290
Gene.58003::T01.PB17246::g.58003::m.58003	rna14171;rna5767;rna11833;rna11834;rna20394;rna11831;rna11832;rna20395;rna14395;rna993;rna9641;rna5213
Gene.66190::T01.PB18812::g.66190::m.66190	rna7693;rna11307
Gene.89495::T01.PB24455::g.89495::m.89495	rna13705;rna9920;rna21057;rna10617;rna1607;rna16437;rna16839;rna12324;rna11050
Gene.77772::T01.PB20960::g.77772::m.77772	rna15292
Gene.10024::T01.PB4083::g.10024::m.10024	rna15386;rna10410
Gene.15073::T01.PB6014::g.15073::m.15073	rna9499;rna10578;rna6010;rna2830;rna18731;rna18372;rna185;rna6019;rna7547
Gene.17575::T01.PB6973::g.17575::m.17575	rna6853
Gene.98918::T01.PB26406::g.98918::m.98918	rna5421
Gene.14376::T01.PB5748::g.14376::m.14376	rna2327
Gene.102160::T01.PB27065::g.102160::m.102160	rna3556
Gene.43165::T01.PB14454::g.43165::m.43165	rna19668
Gene.9::T01.PB6::g.9::m.9	rna4488;rna12892
Gene.1373::T01.PB696::g.1373::m.1373	rna9786
Gene.28584::T01.PB10659::g.28584::m.28584	rna13475
Gene.80292::T01.PB21483::g.80292::m.80292	rna16611;rna15418
Gene.1238::T01.PB629::g.1238::m.1238	rna2399;rna17020
Gene.25073::T01.PB9561::g.25073::m.25073	rna20186;rna9242;rna15008;rna508;rna12963;rna3591;rna5134;rna6867;rna11660;rna9241;rna6440;rna8561;rna8248
Gene.79320::T01.PB21262::g.79320::m.79320	rna6289;rna10859;rna16675;rna16674;rna20255;rna13624;rna10631;rna13623;rna17904;rna6297;rna18867;rna14694;rna18168;rna17;rna20253;rna7874;rna13892;rna6291;rna15156;rna19085;rna12808;rna4019;rna18;rna18505;rna10260
Gene.20373::T01.PB7987::g.20373::m.20373	rna17901;rna5413;rna1950;rna6794;rna17073;rna2861;rna11853;rna2660;rna17074
Gene.62969::T01.PB18199::g.62969::m.62969	rna11678;rna2570;rna20705;rna9080;rna17488
Gene.27578::T01.PB10378::g.27578::m.27578	rna12225;rna16039;rna7011;rna16014;rna17824;rna20209;rna11702;rna5152;rna4397
Gene.77248::T01.PB20842::g.77248::m.77248	rna12976
Gene.113278::T01.PB28984::g.113278::m.113278	rna11192
Gene.75494::T01.PB20524::g.75494::m.75494	rna11414
Gene.26020::T01.PB9928::g.26020::m.26020	rna18172;rna4323;rna13477;rna7444;rna2540;rna131;rna5519
Gene.3257::T01.PB1526::g.3257::m.3257	rna19690;rna11079
Gene.33849::T01.PB12051::g.33849::m.33849	rna6297;rna13623;rna10631;rna13624;rna14694;rna6291;rna10260;rna830;rna13892;rna18867;rna7874;rna17;rna16;rna18;rna18168;rna20667;rna13162;rna18505;rna19085;rna10033;rna15156;rna42;rna4019;rna16182
Gene.90969::T01.PB24846::g.90969::m.90969	rna13681;rna19172
Gene.3595::T01.PB1658::g.3595::m.3595	rna2310
Gene.79908::T01.PB21401::g.79908::m.79908	rna18887
Gene.9749::T01.PB3975::g.9749::m.9749	rna6703
Gene.41336::T01.PB13948::g.41336::m.41336	rna2141;rna12037
Gene.108612::T01.PB28339::g.108612::m.108612	rna9263;rna4288
Gene.26188::T01.PB9979::g.26188::m.26188	rna10606;rna12758
Gene.47181::T01.PB15234::g.47181::m.47181	rna14972;rna19592
Gene.17701::T01.PB7027::g.17701::m.17701	rna6332;rna11819
Gene.41393::T01.PB13964::g.41393::m.41393	rna14681;rna1252
Gene.58903::T01.PB17410::g.58903::m.58903	rna15266;rna17849
Gene.24829::T01.PB9465::g.24829::m.24829	rna16373;rna70;rna2247;rna3121
Gene.11662::T01.PB4700::g.11662::m.11662	rna10210;rna20922
Gene.105483::T01.PB27719::g.105483::m.105483	rna16234
Gene.22547::T01.PB8721::g.22547::m.22547	rna13463
Gene.71273::T01.PB19728::g.71273::m.71273	rna7845;rna3132
Gene.18378::T01.PB7276::g.18378::m.18378	rna14431
Gene.11401::T01.PB4601::g.11401::m.11401	rna3976;rna2973;rna8284;rna2974;rna3981;rna3982;rna3978;rna3980;rna15603;rna5350;rna14072;rna11595;rna17841;rna18684;rna11596;rna8783;rna5401
Gene.5452::T01.PB2356::g.5452::m.5452	rna11899
Gene.2295::T01.PB1138::g.2295::m.2295	rna18037
Gene.27090::T01.PB10240::g.27090::m.27090	rna13183;rna2279
Gene.4657::T01.PB2052::g.4657::m.4657	rna7519;rna1959;rna14554;rna1840;rna15482;rna12070;rna12315;rna12314;rna12318
Gene.42741::T01.PB14336::g.42741::m.42741	rna6165
Gene.87337::T01.PB23878::g.87337::m.87337	rna1828;rna7766;rna3111;rna13423;rna10683;rna3108
Gene.51935::T01.PB16122::g.51935::m.51935	rna7859;rna5784;rna452;rna10616
Gene.83981::T01.PB22860::g.83981::m.83981	rna11016;rna4803;rna9189
Gene.13621::T01.PB5475::g.13621::m.13621	rna5193;rna9245;rna5551;rna10569
Gene.8060::T01.PB3339::g.8060::m.8060	rna9541
Gene.13053::T01.PB5260::g.13053::m.13053	rna3954;rna17326;rna4751;rna4125;rna16327
Gene.31579::T01.PB11454::g.31579::m.31579	rna20834;rna14918;rna11922;rna14895;rna16722;rna2931;rna13762;rna13413
Gene.86741::T01.PB23715::g.86741::m.86741	rna13744;rna11228;rna3870;rna12339;rna447
Gene.6124::T01.PB2599::g.6124::m.6124	rna17503
Gene.21482::T01.PB8353::g.21482::m.21482	rna3735
Gene.68395::T01.PB19203::g.68395::m.68395	rna19859;rna8147;rna8143
Gene.107322::T01.PB28079::g.107322::m.107322	rna9178
Gene.20409::T01.PB7998::g.20409::m.20409	rna10826;rna11479;rna1573;rna8299
Gene.111447::T01.PB28832::g.111447::m.111447	rna15837
Gene.13827::T01.PB5547::g.13827::m.13827	rna2814
Gene.20169::T01.PB7918::g.20169::m.20169	rna7729
Gene.105285::T01.PB27676::g.105285::m.105285	rna10448
Gene.26404::T01.PB10044::g.26404::m.26404	rna930;rna12933;rna14457;rna14095
Gene.25170::T01.PB9602::g.25170::m.25170	rna14745
Gene.20665::T01.PB8079::g.20665::m.20665	rna8171;rna12973;rna19984;rna19983;rna20535;rna2623;rna19797;rna4180;rna14557;rna9000
Gene.56455::T01.PB16950::g.56455::m.56455	rna4119;rna2939;rna6439;rna19640
Gene.8462::T01.PB3495::g.8462::m.8462	rna2974;rna2975;rna2973;rna3976;rna3978;rna8284;rna3980;rna3981;rna3982;rna15603;rna18684;rna14072;rna7925;rna11595;rna17841;rna5350;rna8783;rna7149;rna8784;rna2226;rna15048;rna3498;rna4904
Gene.10912::T01.PB4404::g.10912::m.10912	rna7117;rna8134;rna19258;rna12777
Gene.82108::T01.PB22202::g.82108::m.82108	rna14914
Gene.107510::T01.PB28113::g.107510::m.107510	rna1898;rna495;rna18553;rna3132;rna1864;rna17340
Gene.47019::T01.PB15202::g.47019::m.47019	rna16318;rna1138;rna2360;rna1388;rna3037;rna4479;rna523;rna8773;rna19287
Gene.27512::T01.PB10356::g.27512::m.27512	rna3559
Gene.47847::T01.PB15357::g.47847::m.47847	rna6179;rna5844
Gene.108838::T01.PB28387::g.108838::m.108838	rna4550;rna17913;rna9308;rna1304;rna21036
Gene.23232::T01.PB8938::g.23232::m.23232	rna7766;rna1828;rna13423;rna3111;rna10683;rna3108
Gene.108951::T01.PB28413::g.108951::m.108951	rna13967
Gene.89156::T01.PB24367::g.89156::m.89156	rna7745;rna10661;rna19263;rna18629;rna6276;rna15100;rna20577;rna13414;rna2182;rna20578;rna16169;rna20568;rna10660;rna16945;rna12431;rna2169;rna16946;rna12852;rna2626;rna11764;rna19148;rna4619;rna2173
Gene.41007::T01.PB13864::g.41007::m.41007	rna6632
Gene.87854::T01.PB24024::g.87854::m.87854	rna7710;rna3447
Gene.15334::T01.PB6110::g.15334::m.15334	rna153;rna7048;rna11021
Gene.63246::T01.PB18253::g.63246::m.63246	rna6708;rna18230
Gene.8258::T01.PB3420::g.8258::m.8258	rna6460
Gene.64247::T01.PB18443::g.64247::m.64247	rna18160
Gene.24827::T01.PB9464::g.24827::m.24827	rna12312;rna7128;rna17600;rna5382
Gene.28511::T01.PB10642::g.28511::m.28511	rna1581;rna751;rna2695;rna750;rna2676;rna2696
Gene.104444::T01.PB27514::g.104444::m.104444	rna19946;rna18066;rna10725;rna19044;rna17669;rna854;rna18647;rna7246;rna12840
Gene.89144::T01.PB24364::g.89144::m.89144	rna2838
Gene.83903::T01.PB22836::g.83903::m.83903	rna789;rna19336
Gene.12440::T01.PB5016::g.12440::m.12440	rna12265
Gene.41717::T01.PB14050::g.41717::m.41717	rna12756
Gene.834::T01.PB429::g.834::m.834	rna12590
Gene.20752::T01.PB8106::g.20752::m.20752	rna6751;rna9901
Gene.30257::T01.PB11102::g.30257::m.30257	rna9681
Gene.37459::T01.PB12965::g.37459::m.37459	rna9920;rna21057;rna13705;rna10617;rna1607;rna11050
Gene.92316::T01.PB25153::g.92316::m.92316	rna3088;rna9255;rna19458;rna5302;rna407
Gene.7312::T01.PB3057::g.7312::m.7312	rna16596;rna17174;rna3830;rna12219
Gene.13408::T01.PB5399::g.13408::m.13408	rna20216
Gene.30090::T01.PB11059::g.30090::m.30090	rna13766
Gene.15191::T01.PB6057::g.15191::m.15191	rna4749
Gene.81237::T01.PB21863::g.81237::m.81237	rna6993
Gene.19893::T01.PB7823::g.19893::m.19893	rna2341;rna18156
Gene.85631::T01.PB23399::g.85631::m.85631	rna21053;rna3781;rna12477
Gene.32231::T01.PB11630::g.32231::m.32231	rna15296;rna4849
Gene.5273::T01.PB2284::g.5273::m.5273	rna5645;rna18542;rna10362
Gene.12317::T01.PB4969::g.12317::m.12317	rna2927;rna11252;rna14303;rna1394;rna17697
Gene.18972::T01.PB7499::g.18972::m.18972	rna9781
Gene.32303::T01.PB11649::g.32303::m.32303	rna4644;rna5553;rna4836;rna5106;rna10713;rna7248;rna13689;rna9503
Gene.37105::T01.PB12876::g.37105::m.37105	rna20054;rna9774;rna3813;rna8379;rna1729;rna476;rna14324;rna17602;rna1731;rna2090;rna14423;rna1213;rna14422;rna11758;rna3277;rna12170;rna20973;rna4636;rna7299;rna12768;rna3359;rna20476;rna9177;rna8475;rna5032
Gene.13865::T01.PB5563::g.13865::m.13865	rna12645
Gene.17486::T01.PB6939::g.17486::m.17486	rna5847;rna11530;rna5297
Gene.25264::T01.PB9640::g.25264::m.25264	rna8929;rna17852;rna19997;rna17851;rna12176;rna8411;rna8412;rna1933;rna8350;rna3192;rna11491;rna1117;rna16947;rna16368;rna10177;rna15934;rna17404;rna1292;rna9997;rna16106;rna5666;rna14231;rna7953;rna3367;rna19023
Gene.28545::T01.PB10650::g.28545::m.28545	rna17967
Gene.80486::T01.PB21574::g.80486::m.80486	rna687;rna8079
Gene.26208::T01.PB9984::g.26208::m.26208	rna7293
Gene.24279::T01.PB9279::g.24279::m.24279	rna12762
Gene.73621::T01.PB20163::g.73621::m.73621	rna16671;rna16122;rna17521;rna16580
Gene.36047::T01.PB12622::g.36047::m.36047	rna11523
Gene.3526::T01.PB1631::g.3526::m.3526	rna2496;rna2497;rna17108;rna5534;rna5535;rna5537;rna10539;rna15845;rna20851;rna15338;rna15336;rna18727;rna4656;rna10549;rna1049;rna1053;rna8397;rna9844;rna8394;rna7522
Gene.46172::T01.PB15054::g.46172::m.46172	rna575
Gene.97929::T01.PB26217::g.97929::m.97929	rna13521
Gene.55424::T01.PB16759::g.55424::m.55424	rna3168;rna18986
Gene.106342::T01.PB27882::g.106342::m.106342	rna3654;rna11678;rna8534;rna2570;rna9080;rna20705;rna17488
Gene.18443::T01.PB7300::g.18443::m.18443	rna20228
Gene.25288::T01.PB9650::g.25288::m.25288	rna18245;rna3505;rna5151;rna6362;rna6363;rna19236;rna18608;rna12095
Gene.19814::T01.PB7794::g.19814::m.19814	rna6619;rna13190;rna43
Gene.88168::T01.PB24106::g.88168::m.88168	rna19313;rna14846
Gene.98569::T01.PB26339::g.98569::m.98569	rna4556;rna3652;rna20251;rna3647;rna3651;rna19341;rna1708;rna20273;rna14635
Gene.63614::T01.PB18323::g.63614::m.63614	rna9029;rna19711;rna13372;rna9389
Gene.20524::T01.PB8034::g.20524::m.20524	rna13369;rna18105;rna3843;rna20240;rna12190;rna18911;rna13075;rna7663
Gene.73598::T01.PB20158::g.73598::m.73598	rna13620
Gene.106989::T01.PB28011::g.106989::m.106989	rna18014
Gene.56356::T01.PB16932::g.56356::m.56356	rna12976
Gene.18388::T01.PB7281::g.18388::m.18388	rna227;rna14626
Gene.80845::T01.PB21714::g.80845::m.80845	rna9325;rna16044
Gene.46049::T01.PB15030::g.46049::m.46049	rna149;rna17419;rna13170
Gene.93801::T01.PB25399::g.93801::m.93801	rna13119;rna495;rna4041;rna3131;rna1898;rna3130;rna19196;rna3096;rna18553;rna1862;rna10215;rna14191;rna3132;rna1864;rna4893;rna13013;rna13012;rna20143;rna14788
Gene.25447::T01.PB9716::g.25447::m.25447	rna19093
Gene.39919::T01.PB13596::g.39919::m.39919	rna3086;rna1419;rna17120;rna541;rna12077;rna11295;rna18398;rna18400
Gene.42286::T01.PB14201::g.42286::m.42286	rna15151;rna20880;rna20106;rna4621
Gene.88847::T01.PB24285::g.88847::m.88847	rna8939;rna1716;rna1713
Gene.22308::T01.PB8638::g.22308::m.22308	rna15898
Gene.107422::T01.PB28097::g.107422::m.107422	rna10132
Gene.11276::T01.PB4552::g.11276::m.11276	rna4232
Gene.33478::T01.PB11952::g.33478::m.33478	rna13303
Gene.30544::T01.PB11182::g.30544::m.30544	rna5454;rna11159;rna5480;rna10152;rna7245;rna9396;rna14880;rna8684;rna8683
Gene.15883::T01.PB6316::g.15883::m.15883	rna14859
Gene.121::T01.PB59::g.121::m.121	rna2249;rna7860;rna2245;rna4014;rna2251;rna16697;rna4009;rna3971;rna2244;rna10124;rna19458;rna6006;rna5302;rna11323;rna9255;rna407;rna19420;rna3088
Gene.22597::T01.PB8735::g.22597::m.22597	rna20637
Gene.1912::T01.PB964::g.1912::m.1912	rna51
Gene.22888::T01.PB8824::g.22888::m.22888	rna1310
Gene.95270::T01.PB25696::g.95270::m.95270	rna4021;rna4167;rna3258;rna7449;rna7457;rna20141;rna1349;rna18597
Gene.11988::T01.PB4830::g.11988::m.11988	rna3423;rna22
Gene.27900::T01.PB10469::g.27900::m.27900	rna16898
Gene.40174::T01.PB13654::g.40174::m.40174	rna5179;rna1184;rna10644
Gene.27277::T01.PB10294::g.27277::m.27277	rna1419;rna3086;rna17120;rna541;rna12077;rna11295;rna18400
Gene.22658::T01.PB8751::g.22658::m.22658	rna4379
Gene.2627::T01.PB1263::g.2627::m.2627	rna20588;rna5326;rna6328;rna1061
Gene.2152::T01.PB1079::g.2152::m.2152	rna13950;rna18509
Gene.42892::T01.PB14379::g.42892::m.42892	rna1636;rna9428
Gene.18333::T01.PB7260::g.18333::m.18333	rna1819;rna4145;rna6187;rna9644;rna17190;rna20156;rna6631;rna4555;rna12884
Gene.24649::T01.PB9404::g.24649::m.24649	rna6907
Gene.10486::T01.PB4241::g.10486::m.10486	rna7363
Gene.14946::T01.PB5967::g.14946::m.14946	rna14604;rna13227
Gene.84205::T01.PB22936::g.84205::m.84205	rna17841;rna11595;rna11596;rna5350;rna18684;rna8783;rna2226;rna14072;rna8784;rna7149;rna14971;rna3978;rna3981;rna3980;rna8284;rna2973;rna2975;rna2974;rna3982;rna15603;rna5401;rna7641;rna17551;rna3498;rna19048
Gene.42015::T01.PB14124::g.42015::m.42015	rna271;rna5480;rna11159;rna15891;rna3043;rna3046;rna5745;rna7245;rna16666;rna16515;rna20300;rna19551;rna15552;rna5496;rna12026;rna11754;rna9396;rna14880;rna8684;rna9345;rna11963;rna15464;rna17556
Gene.24861::T01.PB9480::g.24861::m.24861	rna20534;rna19013;rna10620;rna5682;rna516;rna5070;rna11044;rna7071;rna13825;rna16360;rna9629;rna1850;rna17727;rna16362;rna4484;rna5114;rna7883;rna12094;rna12263;rna17363;rna11790;rna13734
Gene.21631::T01.PB8402::g.21631::m.21631	rna12328;rna15746;rna19749;rna19917;rna20311;rna5045;rna17433;rna18777;rna19067;rna263;rna3620;rna1362;rna9418;rna15380;rna2131;rna16922;rna20174;rna14227;rna4910;rna10304;rna7236;rna16930;rna9793
Gene.91199::T01.PB24907::g.91199::m.91199	rna17574
Gene.3310::T01.PB1545::g.3310::m.3310	rna19569
Gene.87996::T01.PB24060::g.87996::m.87996	rna4903;rna8729;rna9198;rna9697;rna11428
Gene.83369::T01.PB22649::g.83369::m.83369	rna13588
Gene.83782::T01.PB22796::g.83782::m.83782	rna9059
Gene.31222::T01.PB11352::g.31222::m.31222	rna19267;rna20523;rna19500;rna4836
Gene.80435::T01.PB21550::g.80435::m.80435	rna18995;rna18996
Gene.8424::T01.PB3479::g.8424::m.8424	rna21032
Gene.3387::T01.PB1574::g.3387::m.3387	rna7440;rna15394;rna12054;rna7866
Gene.68515::T01.PB19224::g.68515::m.68515	rna13793;rna9036;rna18651;rna18098
Gene.97234::T01.PB26077::g.97234::m.97234	rna1041
Gene.25784::T01.PB9845::g.25784::m.25784	rna20562;rna6654
Gene.42579::T01.PB14290::g.42579::m.42579	rna12291;rna12000;rna4752;rna3957
Gene.97066::T01.PB26048::g.97066::m.97066	rna19483
Gene.67955::T01.PB19131::g.67955::m.67955	rna16899
Gene.97833::T01.PB26196::g.97833::m.97833	rna938;rna4562;rna8833
Gene.38231::T01.PB13167::g.38231::m.38231	rna12069;rna19785
Gene.95377::T01.PB25719::g.95377::m.95377	rna13216;rna2390;rna18270;rna16631
Gene.13850::T01.PB5556::g.13850::m.13850	rna2218;rna7012;rna5603
Gene.11350::T01.PB4580::g.11350::m.11350	rna11165;rna20090
Gene.25306::T01.PB9658::g.25306::m.25306	rna9032;rna20368;rna5818
Gene.70532::T01.PB19594::g.70532::m.70532	rna5020
Gene.99077::T01.PB26437::g.99077::m.99077	rna1489;rna17818
Gene.9046::T01.PB3715::g.9046::m.9046	rna12882;rna19895
Gene.19650::T01.PB7740::g.19650::m.19650	rna20403;rna3411
Gene.101205::T01.PB26871::g.101205::m.101205	rna1898;rna18553;rna20143;rna14788;rna17340
Gene.14933::T01.PB5963::g.14933::m.14933	rna8496;rna5729;rna15404
Gene.102863::T01.PB27206::g.102863::m.102863	rna10633;rna13481
Gene.24647::T01.PB9402::g.24647::m.24647	rna8306
Gene.15463::T01.PB6155::g.15463::m.15463	rna16087
Gene.6074::T01.PB2578::g.6074::m.6074	rna3805;rna12435;rna13110;rna17629
Gene.62598::T01.PB18118::g.62598::m.62598	rna3131;rna4041;rna495;rna1898;rna3130;rna19196;rna3096;rna13119;rna10215;rna14191;rna3372;rna4893;rna13012
Gene.54371::T01.PB16563::g.54371::m.54371	rna4130
Gene.80346::T01.PB21506::g.80346::m.80346	rna12283
Gene.27489::T01.PB10350::g.27489::m.27489	rna1390;rna1475;rna13210;rna10700;rna20068;rna1564
Gene.22636::T01.PB8743::g.22636::m.22636	rna20750
Gene.5440::T01.PB2349::g.5440::m.5440	rna15992
Gene.84757::T01.PB23133::g.84757::m.84757	rna20049;rna11644;rna12916
Gene.43959::T01.PB14636::g.43959::m.43959	rna12117;rna4617
Gene.51201::T01.PB15986::g.51201::m.51201	rna12793;rna15570
Gene.17640::T01.PB6999::g.17640::m.17640	rna15358
Gene.7593::T01.PB3163::g.7593::m.7593	rna574;rna18345
Gene.35383::T01.PB12455::g.35383::m.35383	rna6563;rna9881;rna4944;rna777;rna10296;rna10879;rna17857;rna15798;rna18452;rna7422;rna5015
Gene.12271::T01.PB4948::g.12271::m.12271	rna15652;rna15809;rna19426
Gene.67572::T01.PB19064::g.67572::m.67572	rna1304;rna17913;rna9308;rna4550
Gene.44148::T01.PB14681::g.44148::m.44148	rna9307;rna17914
Gene.8274::T01.PB3427::g.8274::m.8274	rna5637
Gene.27122::T01.PB10252::g.27122::m.27122	rna5453;rna13485
Gene.102449::T01.PB27124::g.102449::m.102449	rna8924
Gene.58737::T01.PB17380::g.58737::m.58737	rna9038
Gene.18065::T01.PB7163::g.18065::m.18065	rna6226;rna17932;rna4714;rna7746;rna9313;rna10808;rna856
Gene.44931::T01.PB14834::g.44931::m.44931	rna3463;rna5551;rna15230;rna17938;rna6231;rna17960
Gene.12838::T01.PB5175::g.12838::m.12838	rna9207
Gene.38750::T01.PB13299::g.38750::m.38750	rna2182;rna20577;rna20578;rna18629;rna15100;rna20568;rna19263;rna19130;rna19148;rna4619;rna2169;rna12431;rna12852;rna6506;rna11764;rna13542;rna16946;rna2173;rna169;rna10661;rna13414;rna6276;rna10660
Gene.65628::T01.PB18706::g.65628::m.65628	rna1862;rna10215;rna14191;rna3130;rna3131;rna1898;rna4041;rna19196;rna495;rna3096;rna18553;rna13119;rna13168;rna3372;rna1864;rna3132;rna13013;rna13012;rna20143
Gene.42575::T01.PB14289::g.42575::m.42575	rna5981;rna17172;rna16354;rna9992
Gene.84852::T01.PB23167::g.84852::m.84852	rna3917
Gene.103274::T01.PB27284::g.103274::m.103274	rna4036
Gene.78321::T01.PB21068::g.78321::m.78321	rna6163;rna857
Gene.86682::T01.PB23698::g.86682::m.86682	rna8925;rna8204
Gene.6884::T01.PB2891::g.6884::m.6884	rna17444
Gene.72370::T01.PB19930::g.72370::m.72370	rna19341;rna4556;rna4335;rna20251;rna3652;rna1708;rna3647;rna20273;rna3651
Gene.18940::T01.PB7487::g.18940::m.18940	rna16221
Gene.17022::T01.PB6759::g.17022::m.17022	rna18345
Gene.30857::T01.PB11257::g.30857::m.30857	rna9495;rna4375;rna10204;rna16459;rna16598;rna15438;rna14921;rna19328;rna2281;rna2280;rna4869;rna924;rna8652;rna8651;rna8653;rna2285;rna4213;rna6900
Gene.36453::T01.PB12718::g.36453::m.36453	rna19686
Gene.114139::T01.PB29053::g.114139::m.114139	rna2027;rna4737;rna17215;rna426;rna13006;rna4465;rna7783;rna4554;rna20111;rna13454;rna7784;rna8782;rna14497;rna2355;rna7007;rna10406;rna4521;rna13026
Gene.44350::T01.PB14721::g.44350::m.44350	rna20054;rna9774;rna8379;rna3813;rna1729;rna476;rna14324;rna17602;rna1731;rna2090;rna14423;rna1213;rna14422;rna11758;rna3277;rna12170;rna20973;rna4636;rna7299;rna12768;rna3359;rna20476;rna9177;rna8475;rna5032
Gene.164::T01.PB82::g.164::m.164	rna19919;rna6311;rna19256;rna19257;rna6658
Gene.61591::T01.PB17910::g.61591::m.61591	rna6235
Gene.18745::T01.PB7415::g.18745::m.18745	rna10322;rna6277;rna14263
Gene.6443::T01.PB2715::g.6443::m.6443	rna12882
Gene.52006::T01.PB16135::g.52006::m.52006	rna318;rna4173;rna14405
Gene.13273::T01.PB5348::g.13273::m.13273	rna8890;rna6348
Gene.88288::T01.PB24134::g.88288::m.88288	rna3152;rna3156;rna2068
Gene.22304::T01.PB8637::g.22304::m.22304	rna10929;rna10679;rna12574
Gene.107675::T01.PB28146::g.107675::m.107675	rna1569
Gene.33011::T01.PB11830::g.33011::m.33011	rna3316
Gene.110213::T01.PB28656::g.110213::m.110213	rna13148;rna2908;rna19032
Gene.78681::T01.PB21135::g.78681::m.78681	rna12083
Gene.9870::T01.PB4026::g.9870::m.9870	rna7236
Gene.4886::T01.PB2136::g.4886::m.4886	rna9240
Gene.42188::T01.PB14171::g.42188::m.42188	rna20792
Gene.12373::T01.PB4990::g.12373::m.12373	rna15497;rna18340
Gene.81241::T01.PB21865::g.81241::m.81241	rna15094
Gene.43643::T01.PB14568::g.43643::m.43643	rna19196;rna3096;rna3131;rna4041;rna1898;rna3130;rna495;rna13119;rna10215;rna14191;rna18553;rna1862;rna13012;rna13013;rna3372;rna13168;rna11973;rna10745
Gene.11582::T01.PB4670::g.11582::m.11582	rna10976;rna20189
Gene.91354::T01.PB24949::g.91354::m.91354	rna17000
Gene.69012::T01.PB19315::g.69012::m.69012	rna15184;rna13566;rna2885;rna17011;rna18121;rna7675;rna4673;rna17959;rna8031;rna16334;rna4084;rna15592;rna18054;rna16817;rna596;rna14654;rna1442;rna11256;rna12714
Gene.7792::T01.PB3239::g.7792::m.7792	rna5332
Gene.35202::T01.PB12405::g.35202::m.35202	rna16001;rna16046;rna14821;rna19594
Gene.65479::T01.PB18675::g.65479::m.65479	rna1551;rna19859;rna8143
Gene.25694::T01.PB9817::g.25694::m.25694	rna7339;rna15681;rna16971
Gene.101618::T01.PB26950::g.101618::m.101618	rna8044;rna6267
Gene.36578::T01.PB12748::g.36578::m.36578	rna6815;rna2321
Gene.81469::T01.PB21955::g.81469::m.81469	rna17080;rna11911;rna9034;rna1864;rna3968
Gene.6186::T01.PB2621::g.6186::m.6186	rna5703;rna11337;rna14680;rna6342;rna3205
Gene.89458::T01.PB24445::g.89458::m.89458	rna14176
Gene.8141::T01.PB3369::g.8141::m.8141	rna9418;rna3620;rna2131;rna18777;rna1362;rna263;rna17433;rna20311;rna7236;rna12328;rna5045;rna20174;rna19749;rna16922;rna15746;rna19917;rna11639;rna14726;rna14227;rna4910;rna430;rna12931;rna2923;rna9793
Gene.63858::T01.PB18372::g.63858::m.63858	rna5693;rna19379;rna8166;rna5368;rna9238;rna7237;rna16438
Gene.16394::T01.PB6515::g.16394::m.16394	rna1225;rna20029
Gene.4898::T01.PB2140::g.4898::m.4898	rna10962
Gene.31245::T01.PB11359::g.31245::m.31245	rna4896;rna8509
Gene.80512::T01.PB21585::g.80512::m.80512	rna7954
Gene.19485::T01.PB7686::g.19485::m.19485	rna21067;rna20391
Gene.1446::T01.PB730::g.1446::m.1446	rna18584
Gene.107463::T01.PB28106::g.107463::m.107463	rna14762;rna10796;rna12114
Gene.20693::T01.PB8086::g.20693::m.20693	rna18599
Gene.13152::T01.PB5297::g.13152::m.13152	rna9082;rna12107
Gene.90257::T01.PB24657::g.90257::m.90257	rna10178
Gene.86156::T01.PB23545::g.86156::m.86156	rna5735
Gene.29678::T01.PB10954::g.29678::m.29678	rna18507
Gene.89815::T01.PB24539::g.89815::m.89815	rna8849;rna4841;rna18222;rna6367;rna16749
Gene.13854::T01.PB5558::g.13854::m.13854	rna11982
Gene.2405::T01.PB1179::g.2405::m.2405	rna10543;rna8637;rna5699;rna17754;rna19971;rna11329;rna9844;rna8394;rna8397;rna342
Gene.42810::T01.PB14354::g.42810::m.42810	rna249
Gene.11838::T01.PB4768::g.11838::m.11838	rna3747
Gene.68890::T01.PB19293::g.68890::m.68890	rna3321
Gene.70001::T01.PB19498::g.70001::m.70001	rna20537;rna14541;rna2733;rna13533;rna1478
Gene.28158::T01.PB10542::g.28158::m.28158	rna5523;rna7453
Gene.23823::T01.PB9131::g.23823::m.23823	rna10220;rna13990
Gene.53281::T01.PB16364::g.53281::m.53281	rna3490;rna6539
Gene.2625::T01.PB1262::g.2625::m.2625	rna13753
Gene.15863::T01.PB6306::g.15863::m.15863	rna16962;rna11533
Gene.36588::T01.PB12750::g.36588::m.36588	rna10064;rna15919;rna9474;rna3;rna0;rna15916;rna5277;rna5275;rna10062;rna13500;rna6288;rna18959
Gene.7849::T01.PB3259::g.7849::m.7849	rna20590;rna16432;rna18498;rna8401;rna5354;rna11028;rna9789;rna11406
Gene.11609::T01.PB4682::g.11609::m.11609	rna9584
Gene.84548::T01.PB23060::g.84548::m.84548	rna5306;rna17254;rna3598;rna16717
Gene.38872::T01.PB13332::g.38872::m.38872	rna15909
Gene.11936::T01.PB4810::g.11936::m.11936	rna1616;rna18955;rna10895;rna1458;rna19673;rna19270;rna8843
Gene.48298::T01.PB15441::g.48298::m.48298	rna13118
Gene.20835::T01.PB8136::g.20835::m.20835	rna797
Gene.11912::T01.PB4799::g.11912::m.11912	rna17739
Gene.11532::T01.PB4649::g.11532::m.11532	rna2740
Gene.35135::T01.PB12389::g.35135::m.35135	rna5435
Gene.3076::T01.PB1446::g.3076::m.3076	rna51
Gene.50800::T01.PB15907::g.50800::m.50800	rna9849;rna1232;rna14086;rna20024;rna21062;rna3120
Gene.106463::T01.PB27905::g.106463::m.106463	rna19385
Gene.27069::T01.PB10234::g.27069::m.27069	rna17108;rna5537;rna5535;rna5534;rna20851;rna15845;rna15338;rna10539;rna2497;rna2496;rna15336;rna18727;rna4656;rna10549;rna1049;rna1053;rna342;rna9844;rna8397;rna8394
Gene.74029::T01.PB20241::g.74029::m.74029	rna7533
Gene.109986::T01.PB28615::g.109986::m.109986	rna18514;rna8487;rna6773;rna17986;rna14294
Gene.13804::T01.PB5539::g.13804::m.13804	rna5306;rna17254;rna16717;rna20328;rna6187;rna4145;rna1819;rna20156;rna17190;rna4555;rna9644;rna6631;rna11271;rna402;rna15631
Gene.85088::T01.PB23251::g.85088::m.85088	rna7019;rna7017
Gene.99289::T01.PB26481::g.99289::m.99289	rna2807;rna9928
Gene.93756::T01.PB25389::g.93756::m.93756	rna19831
Gene.12995::T01.PB5238::g.12995::m.12995	rna8843;rna12985;rna12983;rna8419;rna16688;rna1616
Gene.80158::T01.PB21443::g.80158::m.80158	rna9498;rna13776;rna10176
Gene.78408::T01.PB21085::g.78408::m.78408	rna13465;rna8251;rna11278
Gene.3126::T01.PB1466::g.3126::m.3126	rna18229
Gene.107830::T01.PB28183::g.107830::m.107830	rna3444
Gene.73768::T01.PB20190::g.73768::m.73768	rna16461
Gene.72388::T01.PB19934::g.72388::m.72388	rna18737;rna18341;rna11933;rna12186;rna14651;rna5421;rna16621
Gene.19041::T01.PB7530::g.19041::m.19041	rna13462;rna289;rna7633;rna15934
Gene.104982::T01.PB27617::g.104982::m.104982	rna18618
Gene.16836::T01.PB6689::g.16836::m.16836	rna12759
Gene.16525::T01.PB6568::g.16525::m.16525	rna13910;rna5448;rna5718;rna411;rna7944
Gene.95::T01.PB46::g.95::m.95	rna1109
Gene.81614::T01.PB22013::g.81614::m.81614	rna2643
Gene.11441::T01.PB4618::g.11441::m.11441	rna7569;rna9290;rna4094;rna19910;rna845;rna10625;rna20369;rna16900;rna19577;rna7574;rna15226;rna14831;rna502;rna5671;rna1520;rna7243;rna2108;rna19314;rna20327;rna3944;rna5479;rna8598;rna13784;rna14016;rna6811
Gene.26749::T01.PB10143::g.26749::m.26749	rna18342;rna8946
Gene.11749::T01.PB4734::g.11749::m.11749	rna11377
Gene.21395::T01.PB8322::g.21395::m.21395	rna16339;rna15487;rna15632;rna6413;rna9546;rna1177
Gene.29467::T01.PB10900::g.29467::m.29467	rna15836;rna4329;rna4085;rna8706
Gene.94476::T01.PB25531::g.94476::m.94476	rna19373;rna19375
Gene.10008::T01.PB4077::g.10008::m.10008	rna4256;rna20686;rna12168;rna6350
Gene.99968::T01.PB26623::g.99968::m.99968	rna5791
Gene.18860::T01.PB7457::g.18860::m.18860	rna18457
Gene.107531::T01.PB28118::g.107531::m.107531	rna7855;rna13008;rna12972;rna1059;rna5650;rna14298;rna3875
Gene.36652::T01.PB12766::g.36652::m.36652	rna14815
Gene.20641::T01.PB8070::g.20641::m.20641	rna3322;rna15979;rna6157;rna6015;rna3763;rna5447
Gene.2550::T01.PB1233::g.2550::m.2550	rna9930;rna4866;rna6724;rna15724;rna273;rna14974;rna595
Gene.18646::T01.PB7381::g.18646::m.18646	rna11374;rna9590
Gene.83570::T01.PB22715::g.83570::m.83570	rna5418;rna160
Gene.42284::T01.PB14200::g.42284::m.42284	rna8475;rna9177;rna5032;rna3955;rna14422;rna14423;rna17602;rna3813;rna1213;rna3277;rna2090;rna1731;rna476;rna12170;rna4636;rna11758;rna8379;rna1729;rna7299;rna12768;rna9774;rna3359;rna20054;rna20973;rna14324
Gene.7116::T01.PB2982::g.7116::m.7116	rna3288;rna11515;rna5085;rna15286
Gene.38563::T01.PB13252::g.38563::m.38563	rna13303
Gene.851::T01.PB436::g.851::m.851	rna16809
Gene.40669::T01.PB13780::g.40669::m.40669	rna14286
Gene.72248::T01.PB19903::g.72248::m.72248	rna14623
Gene.86484::T01.PB23641::g.86484::m.86484	rna2620;rna2699;rna19230
Gene.96238::T01.PB25885::g.96238::m.96238	rna12184;rna13167
Gene.344::T01.PB176::g.344::m.344	rna8645
Gene.22982::T01.PB8852::g.22982::m.22982	rna612
Gene.81058::T01.PB21794::g.81058::m.81058	rna11861;rna12842
Gene.38251::T01.PB13173::g.38251::m.38251	rna3543;rna13512;rna2190;rna14190;rna5508;rna2209;rna10923;rna19179;rna4080
Gene.10696::T01.PB4322::g.10696::m.10696	rna15806;rna8551
Gene.84976::T01.PB23212::g.84976::m.84976	rna15001
Gene.10633::T01.PB4298::g.10633::m.10633	rna16268
Gene.111106::T01.PB28804::g.111106::m.111106	rna12605;rna7770;rna9091;rna16295
Gene.9218::T01.PB3779::g.9218::m.9218	rna10274;rna12636;rna12637
Gene.97912::T01.PB26213::g.97912::m.97912	rna5955;rna16819
Gene.110807::T01.PB28773::g.110807::m.110807	rna5716;rna7175
Gene.23105::T01.PB8894::g.23105::m.23105	rna19215;rna17473
Gene.1214::T01.PB617::g.1214::m.1214	rna4285;rna7429
Gene.30642::T01.PB11204::g.30642::m.30642	rna11178
Gene.2633::T01.PB1266::g.2633::m.2633	rna8467;rna8468;rna8469;rna9176;rna8471
Gene.89735::T01.PB24515::g.89735::m.89735	rna14902;rna17175;rna13592
Gene.105756::T01.PB27772::g.105756::m.105756	rna8796
Gene.19187::T01.PB7586::g.19187::m.19187	rna6653;rna2186;rna8899;rna13787
Gene.62656::T01.PB18132::g.62656::m.62656	rna14098;rna5197
Gene.43458::T01.PB14525::g.43458::m.43458	rna14349
Gene.23135::T01.PB8904::g.23135::m.23135	rna14069;rna8861;rna18683;rna434
Gene.429::T01.PB218::g.429::m.429	rna13547
Gene.7122::T01.PB2985::g.7122::m.7122	rna10123
Gene.46717::T01.PB15150::g.46717::m.46717	rna9849;rna1232;rna14086;rna3120;rna21062;rna20024
Gene.63262::T01.PB18256::g.63262::m.63262	rna3372;rna10745;rna15928;rna4893;rna11973;rna13168;rna1283;rna13013;rna13012;rna14788;rna20143;rna6648;rna4041;rna3131;rna3130;rna19196;rna495;rna1898;rna18553;rna14191;rna10215
Gene.104205::T01.PB27466::g.104205::m.104205	rna16790;rna18664;rna17186;rna10529
Gene.53062::T01.PB16326::g.53062::m.53062	rna18986;rna3168
Gene.41748::T01.PB14060::g.41748::m.41748	rna17856
Gene.51865::T01.PB16108::g.51865::m.51865	rna9038;rna4364;rna18785;rna6343;rna10086;rna891
Gene.102222::T01.PB27078::g.102222::m.102222	rna11671
Gene.109911::T01.PB28600::g.109911::m.109911	rna464;rna20803
Gene.101313::T01.PB26890::g.101313::m.101313	rna18930;rna7802
Gene.8861::T01.PB3648::g.8861::m.8861	rna8477
Gene.89855::T01.PB24549::g.89855::m.89855	rna12694
Gene.62236::T01.PB18033::g.62236::m.62236	rna8487;rna18514;rna17986;rna6773;rna14294
Gene.7249::T01.PB3027::g.7249::m.7249	rna13750
Gene.39748::T01.PB13556::g.39748::m.39748	rna621;rna4204;rna896;rna9875;rna10498;rna17479;rna4568;rna20006;rna12145;rna12074;rna17685
Gene.12823::T01.PB5167::g.12823::m.12823	rna17892
Gene.62518::T01.PB18101::g.62518::m.62518	rna5656
Gene.100116::T01.PB26654::g.100116::m.100116	rna13942;rna14351;rna19869
Gene.10246::T01.PB4158::g.10246::m.10246	rna11465
Gene.82973::T01.PB22520::g.82973::m.82973	rna9122
Gene.175::T01.PB87::g.175::m.175	rna13861
Gene.15616::T01.PB6211::g.15616::m.15616	rna915
Gene.84556::T01.PB23062::g.84556::m.84556	rna12396;rna7824;rna7823
Gene.86584::T01.PB23670::g.86584::m.86584	rna6651
Gene.10331::T01.PB4184::g.10331::m.10331	rna13059;rna13522
Gene.30315::T01.PB11118::g.30315::m.30315	rna2839
Gene.91136::T01.PB24891::g.91136::m.91136	rna7286;rna20983;rna18051;rna1563;rna3936;rna18052;rna9070;rna16557;rna17390;rna4380;rna4379
Gene.245::T01.PB127::g.245::m.245	rna13037
Gene.83785::T01.PB22797::g.83785::m.83785	rna16109;rna11814
Gene.17053::T01.PB6770::g.17053::m.17053	rna3767
Gene.85242::T01.PB23295::g.85242::m.85242	rna17962
Gene.49766::T01.PB15715::g.49766::m.49766	rna15515
Gene.108028::T01.PB28226::g.108028::m.108028	rna21062;rna3120;rna9849;rna1232;rna20024;rna14086
Gene.22430::T01.PB8679::g.22430::m.22430	rna9563
Gene.26158::T01.PB9970::g.26158::m.26158	rna6393;rna15847;rna1967;rna18125;rna9464;rna9981;rna16198
Gene.15322::T01.PB6105::g.15322::m.15322	rna2261
Gene.25596::T01.PB9781::g.25596::m.25596	rna9255;rna407;rna5302;rna19458
Gene.15843::T01.PB6300::g.15843::m.15843	rna9060
Gene.42462::T01.PB14259::g.42462::m.42462	rna2940;rna9178;rna19082
Gene.72724::T01.PB19997::g.72724::m.72724	rna19449
Gene.2241::T01.PB1120::g.2241::m.2241	rna12967;rna15923;rna3506;rna7188;rna16236;rna6958;rna11039;rna15419
Gene.7649::T01.PB3185::g.7649::m.7649	rna15408
Gene.34280::T01.PB12168::g.34280::m.34280	rna13227;rna14604
Gene.53879::T01.PB16473::g.53879::m.53879	rna9261;rna3341
Gene.86181::T01.PB23553::g.86181::m.86181	rna12828;rna4144
Gene.83721::T01.PB22772::g.83721::m.83721	rna11460;rna19096
Gene.94359::T01.PB25508::g.94359::m.94359	rna6920
Gene.50163::T01.PB15788::g.50163::m.50163	rna18031;rna17415
Gene.22273::T01.PB8626::g.22273::m.22273	rna14033
Gene.189::T01.PB95::g.189::m.189	rna15665;rna3902;rna15867;rna18998;rna3910;rna10045
Gene.85741::T01.PB23429::g.85741::m.85741	rna14423;rna14422;rna1213;rna12170;rna3277;rna8379;rna1729;rna20973;rna12768;rna476;rna9774;rna4636;rna7299;rna1731;rna17602;rna14324;rna20054;rna3359;rna2090;rna11758;rna3813;rna9177;rna8475;rna20476;rna3955
Gene.7900::T01.PB3278::g.7900::m.7900	rna11481;rna18084;rna6682
Gene.77713::T01.PB20943::g.77713::m.77713	rna3372;rna15928;rna10745;rna4893;rna11973;rna1283;rna13012;rna13013;rna14788;rna20143;rna6648;rna4041;rna3131;rna495;rna3130;rna1898;rna19196;rna18553;rna3096
Gene.10716::T01.PB4332::g.10716::m.10716	rna5009;rna5823;rna7581;rna6111;rna16446;rna14577;rna3183;rna14102;rna11000;rna9003;rna14869;rna20742;rna17569;rna14875;rna18722;rna20069;rna13490;rna9319;rna5205;rna12074
Gene.31650::T01.PB11474::g.31650::m.31650	rna1153
Gene.26205::T01.PB9983::g.26205::m.26205	rna15814
Gene.2325::T01.PB1150::g.2325::m.2325	rna6271;rna10044;rna15582;rna18757;rna8095;rna3464;rna8670;rna3742;rna8669;rna4314
Gene.634::T01.PB322::g.634::m.634	rna7860;rna2245;rna2249;rna4014;rna2251;rna16697;rna4009;rna3971;rna2244;rna10124;rna6006;rna19458;rna9255;rna11323;rna5302;rna19420;rna407;rna3088
Gene.82012::T01.PB22160::g.82012::m.82012	rna15330;rna2531
Gene.90009::T01.PB24591::g.90009::m.90009	rna14797
Gene.10790::T01.PB4361::g.10790::m.10790	rna166;rna19152
Gene.15977::T01.PB6351::g.15977::m.15977	rna15073;rna10578;rna6010;rna2830;rna6019;rna12649
Gene.19165::T01.PB7575::g.19165::m.19165	rna17050
Gene.59580::T01.PB17530::g.59580::m.59580	rna19506;rna20574;rna2428;rna9281;rna20069
Gene.101946::T01.PB27021::g.101946::m.101946	rna13273;rna7930
Gene.83262::T01.PB22611::g.83262::m.83262	rna508;rna12963;rna15008;rna9242;rna20186;rna3591;rna5134;rna6867;rna11660;rna9241;rna6440;rna8561;rna8248
Gene.29749::T01.PB10972::g.29749::m.29749	rna5944;rna9099;rna1055
Gene.36960::T01.PB12842::g.36960::m.36960	rna5857;rna12102;rna19264;rna2882
Gene.3772::T01.PB1723::g.3772::m.3772	rna15834
Gene.84035::T01.PB22878::g.84035::m.84035	rna6289;rna16675;rna10859;rna16674;rna4019;rna20255;rna18867;rna19085;rna10631;rna18168;rna13624;rna13623;rna18;rna7874;rna6297;rna15156;rna17904;rna17;rna10033;rna13892;rna18505;rna14694;rna20667;rna20253;rna6291
Gene.21319::T01.PB8296::g.21319::m.21319	rna15342;rna5531;rna19443;rna19442;rna15689
Gene.92217::T01.PB25138::g.92217::m.92217	rna14363;rna20515;rna10508;rna7143
Gene.49002::T01.PB15575::g.49002::m.49002	rna3131;rna4041;rna495;rna1898;rna3130;rna19196;rna3132;rna13119;rna18553;rna3372;rna4893
Gene.8651::T01.PB3570::g.8651::m.8651	rna5698;rna20116;rna5363;rna5617;rna6544;rna4110;rna20631;rna10708
Gene.8863::T01.PB3650::g.8863::m.8863	rna10445
Gene.8698::T01.PB3589::g.8698::m.8698	rna12713;rna11253
Gene.1853::T01.PB932::g.1853::m.1853	rna772;rna13060;rna11366
Gene.36222::T01.PB12662::g.36222::m.36222	rna13505;rna18690;rna4904;rna5350;rna7149;rna11595;rna2226;rna18684;rna7641;rna14072;rna17551;rna8784;rna8783;rna3976;rna2975;rna3978;rna2973;rna3981;rna5401;rna8284;rna2974;rna3980;rna3982;rna15048;rna15603
Gene.63222::T01.PB18248::g.63222::m.63222	rna17494
Gene.100118::T01.PB26655::g.100118::m.100118	rna20221
Gene.80977::T01.PB21763::g.80977::m.80977	rna10455
Gene.1597::T01.PB808::g.1597::m.1597	rna7302
Gene.19365::T01.PB7645::g.19365::m.19365	rna5435
Gene.84025::T01.PB22874::g.84025::m.84025	rna19940;rna19943;rna19977;rna19976;rna3819
Gene.27528::T01.PB10359::g.27528::m.27528	rna17359;rna4773;rna4772;rna2658
Gene.101665::T01.PB26962::g.101665::m.101665	rna7845
Gene.85331::T01.PB23321::g.85331::m.85331	rna8259;rna6650;rna18467;rna11099;rna1907;rna1906;rna19149;rna5314;rna5461;rna10568;rna11108;rna10091;rna18116;rna585;rna17267;rna18675;rna1684
Gene.8567::T01.PB3538::g.8567::m.8567	rna19273;rna5860;rna12772;rna1632;rna14041;rna10966;rna10117
Gene.5405::T01.PB2334::g.5405::m.5405	rna12679;rna199;rna2878;rna18615
Gene.86947::T01.PB23774::g.86947::m.86947	rna17856
Gene.2944::T01.PB1392::g.2944::m.2944	rna21053;rna3781;rna12477
Gene.38975::T01.PB13359::g.38975::m.38975	rna17389;rna20621;rna11586;rna13508;rna2954;rna12099;rna5855;rna12434;rna15753;rna19677;rna5114;rna9629;rna10620;rna1850;rna5682;rna5070;rna13825;rna516;rna7071;rna4484;rna16362;rna836
Gene.12704::T01.PB5118::g.12704::m.12704	rna5161
Gene.6029::T01.PB2563::g.6029::m.6029	rna10821;rna12892
Gene.87439::T01.PB23907::g.87439::m.87439	rna13134
Gene.108039::T01.PB28228::g.108039::m.108039	rna19196;rna3096;rna1898;rna3130;rna3131;rna4041;rna495;rna13119;rna10215;rna18553;rna14191;rna1862;rna13012;rna3372;rna13168;rna13013;rna10745;rna14788;rna20143
Gene.101054::T01.PB26840::g.101054::m.101054	rna19964
Gene.75987::T01.PB20611::g.75987::m.75987	rna7704
Gene.97766::T01.PB26181::g.97766::m.97766	rna11919
Gene.9886::T01.PB4032::g.9886::m.9886	rna10882
Gene.37639::T01.PB13009::g.37639::m.37639	rna12898
Gene.48485::T01.PB15478::g.48485::m.48485	rna6824;rna5084
Gene.51315::T01.PB16006::g.51315::m.51315	rna123;rna5488;rna7314;rna2817;rna18827;rna8068;rna11674;rna9143;rna11891
Gene.84913::T01.PB23191::g.84913::m.84913	rna11346;rna20341;rna5700;rna19274;rna9026;rna5703;rna10136;rna3736
Gene.7303::T01.PB3053::g.7303::m.7303	rna911
Gene.1539::T01.PB780::g.1539::m.1539	rna17957;rna17956;rna20522;rna20521;rna10081;rna9812
Gene.89761::T01.PB24523::g.89761::m.89761	rna10957;rna18410;rna3273;rna8858;rna2315
Gene.86199::T01.PB23557::g.86199::m.86199	rna7141;rna18291
Gene.88994::T01.PB24324::g.88994::m.88994	rna3674;rna12201
Gene.61367::T01.PB17866::g.61367::m.61367	rna10894;rna12385;rna7292;rna20978;rna11989
Gene.23117::T01.PB8898::g.23117::m.23117	rna11710;rna14528;rna11844;rna11849
Gene.226::T01.PB114::g.226::m.226	rna9807;rna7114
Gene.113647::T01.PB29015::g.113647::m.113647	rna3;rna1
Gene.38047::T01.PB13114::g.38047::m.38047	rna18812;rna17642;rna10454;rna10928;rna17131
Gene.243::T01.PB126::g.243::m.243	rna8432;rna1767;rna17955;rna17678;rna13834;rna13186;rna8040
Gene.2033::T01.PB1019::g.2033::m.2033	rna3088;rna19458;rna5302;rna9255;rna20086;rna19420;rna407;rna2249;rna2251;rna7860;rna10124;rna2245;rna4014;rna16697;rna4009;rna6006;rna11323
Gene.20518::T01.PB8031::g.20518::m.20518	rna14069;rna8861;rna18683;rna434
Gene.26283::T01.PB10005::g.26283::m.26283	rna19923
Gene.37973::T01.PB13092::g.37973::m.37973	rna8830;rna20325
Gene.80308::T01.PB21491::g.80308::m.80308	rna3676
Gene.29746::T01.PB10971::g.29746::m.29746	rna19506;rna17384;rna20574;rna2428;rna9281;rna13933;rna14869;rna14875;rna16197;rna20742;rna5009;rna9319
Gene.19205::T01.PB7594::g.19205::m.19205	rna6664;rna3000;rna16942;rna11199;rna5223;rna114;rna10682;rna10931;rna3438
Gene.95486::T01.PB25741::g.95486::m.95486	rna12213
Gene.60069::T01.PB17627::g.60069::m.60069	rna4129
Gene.45968::T01.PB15014::g.45968::m.45968	rna18009
Gene.71567::T01.PB19783::g.71567::m.71567	rna11417;rna6092;rna19305;rna4133;rna12941;rna14014;rna7162;rna2906;rna19022
Gene.87653::T01.PB23967::g.87653::m.87653	rna12938
Gene.10946::T01.PB4419::g.10946::m.10946	rna7807
Gene.76401::T01.PB20687::g.76401::m.76401	rna13814;rna9519
Gene.8345::T01.PB3452::g.8345::m.8345	rna20301
Gene.107795::T01.PB28176::g.107795::m.107795	rna7845;rna6648
Gene.32642::T01.PB11731::g.32642::m.32642	rna7710;rna3447
Gene.94592::T01.PB25558::g.94592::m.94592	rna6850;rna1180;rna1742;rna18693;rna7717
Gene.7779::T01.PB3235::g.7779::m.7779	rna7412
Gene.105981::T01.PB27815::g.105981::m.105981	rna4527;rna2028
Gene.68014::T01.PB19140::g.68014::m.68014	rna19527;rna10851;rna19419;rna8726;rna17675;rna8820;rna4173
Gene.6168::T01.PB2614::g.6168::m.6168	rna10301
Gene.22476::T01.PB8695::g.22476::m.22476	rna2726;rna13941;rna12453;rna16794;rna6262;rna647;rna365;rna15247;rna11351;rna5674
Gene.98860::T01.PB26393::g.98860::m.98860	rna7741
Gene.8083::T01.PB3348::g.8083::m.8083	rna5972;rna13920;rna14022
Gene.9903::T01.PB4037::g.9903::m.9903	rna15534;rna8093;rna11130;rna5995
Gene.22162::T01.PB8589::g.22162::m.22162	rna5566
Gene.43976::T01.PB14640::g.43976::m.43976	rna18047;rna5793
Gene.34479::T01.PB12224::g.34479::m.34479	rna19394
Gene.84248::T01.PB22952::g.84248::m.84248	rna7980
Gene.106893::T01.PB27991::g.106893::m.106893	rna4415
Gene.86409::T01.PB23620::g.86409::m.86409	rna15236;rna3001
Gene.33626::T01.PB11990::g.33626::m.33626	rna1251;rna14683
Gene.81876::T01.PB22110::g.81876::m.81876	rna14281;rna19091
Gene.12521::T01.PB5045::g.12521::m.12521	rna13238;rna17714
Gene.86362::T01.PB23605::g.86362::m.86362	rna17226;rna20940;rna13513;rna15261
Gene.25836::T01.PB9864::g.25836::m.25836	rna9183;rna7195
Gene.99135::T01.PB26447::g.99135::m.99135	rna17042;rna2615;rna2439
Gene.109936::T01.PB28605::g.109936::m.109936	rna6958;rna17012;rna17960;rna15419;rna16236;rna15923;rna12967;rna7188;rna11039;rna15230
Gene.7072::T01.PB2966::g.7072::m.7072	rna1744
Gene.80344::T01.PB21505::g.80344::m.80344	rna7560;rna20269
Gene.45608::T01.PB14954::g.45608::m.45608	rna9369
Gene.4239::T01.PB1896::g.4239::m.4239	rna10318
Gene.94870::T01.PB25620::g.94870::m.94870	rna19319
Gene.47603::T01.PB15312::g.47603::m.47603	rna246
Gene.72367::T01.PB19929::g.72367::m.72367	rna12088
Gene.42719::T01.PB14329::g.42719::m.42719	rna18675;rna17267;rna18649;rna10091;rna6650;rna8259;rna18467;rna19149;rna11099;rna1907;rna5314;rna5461;rna1906;rna10568;rna18116;rna11108;rna585;rna1684;rna20724
Gene.2344::T01.PB1156::g.2344::m.2344	rna20211;rna328;rna15750;rna15751
Gene.109581::T01.PB28535::g.109581::m.109581	rna1610
Gene.80549::T01.PB21600::g.80549::m.80549	rna18185
Gene.62320::T01.PB18054::g.62320::m.62320	rna4737;rna2027;rna17215;rna13006;rna426;rna4465;rna7783;rna4554;rna20111;rna13454;rna7784;rna8782;rna4521;rna2355;rna14497;rna7007;rna10406;rna13026
Gene.95675::T01.PB25777::g.95675::m.95675	rna14769;rna19306;rna6871;rna7827;rna20494;rna843
Gene.86080::T01.PB23524::g.86080::m.86080	rna3346
Gene.87433::T01.PB23905::g.87433::m.87433	rna13208
Gene.96610::T01.PB25962::g.96610::m.96610	rna20160;rna20675;rna2334
Gene.87469::T01.PB23915::g.87469::m.87469	rna7514;rna9738
Gene.82615::T01.PB22385::g.82615::m.82615	rna11359
Gene.15143::T01.PB6041::g.15143::m.15143	rna7595;rna14100
Gene.97689::T01.PB26166::g.97689::m.97689	rna3968;rna8190;rna1864;rna17080
Gene.7745::T01.PB3222::g.7745::m.7745	rna466
Gene.16179::T01.PB6428::g.16179::m.16179	rna2913;rna19505;rna8806
Gene.87078::T01.PB23807::g.87078::m.87078	rna12279;rna848;rna16155
Gene.3688::T01.PB1689::g.3688::m.3688	rna4191
Gene.56199::T01.PB16898::g.56199::m.56199	rna6265;rna18472;rna16448;rna6108;rna18707;rna2350;rna14101;rna17243;rna10557;rna2307;rna15320
Gene.85044::T01.PB23236::g.85044::m.85044	rna2088
Gene.13284::T01.PB5353::g.13284::m.13284	rna15439;rna3364;rna6210;rna10707;rna8228
Gene.53652::T01.PB16430::g.53652::m.53652	rna18106
Gene.24366::T01.PB9309::g.24366::m.24366	rna19951;rna9783
Gene.66877::T01.PB18940::g.66877::m.66877	rna11483;rna20586
Gene.17435::T01.PB6920::g.17435::m.17435	rna11501;rna3773
Gene.20419::T01.PB8001::g.20419::m.20419	rna10482;rna16571
Gene.25102::T01.PB9575::g.25102::m.25102	rna21052;rna1380;rna12423;rna5869;rna16331
Gene.2198::T01.PB1102::g.2198::m.2198	rna2208;rna9255;rna407;rna19420;rna11323;rna20086;rna3088;rna5302;rna6006;rna19458
Gene.8772::T01.PB3618::g.8772::m.8772	rna13481;rna10633
Gene.44583::T01.PB14770::g.44583::m.44583	rna1415
Gene.7773::T01.PB3232::g.7773::m.7773	rna16380
Gene.1235::T01.PB627::g.1235::m.1235	rna6156
Gene.90481::T01.PB24714::g.90481::m.90481	rna3860
Gene.15052::T01.PB6006::g.15052::m.15052	rna19951;rna9783;rna15460;rna11603;rna7166;rna20361
Gene.74838::T01.PB20398::g.74838::m.74838	rna16790;rna18664
Gene.94789::T01.PB25604::g.94789::m.94789	rna1708;rna20273;rna4556;rna20251;rna3652;rna3647;rna19341;rna7136
Gene.54391::T01.PB16567::g.54391::m.54391	rna10893
Gene.446::T01.PB227::g.446::m.446	rna4421
Gene.102400::T01.PB27113::g.102400::m.102400	rna9580;rna12411;rna15083;rna12008;rna16939
Gene.3729::T01.PB1705::g.3729::m.3729	rna16255;rna13379;rna2998;rna12039;rna9970;rna9972
Gene.6766::T01.PB2848::g.6766::m.6766	rna7265
Gene.42549::T01.PB14281::g.42549::m.42549	rna18783;rna6808;rna7195;rna12579
Gene.25472::T01.PB9727::g.25472::m.25472	rna14772;rna11447;rna3686;rna17530;rna8061;rna14353;rna18225;rna3740;rna18526;rna17862;rna19296;rna16314;rna8015;rna16313;rna13219;rna13179;rna16310;rna628;rna15644;rna15102;rna13218;rna6098;rna7233;rna14770;rna19549
Gene.62254::T01.PB18038::g.62254::m.62254	rna14966;rna14964
Gene.54176::T01.PB16530::g.54176::m.54176	rna14751
Gene.25914::T01.PB9890::g.25914::m.25914	rna6852
Gene.4167::T01.PB1866::g.4167::m.4167	rna8908;rna6656
Gene.52734::T01.PB16270::g.52734::m.52734	rna8932
Gene.17512::T01.PB6947::g.17512::m.17512	rna13840
Gene.20484::T01.PB8020::g.20484::m.20484	rna7247;rna3444;rna16516;rna19505;rna17385
Gene.31879::T01.PB11534::g.31879::m.31879	rna14496
Gene.44543::T01.PB14762::g.44543::m.44543	rna15988
Gene.42917::T01.PB14386::g.42917::m.42917	rna12064;rna8839;rna9859;rna2908;rna19032;rna15657;rna13738;rna20629;rna7249
Gene.109339::T01.PB28485::g.109339::m.109339	rna15864
Gene.55853::T01.PB16837::g.55853::m.55853	rna9369
Gene.31884::T01.PB11537::g.31884::m.31884	rna9177;rna8475;rna5032;rna3955;rna14422;rna14423;rna1213;rna17602;rna3277;rna3813;rna1731;rna2090;rna8379;rna476;rna7299;rna3359;rna14324;rna4636;rna12768;rna9774;rna12170;rna1729;rna11758;rna20054;rna20973
Gene.27171::T01.PB10264::g.27171::m.27171	rna2021
Gene.40151::T01.PB13649::g.40151::m.40151	rna3946
Gene.8505::T01.PB3514::g.8505::m.8505	rna1464
Gene.27320::T01.PB10304::g.27320::m.27320	rna5528;rna16502;rna459;rna15908;rna9146;rna19450;rna11555;rna19310;rna465;rna16566;rna20334;rna255;rna20333;rna7691;rna125;rna12024;rna12011;rna749;rna7370
Gene.27050::T01.PB10229::g.27050::m.27050	rna1249;rna19706
Gene.7279::T01.PB3042::g.7279::m.7279	rna12879
Gene.30624::T01.PB11199::g.30624::m.30624	rna17945
Gene.36634::T01.PB12762::g.36634::m.36634	rna3826;rna10772;rna8081;rna19140
Gene.51400::T01.PB16023::g.51400::m.51400	rna13142;rna13141
Gene.64674::T01.PB18522::g.64674::m.64674	rna13148;rna2908;rna19032;rna3512;rna9859
Gene.47673::T01.PB15325::g.47673::m.47673	rna19828;rna20421;rna10505;rna3821
Gene.82443::T01.PB22323::g.82443::m.82443	rna11165;rna20090
Gene.87600::T01.PB23951::g.87600::m.87600	rna13622
Gene.36293::T01.PB12678::g.36293::m.36293	rna18944;rna2264;rna9203;rna17304;rna6005;rna19679;rna3441;rna14457;rna1185;rna20696;rna8742;rna9116
Gene.63034::T01.PB18211::g.63034::m.63034	rna20238
Gene.7271::T01.PB3040::g.7271::m.7271	rna6010;rna2830;rna10578;rna15073;rna9499;rna6019
Gene.101659::T01.PB26960::g.101659::m.101659	rna14822
Gene.20477::T01.PB8018::g.20477::m.20477	rna11135
Gene.14802::T01.PB5913::g.14802::m.14802	rna13850;rna4121;rna8900;rna1286;rna15208;rna15209;rna10227;rna15210;rna20603;rna9335;rna17231;rna11770;rna5425;rna12527;rna3872;rna5886;rna5885;rna15782;rna12528;rna5426;rna19513
Gene.77152::T01.PB20823::g.77152::m.77152	rna11205;rna19413
Gene.90372::T01.PB24687::g.90372::m.90372	rna1898;rna3132
Gene.3782::T01.PB1726::g.3782::m.3782	rna15285;rna11305;rna15230
Gene.46596::T01.PB15129::g.46596::m.46596	rna9161;rna6462
Gene.39288::T01.PB13436::g.39288::m.39288	rna20308
Gene.9647::T01.PB3936::g.9647::m.9647	rna11786;rna20475;rna15961;rna2675
Gene.2054::T01.PB1030::g.2054::m.2054	rna7019;rna7017
Gene.20817::T01.PB8130::g.20817::m.20817	rna15909;rna15484;rna11031;rna12082;rna9540;rna5338;rna10825
Gene.13831::T01.PB5549::g.13831::m.13831	rna17808
Gene.61160::T01.PB17832::g.61160::m.61160	rna13366;rna19967;rna15740;rna20144;rna6200;rna10863;rna1923
Gene.13603::T01.PB5469::g.13603::m.13603	rna16443
Gene.33083::T01.PB11851::g.33083::m.33083	rna7092;rna5553;rna4644;rna4836;rna5106;rna10713;rna13689;rna7248;rna9503
Gene.82285::T01.PB22267::g.82285::m.82285	rna940
Gene.85565::T01.PB23382::g.85565::m.85565	rna19904;rna6676;rna18222;rna6367;rna16749;rna4841;rna8849
Gene.13800::T01.PB5538::g.13800::m.13800	rna8918
Gene.4266::T01.PB1906::g.4266::m.4266	rna417;rna11912;rna12054
Gene.82977::T01.PB22522::g.82977::m.82977	rna9883
Gene.16888::T01.PB6709::g.16888::m.16888	rna7602
Gene.73320::T01.PB20106::g.73320::m.73320	rna3654;rna8534;rna11678;rna2570;rna20705;rna9080;rna17488
Gene.56057::T01.PB16872::g.56057::m.56057	rna7447;rna17223;rna11957;rna7446;rna20247;rna13320
Gene.34562::T01.PB12247::g.34562::m.34562	rna14345
Gene.16773::T01.PB6668::g.16773::m.16773	rna8007;rna17563;rna731;rna2336;rna11741;rna19874;rna9982;rna6213;rna17592;rna3810;rna6215;rna2528;rna2693
Gene.109372::T01.PB28491::g.109372::m.109372	rna840
Gene.84274::T01.PB22962::g.84274::m.84274	rna15280
Gene.105431::T01.PB27706::g.105431::m.105431	rna20871
Gene.13092::T01.PB5274::g.13092::m.13092	rna11773
Gene.16478::T01.PB6551::g.16478::m.16478	rna11465
Gene.87349::T01.PB23881::g.87349::m.87349	rna17569;rna17566;rna9003;rna14364;rna19446;rna14869;rna11000;rna11394;rna18722;rna1256;rna9319;rna14875;rna20069;rna14102;rna16446;rna7187;rna5009;rna5205;rna13490;rna18992;rna6111
Gene.548::T01.PB274::g.548::m.548	rna7757;rna17455
Gene.25095::T01.PB9572::g.25095::m.25095	rna7019;rna7017
Gene.45419::T01.PB14923::g.45419::m.45419	rna11276;rna6306;rna15383;rna16615;rna11836
Gene.23770::T01.PB9111::g.23770::m.23770	rna18997;rna10042;rna6534;rna14285;rna13799;rna10615;rna19763;rna19490;rna10310;rna10614;rna7989;rna18774;rna5256;rna10612;rna10613;rna20701;rna14467;rna5247;rna5257;rna2175;rna5348;rna17324;rna10672;rna19991;rna17323
Gene.35379::T01.PB12454::g.35379::m.35379	rna18696
Gene.33119::T01.PB11858::g.33119::m.33119	rna956;rna18719;rna13473
Gene.47970::T01.PB15381::g.47970::m.47970	rna18047
Gene.103518::T01.PB27333::g.103518::m.103518	rna19419;rna10851;rna19527
Gene.7318::T01.PB3059::g.7318::m.7318	rna13402;rna14315
Gene.4932::T01.PB2151::g.4932::m.4932	rna14368;rna15445;rna3649;rna3653
Gene.4710::T01.PB2072::g.4710::m.4710	rna2087
Gene.26861::T01.PB10175::g.26861::m.26861	rna8483
Gene.41291::T01.PB13934::g.41291::m.41291	rna8212
Gene.68002::T01.PB19138::g.68002::m.68002	rna11678;rna2570;rna20705;rna9080;rna17488
Gene.32046::T01.PB11585::g.32046::m.32046	rna7895
Gene.27386::T01.PB10323::g.27386::m.27386	rna1331;rna15563;rna4645
Gene.27903::T01.PB10470::g.27903::m.27903	rna9739;rna10492;rna12866;rna17889;rna8444;rna15852;rna17832;rna8445;rna11930;rna14667;rna7715;rna2416;rna9506;rna17781;rna2413;rna2414;rna7606;rna9392;rna7399;rna10241
Gene.18348::T01.PB7266::g.18348::m.18348	rna13753
Gene.44721::T01.PB14800::g.44721::m.44721	rna17886;rna20636;rna8760;rna18533;rna3627
Gene.19130::T01.PB7562::g.19130::m.19130	rna5288;rna6606
Gene.33865::T01.PB12055::g.33865::m.33865	rna13435
Gene.12185::T01.PB4910::g.12185::m.12185	rna20637
Gene.108651::T01.PB28347::g.108651::m.108651	rna4860;rna19364;rna11939;rna12480;rna19291;rna8771;rna12650;rna74;rna4600;rna13471;rna7984;rna6075;rna11206
Gene.27573::T01.PB10377::g.27573::m.27573	rna685;rna4495;rna3326;rna7050;rna3297;rna5117;rna3344;rna13532;rna17410;rna13064;rna10339;rna7097;rna17244;rna13065;rna9571
Gene.5444::T01.PB2352::g.5444::m.5444	rna3442;rna8753;rna1261;rna19102;rna8755;rna19101;rna8756;rna5186;rna3302;rna2519;rna14969;rna2447
Gene.87247::T01.PB23854::g.87247::m.87247	rna20621;rna11586;rna17389;rna2954;rna12099;rna12434;rna5855;rna19677;rna5114;rna516;rna10620;rna5070;rna1850;rna7071;rna4484;rna5682;rna13825;rna836;rna12048;rna16362
Gene.39893::T01.PB13592::g.39893::m.39893	rna1644;rna1643
Gene.34137::T01.PB12134::g.34137::m.34137	rna10410;rna15386
Gene.16419::T01.PB6525::g.16419::m.16419	rna1624;rna638;rna3711
Gene.109550::T01.PB28529::g.109550::m.109550	rna4556;rna3652;rna20251;rna3647;rna20273;rna1708;rna19341;rna14651
Gene.11001::T01.PB4439::g.11001::m.11001	rna12917;rna408
Gene.21417::T01.PB8329::g.21417::m.21417	rna10314
Gene.102415::T01.PB27116::g.102415::m.102415	rna2704;rna14891
Gene.2310::T01.PB1145::g.2310::m.2310	rna431
Gene.50611::T01.PB15872::g.50611::m.50611	rna11911;rna17080
Gene.3990::T01.PB1802::g.3990::m.3990	rna20840;rna6113;rna12846;rna11855;rna14603;rna11086;rna4994;rna983;rna16642;rna18554;rna13938;rna5870;rna9550;rna4779;rna1911
Gene.24252::T01.PB9268::g.24252::m.24252	rna17027;rna12789;rna12087
Gene.51666::T01.PB16071::g.51666::m.51666	rna11046
Gene.28118::T01.PB10531::g.28118::m.28118	rna10969;rna13162
Gene.47753::T01.PB15340::g.47753::m.47753	rna9601;rna18726
Gene.93832::T01.PB25407::g.93832::m.93832	rna5026
Gene.18567::T01.PB7347::g.18567::m.18567	rna9844;rna8397;rna8394;rna7522;rna1053;rna18727;rna2496;rna10539;rna342;rna2497;rna5537;rna1049;rna5535;rna5534;rna17108;rna15845;rna10543;rna5699;rna11329
Gene.75516::T01.PB20528::g.75516::m.75516	rna7301
Gene.77787::T01.PB20964::g.77787::m.77787	rna8401;rna18498;rna20590;rna16432;rna9789;rna11028;rna5354;rna11406
Gene.1455::T01.PB734::g.1455::m.1455	rna19656
Gene.81601::T01.PB22007::g.81601::m.81601	rna17011;rna7675;rna8031;rna4673;rna13566;rna18121;rna2885;rna15184;rna16334;rna17959;rna4084;rna596;rna16817;rna18054;rna15592;rna12714;rna11256
Gene.28875::T01.PB10741::g.28875::m.28875	rna7858
Gene.15005::T01.PB5984::g.15005::m.15005	rna3115;rna3116;rna3107;rna3118;rna14218;rna14839;rna8995
Gene.27716::T01.PB10414::g.27716::m.27716	rna16476;rna7571;rna19781
Gene.79285::T01.PB21254::g.79285::m.79285	rna17913;rna9308;rna1304;rna4550;rna21036
Gene.52312::T01.PB16191::g.52312::m.52312	rna19117;rna14259;rna6353
Gene.21710::T01.PB8431::g.21710::m.21710	rna18462;rna19239
Gene.42706::T01.PB14326::g.42706::m.42706	rna14581;rna17765;rna16825;rna16346;rna4117;rna4274
Gene.10904::T01.PB4402::g.10904::m.10904	rna15301
Gene.11829::T01.PB4764::g.11829::m.11829	rna20757;rna5946;rna3246;rna5945;rna20278;rna2433
Gene.20793::T01.PB8121::g.20793::m.20793	rna8084;rna2268
Gene.19790::T01.PB7782::g.19790::m.19790	rna1754
Gene.72777::T01.PB20006::g.72777::m.72777	rna5677
Gene.19733::T01.PB7764::g.19733::m.19733	rna15716;rna11123;rna16810;rna16270;rna6480;rna9408;rna2804
Gene.103671::T01.PB27362::g.103671::m.103671	rna2248;rna16173;rna11151;rna10354;rna15730;rna4835;rna16563;rna5201;rna10608;rna16720;rna8935;rna15453;rna7580;rna14498;rna20027;rna1885;rna12391;rna3610;rna8865;rna19463;rna20626;rna20431
Gene.57435::T01.PB17141::g.57435::m.57435	rna14351;rna13942;rna19869
Gene.27608::T01.PB10386::g.27608::m.27608	rna14359
Gene.83788::T01.PB22798::g.83788::m.83788	rna19978;rna5627
Gene.63379::T01.PB18278::g.63379::m.63379	rna3933
Gene.39826::T01.PB13574::g.39826::m.39826	rna5361
Gene.3577::T01.PB1651::g.3577::m.3577	rna9313;rna7746;rna4714;rna6226;rna17932;rna856
Gene.3343::T01.PB1559::g.3343::m.3343	rna8919;rna16499;rna1248
Gene.96748::T01.PB25988::g.96748::m.96748	rna840
Gene.89256::T01.PB24393::g.89256::m.89256	rna14574;rna1596;rna20907
Gene.6453::T01.PB2719::g.6453::m.6453	rna11253;rna12713
Gene.33938::T01.PB12078::g.33938::m.33938	rna7125;rna17358
Gene.23116::T01.PB8897::g.23116::m.23116	rna6407
Gene.5662::T01.PB2435::g.5662::m.5662	rna20286;rna8798
Gene.29935::T01.PB11019::g.29935::m.29935	rna14339;rna7764;rna10237;rna13748;rna2478;rna11496
Gene.3849::T01.PB1748::g.3849::m.3849	rna12638;rna16818
Gene.38398::T01.PB13211::g.38398::m.38398	rna12156
Gene.39039::T01.PB13375::g.39039::m.39039	rna17118
Gene.27043::T01.PB10227::g.27043::m.27043	rna12099;rna5855;rna11586;rna20621;rna12434;rna17389;rna8959;rna15753;rna4805;rna11049;rna13448
Gene.91296::T01.PB24934::g.91296::m.91296	rna15151;rna20880;rna20106;rna4621
Gene.10555::T01.PB4271::g.10555::m.10555	rna4486;rna11709
Gene.80517::T01.PB21588::g.80517::m.80517	rna12580;rna17313;rna5231;rna1711;rna7829
Gene.13640::T01.PB5480::g.13640::m.13640	rna12219;rna3830;rna16596;rna17174;rna11158
Gene.40640::T01.PB13772::g.40640::m.40640	rna2975;rna2974;rna2973;rna3976;rna3981;rna3978;rna3980;rna8284;rna3982;rna15603;rna5350;rna18684;rna14072;rna7925;rna11595;rna17841;rna8783;rna8784;rna7149;rna14971;rna2226;rna17551;rna7641
Gene.81099::T01.PB21809::g.81099::m.81099	rna442;rna5805
Gene.93289::T01.PB25305::g.93289::m.93289	rna14457;rna701;rna20696;rna12933;rna15119;rna930;rna8742;rna15019;rna14122;rna14372;rna19844;rna1185;rna17475
Gene.1670::T01.PB846::g.1670::m.1670	rna15064;rna9326
Gene.19866::T01.PB7815::g.19866::m.19866	rna15090
Gene.109868::T01.PB28592::g.109868::m.109868	rna7825;rna16667;rna1698
Gene.24413::T01.PB9323::g.24413::m.24413	rna7201
Gene.26523::T01.PB10078::g.26523::m.26523	rna8463;rna9559
Gene.74741::T01.PB20380::g.74741::m.74741	rna11417;rna6092;rna19305;rna4133;rna12941;rna14014;rna7162;rna2906;rna19022
Gene.2215::T01.PB1109::g.2215::m.2215	rna15980;rna518;rna6003
Gene.11064::T01.PB4465::g.11064::m.11064	rna20173
Gene.42823::T01.PB14359::g.42823::m.42823	rna18184
Gene.90934::T01.PB24836::g.90934::m.90934	rna7248;rna9503
Gene.61557::T01.PB17904::g.61557::m.61557	rna2107;rna20068;rna20781
Gene.34901::T01.PB12328::g.34901::m.34901	rna3467
Gene.83596::T01.PB22724::g.83596::m.83596	rna19174;rna19173;rna19083;rna1733
Gene.25111::T01.PB9577::g.25111::m.25111	rna9451;rna14253;rna9744;rna790
Gene.28357::T01.PB10600::g.28357::m.28357	rna7952;rna2460;rna7239;rna11344
Gene.76184::T01.PB20646::g.76184::m.76184	rna14246;rna13451
Gene.49327::T01.PB15634::g.49327::m.49327	rna18256
Gene.47822::T01.PB15353::g.47822::m.47822	rna1864;rna17340
Gene.53215::T01.PB16352::g.53215::m.53215	rna12821;rna17345;rna13467;rna4943;rna2871;rna5584;rna18655;rna16758;rna20317
Gene.95512::T01.PB25747::g.95512::m.95512	rna12329;rna840
Gene.17069::T01.PB6775::g.17069::m.17069	rna10322;rna8001;rna6277;rna14263
Gene.13973::T01.PB5601::g.13973::m.13973	rna11501;rna3773;rna12256
Gene.14223::T01.PB5693::g.14223::m.14223	rna20529;rna11898;rna17380;rna10304;rna1568;rna6185;rna139;rna19289
Gene.90187::T01.PB24638::g.90187::m.90187	rna20999
Gene.39679::T01.PB13540::g.39679::m.39679	rna1611;rna13249;rna3321
Gene.74845::T01.PB20399::g.74845::m.74845	rna15835
Gene.19808::T01.PB7792::g.19808::m.19808	rna12780
Gene.28363::T01.PB10602::g.28363::m.28363	rna19284
Gene.16822::T01.PB6684::g.16822::m.16822	rna19544;rna14192;rna8526;rna8527;rna9600;rna8012;rna8979;rna18534;rna13419;rna2634;rna7630
Gene.5809::T01.PB2483::g.5809::m.5809	rna12112;rna10878;rna14833;rna6404;rna7082
Gene.82025::T01.PB22165::g.82025::m.82025	rna20826
Gene.31644::T01.PB11472::g.31644::m.31644	rna20954
Gene.89552::T01.PB24469::g.89552::m.89552	rna17488;rna9080;rna2570;rna20705;rna3654;rna11678;rna8534
Gene.83818::T01.PB22808::g.83818::m.83818	rna20078;rna5246;rna8160
Gene.27669::T01.PB10400::g.27669::m.27669	rna5966;rna17871
Gene.1864::T01.PB938::g.1864::m.1864	rna20592
Gene.10847::T01.PB4382::g.10847::m.10847	rna18688;rna8871;rna5706;rna13297;rna8386
Gene.84282::T01.PB22965::g.84282::m.84282	rna4960
Gene.21840::T01.PB8470::g.21840::m.21840	rna18999
Gene.33721::T01.PB12013::g.33721::m.33721	rna14544
Gene.41947::T01.PB14109::g.41947::m.41947	rna20673;rna10777
Gene.44201::T01.PB14693::g.44201::m.44201	rna6320
Gene.26468::T01.PB10062::g.26468::m.26468	rna8152;rna16243;rna2728
Gene.27920::T01.PB10474::g.27920::m.27920	rna17393;rna16676;rna4639
Gene.11018::T01.PB4445::g.11018::m.11018	rna12800;rna5890;rna15968;rna15969;rna8542;rna20357;rna6860;rna20850;rna18620;rna11535;rna10621;rna12839;rna17350
Gene.3484::T01.PB1615::g.3484::m.3484	rna13284
Gene.24290::T01.PB9284::g.24290::m.24290	rna14281
Gene.27175::T01.PB10265::g.27175::m.27175	rna13175;rna20710;rna6954;rna16015;rna14897;rna12163;rna6133;rna6552;rna2098;rna4560;rna11732;rna7241;rna229;rna2099;rna12033;rna12032;rna20348;rna14661;rna18327;rna17161;rna6346
Gene.40268::T01.PB13677::g.40268::m.40268	rna4495;rna3326;rna685;rna5117;rna3297;rna3344;rna7050;rna13532;rna17410;rna13064;rna13065;rna10339
Gene.1377::T01.PB698::g.1377::m.1377	rna6311;rna19256;rna19257;rna19919;rna6658
Gene.84984::T01.PB23215::g.84984::m.84984	rna4472;rna10441;rna9401;rna15797;rna17884;rna11654;rna918;rna4835;rna10946;rna12391;rna9863;rna2450;rna5485;rna8866;rna16173;rna3610;rna17258;rna7908;rna3008;rna2731
Gene.85501::T01.PB23368::g.85501::m.85501	rna6094;rna11418
Gene.723::T01.PB369::g.723::m.723	rna10667
Gene.88831::T01.PB24281::g.88831::m.88831	rna18675;rna17267;rna18649;rna10091;rna6650;rna8259;rna18467;rna19149;rna11099;rna1907;rna5314;rna5461;rna1906;rna10568;rna18116;rna11108;rna585;rna13080;rna1684;rna20724
Gene.21305::T01.PB8291::g.21305::m.21305	rna14444
Gene.20818::T01.PB8131::g.20818::m.20818	rna16817;rna14654;rna596;rna15592;rna18054;rna1442;rna11256;rna12714;rna15184;rna17011;rna7675;rna4673;rna2885;rna13566;rna16334;rna18121;rna8031;rna17959;rna4084;rna520
Gene.25189::T01.PB9610::g.25189::m.25189	rna17537;rna13516
Gene.75686::T01.PB20560::g.75686::m.75686	rna20778
Gene.17765::T01.PB7052::g.17765::m.17765	rna635
Gene.815::T01.PB417::g.815::m.815	rna11443;rna14043;rna3279;rna2239;rna16254;rna13201;rna18100;rna709;rna13202
Gene.459::T01.PB235::g.459::m.459	rna12477;rna21053;rna3781
Gene.82463::T01.PB22332::g.82463::m.82463	rna18943
Gene.23508::T01.PB9024::g.23508::m.23508	rna13586
Gene.31300::T01.PB11376::g.31300::m.31300	rna17037
Gene.8268::T01.PB3424::g.8268::m.8268	rna6515;rna6731
Gene.2518::T01.PB1222::g.2518::m.2518	rna7193
Gene.93357::T01.PB25315::g.93357::m.93357	rna11192;rna11953
Gene.3063::T01.PB1442::g.3063::m.3063	rna16988;rna3983;rna14477;rna14036;rna4532;rna10938;rna16777
Gene.80287::T01.PB21481::g.80287::m.80287	rna4101;rna10949;rna18621;rna3195;rna5918;rna13895;rna6659;rna17958;rna4572;rna8707;rna18418;rna1437;rna20753;rna4674;rna6505;rna18881;rna15368;rna5266;rna15539;rna16647;rna14048;rna16783;rna11999;rna10964
Gene.10667::T01.PB4310::g.10667::m.10667	rna9467
Gene.10390::T01.PB4208::g.10390::m.10390	rna5326;rna20588;rna1061;rna6328;rna5104
Gene.17398::T01.PB6908::g.17398::m.17398	rna12884
Gene.28639::T01.PB10675::g.28639::m.28639	rna16162
Gene.53901::T01.PB16477::g.53901::m.53901	rna3899
Gene.104818::T01.PB27588::g.104818::m.104818	rna16354
Gene.1245::T01.PB632::g.1245::m.1245	rna9743;rna6355;rna6356;rna17491;rna6354;rna11179;rna1086;rna17596;rna2701;rna9356;rna13098;rna4540;rna7012;rna2218;rna10116;rna14296
Gene.35989::T01.PB12608::g.35989::m.35989	rna4619;rna6506;rna13542;rna169;rna2253;rna12852;rna2169;rna12431;rna2173;rna19148;rna16945;rna19130;rna16169;rna19263;rna2626;rna18629;rna11764;rna13414;rna15100;rna6276;rna2182;rna10660;rna10661;rna16946
Gene.78612::T01.PB21122::g.78612::m.78612	rna9699;rna18341;rna18737
Gene.4449::T01.PB1972::g.4449::m.4449	rna20030;rna4927
Gene.74686::T01.PB20370::g.74686::m.74686	rna18184
Gene.69236::T01.PB19358::g.69236::m.69236	rna9105;rna2642
Gene.102944::T01.PB27223::g.102944::m.102944	rna8811
Gene.81159::T01.PB21832::g.81159::m.81159	rna1847;rna8131
Gene.53677::T01.PB16434::g.53677::m.53677	rna13225;rna6286;rna9079
Gene.100588::T01.PB26752::g.100588::m.100588	rna5290;rna2527;rna7256
Gene.6327::T01.PB2676::g.6327::m.6327	rna8460;rna16950
Gene.29469::T01.PB10901::g.29469::m.29469	rna986
Gene.108760::T01.PB28370::g.108760::m.108760	rna6060;rna6949
Gene.26013::T01.PB9924::g.26013::m.26013	rna13995;rna13996;rna20093
Gene.52605::T01.PB16246::g.52605::m.52605	rna12905
Gene.8705::T01.PB3591::g.8705::m.8705	rna18820;rna20569;rna10020;rna5947;rna4283;rna6116;rna20721;rna3898;rna4063
Gene.108252::T01.PB28271::g.108252::m.108252	rna7417;rna7420
Gene.107786::T01.PB28174::g.107786::m.107786	rna20274;rna6982
Gene.3267::T01.PB1529::g.3267::m.3267	rna4218;rna17034;rna19260;rna977;rna19931;rna15224;rna1410;rna2179;rna18452
Gene.97590::T01.PB26148::g.97590::m.97590	rna13285
Gene.4256::T01.PB1902::g.4256::m.4256	rna18121;rna15184;rna2885;rna7675;rna17011;rna4673;rna17959;rna13566;rna8031;rna16334;rna4084;rna596;rna16817;rna15592;rna11256;rna18054;rna14654;rna1442;rna12714
Gene.92096::T01.PB25119::g.92096::m.92096	rna14751
Gene.20570::T01.PB8048::g.20570::m.20570	rna19172;rna13681;rna14292
Gene.20637::T01.PB8069::g.20637::m.20637	rna161
Gene.45388::T01.PB14918::g.45388::m.45388	rna19927;rna11661;rna66;rna15085;rna10519;rna8427;rna20433
Gene.96026::T01.PB25844::g.96026::m.96026	rna20238
Gene.37452::T01.PB12963::g.37452::m.37452	rna3468
Gene.35744::T01.PB12543::g.35744::m.35744	rna7894
Gene.78551::T01.PB21109::g.78551::m.78551	rna5040
Gene.6055::T01.PB2571::g.6055::m.6055	rna14996;rna14998;rna14999
Gene.31472::T01.PB11422::g.31472::m.31472	rna2978
Gene.179::T01.PB89::g.179::m.179	rna13984
Gene.72670::T01.PB19987::g.72670::m.72670	rna3534
Gene.91551::T01.PB24996::g.91551::m.91551	rna9522;rna13263
Gene.21860::T01.PB8478::g.21860::m.21860	rna8807
Gene.100494::T01.PB26729::g.100494::m.100494	rna6969
Gene.27021::T01.PB10220::g.27021::m.27021	rna15247;rna365;rna647;rna6262;rna692;rna12453;rna13941;rna16794;rna601;rna20064;rna2726;rna19342;rna11351;rna20351;rna5674
Gene.82394::T01.PB22306::g.82394::m.82394	rna14273;rna6370
Gene.2961::T01.PB1398::g.2961::m.2961	rna20593
Gene.1086::T01.PB552::g.1086::m.1086	rna18730;rna5181;rna19631;rna11886
Gene.109437::T01.PB28504::g.109437::m.109437	rna10132
Gene.39340::T01.PB13450::g.39340::m.39340	rna2281;rna2280;rna2285;rna16459;rna16598;rna9495;rna4375;rna10204;rna15438;rna4869;rna14921;rna19328;rna924;rna8653;rna8652;rna8651;rna6900;rna15536;rna18346
Gene.867::T01.PB444::g.867::m.867	rna19947
Gene.42746::T01.PB14338::g.42746::m.42746	rna2115;rna15005;rna11934;rna2622;rna12018;rna11350;rna18219;rna2685;rna19368;rna20083
Gene.15640::T01.PB6220::g.15640::m.15640	rna12349
Gene.18977::T01.PB7501::g.18977::m.18977	rna4068
Gene.30173::T01.PB11081::g.30173::m.30173	rna20736;rna45;rna14500;rna15984;rna20120
Gene.53723::T01.PB16442::g.53723::m.53723	rna15536;rna9138;rna17777;rna4104;rna11269;rna7925
Gene.82224::T01.PB22246::g.82224::m.82224	rna11496
Gene.26879::T01.PB10180::g.26879::m.26879	rna10039
Gene.98758::T01.PB26374::g.98758::m.98758	rna18256
Gene.34337::T01.PB12184::g.34337::m.34337	rna15726
Gene.38016::T01.PB13105::g.38016::m.38016	rna7118;rna10440;rna20440;rna15721;rna10619;rna2499;rna15107;rna11052
Gene.43006::T01.PB14412::g.43006::m.43006	rna5850;rna5851;rna5849;rna1818;rna11928;rna10315;rna3723;rna3123;rna19015;rna4365;rna15058;rna19985;rna19579;rna13886;rna7336;rna18832;rna5878;rna10134
Gene.28742::T01.PB10703::g.28742::m.28742	rna9094;rna6774;rna8241;rna15430
Gene.91449::T01.PB24973::g.91449::m.91449	rna10292
Gene.24091::T01.PB9216::g.24091::m.24091	rna16290;rna16292
Gene.107881::T01.PB28196::g.107881::m.107881	rna3308
Gene.45724::T01.PB14974::g.45724::m.45724	rna6864;rna9099;rna1055;rna5944
Gene.31075::T01.PB11317::g.31075::m.31075	rna162;rna7394
Gene.848::T01.PB435::g.848::m.848	rna3450
Gene.57956::T01.PB17239::g.57956::m.57956	rna20243
Gene.3210::T01.PB1503::g.3210::m.3210	rna9661;rna6744;rna6385
Gene.2175::T01.PB1090::g.2175::m.2175	rna15428;rna15429;rna3794
Gene.45578::T01.PB14947::g.45578::m.45578	rna15783
Gene.24885::T01.PB9488::g.24885::m.24885	rna19180
Gene.38429::T01.PB13219::g.38429::m.38429	rna13704;rna17701;rna14305;rna10422;rna3912;rna14394;rna1575;rna20217
Gene.47893::T01.PB15366::g.47893::m.47893	rna13216;rna2390;rna18270;rna16631
Gene.1341::T01.PB681::g.1341::m.1341	rna119
Gene.26536::T01.PB10082::g.26536::m.26536	rna12102;rna5857;rna19264;rna2882
Gene.42600::T01.PB14298::g.42600::m.42600	rna7559;rna17238;rna396;rna12557;rna10261;rna14276;rna20735;rna512;rna8777;rna2653;rna16648
Gene.20124::T01.PB7902::g.20124::m.20124	rna5959
Gene.97838::T01.PB26197::g.97838::m.97838	rna20121
Gene.73067::T01.PB20057::g.73067::m.73067	rna18423
Gene.53221::T01.PB16353::g.53221::m.53221	rna3490;rna6539
Gene.4435::T01.PB1966::g.4435::m.4435	rna7860;rna2245;rna2249;rna4014;rna2251;rna16697;rna4009;rna3971;rna2244;rna10124;rna19458;rna6006;rna5302;rna11323;rna9255;rna407;rna19420;rna3088
Gene.21037::T01.PB8205::g.21037::m.21037	rna8953
Gene.28026::T01.PB10507::g.28026::m.28026	rna12661
Gene.32884::T01.PB11793::g.32884::m.32884	rna17754;rna342;rna9844;rna8397;rna17016;rna8394
Gene.1180::T01.PB601::g.1180::m.1180	rna3412;rna9538;rna5255;rna20404
Gene.11357::T01.PB4583::g.11357::m.11357	rna15010;rna15009;rna18345
Gene.28760::T01.PB10709::g.28760::m.28760	rna8;rna11539;rna2579;rna3765
Gene.45624::T01.PB14957::g.45624::m.45624	rna10641
Gene.9735::T01.PB3969::g.9735::m.9735	rna8368
Gene.106948::T01.PB28002::g.106948::m.106948	rna20801;rna6222;rna20791;rna8741
Gene.33334::T01.PB11914::g.33334::m.33334	rna2232;rna885;rna14004;rna12918;rna6893;rna19380;rna3285;rna16574;rna15517
Gene.99998::T01.PB26631::g.99998::m.99998	rna7761
Gene.73191::T01.PB20080::g.73191::m.73191	rna17434
Gene.94544::T01.PB25546::g.94544::m.94544	rna16122
Gene.15830::T01.PB6296::g.15830::m.15830	rna20311
Gene.19396::T01.PB7655::g.19396::m.19396	rna12325;rna16841
Gene.6932::T01.PB2910::g.6932::m.6932	rna20296
Gene.152::T01.PB75::g.152::m.152	rna4362
Gene.81087::T01.PB21804::g.81087::m.81087	rna4987
Gene.71065::T01.PB19694::g.71065::m.71065	rna11189
Gene.35672::T01.PB12525::g.35672::m.35672	rna2025
Gene.84766::T01.PB23137::g.84766::m.84766	rna19607
Gene.5455::T01.PB2357::g.5455::m.5455	rna2012;rna9879;rna17797;rna5700;rna20353;rna10136;rna3736
Gene.80698::T01.PB21663::g.80698::m.80698	rna12731
Gene.28642::T01.PB10676::g.28642::m.28642	rna8204;rna8925
Gene.53401::T01.PB16386::g.53401::m.53401	rna15438;rna14921;rna19328;rna6900;rna16459;rna9495;rna8652;rna8651;rna8653;rna4375;rna924;rna16598;rna4869;rna10204;rna4213;rna2281;rna2280;rna2285
Gene.88484::T01.PB24186::g.88484::m.88484	rna10225
Gene.22103::T01.PB8564::g.22103::m.22103	rna16334;rna8031;rna7675;rna15184;rna4673;rna2885;rna17011;rna18121;rna13566;rna17959;rna4084;rna596;rna16817;rna15592;rna18054;rna14654;rna1442;rna11256;rna12714
Gene.67424::T01.PB19039::g.67424::m.67424	rna2700;rna11055
Gene.17039::T01.PB6766::g.17039::m.17039	rna1293;rna2672;rna12897;rna7955;rna15853;rna12822;rna17029
Gene.19171::T01.PB7579::g.19171::m.19171	rna18105;rna13369;rna20240;rna13075;rna12190;rna3843;rna18911
Gene.70197::T01.PB19533::g.70197::m.70197	rna15076
Gene.4608::T01.PB2030::g.4608::m.4608	rna3633
Gene.28252::T01.PB10568::g.28252::m.28252	rna5287;rna5037
Gene.42298::T01.PB14205::g.42298::m.42298	rna9742
Gene.18413::T01.PB7290::g.18413::m.18413	rna2383
Gene.44609::T01.PB14778::g.44609::m.44609	rna8672;rna654
Gene.4919::T01.PB2147::g.4919::m.4919	rna6765
Gene.1768::T01.PB890::g.1768::m.1768	rna17980;rna20017;rna8207;rna8926
Gene.25078::T01.PB9564::g.25078::m.25078	rna19683
Gene.21649::T01.PB8409::g.21649::m.21649	rna6728
Gene.10538::T01.PB4262::g.10538::m.10538	rna11706
Gene.35581::T01.PB12504::g.35581::m.35581	rna20880;rna15151;rna20106
Gene.40402::T01.PB13711::g.40402::m.40402	rna6719
Gene.54503::T01.PB16589::g.54503::m.54503	rna4694
Gene.14180::T01.PB5678::g.14180::m.14180	rna9477;rna2641
Gene.7379::T01.PB3081::g.7379::m.7379	rna19028
Gene.84383::T01.PB23006::g.84383::m.84383	rna6052
Gene.16098::T01.PB6398::g.16098::m.16098	rna13756
Gene.73152::T01.PB20071::g.73152::m.73152	rna345;rna1432
Gene.57512::T01.PB17155::g.57512::m.57512	rna11911;rna17080
Gene.62635::T01.PB18127::g.62635::m.62635	rna16691
Gene.31782::T01.PB11509::g.31782::m.31782	rna19182
Gene.12015::T01.PB4845::g.12015::m.12015	rna8485;rna10988
Gene.76499::T01.PB20705::g.76499::m.76499	rna19196;rna3096;rna3131;rna4041;rna13119;rna10215;rna14191
Gene.77308::T01.PB20855::g.77308::m.77308	rna6610;rna12621
Gene.90482::T01.PB24715::g.90482::m.90482	rna2831;rna9962
Gene.15182::T01.PB6053::g.15182::m.15182	rna17412
Gene.84830::T01.PB23160::g.84830::m.84830	rna5302;rna3088;rna407;rna19458;rna19420;rna3971;rna2245;rna2249;rna2251;rna7860;rna9255;rna16697;rna4014;rna4009;rna6006;rna11323;rna2244;rna2208;rna20086
Gene.9194::T01.PB3770::g.9194::m.9194	rna8728;rna20794;rna20793
Gene.3677::T01.PB1686::g.3677::m.3677	rna16335
Gene.82288::T01.PB22269::g.82288::m.82288	rna19681
Gene.12616::T01.PB5085::g.12616::m.12616	rna17970;rna14732;rna7357;rna6384;rna161;rna1640;rna10875;rna5524;rna11446;rna10468
Gene.75856::T01.PB20588::g.75856::m.75856	rna10215;rna18553;rna19196;rna13119;rna1862;rna4041;rna3131;rna3096;rna3130;rna14191;rna4893;rna11973;rna13012;rna13013
Gene.81172::T01.PB21838::g.81172::m.81172	rna5119
Gene.8730::T01.PB3604::g.8730::m.8730	rna6106;rna9745
Gene.38363::T01.PB13204::g.38363::m.38363	rna8259;rna6650;rna11099;rna18467;rna1907;rna1906;rna19149;rna5461;rna5314;rna10568;rna11108;rna10091;rna13080;rna18116;rna585;rna17267;rna18675;rna18649;rna1684;rna20724;rna587
Gene.18651::T01.PB7383::g.18651::m.18651	rna7346;rna11947;rna4032;rna11376;rna8662;rna10998;rna10010;rna3387
Gene.52978::T01.PB16312::g.52978::m.52978	rna10233
Gene.74165::T01.PB20268::g.74165::m.74165	rna9606;rna11401
Gene.102572::T01.PB27150::g.102572::m.102572	rna11788
Gene.15240::T01.PB6074::g.15240::m.15240	rna14280;rna5713
Gene.19669::T01.PB7745::g.19669::m.19669	rna19284
Gene.19737::T01.PB7765::g.19737::m.19737	rna19747;rna17175;rna13592;rna14902
Gene.87266::T01.PB23860::g.87266::m.87266	rna2370;rna9251
Gene.100997::T01.PB26830::g.100997::m.100997	rna5873
Gene.3743::T01.PB1711::g.3743::m.3743	rna2033;rna6338
Gene.68281::T01.PB19184::g.68281::m.68281	rna14874
Gene.13608::T01.PB5472::g.13608::m.13608	rna3197;rna3184;rna3201
Gene.30552::T01.PB11184::g.30552::m.30552	rna18920
Gene.91893::T01.PB25085::g.91893::m.91893	rna9436;rna7028
Gene.26949::T01.PB10199::g.26949::m.26949	rna5291
Gene.19355::T01.PB7642::g.19355::m.19355	rna20973;rna7299;rna12768;rna4636;rna3359;rna20476;rna1213;rna3277;rna14423;rna14422;rna8379;rna17602;rna1731;rna14324;rna2090;rna20054;rna12170;rna9774;rna1729;rna476;rna11758;rna3813;rna8475;rna9177;rna3955
Gene.80317::T01.PB21495::g.80317::m.80317	rna15390
Gene.2705::T01.PB1294::g.2705::m.2705	rna6014
Gene.91591::T01.PB25009::g.91591::m.91591	rna6319
Gene.22705::T01.PB8767::g.22705::m.22705	rna10387
Gene.99388::T01.PB26504::g.99388::m.99388	rna9077
Gene.17080::T01.PB6779::g.17080::m.17080	rna2977;rna4140
Gene.101176::T01.PB26865::g.101176::m.101176	rna2526;rna16138
Gene.43450::T01.PB14522::g.43450::m.43450	rna2846
Gene.34171::T01.PB12144::g.34171::m.34171	rna843;rna1639;rna19306;rna7827;rna6871;rna14769;rna20494
Gene.100651::T01.PB26763::g.100651::m.100651	rna19124;rna16864;rna2845
Gene.15805::T01.PB6284::g.15805::m.15805	rna4377;rna7089;rna7463;rna7902;rna5879;rna6729;rna7000;rna11118;rna4056;rna7901
Gene.42606::T01.PB14301::g.42606::m.42606	rna1102;rna1771
Gene.4379::T01.PB1947::g.4379::m.4379	rna428;rna8696
Gene.49833::T01.PB15729::g.49833::m.49833	rna4302;rna10991;rna12540;rna13472
Gene.17446::T01.PB6924::g.17446::m.17446	rna13396;rna20557
Gene.41550::T01.PB14000::g.41550::m.41550	rna14216
Gene.70594::T01.PB19607::g.70594::m.70594	rna13119;rna495;rna1898;rna3130;rna4041;rna3131;rna19196;rna3096;rna18553;rna1862;rna10215;rna14191;rna3132;rna13168;rna4893;rna10745;rna13013;rna13012;rna20143;rna14788
Gene.83628::T01.PB22736::g.83628::m.83628	rna2416;rna14667;rna9506;rna2414;rna2413;rna17781;rna11930;rna17832;rna8444;rna17889;rna9739;rna12866;rna15852;rna17239;rna7606;rna5200;rna7399;rna10492;rna9392;rna16965;rna12738;rna1280;rna15842;rna7715;rna10241
Gene.29024::T01.PB10783::g.29024::m.29024	rna9861;rna17804
Gene.3209::T01.PB1502::g.3209::m.3209	rna12973;rna8171;rna19984;rna19983;rna20535;rna19797;rna4180;rna2623;rna14557
Gene.2857::T01.PB1357::g.2857::m.2857	rna16030;rna19505;rna17385;rna16516;rna8806;rna3613
Gene.89896::T01.PB24558::g.89896::m.89896	rna16717;rna20328;rna6187;rna4145;rna1819;rna17190;rna20156;rna9644;rna4555;rna6631;rna11271;rna402;rna15631
Gene.12262::T01.PB4945::g.12262::m.12262	rna8186;rna13267;rna1385;rna14539
Gene.100967::T01.PB26824::g.100967::m.100967	rna246
Gene.28335::T01.PB10592::g.28335::m.28335	rna1093
Gene.584::T01.PB294::g.584::m.584	rna9807;rna7114
Gene.83380::T01.PB22653::g.83380::m.83380	rna3411;rna20403;rna21
Gene.83997::T01.PB22866::g.83997::m.83997	rna12108
Gene.89327::T01.PB24412::g.89327::m.89327	rna136
Gene.110692::T01.PB28753::g.110692::m.110692	rna19893;rna4835;rna10608;rna14103;rna19021;rna16173;rna16720;rna8865;rna20027;rna4902;rna19249;rna13342;rna13948;rna5194;rna19880;rna8866;rna18344;rna6374;rna10165;rna12391;rna15220
Gene.11121::T01.PB4484::g.11121::m.11121	rna14408;rna10524;rna21020;rna13786;rna21019;rna12665;rna8254;rna2005;rna16768;rna15295;rna20993;rna4498
Gene.83455::T01.PB22680::g.83455::m.83455	rna6624
Gene.31310::T01.PB11378::g.31310::m.31310	rna13414;rna6276;rna10661;rna16945;rna16946;rna11764;rna10660;rna4619;rna19130;rna15100;rna20577;rna18629;rna19263;rna7745;rna20578;rna20568
Gene.1170::T01.PB595::g.1170::m.1170	rna20872
Gene.69593::T01.PB19424::g.69593::m.69593	rna4039
Gene.19865::T01.PB7814::g.19865::m.19865	rna9059
Gene.85071::T01.PB23246::g.85071::m.85071	rna1525;rna14954
Gene.90930::T01.PB24835::g.90930::m.90930	rna14
Gene.4587::T01.PB2023::g.4587::m.4587	rna1784
Gene.36233::T01.PB12665::g.36233::m.36233	rna12324;rna1607;rna16839;rna16437;rna10617;rna13705;rna21057;rna9920
Gene.8606::T01.PB3551::g.8606::m.8606	rna7901
Gene.69648::T01.PB19433::g.69648::m.69648	rna2893;rna8602;rna12663
Gene.38967::T01.PB13357::g.38967::m.38967	rna11086
Gene.70816::T01.PB19650::g.70816::m.70816	rna16448;rna6108;rna6265;rna18472;rna14101;rna18707;rna2350;rna10557;rna17243;rna2307
Gene.43097::T01.PB14436::g.43097::m.43097	rna1230;rna11949
Gene.72924::T01.PB20032::g.72924::m.72924	rna19196;rna3096;rna3131;rna4041;rna495;rna1898;rna3130;rna18553;rna13119;rna3132;rna10215;rna14191;rna3372;rna13012;rna1864;rna13013;rna14788
Gene.8219::T01.PB3404::g.8219::m.8219	rna9059
Gene.2276::T01.PB1132::g.2276::m.2276	rna10276;rna19644;rna19511;rna5174;rna18267;rna5173;rna16723;rna4098;rna4099
Gene.32852::T01.PB11783::g.32852::m.32852	rna14315;rna13402
Gene.18811::T01.PB7440::g.18811::m.18811	rna18142;rna18586
Gene.67619::T01.PB19074::g.67619::m.67619	rna14683;rna1251;rna8889;rna16383;rna9128;rna554
Gene.76791::T01.PB20757::g.76791::m.76791	rna4097
Gene.64573::T01.PB18501::g.64573::m.64573	rna6495
Gene.18704::T01.PB7399::g.18704::m.18704	rna2340
Gene.91639::T01.PB25021::g.91639::m.91639	rna5045;rna11639;rna20311;rna19917;rna430;rna12931;rna5989;rna3620;rna1362;rna15380;rna9418;rna263;rna2131;rna19749;rna19067;rna14227;rna16930;rna4910;rna2923
Gene.10529::T01.PB4259::g.10529::m.10529	rna5097;rna5099;rna6447;rna18182
Gene.39786::T01.PB13567::g.39786::m.39786	rna4304;rna1405;rna18844;rna19261;rna1618
Gene.19005::T01.PB7514::g.19005::m.19005	rna337;rna11816;rna14763;rna18891;rna17374;rna2779;rna206;rna16268;rna4541;rna20344;rna20343;rna1510;rna18331;rna15023;rna18729;rna16480;rna12885;rna11721;rna18402;rna9167;rna18667;rna20555;rna21004;rna18248;rna19792
Gene.27161::T01.PB10261::g.27161::m.27161	rna20120;rna20736;rna14500;rna15984;rna45
Gene.44469::T01.PB14744::g.44469::m.44469	rna12213
Gene.102827::T01.PB27199::g.102827::m.102827	rna15271
Gene.11953::T01.PB4817::g.11953::m.11953	rna11323;rna9255;rna19420;rna407;rna10124;rna3971;rna19458;rna2208;rna6006;rna16697;rna4009;rna2245;rna2249;rna7860;rna4014;rna2251;rna5302;rna20086;rna3088;rna2244
Gene.77538::T01.PB20900::g.77538::m.77538	rna18887
Gene.18989::T01.PB7507::g.18989::m.18989	rna15353
Gene.39093::T01.PB13391::g.39093::m.39093	rna19888;rna11430;rna3522;rna9829;rna10479;rna12710;rna14449;rna5905;rna13763;rna10008;rna17639;rna18984;rna11523;rna5190
Gene.108588::T01.PB28335::g.108588::m.108588	rna3792
Gene.59319::T01.PB17482::g.59319::m.59319	rna14349
Gene.42500::T01.PB14269::g.42500::m.42500	rna1368
Gene.58210::T01.PB17281::g.58210::m.58210	rna3159;rna18476
Gene.48019::T01.PB15391::g.48019::m.48019	rna12471;rna6712;rna5305
Gene.1415::T01.PB714::g.1415::m.1415	rna118
Gene.37230::T01.PB12906::g.37230::m.37230	rna5179;rna1184;rna10644
Gene.97875::T01.PB26205::g.97875::m.97875	rna9828;rna9827;rna3777
Gene.7179::T01.PB3003::g.7179::m.7179	rna1406;rna3076;rna15962
Gene.41575::T01.PB14008::g.41575::m.41575	rna17483
Gene.4578::T01.PB2021::g.4578::m.4578	rna83;rna20504;rna18065;rna20600;rna10032;rna20700;rna15493
Gene.102167::T01.PB27067::g.102167::m.102167	rna12621;rna6610
Gene.22179::T01.PB8596::g.22179::m.22179	rna2179;rna1
Gene.31430::T01.PB11409::g.31430::m.31430	rna416
Gene.65590::T01.PB18698::g.65590::m.65590	rna11216;rna12334
Gene.30452::T01.PB11154::g.30452::m.30452	rna11012
Gene.43810::T01.PB14602::g.43810::m.43810	rna12027;rna5470;rna6588
Gene.77395::T01.PB20870::g.77395::m.77395	rna18600
Gene.34501::T01.PB12230::g.34501::m.34501	rna6773;rna17986;rna18514;rna8487;rna14294
Gene.104747::T01.PB27574::g.104747::m.104747	rna6108;rna14101;rna18707;rna10557;rna2307;rna17243
Gene.38794::T01.PB13313::g.38794::m.38794	rna17862;rna15644;rna18225;rna17530;rna16313;rna16314;rna19296;rna13179;rna16310;rna14353;rna11447;rna20129;rna18526;rna20128;rna628;rna3686;rna13218;rna15102;rna11109;rna14772;rna10240;rna20127;rna7233
Gene.65541::T01.PB18689::g.65541::m.65541	rna5109;rna5108;rna7267;rna13507
Gene.9553::T01.PB3905::g.9553::m.9553	rna5202;rna7604;rna15342;rna20961
Gene.97584::T01.PB26146::g.97584::m.97584	rna19579;rna19985
Gene.95962::T01.PB25832::g.95962::m.95962	rna44;rna4414
Gene.106712::T01.PB27952::g.106712::m.106712	rna972
Gene.7728::T01.PB3216::g.7728::m.7728	rna14857;rna5554;rna7749
Gene.72402::T01.PB19938::g.72402::m.72402	rna8190;rna3968;rna17340
Gene.80668::T01.PB21652::g.80668::m.80668	rna10455
Gene.101309::T01.PB26889::g.101309::m.101309	rna1304;rna17913;rna9308;rna4550;rna21036
Gene.52480::T01.PB16222::g.52480::m.52480	rna20575
Gene.29186::T01.PB10827::g.29186::m.29186	rna830;rna13623;rna6297;rna10631;rna13624;rna14694;rna10260;rna6291;rna13892;rna18505;rna17;rna18168;rna7874;rna18867;rna16;rna18;rna20667;rna19085;rna15156;rna13162;rna10033;rna4019;rna42;rna607
Gene.42909::T01.PB14384::g.42909::m.42909	rna17226;rna20940;rna13513;rna15261
Gene.23601::T01.PB9051::g.23601::m.23601	rna1637;rna13839;rna10483
Gene.33442::T01.PB11942::g.33442::m.33442	rna9542;rna9628
Gene.6033::T01.PB2565::g.6033::m.6033	rna4751;rna4125;rna3954;rna16327;rna17326
Gene.5752::T01.PB2464::g.5752::m.5752	rna2340
Gene.39704::T01.PB13546::g.39704::m.39704	rna20999
Gene.39953::T01.PB13603::g.39953::m.39953	rna561
Gene.46911::T01.PB15183::g.46911::m.46911	rna211;rna18671;rna12673;rna17028;rna10230;rna3378;rna14262;rna10252
Gene.25556::T01.PB9763::g.25556::m.25556	rna6794;rna17073;rna2861;rna11853;rna2660;rna1950;rna17901;rna5413
Gene.24835::T01.PB9467::g.24835::m.24835	rna10548;rna14270;rna17112;rna2942;rna10447;rna4513;rna13867;rna15217;rna1447
Gene.62895::T01.PB18184::g.62895::m.62895	rna9117
Gene.82034::T01.PB22169::g.82034::m.82034	rna7239
Gene.97032::T01.PB26041::g.97032::m.97032	rna4396
Gene.85661::T01.PB23405::g.85661::m.85661	rna762
Gene.22524::T01.PB8713::g.22524::m.22524	rna11152;rna8832;rna10391;rna19011;rna8714;rna5601;rna5177;rna1970;rna18273;rna419;rna1405;rna6702;rna12379;rna15092;rna15537;rna19953;rna4671;rna13935;rna10520;rna19261;rna13334;rna4304;rna11455;rna18844
Gene.5643::T01.PB2426::g.5643::m.5643	rna17420
Gene.91876::T01.PB25080::g.91876::m.91876	rna6492;rna3724;rna12153;rna1723;rna18363
Gene.104303::T01.PB27486::g.104303::m.104303	rna18887
Gene.18543::T01.PB7337::g.18543::m.18543	rna6821;rna20843
Gene.51241::T01.PB15992::g.51241::m.51241	rna20350;rna8939;rna1713
Gene.19039::T01.PB7529::g.19039::m.19039	rna2896;rna11296;rna10979
Gene.22817::T01.PB8800::g.22817::m.22817	rna1476;rna12233;rna12234;rna15606;rna15612;rna15607;rna15604
Gene.27336::T01.PB10309::g.27336::m.27336	rna10917;rna20374
Gene.101155::T01.PB26859::g.101155::m.101155	rna6886;rna9434
Gene.107695::T01.PB28151::g.107695::m.107695	rna11671
Gene.56415::T01.PB16943::g.56415::m.56415	rna3239;rna888;rna740;rna20329
Gene.15013::T01.PB5989::g.15013::m.15013	rna10502;rna10500;rna13232;rna12928
Gene.28279::T01.PB10576::g.28279::m.28279	rna9442;rna2108;rna777
Gene.62196::T01.PB18025::g.62196::m.62196	rna14590;rna5746;rna5313;rna11456;rna18697;rna18698;rna13461;rna623;rna2841
Gene.25459::T01.PB9722::g.25459::m.25459	rna17537;rna13516
Gene.76428::T01.PB20692::g.76428::m.76428	rna968
Gene.3399::T01.PB1578::g.3399::m.3399	rna7187;rna9180;rna12074;rna20742;rna7123;rna17685;rna11000;rna17569;rna14869
Gene.77182::T01.PB20829::g.77182::m.77182	rna12282;rna12281;rna12927;rna6540
Gene.2641::T01.PB1270::g.2641::m.2641	rna14735
Gene.11361::T01.PB4584::g.11361::m.11361	rna11178
Gene.14159::T01.PB5671::g.14159::m.14159	rna3500
Gene.108264::T01.PB28274::g.108264::m.108264	rna16345
Gene.89080::T01.PB24345::g.89080::m.89080	rna3285
Gene.85551::T01.PB23379::g.85551::m.85551	rna2244;rna17459
Gene.7201::T01.PB3012::g.7201::m.7201	rna2911
Gene.89958::T01.PB24577::g.89958::m.89958	rna2562
Gene.3085::T01.PB1452::g.3085::m.3085	rna14624;rna16591
Gene.37061::T01.PB12863::g.37061::m.37061	rna7786;rna12609
Gene.55655::T01.PB16803::g.55655::m.55655	rna15875;rna19066;rna3915
Gene.82162::T01.PB22223::g.82162::m.82162	rna16843;rna8585;rna5077
Gene.35248::T01.PB12418::g.35248::m.35248	rna1090
Gene.103356::T01.PB27300::g.103356::m.103356	rna20780
Gene.24264::T01.PB9272::g.24264::m.24264	rna10540
Gene.37003::T01.PB12851::g.37003::m.37003	rna18355
Gene.39546::T01.PB13505::g.39546::m.39546	rna19448;rna11414
Gene.88377::T01.PB24158::g.88377::m.88377	rna9901;rna6751;rna20010;rna16178;rna2001;rna7957
Gene.95406::T01.PB25725::g.95406::m.95406	rna13537
Gene.107778::T01.PB28171::g.107778::m.107778	rna15076
Gene.15122::T01.PB6032::g.15122::m.15122	rna12072;rna936;rna1843
Gene.71528::T01.PB19775::g.71528::m.71528	rna2928;rna3896
Gene.26266::T01.PB10000::g.26266::m.26266	rna19391;rna2310
Gene.18920::T01.PB7480::g.18920::m.18920	rna7860;rna2245;rna2249;rna4014;rna2251;rna16697;rna4009;rna3971;rna2244;rna10124;rna19458;rna6006;rna5302;rna11323;rna9255;rna407;rna19420;rna3088
Gene.95616::T01.PB25767::g.95616::m.95616	rna18031
Gene.38924::T01.PB13344::g.38924::m.38924	rna1865;rna10215;rna19196;rna13012
Gene.79793::T01.PB21370::g.79793::m.79793	rna11616
Gene.51885::T01.PB16113::g.51885::m.51885	rna18160
Gene.15595::T01.PB6204::g.15595::m.15595	rna7233;rna14770;rna13219;rna16313;rna16310;rna16314;rna14353;rna13179;rna11447;rna19296;rna18526;rna3686;rna18225;rna8014;rna17530;rna15644;rna13218;rna17862;rna20129;rna20128;rna3938;rna20127;rna11109;rna6098
Gene.18682::T01.PB7392::g.18682::m.18682	rna16282
Gene.30683::T01.PB11215::g.30683::m.30683	rna12281
Gene.27891::T01.PB10466::g.27891::m.27891	rna5013;rna14707
Gene.37186::T01.PB12895::g.37186::m.37186	rna4935;rna4959;rna16534
Gene.109961::T01.PB28609::g.109961::m.109961	rna13892;rna17;rna18;rna7874;rna6297;rna13624;rna10631;rna18867;rna10260;rna13623;rna18168;rna20667;rna14694;rna6291;rna830;rna18505;rna16;rna19085;rna15156;rna10033;rna4019;rna42;rna607;rna16182;rna16675
Gene.40194::T01.PB13660::g.40194::m.40194	rna19394;rna15812;rna4658;rna5967;rna2002;rna17106
Gene.66745::T01.PB18916::g.66745::m.66745	rna7292;rna20978;rna11989;rna10894;rna12385
Gene.15746::T01.PB6261::g.15746::m.15746	rna5537;rna17108;rna5535;rna5534;rna15845;rna20851;rna10539;rna2497;rna2496;rna15338;rna15336;rna18727;rna10549;rna4656;rna1049;rna1053;rna342;rna9844;rna8397;rna8394
Gene.7186::T01.PB3006::g.7186::m.7186	rna13895;rna5918;rna6659;rna18621;rna10949;rna4101;rna3195;rna1437;rna4572;rna17958;rna1024;rna18418;rna4674;rna5266;rna18881;rna10964;rna8707;rna6505;rna16783;rna11999;rna15667;rna15368;rna16222;rna14048
Gene.2818::T01.PB1342::g.2818::m.2818	rna20557;rna13396
Gene.82455::T01.PB22328::g.82455::m.82455	rna10561;rna16328;rna10559;rna10560
Gene.891::T01.PB457::g.891::m.891	rna16339;rna15487;rna15632;rna6413;rna9546;rna1177
Gene.58127::T01.PB17266::g.58127::m.58127	rna1230;rna11949
Gene.92030::T01.PB25108::g.92030::m.92030	rna10124;rna3971;rna2249;rna2251;rna2245;rna4014;rna7860;rna16697;rna4009;rna2244;rna3088
Gene.1663::T01.PB842::g.1663::m.1663	rna4315
Gene.40955::T01.PB13853::g.40955::m.40955	rna7103;rna6891;rna15118;rna12306
Gene.27627::T01.PB10391::g.27627::m.27627	rna10606;rna12758
Gene.25452::T01.PB9719::g.25452::m.25452	rna17938;rna6231;rna8436;rna5221;rna15230;rna3463
Gene.41198::T01.PB13911::g.41198::m.41198	rna14581;rna17765;rna16825;rna16346;rna4117;rna4274
Gene.28078::T01.PB10522::g.28078::m.28078	rna19514
Gene.83614::T01.PB22729::g.83614::m.83614	rna515
Gene.19727::T01.PB7762::g.19727::m.19727	rna18460;rna8281
Gene.4673::T01.PB2059::g.4673::m.4673	rna13073;rna20012;rna14238
Gene.10785::T01.PB4359::g.10785::m.10785	rna2672;rna1293;rna12897;rna15853;rna7955;rna12822;rna17029
Gene.55091::T01.PB16699::g.55091::m.55091	rna9863
Gene.10135::T01.PB4120::g.10135::m.10135	rna3619
Gene.98897::T01.PB26401::g.98897::m.98897	rna14351;rna13942;rna19869
Gene.25312::T01.PB9661::g.25312::m.25312	rna3900
Gene.86692::T01.PB23700::g.86692::m.86692	rna9965;rna11644;rna12916;rna20049
Gene.13864::T01.PB5562::g.13864::m.13864	rna20695;rna10621;rna7044;rna10363;rna20885;rna1182;rna7626;rna6842;rna12839;rna5890;rna3823;rna5726;rna9411
Gene.17649::T01.PB7003::g.17649::m.17649	rna18282;rna16548
Gene.36696::T01.PB12779::g.36696::m.36696	rna16717;rna20328;rna6187;rna4145;rna1819;rna17190;rna20156;rna9644;rna4555;rna6631;rna11271;rna402;rna15631
Gene.71171::T01.PB19709::g.71171::m.71171	rna1609
Gene.51392::T01.PB16021::g.51392::m.51392	rna6669
Gene.8876::T01.PB3654::g.8876::m.8876	rna9039;rna8852
Gene.26722::T01.PB10135::g.26722::m.26722	rna19619
Gene.19167::T01.PB7576::g.19167::m.19167	rna13922;rna427
Gene.33517::T01.PB11962::g.33517::m.33517	rna20328;rna6187;rna4145;rna1819;rna17190;rna20156;rna9644;rna4555;rna6631;rna402;rna15631
Gene.24128::T01.PB9230::g.24128::m.24128	rna15777
Gene.83117::T01.PB22564::g.83117::m.83117	rna7546
Gene.51525::T01.PB16045::g.51525::m.51525	rna3170;rna19823;rna17195
Gene.84197::T01.PB22932::g.84197::m.84197	rna11187
Gene.21706::T01.PB8430::g.21706::m.21706	rna2713;rna590;rna9258;rna6066
Gene.29215::T01.PB10836::g.29215::m.29215	rna4080;rna19179;rna2190;rna5508;rna10923;rna3543;rna2209;rna13512;rna14190
Gene.23725::T01.PB9095::g.23725::m.23725	rna4790;rna13867;rna4513
Gene.13661::T01.PB5487::g.13661::m.13661	rna18910;rna11822;rna4922
Gene.18120::T01.PB7181::g.18120::m.18120	rna9284
Gene.67005::T01.PB18964::g.67005::m.67005	rna18215
Gene.44704::T01.PB14798::g.44704::m.44704	rna6688;rna18800;rna19126
Gene.51359::T01.PB16016::g.51359::m.51359	rna17869
Gene.81677::T01.PB22037::g.81677::m.81677	rna20697;rna1550;rna5383;rna11400;rna7668;rna11449;rna12845;rna11450
Gene.280::T01.PB142::g.280::m.280	rna6398;rna11132;rna3636
Gene.42867::T01.PB14371::g.42867::m.42867	rna188;rna17757;rna16528;rna15533
Gene.43090::T01.PB14434::g.43090::m.43090	rna11101;rna16179
Gene.42427::T01.PB14247::g.42427::m.42427	rna13234;rna3522;rna12710;rna10479;rna10008;rna19250;rna5949
Gene.93296::T01.PB25306::g.93296::m.93296	rna6124;rna2195;rna17984;rna12181;rna14884;rna18564
Gene.102816::T01.PB27196::g.102816::m.102816	rna15864
Gene.89607::T01.PB24481::g.89607::m.89607	rna7174;rna19814;rna8930
Gene.32091::T01.PB11597::g.32091::m.32091	rna16502;rna5528;rna459;rna15908;rna9146;rna11555;rna16566;rna465;rna20334;rna20333;rna255;rna19450;rna19310;rna7691;rna125;rna12024;rna12011;rna749;rna7370
Gene.186::T01.PB93::g.186::m.186	rna2897;rna3155;rna4363;rna18621;rna17958;rna14334;rna10949;rna20753;rna8707;rna3195;rna4101;rna18418;rna962;rna4572;rna1437;rna5052;rna11999;rna16783;rna4674;rna7612;rna6659;rna17048;rna5918;rna13895
Gene.13038::T01.PB5255::g.13038::m.13038	rna12172;rna12175;rna12173;rna12174;rna11682;rna57;rna63;rna1171;rna1172
Gene.14850::T01.PB5932::g.14850::m.14850	rna1434
Gene.27117::T01.PB10251::g.27117::m.27117	rna15860
Gene.81346::T01.PB21907::g.81346::m.81346	rna3464;rna8670;rna8669;rna15582;rna4314;rna3742;rna6271;rna10044;rna18757;rna8095;rna8760
Gene.77016::T01.PB20797::g.77016::m.77016	rna5590
Gene.82888::T01.PB22490::g.82888::m.82888	rna14068
Gene.83591::T01.PB22722::g.83591::m.83591	rna9167;rna17019;rna20343;rna20344;rna18331;rna18248;rna19792;rna21004;rna12885;rna20555;rna1510;rna15023;rna17941;rna18667;rna206;rna16480;rna18891;rna18729;rna11721;rna17374;rna2779;rna16268;rna14763;rna337;rna9083
Gene.93305::T01.PB25307::g.93305::m.93305	rna18031;rna17415
Gene.86412::T01.PB23621::g.86412::m.86412	rna11032
Gene.110831::T01.PB28779::g.110831::m.110831	rna2468
Gene.7636::T01.PB3179::g.7636::m.7636	rna16293
Gene.43274::T01.PB14480::g.43274::m.43274	rna5791
Gene.20863::T01.PB8145::g.20863::m.20863	rna1744
Gene.13468::T01.PB5423::g.13468::m.13468	rna8733;rna18957;rna4814;rna7425;rna9932;rna20039
Gene.60269::T01.PB17665::g.60269::m.60269	rna20933
Gene.13809::T01.PB5541::g.13809::m.13809	rna768;rna277;rna7620;rna13580;rna10105;rna18103;rna12660;rna12659;rna853;rna2539;rna1640;rna161;rna6384;rna11446;rna10875;rna3170
Gene.21891::T01.PB8488::g.21891::m.21891	rna13799;rna19763;rna10615;rna14285;rna10614;rna10042;rna10613;rna18997;rna10612;rna6534;rna10310;rna19490;rna18774;rna14467;rna7989;rna5257;rna5256;rna5247;rna2175;rna20701;rna5348;rna17323;rna19991;rna20473;rna17324
Gene.9114::T01.PB3739::g.9114::m.9114	rna12370
Gene.29332::T01.PB10867::g.29332::m.29332	rna14457;rna701;rna20696;rna12933;rna15119;rna930;rna14372;rna1185
Gene.25308::T01.PB9659::g.25308::m.25308	rna15792;rna15306
Gene.73315::T01.PB20105::g.73315::m.73315	rna15223;rna514
Gene.6957::T01.PB2923::g.6957::m.6957	rna11343
Gene.60856::T01.PB17769::g.60856::m.60856	rna13077;rna13475
Gene.283::T01.PB143::g.283::m.283	rna7302
Gene.48429::T01.PB15467::g.48429::m.48429	rna11483;rna20586
Gene.30577::T01.PB11189::g.30577::m.30577	rna18352;rna13210;rna9950;rna19226;rna20719;rna7454;rna17531;rna20190;rna10973
Gene.79653::T01.PB21333::g.79653::m.79653	rna6265;rna18472;rna16448;rna6108;rna18707;rna2350;rna14101;rna17243;rna10557;rna2307;rna15320
Gene.34550::T01.PB12244::g.34550::m.34550	rna20374;rna10917
Gene.83037::T01.PB22543::g.83037::m.83037	rna17802
Gene.2853::T01.PB1355::g.2853::m.2853	rna18620;rna18548;rna6860;rna14336;rna14035;rna3861;rna8542;rna12049;rna7044;rna10363;rna12800;rna7626;rna15969;rna1182;rna20850;rna15754
Gene.79628::T01.PB21326::g.79628::m.79628	rna11943;rna11281;rna496;rna11092;rna15011;rna19069;rna14453;rna2130;rna2129
Gene.2298::T01.PB1139::g.2298::m.2298	rna17526
Gene.36584::T01.PB12749::g.36584::m.36584	rna440;rna5638
Gene.87756::T01.PB23995::g.87756::m.87756	rna12161;rna20136
Gene.90087::T01.PB24613::g.90087::m.90087	rna6957
Gene.70651::T01.PB19618::g.70651::m.70651	rna3894;rna13417
Gene.5263::T01.PB2279::g.5263::m.5263	rna14797
Gene.57292::T01.PB17112::g.57292::m.57292	rna1119
Gene.26307::T01.PB10014::g.26307::m.26307	rna20351;rna11351;rna5674;rna692;rna844;rna992;rna9248;rna2726;rna9291;rna19342;rna12453;rna16794;rna365;rna15247;rna6262;rna13941;rna20064;rna601
Gene.5124::T01.PB2225::g.5124::m.5124	rna11604;rna14682;rna14909;rna14773;rna19318;rna9265;rna11442
Gene.68555::T01.PB19232::g.68555::m.68555	rna11420;rna1506
Gene.7585::T01.PB3160::g.7585::m.7585	rna12290;rna8856;rna5751;rna18668;rna5936;rna5742
Gene.101623::T01.PB26952::g.101623::m.101623	rna19211
Gene.38599::T01.PB13261::g.38599::m.38599	rna6346;rna20348;rna18327;rna14661;rna17161;rna20710;rna11732;rna6954;rna4560;rna229;rna13175;rna12033;rna12032;rna12163;rna16015;rna6133;rna6552;rna14897;rna16315
Gene.89726::T01.PB24512::g.89726::m.89726	rna6055;rna10636
Gene.13156::T01.PB5299::g.13156::m.13156	rna20189
Gene.19129::T01.PB7561::g.19129::m.19129	rna1434
Gene.11119::T01.PB4483::g.11119::m.11119	rna5225
Gene.20183::T01.PB7923::g.20183::m.20183	rna12384;rna760
Gene.90230::T01.PB24650::g.90230::m.90230	rna7002;rna17702
Gene.42184::T01.PB14170::g.42184::m.42184	rna1721;rna2810
Gene.65036::T01.PB18593::g.65036::m.65036	rna9587;rna5359
Gene.86133::T01.PB23539::g.86133::m.86133	rna2107;rna20068;rna17131
Gene.62213::T01.PB18029::g.62213::m.62213	rna20320;rna5808;rna10225
Gene.70514::T01.PB19590::g.70514::m.70514	rna12576
Gene.107657::T01.PB28142::g.107657::m.107657	rna3792
Gene.105351::T01.PB27687::g.105351::m.105351	rna511
Gene.11699::T01.PB4714::g.11699::m.11699	rna11116
Gene.8014::T01.PB3316::g.8014::m.8014	rna1497
Gene.70731::T01.PB19634::g.70731::m.70731	rna11922;rna20834;rna14918;rna14895;rna16722;rna2931;rna13762;rna10718;rna13413
Gene.79974::T01.PB21417::g.79974::m.79974	rna11905;rna17147;rna19579;rna11928;rna1818;rna3723;rna5849;rna3123;rna5850;rna4365
Gene.91393::T01.PB24958::g.91393::m.91393	rna5493
Gene.102966::T01.PB27227::g.102966::m.102966	rna19429
Gene.89985::T01.PB24584::g.89985::m.89985	rna4812
Gene.53002::T01.PB16316::g.53002::m.53002	rna11911;rna17080
Gene.62658::T01.PB18133::g.62658::m.62658	rna18786
Gene.80707::T01.PB21666::g.80707::m.80707	rna11583
Gene.102859::T01.PB27205::g.102859::m.102859	rna5686
Gene.88176::T01.PB24108::g.88176::m.88176	rna12324;rna1607;rna16839;rna16437;rna10617;rna13705;rna21057;rna9920
Gene.55104::T01.PB16701::g.55104::m.55104	rna12000;rna8848;rna12291;rna3957
Gene.1622::T01.PB822::g.1622::m.1622	rna12917;rna408
Gene.9740::T01.PB3971::g.9740::m.9740	rna14855;rna13239;rna2126
Gene.14968::T01.PB5975::g.14968::m.14968	rna15394;rna12054;rna7866;rna7440
Gene.51186::T01.PB15983::g.51186::m.51186	rna1537
Gene.33913::T01.PB12070::g.33913::m.33913	rna15381;rna11497;rna12267;rna20212;rna13556;rna4832;rna18017;rna2358;rna450;rna13156
Gene.98364::T01.PB26298::g.98364::m.98364	rna12184;rna13167
Gene.78215::T01.PB21047::g.78215::m.78215	rna857;rna6163
Gene.71645::T01.PB19796::g.71645::m.71645	rna9370;rna11033;rna13072;rna11148;rna14014;rna19305;rna12941;rna4133;rna11417;rna6092;rna7162
Gene.4478::T01.PB1984::g.4478::m.4478	rna7436
Gene.19400::T01.PB7656::g.19400::m.19400	rna14867
Gene.85537::T01.PB23376::g.85537::m.85537	rna11962
Gene.8554::T01.PB3534::g.8554::m.8554	rna3551
Gene.31477::T01.PB11424::g.31477::m.31477	rna20528;rna20998;rna17928;rna313
Gene.90673::T01.PB24767::g.90673::m.90673	rna15158
Gene.17382::T01.PB6904::g.17382::m.17382	rna10650
Gene.107559::T01.PB28123::g.107559::m.107559	rna9796
Gene.99004::T01.PB26425::g.99004::m.99004	rna5699
Gene.87620::T01.PB23959::g.87620::m.87620	rna11345;rna19528
Gene.82825::T01.PB22466::g.82825::m.82825	rna4282
Gene.96869::T01.PB26011::g.96869::m.96869	rna19506
Gene.20286::T01.PB7957::g.20286::m.20286	rna15210;rna15209;rna15208;rna20603;rna9335;rna10227;rna1286;rna4121;rna13850;rna17231;rna5885;rna12340;rna5425;rna5886;rna12528;rna5426;rna12527;rna10687;rna20847;rna16429;rna19513;rna15588
Gene.24494::T01.PB9349::g.24494::m.24494	rna17956;rna17957;rna20522;rna10081;rna9812
Gene.43635::T01.PB14565::g.43635::m.43635	rna10768
Gene.18880::T01.PB7465::g.18880::m.18880	rna15824;rna1076
Gene.81688::T01.PB22042::g.81688::m.81688	rna1887;rna12734;rna17379;rna20402;rna14420
Gene.21725::T01.PB8437::g.21725::m.21725	rna11134;rna15731;rna16431;rna13161;rna4036
Gene.64867::T01.PB18559::g.64867::m.64867	rna5849;rna5850;rna1818;rna5851;rna11928;rna10315;rna3723;rna3123;rna19015;rna4365;rna19985;rna15058;rna19579;rna13886;rna7336;rna7057;rna10134
Gene.51800::T01.PB16097::g.51800::m.51800	rna4132;rna8539;rna11961;rna5774;rna5775;rna19085;rna14694;rna16;rna17
Gene.8514::T01.PB3517::g.8514::m.8514	rna7236
Gene.34013::T01.PB12100::g.34013::m.34013	rna9357
Gene.85694::T01.PB23414::g.85694::m.85694	rna13436
Gene.90331::T01.PB24676::g.90331::m.90331	rna20942;rna17351
Gene.16965::T01.PB6735::g.16965::m.16965	rna13753
Gene.76924::T01.PB20781::g.76924::m.76924	rna15638
Gene.82610::T01.PB22383::g.82610::m.82610	rna5232;rna8455;rna18642;rna15075
Gene.25698::T01.PB9818::g.25698::m.25698	rna20087;rna10924
Gene.97053::T01.PB26046::g.97053::m.97053	rna3860
Gene.82385::T01.PB22303::g.82385::m.82385	rna13235;rna11897;rna11775;rna4342;rna12416;rna21023;rna6423;rna16420;rna1007;rna17167;rna18259;rna20450;rna18258;rna17170;rna3879;rna5131;rna17169;rna18263
Gene.2036::T01.PB1020::g.2036::m.2036	rna7860;rna2245;rna2249;rna4014;rna2251;rna16697;rna4009;rna3971;rna2244;rna10124;rna6006;rna19458;rna5302;rna11323;rna9255;rna407;rna19420;rna3088
Gene.25579::T01.PB9774::g.25579::m.25579	rna9059
Gene.87695::T01.PB23975::g.87695::m.87695	rna13229
Gene.96881::T01.PB26014::g.96881::m.96881	rna19862;rna19821;rna16621;rna19859;rna19822;rna5421;rna1551;rna1015;rna8143
Gene.4761::T01.PB2090::g.4761::m.4761	rna17772;rna17782
Gene.38998::T01.PB13364::g.38998::m.38998	rna19888;rna11430;rna3522;rna12710;rna9829;rna10479;rna14449;rna13763;rna5905;rna10008;rna17639;rna18984;rna11523;rna5190
Gene.81186::T01.PB21843::g.81186::m.81186	rna17510
Gene.1419::T01.PB716::g.1419::m.1419	rna13990;rna10220;rna4049
Gene.68776::T01.PB19275::g.68776::m.68776	rna16178;rna2001;rna7957
Gene.60918::T01.PB17781::g.60918::m.60918	rna20024;rna1232;rna9849;rna21062;rna3120;rna14086
Gene.30091::T01.PB11060::g.30091::m.30091	rna1384;rna14161;rna2918;rna1371
Gene.20302::T01.PB7962::g.20302::m.20302	rna16162
Gene.46505::T01.PB15112::g.46505::m.46505	rna19927;rna66;rna11661;rna15085;rna10519;rna8427;rna20433
Gene.3300::T01.PB1540::g.3300::m.3300	rna10491;rna2415
Gene.110278::T01.PB28669::g.110278::m.110278	rna17430
Gene.92953::T01.PB25251::g.92953::m.92953	rna17459;rna3097
Gene.20519::T01.PB8032::g.20519::m.20519	rna16819;rna5955
Gene.82041::T01.PB22172::g.82041::m.82041	rna20946;rna20948
Gene.26897::T01.PB10184::g.26897::m.26897	rna19594;rna14821;rna16001
Gene.13454::T01.PB5417::g.13454::m.13454	rna5386
Gene.32118::T01.PB11604::g.32118::m.32118	rna14631
Gene.84740::T01.PB23125::g.84740::m.84740	rna3264
Gene.37630::T01.PB13006::g.37630::m.37630	rna16436
Gene.30629::T01.PB11201::g.30629::m.30629	rna17315
Gene.60532::T01.PB17709::g.60532::m.60532	rna2527;rna5290;rna7256;rna13747
Gene.68962::T01.PB19306::g.68962::m.68962	rna13119;rna495;rna4041;rna3131;rna1898;rna3130;rna18553;rna1864;rna3132;rna13013;rna20143;rna14788
Gene.8252::T01.PB3418::g.8252::m.8252	rna15290;rna11987
Gene.35463::T01.PB12474::g.35463::m.35463	rna20802;rna13502
Gene.38837::T01.PB13323::g.38837::m.38837	rna16792
Gene.2673::T01.PB1282::g.2673::m.2673	rna16156
Gene.20102::T01.PB7894::g.20102::m.20102	rna13073;rna20012;rna14238;rna378
Gene.8168::T01.PB3383::g.8168::m.8168	rna6693
Gene.9780::T01.PB3987::g.9780::m.9780	rna9845
Gene.8207::T01.PB3399::g.8207::m.8207	rna7178
Gene.34285::T01.PB12170::g.34285::m.34285	rna18325;rna1518
Gene.100481::T01.PB26725::g.100481::m.100481	rna968
Gene.2774::T01.PB1321::g.2774::m.2774	rna2496;rna2497;rna17108;rna5534;rna5535;rna20851;rna10539;rna5537;rna15845;rna15338;rna15336;rna18727;rna10549;rna1049;rna1053;rna342;rna9844;rna8397;rna8394;rna7522
Gene.44294::T01.PB14708::g.44294::m.44294	rna9859;rna8839;rna12064;rna2908;rna19032
Gene.22402::T01.PB8669::g.22402::m.22402	rna19651;rna13333
Gene.77888::T01.PB20985::g.77888::m.77888	rna17567
Gene.2649::T01.PB1274::g.2649::m.2649	rna4507;rna4508;rna14395;rna11834;rna11833
Gene.3236::T01.PB1516::g.3236::m.3236	rna8384;rna17187;rna14026;rna2071;rna6401;rna4107;rna4357;rna7990;rna13529;rna10882;rna9860;rna6550;rna13715;rna7525
Gene.2652::T01.PB1275::g.2652::m.2652	rna15669;rna1493;rna1495;rna16669;rna16670;rna9674;rna3207;rna1243;rna14240;rna8898;rna2847
Gene.88471::T01.PB24182::g.88471::m.88471	rna20802;rna18695;rna13502;rna12299
Gene.52224::T01.PB16175::g.52224::m.52224	rna18172;rna4323;rna13477;rna7444;rna2540;rna131;rna5519
Gene.89310::T01.PB24407::g.89310::m.89310	rna17649;rna16897;rna16899
Gene.43658::T01.PB14572::g.43658::m.43658	rna13077;rna13475
Gene.76132::T01.PB20637::g.76132::m.76132	rna17226;rna20940;rna13513;rna15261
Gene.68485::T01.PB19220::g.68485::m.68485	rna3132
Gene.92324::T01.PB25154::g.92324::m.92324	rna20697;rna1550;rna5383;rna11400;rna7668;rna11449;rna12845;rna11450
Gene.5661::T01.PB2434::g.5661::m.5661	rna1519
Gene.75109::T01.PB20453::g.75109::m.75109	rna4167;rna3258;rna7457;rna20141;rna7449;rna1349;rna4021;rna18597
Gene.43277::T01.PB14481::g.43277::m.43277	rna13148;rna2908;rna19032;rna3512;rna16677;rna9859
Gene.28458::T01.PB10625::g.28458::m.28458	rna12624
Gene.6195::T01.PB2625::g.6195::m.6195	rna15581
Gene.11481::T01.PB4631::g.11481::m.11481	rna14010
Gene.22537::T01.PB8718::g.22537::m.22537	rna5359;rna15055;rna9587
Gene.71282::T01.PB19730::g.71282::m.71282	rna15516
Gene.9514::T01.PB3893::g.9514::m.9514	rna5932
Gene.87923::T01.PB24042::g.87923::m.87923	rna19888;rna11430;rna3522;rna10479;rna12710;rna14449;rna5905;rna9829;rna13763;rna10008;rna18984;rna17639;rna4533;rna5190;rna11523;rna6147;rna17890
Gene.109499::T01.PB28517::g.109499::m.109499	rna3975
Gene.44214::T01.PB14695::g.44214::m.44214	rna5488;rna123;rna18827;rna7314;rna2817;rna8068;rna11674;rna9143;rna11891
Gene.88654::T01.PB24228::g.88654::m.88654	rna13208
Gene.102250::T01.PB27083::g.102250::m.102250	rna7324
Gene.105296::T01.PB27678::g.105296::m.105296	rna8162;rna15993
Gene.30394::T01.PB11141::g.30394::m.30394	rna4636;rna12768;rna20973;rna7299;rna3359;rna20476;rna1213;rna3277;rna14422;rna14423;rna1731;rna1729;rna2090;rna8379;rna14324;rna17602;rna12170;rna9774;rna476;rna20054;rna3813;rna8475;rna9177;rna3955
Gene.95389::T01.PB25721::g.95389::m.95389	rna18831
Gene.6898::T01.PB2897::g.6898::m.6898	rna1444
Gene.25469::T01.PB9726::g.25469::m.25469	rna8061;rna14772;rna19296;rna11447;rna17530;rna18225;rna17862;rna14353;rna16314;rna16313;rna3686;rna15644;rna18526;rna16995;rna11109;rna8014;rna20127;rna628;rna7828;rna13179;rna16309;rna16310;rna8015;rna19297;rna15102
Gene.3426::T01.PB1591::g.3426::m.3426	rna8287;rna14670;rna14853
Gene.12098::T01.PB4876::g.12098::m.12098	rna11523;rna9829;rna3522;rna17639;rna4533;rna11430;rna19888;rna14449;rna13763;rna18984;rna5905;rna10479;rna5190;rna11090
Gene.39361::T01.PB13456::g.39361::m.39361	rna1359;rna13791;rna20967;rna8882
Gene.99504::T01.PB26530::g.99504::m.99504	rna368
Gene.8202::T01.PB3397::g.8202::m.8202	rna18394;rna4726
Gene.76322::T01.PB20672::g.76322::m.76322	rna18085
Gene.91699::T01.PB25036::g.91699::m.91699	rna8955;rna19377;rna20195
Gene.7525::T01.PB3138::g.7525::m.7525	rna14681;rna1252
Gene.27478::T01.PB10348::g.27478::m.27478	rna689
Gene.15723::T01.PB6252::g.15723::m.15723	rna11488
Gene.33979::T01.PB12091::g.33979::m.33979	rna20064;rna13941;rna9291;rna9248;rna992;rna692;rna844;rna12453;rna16794;rna601;rna2726;rna6262;rna647;rna19342;rna365;rna15247;rna11351;rna20351;rna5674
Gene.61371::T01.PB17867::g.61371::m.61371	rna18737;rna18341;rna11933;rna12186;rna14651;rna5421;rna1551;rna16621;rna8143
Gene.82096::T01.PB22198::g.82096::m.82096	rna13030
Gene.16279::T01.PB6466::g.16279::m.16279	rna7533
Gene.94256::T01.PB25489::g.94256::m.94256	rna452;rna10616;rna7859;rna5784
Gene.44662::T01.PB14790::g.44662::m.44662	rna8105
Gene.57307::T01.PB17116::g.57307::m.57307	rna11065;rna1874
Gene.78370::T01.PB21078::g.78370::m.78370	rna17201
Gene.24966::T01.PB9520::g.24966::m.24966	rna20087;rna10924
Gene.97723::T01.PB26173::g.97723::m.97723	rna8820;rna18972;rna8726;rna711;rna18366;rna11242;rna17675;rna18811
Gene.44871::T01.PB14823::g.44871::m.44871	rna4959;rna4935;rna16534;rna12739
Gene.10114::T01.PB4113::g.10114::m.10114	rna14281;rna19091
Gene.20106::T01.PB7896::g.20106::m.20106	rna2192;rna13657
Gene.25795::T01.PB9850::g.25795::m.25795	rna8150
Gene.11895::T01.PB4791::g.11895::m.11895	rna16619
Gene.4328::T01.PB1926::g.4328::m.4328	rna2079;rna3284;rna19283
Gene.75913::T01.PB20598::g.75913::m.75913	rna13560;rna7062;rna12647;rna9354
Gene.27105::T01.PB10246::g.27105::m.27105	rna2358;rna450;rna18017;rna5833;rna1060;rna17874;rna14591;rna7315;rna20031;rna17846;rna4020;rna13156;rna15160;rna11497;rna4832;rna15381;rna12267
Gene.19193::T01.PB7589::g.19193::m.19193	rna5013;rna14707
Gene.12083::T01.PB4869::g.12083::m.12083	rna4570
Gene.12912::T01.PB5206::g.12912::m.12912	rna11293;rna10270;rna144;rna3790
Gene.82849::T01.PB22477::g.82849::m.82849	rna20865
Gene.36530::T01.PB12737::g.36530::m.36530	rna6408
Gene.11225::T01.PB4532::g.11225::m.11225	rna19740;rna9057
Gene.28737::T01.PB10701::g.28737::m.28737	rna5886;rna5426;rna5425;rna5885;rna10687;rna17231;rna12527;rna12528;rna19872;rna11770;rna16429;rna15588;rna12340;rna5832;rna15209;rna20847;rna15208;rna18466;rna4121;rna15210;rna15782;rna15169;rna20603
Gene.48860::T01.PB15547::g.48860::m.48860	rna13868
Gene.30983::T01.PB11292::g.30983::m.30983	rna15836;rna4329;rna4085;rna8706
Gene.88649::T01.PB24226::g.88649::m.88649	rna6827
Gene.1439::T01.PB726::g.1439::m.1439	rna13795;rna12774
Gene.95178::T01.PB25678::g.95178::m.95178	rna1879;rna12996
Gene.65178::T01.PB18621::g.65178::m.65178	rna4403
Gene.77845::T01.PB20977::g.77845::m.77845	rna19506;rna20574;rna2428;rna9281;rna20069
Gene.72803::T01.PB20011::g.72803::m.72803	rna8283
Gene.20897::T01.PB8157::g.20897::m.20897	rna10450;rna4189
Gene.15917::T01.PB6327::g.15917::m.15917	rna11410;rna16998;rna18524
Gene.6683::T01.PB2814::g.6683::m.6683	rna12502;rna12503
Gene.60830::T01.PB17764::g.60830::m.60830	rna16790;rna17186;rna18664;rna10529
Gene.13727::T01.PB5512::g.13727::m.13727	rna8489
Gene.95312::T01.PB25703::g.95312::m.95312	rna18811
Gene.2442::T01.PB1192::g.2442::m.2442	rna1930
Gene.3601::T01.PB1661::g.3601::m.3601	rna18859;rna10833;rna5268;rna10024;rna3668;rna507;rna4418;rna1750;rna15196;rna17744;rna14625;rna11267;rna16764;rna12292;rna7343;rna13261;rna14268;rna3942;rna5961;rna3254;rna19099;rna18204;rna12006;rna5706
Gene.93890::T01.PB25415::g.93890::m.93890	rna2459;rna689
Gene.99460::T01.PB26520::g.99460::m.99460	rna10132
Gene.66204::T01.PB18815::g.66204::m.66204	rna1103
Gene.2709::T01.PB1297::g.2709::m.2709	rna18607
Gene.11789::T01.PB4747::g.11789::m.11789	rna420
Gene.36637::T01.PB12763::g.36637::m.36637	rna5368;rna7237;rna16438;rna19379;rna5693;rna8166
Gene.109348::T01.PB28487::g.109348::m.109348	rna19578;rna5815;rna6798
Gene.11581::T01.PB4668::g.11581::m.11581	rna8767
Gene.8291::T01.PB3434::g.8291::m.8291	rna20870;rna19732
Gene.43831::T01.PB14607::g.43831::m.43831	rna19794
Gene.13187::T01.PB5311::g.13187::m.13187	rna998;rna12547;rna19903;rna16887;rna2371;rna12494;rna7917;rna10987
Gene.11857::T01.PB4775::g.11857::m.11857	rna9644;rna17190;rna20328;rna6187;rna4145;rna1819;rna4555;rna402;rna13114;rna15274
Gene.88500::T01.PB24189::g.88500::m.88500	rna13724
Gene.54171::T01.PB16529::g.54171::m.54171	rna11313
Gene.83388::T01.PB22656::g.83388::m.83388	rna5506
Gene.6518::T01.PB2749::g.6518::m.6518	rna8863
Gene.9143::T01.PB3749::g.9143::m.9143	rna21052;rna1380;rna12423;rna5869;rna16331
Gene.16601::T01.PB6595::g.16601::m.16601	rna19327;rna7086
Gene.100561::T01.PB26745::g.100561::m.100561	rna19196;rna3096;rna3131;rna4041;rna495;rna1898;rna3130;rna13119;rna18553;rna14191;rna10215;rna3132;rna13012;rna3372;rna1864;rna13013
Gene.42026::T01.PB14128::g.42026::m.42026	rna7016
Gene.3103::T01.PB1459::g.3103::m.3103	rna20895
Gene.80077::T01.PB21434::g.80077::m.80077	rna15292
Gene.17090::T01.PB6782::g.17090::m.17090	rna17993;rna2821
Gene.59856::T01.PB17586::g.59856::m.59856	rna20187
Gene.43540::T01.PB14545::g.43540::m.43540	rna4021;rna4167;rna3258;rna7449;rna7457;rna20141;rna1349;rna18597
Gene.72563::T01.PB19966::g.72563::m.72563	rna1298
Gene.42099::T01.PB14147::g.42099::m.42099	rna8939;rna1713
Gene.11507::T01.PB4641::g.11507::m.11507	rna444
Gene.6645::T01.PB2799::g.6645::m.6645	rna11060;rna315
Gene.40681::T01.PB13782::g.40681::m.40681	rna5749
Gene.90651::T01.PB24760::g.90651::m.90651	rna9387;rna5896;rna1279
Gene.5649::T01.PB2429::g.5649::m.5649	rna6606;rna5288;rna11538
Gene.65004::T01.PB18586::g.65004::m.65004	rna18184
Gene.14888::T01.PB5945::g.14888::m.14888	rna14272
Gene.56635::T01.PB16986::g.56635::m.56635	rna10132
Gene.16385::T01.PB6510::g.16385::m.16385	rna17687;rna4129
Gene.1368::T01.PB694::g.1368::m.1368	rna1268;rna9766
Gene.924::T01.PB475::g.924::m.924	rna10384
Gene.17140::T01.PB6808::g.17140::m.17140	rna5643;rna6331
Gene.289::T01.PB147::g.289::m.289	rna11365;rna1198;rna15000;rna18055;rna3827;rna18376;rna8667
Gene.56954::T01.PB17048::g.56954::m.56954	rna5958;rna9696
Gene.40537::T01.PB13745::g.40537::m.40537	rna17481;rna1603;rna17103
Gene.52349::T01.PB16199::g.52349::m.52349	rna1200
Gene.29763::T01.PB10975::g.29763::m.29763	rna5768;rna9233;rna11187
Gene.24186::T01.PB9246::g.24186::m.24186	rna1058;rna20897
Gene.100083::T01.PB26647::g.100083::m.100083	rna16115;rna19571
Gene.75308::T01.PB20489::g.75308::m.75308	rna20320;rna5808;rna10225
Gene.11174::T01.PB4509::g.11174::m.11174	rna7566
Gene.78855::T01.PB21171::g.78855::m.78855	rna15273;rna9824
Gene.83352::T01.PB22644::g.83352::m.83352	rna11671
Gene.22748::T01.PB8779::g.22748::m.22748	rna16538
Gene.82572::T01.PB22369::g.82572::m.82572	rna17910
Gene.14429::T01.PB5770::g.14429::m.14429	rna18495
Gene.2461::T01.PB1199::g.2461::m.2461	rna16086
Gene.48326::T01.PB15447::g.48326::m.48326	rna2755
Gene.25546::T01.PB9758::g.25546::m.25546	rna2249;rna7860;rna2245;rna4014;rna2251;rna16697;rna4009;rna3971;rna2244;rna10124;rna19458;rna6006;rna5302;rna11323;rna9255;rna407;rna19420;rna3088
Gene.34310::T01.PB12175::g.34310::m.34310	rna17964
Gene.36262::T01.PB12671::g.36262::m.36262	rna15685
Gene.63236::T01.PB18251::g.63236::m.63236	rna1232;rna20024;rna9849;rna14086
Gene.33916::T01.PB12071::g.33916::m.33916	rna12063;rna19473
Gene.26733::T01.PB10139::g.26733::m.26733	rna16032;rna8172
Gene.91527::T01.PB24990::g.91527::m.91527	rna1381
Gene.22053::T01.PB8544::g.22053::m.22053	rna10554;rna16330
Gene.28783::T01.PB10716::g.28783::m.28783	rna4959;rna4935;rna16534
Gene.35845::T01.PB12572::g.35845::m.35845	rna5228
Gene.62594::T01.PB18117::g.62594::m.62594	rna16717;rna20328;rna6187;rna4145;rna1819;rna17190;rna20156;rna9644;rna4555;rna6631;rna11271;rna402;rna15631
Gene.62958::T01.PB18197::g.62958::m.62958	rna18614;rna1030;rna8854;rna12003;rna9012;rna20844;rna4156;rna13336;rna11331;rna2682;rna7548
Gene.83008::T01.PB22534::g.83008::m.83008	rna17342;rna13296;rna6647
Gene.27734::T01.PB10421::g.27734::m.27734	rna15989;rna2078;rna1449;rna11673;rna6735;rna17019;rna11721;rna337;rna20555;rna18331;rna14763;rna16268;rna2779;rna18891;rna11816
Gene.89782::T01.PB24530::g.89782::m.89782	rna11927;rna18426
Gene.58598::T01.PB17352::g.58598::m.58598	rna5421
Gene.6381::T01.PB2694::g.6381::m.6381	rna8405
Gene.15809::T01.PB6286::g.15809::m.15809	rna12266;rna12091;rna11204
Gene.43025::T01.PB14418::g.43025::m.43025	rna6630
Gene.7590::T01.PB3162::g.7590::m.7590	rna3996
Gene.44151::T01.PB14682::g.44151::m.44151	rna18514;rna8487;rna6773;rna17986;rna14294
Gene.9311::T01.PB3817::g.9311::m.9311	rna10955;rna9230;rna9229
Gene.43360::T01.PB14502::g.43360::m.43360	rna15964
Gene.80527::T01.PB21592::g.80527::m.80527	rna19336;rna789
Gene.80473::T01.PB21569::g.80473::m.80473	rna19631;rna5181;rna18730;rna11886
Gene.11518::T01.PB4645::g.11518::m.11518	rna7233;rna13219;rna11447;rna3686;rna14772
Gene.101935::T01.PB27019::g.101935::m.101935	rna12791
Gene.29771::T01.PB10978::g.29771::m.29771	rna5981;rna17172;rna16354;rna9992
Gene.10302::T01.PB4175::g.10302::m.10302	rna15409;rna5467
Gene.97131::T01.PB26061::g.97131::m.97131	rna9920;rna21057;rna13705;rna10617;rna1607;rna11050
Gene.85470::T01.PB23359::g.85470::m.85470	rna18358
Gene.98782::T01.PB26377::g.98782::m.98782	rna16345
Gene.81216::T01.PB21856::g.81216::m.81216	rna6991;rna3672
Gene.18547::T01.PB7339::g.18547::m.18547	rna6836
Gene.22750::T01.PB8780::g.22750::m.22750	rna71;rna64;rna6419;rna6418;rna14475;rna2822;rna4467;rna510;rna1150;rna16934
Gene.65768::T01.PB18732::g.65768::m.65768	rna2846
Gene.77768::T01.PB20959::g.77768::m.77768	rna8220
Gene.78020::T01.PB21011::g.78020::m.78020	rna9248;rna992;rna9291;rna692;rna844;rna13941;rna12453;rna2726;rna19342;rna15247;rna16794;rna601;rna365;rna20064;rna647;rna6262;rna11351;rna20351;rna5674
Gene.15293::T01.PB6095::g.15293::m.15293	rna20005
Gene.111718::T01.PB28854::g.111718::m.111718	rna5302;rna3088;rna19420;rna407;rna20086;rna11323
Gene.31940::T01.PB11553::g.31940::m.31940	rna19630;rna5180;rna15126
Gene.95865::T01.PB25815::g.95865::m.95865	rna4374;rna9347;rna9497
Gene.8635::T01.PB3563::g.8635::m.8635	rna4578
Gene.43107::T01.PB14439::g.43107::m.43107	rna13417;rna3894
Gene.16471::T01.PB6547::g.16471::m.16471	rna13741;rna2312
Gene.101580::T01.PB26943::g.101580::m.101580	rna4759
Gene.44656::T01.PB14788::g.44656::m.44656	rna6424
Gene.8231::T01.PB3410::g.8231::m.8231	rna1503;rna7122
Gene.19280::T01.PB7617::g.19280::m.19280	rna7950;rna17327;rna17262
Gene.83282::T01.PB22619::g.83282::m.83282	rna10826;rna11479;rna1573;rna8299
Gene.21041::T01.PB8207::g.21041::m.21041	rna19705;rna13495;rna11458;rna20706;rna11540;rna13052;rna781
Gene.3156::T01.PB1480::g.3156::m.3156	rna8210;rna19753
Gene.35793::T01.PB12559::g.35793::m.35793	rna16726
Gene.6573::T01.PB2771::g.6573::m.6573	rna15520;rna16016
Gene.73214::T01.PB20085::g.73214::m.73214	rna16722
Gene.25965::T01.PB9908::g.25965::m.25965	rna13173;rna11293
Gene.105475::T01.PB27717::g.105475::m.105475	rna8309;rna2596;rna12661
Gene.25399::T01.PB9694::g.25399::m.25399	rna20779
Gene.10492::T01.PB4243::g.10492::m.10492	rna15669;rna1493;rna16669;rna16670;rna1495;rna9674;rna3207;rna1243;rna14240;rna8898;rna2847
Gene.81774::T01.PB22072::g.81774::m.81774	rna10885
Gene.66789::T01.PB18923::g.66789::m.66789	rna19962
Gene.78864::T01.PB21173::g.78864::m.78864	rna2309
Gene.17653::T01.PB7005::g.17653::m.17653	rna20443;rna11182
Gene.70200::T01.PB19534::g.70200::m.70200	rna14077
Gene.12162::T01.PB4900::g.12162::m.12162	rna836;rna12048;rna1361;rna5114;rna9629;rna17727
Gene.44185::T01.PB14689::g.44185::m.44185	rna2703
Gene.57317::T01.PB17119::g.57317::m.57317	rna17382
Gene.3305::T01.PB1542::g.3305::m.3305	rna20925
Gene.10137::T01.PB4121::g.10137::m.10137	rna12653
Gene.88294::T01.PB24136::g.88294::m.88294	rna10230;rna3378;rna16835;rna10251;rna10252;rna17489
Gene.77815::T01.PB20971::g.77815::m.77815	rna9062;rna13736;rna7280;rna14749
Gene.42785::T01.PB14349::g.42785::m.42785	rna11313;rna6886;rna13925
Gene.89209::T01.PB24380::g.89209::m.89209	rna19741;rna12275
Gene.86524::T01.PB23655::g.86524::m.86524	rna10347
Gene.77778::T01.PB20962::g.77778::m.77778	rna6265;rna18472;rna16448;rna6108;rna18707;rna2350;rna14101;rna17243;rna10557;rna2307;rna15320
Gene.47573::T01.PB15307::g.47573::m.47573	rna12064;rna8839;rna9859;rna2908;rna15657;rna19032;rna13738;rna20629;rna7249
Gene.101063::T01.PB26843::g.101063::m.101063	rna19413;rna11205
Gene.16838::T01.PB6690::g.16838::m.16838	rna14685
Gene.4395::T01.PB1951::g.4395::m.4395	rna20333;rna20334;rna11555;rna16566;rna15908;rna5528;rna459;rna16502;rna9146;rna255;rna19450;rna19310;rna465;rna12024;rna7691;rna125;rna749;rna12011;rna7370
Gene.24646::T01.PB9401::g.24646::m.24646	rna9647;rna14457;rna20696;rna12933;rna9323;rna15119;rna13474;rna8742;rna1185;rna15019;rna3441;rna19844
Gene.640::T01.PB327::g.640::m.640	rna13394;rna752;rna8800
Gene.15626::T01.PB6215::g.15626::m.15626	rna14735
Gene.49491::T01.PB15664::g.49491::m.49491	rna20510
Gene.861::T01.PB442::g.861::m.861	rna13863;rna11582;rna10499;rna839;rna10580
Gene.16079::T01.PB6392::g.16079::m.16079	rna6762
Gene.13626::T01.PB5476::g.13626::m.13626	rna18839;rna2946;rna12207;rna10854;rna16644;rna15346
Gene.5094::T01.PB2212::g.5094::m.5094	rna9888
Gene.64671::T01.PB18521::g.64671::m.64671	rna19967;rna13366;rna15740;rna20144;rna6200;rna1923;rna10863
Gene.28650::T01.PB10678::g.28650::m.28650	rna16674;rna6289;rna16675;rna10859;rna17;rna17904;rna19085;rna7874;rna15156;rna10033;rna18505;rna18867;rna20255;rna18;rna4019;rna13892;rna18168;rna13623;rna20253;rna6297;rna12808;rna10631;rna10260;rna14694;rna6291
Gene.44837::T01.PB14818::g.44837::m.44837	rna1368
Gene.36918::T01.PB12832::g.36918::m.36918	rna20586;rna11483
Gene.88610::T01.PB24216::g.88610::m.88610	rna16088
Gene.67039::T01.PB18969::g.67039::m.67039	rna17434
Gene.22440::T01.PB8682::g.22440::m.22440	rna5009;rna5823;rna7581;rna6111;rna14577;rna16446;rna3183;rna14102;rna19446;rna9003;rna14869;rna14875;rna17569;rna20742;rna13490;rna20069;rna9319;rna5205;rna12074;rna7123
Gene.19021::T01.PB7521::g.19021::m.19021	rna13950;rna18509
Gene.13113::T01.PB5282::g.13113::m.13113	rna9717
Gene.110502::T01.PB28714::g.110502::m.110502	rna18422
Gene.15339::T01.PB6113::g.15339::m.15339	rna3442;rna12177;rna17613;rna12178;rna13335;rna7052;rna8753;rna3305;rna1261;rna2447;rna19102;rna19101;rna1259;rna3302;rna8755;rna16727;rna16664;rna5353;rna5186;rna8756;rna2520;rna14969;rna18560;rna18680
Gene.9334::T01.PB3829::g.9334::m.9334	rna10221
Gene.81324::T01.PB21897::g.81324::m.81324	rna15282
Gene.18991::T01.PB7508::g.18991::m.18991	rna15552;rna17556;rna20300;rna11963;rna8684;rna14880;rna9396;rna5496;rna9345;rna11754;rna15464;rna15891;rna12026;rna7245;rna5745;rna16666;rna19551;rna3043;rna3046;rna16515;rna5480;rna271;rna15649;rna6484;rna12830
Gene.9683::T01.PB3949::g.9683::m.9683	rna6791;rna15103
Gene.95277::T01.PB25697::g.95277::m.95277	rna13535
Gene.44082::T01.PB14666::g.44082::m.44082	rna8833
Gene.23398::T01.PB8992::g.23398::m.23398	rna18745
Gene.35830::T01.PB12567::g.35830::m.35830	rna4282
Gene.13226::T01.PB5327::g.13226::m.13226	rna10554;rna16330
Gene.28815::T01.PB10725::g.28815::m.28815	rna12291;rna12000;rna4752;rna3957
Gene.56776::T01.PB17014::g.56776::m.56776	rna18990
Gene.89298::T01.PB24404::g.89298::m.89298	rna3131;rna495;rna1898;rna3130;rna3132;rna18553;rna1864;rna3372
Gene.3981::T01.PB1799::g.3981::m.3981	rna7101
Gene.10857::T01.PB4385::g.10857::m.10857	rna3377;rna16744;rna6913;rna8212;rna13159
Gene.14182::T01.PB5679::g.14182::m.14182	rna8085;rna2008
Gene.7239::T01.PB3023::g.7239::m.7239	rna8853
Gene.94981::T01.PB25639::g.94981::m.94981	rna15595;rna15597
Gene.6347::T01.PB2684::g.6347::m.6347	rna3463;rna6231
Gene.13464::T01.PB5421::g.13464::m.13464	rna15935;rna9999
Gene.39878::T01.PB13587::g.39878::m.39878	rna632;rna18601;rna20901;rna11979;rna2137
Gene.16596::T01.PB6592::g.16596::m.16596	rna14919
Gene.79621::T01.PB21323::g.79621::m.79621	rna20940;rna13513;rna17226;rna15261
Gene.43860::T01.PB14613::g.43860::m.43860	rna13558;rna15214;rna18369
Gene.37577::T01.PB12992::g.37577::m.37577	rna20276
Gene.9327::T01.PB3826::g.9327::m.9327	rna16946;rna16945;rna11764;rna16169;rna2626;rna13414;rna6276;rna10661;rna10660;rna7527;rna12852;rna169;rna2253;rna18629;rna2182;rna20578;rna20568
Gene.26074::T01.PB9946::g.26074::m.26074	rna3892;rna13418;rna18336;rna550;rna7903;rna15204;rna1942;rna4605;rna11945;rna15197
Gene.93394::T01.PB25321::g.93394::m.93394	rna3440
Gene.11674::T01.PB4705::g.11674::m.11674	rna14734
Gene.3143::T01.PB1472::g.3143::m.3143	rna5362
Gene.46650::T01.PB15138::g.46650::m.46650	rna9323;rna20696;rna13474;rna15019;rna1185
Gene.103140::T01.PB27261::g.103140::m.103140	rna6320
Gene.17600::T01.PB6983::g.17600::m.17600	rna6869;rna4970;rna15434
Gene.363::T01.PB185::g.363::m.363	rna14165
Gene.31513::T01.PB11433::g.31513::m.31513	rna16502;rna5528;rna459;rna15908;rna9146;rna11555;rna16566;rna465;rna20334;rna19450;rna20333;rna255;rna19310;rna125;rna7691;rna12024;rna12011;rna749;rna7370
Gene.37339::T01.PB12935::g.37339::m.37339	rna447;rna3870;rna11228;rna13744;rna12339
Gene.40185::T01.PB13657::g.40185::m.40185	rna222
Gene.66903::T01.PB18945::g.66903::m.66903	rna14085
Gene.62379::T01.PB18069::g.62379::m.62379	rna1537
Gene.83705::T01.PB22766::g.83705::m.83705	rna9264;rna15449;rna1054;rna5654;rna5614;rna11801
Gene.33937::T01.PB12077::g.33937::m.33937	rna12126;rna18241
Gene.63703::T01.PB18339::g.63703::m.63703	rna8044;rna6267
Gene.68184::T01.PB19168::g.68184::m.68184	rna8889;rna7191;rna9109;rna16383;rna1251;rna14683;rna6487;rna4473;rna554;rna4993;rna8063;rna555;rna9128
Gene.11905::T01.PB4796::g.11905::m.11905	rna10029;rna10030
Gene.2159::T01.PB1083::g.2159::m.2159	rna6969
Gene.79888::T01.PB21397::g.79888::m.79888	rna6085;rna14379;rna9332
Gene.26644::T01.PB10110::g.26644::m.26644	rna14230
Gene.36625::T01.PB12759::g.36625::m.36625	rna2066
Gene.25151::T01.PB9593::g.25151::m.25151	rna11323;rna9255;rna19420;rna407;rna10124;rna3971;rna19458;rna2208;rna6006;rna16697;rna4009;rna2245;rna2249;rna7860;rna2251;rna4014;rna5302;rna20086;rna3088;rna2244
Gene.99868::T01.PB26605::g.99868::m.99868	rna7042;rna3769;rna15442;rna11020;rna5040;rna11000;rna16362;rna1256;rna16478;rna20069
Gene.63941::T01.PB18388::g.63941::m.63941	rna7020;rna3862
Gene.50591::T01.PB15868::g.50591::m.50591	rna15403;rna15485;rna13068;rna13874;rna8492;rna20134;rna19254;rna12155;rna16721;rna6336;rna10915
Gene.82005::T01.PB22158::g.82005::m.82005	rna411;rna7120
Gene.39383::T01.PB13463::g.39383::m.39383	rna6770;rna9902;rna11852
Gene.12837::T01.PB5174::g.12837::m.12837	rna1487
Gene.9341::T01.PB3832::g.9341::m.9341	rna5071;rna21045;rna11114
Gene.53787::T01.PB16454::g.53787::m.53787	rna8907
Gene.97253::T01.PB26080::g.97253::m.97253	rna225
Gene.85024::T01.PB23230::g.85024::m.85024	rna2199;rna965;rna13991;rna19051;rna17940
Gene.65381::T01.PB18653::g.65381::m.65381	rna6608;rna1100
Gene.11442::T01.PB4619::g.11442::m.11442	rna11698;rna8478;rna11498
Gene.72786::T01.PB20008::g.72786::m.72786	rna3372;rna18553;rna495;rna20143;rna14788;rna1898;rna17340
Gene.45372::T01.PB14915::g.45372::m.45372	rna9036
Gene.28998::T01.PB10777::g.28998::m.28998	rna1906;rna6650;rna1907;rna11099;rna18467;rna8259;rna19149;rna5314;rna5461;rna10568;rna10091;rna11108;rna13080;rna18116;rna585;rna18675;rna17267;rna18649;rna1684;rna587
Gene.12086::T01.PB4871::g.12086::m.12086	rna7572;rna13174;rna16103;rna10681;rna18865;rna11763
Gene.63797::T01.PB18361::g.63797::m.63797	rna6610;rna12621
Gene.28587::T01.PB10660::g.28587::m.28587	rna11644;rna9965;rna12916;rna20049
Gene.49333::T01.PB15636::g.49333::m.49333	rna11080;rna15649;rna6484;rna16666;rna11159;rna5496;rna12026;rna5745;rna19551;rna15552;rna9345
Gene.9634::T01.PB3932::g.9634::m.9634	rna8229
Gene.81616::T01.PB22014::g.81616::m.81616	rna18152
Gene.9918::T01.PB4041::g.9918::m.9918	rna2085;rna17605;rna11755
Gene.6128::T01.PB2601::g.6128::m.6128	rna3340
Gene.108322::T01.PB28286::g.108322::m.108322	rna1371;rna2918;rna14161;rna1384
Gene.100133::T01.PB26657::g.100133::m.100133	rna16273
Gene.26287::T01.PB10006::g.26287::m.26287	rna1153
Gene.23348::T01.PB8976::g.23348::m.23348	rna12882;rna19895
Gene.80873::T01.PB21724::g.80873::m.80873	rna6659;rna13895;rna5918;rna18621;rna4101;rna10949;rna3195;rna1437;rna17958;rna4572;rna1024;rna18881;rna18418;rna5266;rna10964;rna8707;rna4674;rna15368;rna14048;rna6505;rna15667;rna16222;rna20753;rna16783
Gene.18666::T01.PB7388::g.18666::m.18666	rna4709
Gene.16784::T01.PB6671::g.16784::m.16784	rna10747
Gene.23844::T01.PB9138::g.23844::m.23844	rna3082;rna8676
Gene.15924::T01.PB6330::g.15924::m.15924	rna19683
Gene.86335::T01.PB23598::g.86335::m.86335	rna15726
Gene.22223::T01.PB8613::g.22223::m.22223	rna4623;rna3079;rna18328
Gene.80971::T01.PB21759::g.80971::m.80971	rna17841;rna11595;rna11596;rna5350;rna18684;rna8784;rna14072;rna8783;rna7149;rna2226;rna14971;rna3978;rna3981;rna3980;rna8284;rna15603;rna3982;rna2974;rna2975;rna2973;rna5401;rna15048;rna17551;rna7641;rna3498
Gene.98470::T01.PB26321::g.98470::m.98470	rna7819
Gene.8437::T01.PB3485::g.8437::m.8437	rna3387;rna10010;rna8662;rna4032;rna11947;rna7346
Gene.76850::T01.PB20766::g.76850::m.76850	rna2682;rna11331;rna13336;rna9012;rna8854;rna1030;rna12003;rna20844;rna4156;rna18614;rna7548
Gene.19544::T01.PB7704::g.19544::m.19544	rna6261
Gene.9620::T01.PB3927::g.9620::m.9620	rna17627
Gene.79630::T01.PB21327::g.79630::m.79630	rna18737;rna18341;rna20389;rna12186;rna19862;rna5421;rna19857;rna16621;rna19856;rna19821;rna19877;rna19859
Gene.82317::T01.PB22281::g.82317::m.82317	rna16158;rna18725
Gene.6942::T01.PB2916::g.6942::m.6942	rna11240;rna10135
Gene.23966::T01.PB9175::g.23966::m.23966	rna16327;rna4751;rna3954;rna4125;rna17326
Gene.10549::T01.PB4269::g.10549::m.10549	rna13318;rna1364
Gene.19434::T01.PB7669::g.19434::m.19434	rna2549
Gene.27892::T01.PB10467::g.27892::m.27892	rna15315
Gene.9772::T01.PB3983::g.9772::m.9772	rna16445;rna17117
Gene.33233::T01.PB11888::g.33233::m.33233	rna3170;rna14307;rna5273;rna17195;rna14732
Gene.2141::T01.PB1074::g.2141::m.2141	rna6653;rna2186;rna8899;rna13787
Gene.86201::T01.PB23558::g.86201::m.86201	rna16667;rna1698;rna7825
Gene.44711::T01.PB14799::g.44711::m.44711	rna1368
Gene.53835::T01.PB16463::g.53835::m.53835	rna9539
Gene.7780::T01.PB3236::g.7780::m.7780	rna5530;rna6251;rna18028
Gene.1490::T01.PB754::g.1490::m.1490	rna8657;rna7709;rna15576
Gene.42774::T01.PB14348::g.42774::m.42774	rna13620
Gene.39690::T01.PB13543::g.39690::m.39690	rna477
Gene.83706::T01.PB22767::g.83706::m.83706	rna2182;rna20577;rna15100;rna18629;rna20578;rna20568;rna19263;rna19130;rna19148;rna2169;rna12431;rna12852;rna4619;rna16946;rna11764;rna6506;rna13414;rna2173;rna169;rna13542;rna10661;rna6276;rna10660
Gene.47515::T01.PB15296::g.47515::m.47515	rna1524
Gene.64157::T01.PB18426::g.64157::m.64157	rna12134
Gene.28373::T01.PB10604::g.28373::m.28373	rna10599
Gene.106968::T01.PB28006::g.106968::m.106968	rna44;rna4414
Gene.37254::T01.PB12912::g.37254::m.37254	rna19502
Gene.11884::T01.PB4786::g.11884::m.11884	rna10783;rna10784
Gene.69672::T01.PB19438::g.69672::m.69672	rna897;rna10330;rna10600;rna9961;rna13101;rna11944;rna11282
Gene.62710::T01.PB18142::g.62710::m.62710	rna19847
Gene.87129::T01.PB23824::g.87129::m.87129	rna11895;rna2917;rna19070
Gene.23236::T01.PB8939::g.23236::m.23236	rna18508
Gene.34939::T01.PB12340::g.34939::m.34939	rna1855
Gene.109220::T01.PB28462::g.109220::m.109220	rna404
Gene.77734::T01.PB20950::g.77734::m.77734	rna12343;rna13574
Gene.43206::T01.PB14464::g.43206::m.43206	rna9004;rna16693
Gene.7038::T01.PB2955::g.7038::m.7038	rna9111;rna14591;rna17874;rna1060;rna4020;rna20031
Gene.91176::T01.PB24901::g.91176::m.91176	rna7574;rna10625;rna16900;rna4094;rna5671;rna19910;rna1520;rna19314;rna20369;rna19577;rna20327;rna5479;rna2108;rna14831;rna3944;rna9881;rna7243;rna845;rna4944;rna18971;rna13784;rna17857;rna1931;rna777;rna957
Gene.84993::T01.PB23218::g.84993::m.84993	rna7663
Gene.26837::T01.PB10169::g.26837::m.26837	rna16781
Gene.109024::T01.PB28425::g.109024::m.109024	rna1708;rna20273;rna4556;rna20251;rna3652;rna3647;rna19341;rna7136
Gene.102927::T01.PB27219::g.102927::m.102927	rna20940;rna13513;rna17226;rna15261
Gene.34439::T01.PB12211::g.34439::m.34439	rna19316;rna1786;rna10046
Gene.89715::T01.PB24510::g.89715::m.89715	rna3215;rna9631
Gene.5838::T01.PB2493::g.5838::m.5838	rna9138;rna15536;rna17777;rna11200;rna15997;rna16452;rna13445;rna14329;rna16459
Gene.2257::T01.PB1125::g.2257::m.2257	rna5823;rna7581;rna14577;rna5009;rna6111;rna16446;rna3183;rna14102;rna13490;rna9003;rna5205;rna14869;rna14875;rna20742;rna17569;rna12074;rna20069;rna9319
Gene.38265::T01.PB13177::g.38265::m.38265	rna11278;rna12154;rna20366
Gene.30202::T01.PB11089::g.30202::m.30202	rna10140;rna852;rna4419
Gene.20498::T01.PB8025::g.20498::m.20498	rna14096;rna5199;rna1648
Gene.81412::T01.PB21934::g.81412::m.81412	rna20792
Gene.22108::T01.PB8567::g.22108::m.22108	rna20112;rna18409;rna5472;rna17312
Gene.5409::T01.PB2336::g.5409::m.5409	rna8859
Gene.7290::T01.PB3047::g.7290::m.7290	rna10464
Gene.30890::T01.PB11266::g.30890::m.30890	rna13173;rna11293
Gene.15282::T01.PB6091::g.15282::m.15282	rna13965
Gene.4896::T01.PB2139::g.4896::m.4896	rna5205;rna13490;rna7123;rna20742;rna14875
Gene.6783::T01.PB2853::g.6783::m.6783	rna13980;rna971;rna10218
Gene.67043::T01.PB18970::g.67043::m.67043	rna13150
Gene.109083::T01.PB28437::g.109083::m.109083	rna11067
Gene.88708::T01.PB24245::g.88708::m.88708	rna14849
Gene.23042::T01.PB8873::g.23042::m.23042	rna8466
Gene.44231::T01.PB14698::g.44231::m.44231	rna17846;rna20031;rna14591;rna7315;rna18017;rna1060
Gene.47878::T01.PB15363::g.47878::m.47878	rna2049
Gene.37874::T01.PB13068::g.37874::m.37874	rna19475
Gene.4164::T01.PB1865::g.4164::m.4164	rna10387
Gene.107071::T01.PB28028::g.107071::m.107071	rna5242;rna20304;rna7331
Gene.103537::T01.PB27336::g.103537::m.103537	rna11150
Gene.4704::T01.PB2069::g.4704::m.4704	rna7019;rna7017
Gene.74024::T01.PB20240::g.74024::m.74024	rna654;rna10842
Gene.85759::T01.PB23435::g.85759::m.85759	rna12161;rna20136
Gene.42450::T01.PB14255::g.42450::m.42450	rna1906;rna6650;rna1907;rna11099;rna18467;rna8259;rna19149;rna5314;rna5461;rna10568;rna10091;rna11108;rna13080;rna18116;rna585;rna18675;rna17267;rna18649;rna1684;rna587
Gene.91718::T01.PB25041::g.91718::m.91718	rna20204
Gene.18508::T01.PB7324::g.18508::m.18508	rna7251;rna18470;rna7717;rna7959
Gene.87321::T01.PB23874::g.87321::m.87321	rna1491;rna1588
Gene.20601::T01.PB8058::g.20601::m.20601	rna6760
Gene.24778::T01.PB9445::g.24778::m.24778	rna10554;rna16330
[truncated: 14,867 more rows]
